# Supplementary material for: PSDX: A Comprehensive Multi-Omics Association Database of Populus trichocarpa With a Focus on the Secondary Growth in Response to Stresses
Source: Front Plant Sci. 2021 May 20;12:655565. doi: 10.3389/fpls.2021.655565 (PMC8195342; doi:10.3389/fpls.2021.655565)
Supplement: Supplementary Table 1 — Sequencing data used in this study. [file Table_1.XLS]

## Sheet: RNA-seq 
SRAStudy	run	condition-short	tissue
SRP072040	SRR3241527	drought-0d	SDX
SRP072040	SRR3241528	drought-0d	SDX
SRP072040	SRR3241529	drought-0d	SDX
SRP072040	SRR3241530	drought-0d	SDX
SRP072040	SRR3241531	drought-5d	SDX
SRP072040	SRR3241532	drought-5d	SDX
SRP072040	SRR3241533	drought-5d	SDX
SRP072040	SRR3241534	drought-5d	SDX
SRP072040	SRR3241535	drought-7d	SDX
SRP072040	SRR3241536	drought-7d	SDX
SRP072040	SRR3241537	drought-7d	SDX
SRP072040	SRR3241538	drought-7d	SDX
SRP074300	SRR3472991	untreated	ShootTip
SRP074300	SRR3472992	untreated	ShootTip
SRP074300	SRR3472993	untreated	ShootTip
SRP074300	SRR3472994	untreated	Leaf
SRP074300	SRR3472995	untreated	Leaf
SRP074300	SRR3472996	untreated	Leaf
SRP074300	SRR3472997	untreated	Phloem
SRP074300	SRR3472998	untreated	Phloem
SRP074300	SRR3472999	untreated	Phloem
SRP074300	SRR3473000	untreated	PrimaryRoot
SRP074300	SRR3473001	untreated	PrimaryRoot
SRP074300	SRR3473002	untreated	PrimaryRoot
SRP074300	SRR3473003	untreated	SDX
SRP074300	SRR3473004	untreated	SDX
SRP074300	SRR3473005	untreated	SDX
SRP074300	SRR3473006	untreated	XylemFiberCell
SRP074300	SRR3473007	untreated	XylemFiberCell
SRP074300	SRR3473008	untreated	XylemFiberCell
SRP074300	SRR3473012	untreated	ThreeCell
SRP074300	SRR3473013	untreated	ThreeCell
SRP074300	SRR3473014	untreated	ThreeCell
SRP035471	SRR1121301	untreated	SDX
SRP035471	SRR1121302	untreated	SDX
SRP035471	SRR1121303	untreated	SDX
SRP035471	SRR1121292	overexpressing-Ptr-miR397a	SDX
SRP035471	SRR1121293	overexpressing-Ptr-miR397a	SDX
SRP035471	SRR1121294	overexpressing-Ptr-miR397a	SDX
SRP035471	SRR1121295	overexpressing-Ptr-miR397a	SDX
SRP035471	SRR1121296	overexpressing-Ptr-miR397a	SDX
SRP035471	SRR1121297	overexpressing-Ptr-miR397a	SDX
SRP035471	SRR1121298	overexpressing-Ptr-miR397a	SDX
SRP035471	SRR1121299	overexpressing-Ptr-miR397a	SDX
SRP035471	SRR1121300	overexpressing-Ptr-miR397a	SDX
SRP028843	SRR952886	sGFP	SDX
SRP028843	SRR952887	sGFP	SDX
SRP028843	SRR952888	sGFP	SDX
SRP028843	SRR952889	sGFP	SDX
SRP028843	SRR952890	sGFP	SDX
SRP028843	SRR952891	sGFP	SDX
SRP028843	SRR952892	sGFP	SDX
SRP028843	SRR952893	sGFP	SDX
SRP028843	SRR952894	sGFP	SDX
SRP028843	SRR952895	PtrSND1-B1+sGFP(7h)	SDX
SRP028843	SRR952896	PtrSND1-B1+sGFP(7h)	SDX
SRP028843	SRR952897	PtrSND1-B1+sGFP(7h)	SDX
SRP028843	SRR952898	PtrSND1-B1+sGFP(12h)	SDX
SRP028843	SRR952899	PtrSND1-B1+sGFP(12h)	SDX
SRP028843	SRR952900	PtrSND1-B1+sGFP(12h)	SDX
SRP028843	SRR952901	PtrSND1-B1+sGFP(25h)	SDX
SRP028843	SRR952902	PtrSND1-B1+sGFP(25h)	SDX
SRP028843	SRR952903	PtrSND1-B1+sGFP(25h)	SDX
ERP021848	ERR1864411	untreated	Leaf
ERP021848	ERR1864412	untreated	Leaf
ERP021848	ERR1864413	untreated	Leaf
ERP021848	ERR1864414	prolonged-cold	Leaf
ERP021848	ERR1864415	prolonged-cold	Leaf
ERP021848	ERR1864416	prolonged-cold	Leaf
ERP021848	ERR1864417	prolonged-drought	Leaf
ERP021848	ERR1864418	prolonged-drought	Leaf
ERP021848	ERR1864419	prolonged-drought	Leaf
ERP021848	ERR1864420	prolonged-heat	Leaf
ERP021848	ERR1864421	prolonged-heat	Leaf
ERP021848	ERR1864422	prolonged-heat	Leaf
ERP021848	ERR1864423	prolonged-salt	Leaf
ERP021848	ERR1864424	prolonged-salt	Leaf
ERP021848	ERR1864425	prolonged-salt	Leaf
ERP021848	ERR1864426	short-term-cold	Leaf
ERP021848	ERR1864427	short-term-cold	Leaf
ERP021848	ERR1864428	short-term-cold	Leaf
ERP021848	ERR1864429	short-term-drought	Leaf
ERP021848	ERR1864430	short-term-drought	Leaf
ERP021848	ERR1864431	short-term-drought	Leaf
ERP021848	ERR1864432	short-term-heat	Leaf
ERP021848	ERR1864433	short-term-heat	Leaf
ERP021848	ERR1864434	short-term-heat	Leaf
ERP021848	ERR1864435	short-term-salt	Leaf
ERP021848	ERR1864436	short-term-salt	Leaf
ERP021848	ERR1864437	short-term-salt	Leaf
ERP021848	ERR1864438	untreated	Root
ERP021848	ERR1864439	untreated	Root
ERP021848	ERR1864440	untreated	Root
ERP021848	ERR1864441	prolonged-cold	Root
ERP021848	ERR1864442	prolonged-cold	Root
ERP021848	ERR1864443	prolonged-cold	Root
ERP021848	ERR1864444	prolonged-drought	Root
ERP021848	ERR1864445	prolonged-drought	Root
ERP021848	ERR1864446	prolonged-drought	Root
ERP021848	ERR1864447	prolonged-heat	Root
ERP021848	ERR1864448	prolonged-heat	Root
ERP021848	ERR1864449	prolonged-heat	Root
ERP021848	ERR1864450	prolonged-salt	Root
ERP021848	ERR1864451	prolonged-salt	Root
ERP021848	ERR1864452	prolonged-salt	Root
ERP021848	ERR1864453	short-term-cold	Root
ERP021848	ERR1864454	short-term-cold	Root
ERP021848	ERR1864455	short-term-cold	Root
ERP021848	ERR1864456	short-term-drought	Root
ERP021848	ERR1864457	short-term-drought	Root
ERP021848	ERR1864458	short-term-drought	Root
ERP021848	ERR1864459	short-term-heat	Root
ERP021848	ERR1864460	short-term-heat	Root
ERP021848	ERR1864461	short-term-heat	Root
ERP021848	ERR1864462	short-term-salt	Root
ERP021848	ERR1864463	short-term-salt	Root
ERP021848	ERR1864464	short-term-salt	Root
ERP021848	ERR1864465	untreated	StemXylem
ERP021848	ERR1864466	untreated	StemXylem
ERP021848	ERR1864467	untreated	StemXylem
ERP021848	ERR1864468	prolonged-cold	StemXylem
ERP021848	ERR1864469	prolonged-cold	StemXylem
ERP021848	ERR1864470	prolonged-cold	StemXylem
ERP021848	ERR1864471	prolonged-drought	StemXylem
ERP021848	ERR1864472	prolonged-drought	StemXylem
ERP021848	ERR1864473	prolonged-drought	StemXylem
ERP021848	ERR1864474	prolonged-heat	StemXylem
ERP021848	ERR1864475	prolonged-heat	StemXylem
ERP021848	ERR1864476	prolonged-heat	StemXylem
ERP021848	ERR1864477	prolonged-salt	StemXylem
ERP021848	ERR1864478	prolonged-salt	StemXylem
ERP021848	ERR1864479	prolonged-salt	StemXylem
ERP021848	ERR1864480	short-term-cold	StemXylem
ERP021848	ERR1864481	short-term-cold	StemXylem
ERP021848	ERR1864482	short-term-cold	StemXylem
ERP021848	ERR1864483	short-term-drought	StemXylem
ERP021848	ERR1864484	short-term-drought	StemXylem
ERP021848	ERR1864485	short-term-drought	StemXylem
ERP021848	ERR1864486	short-term-heat	StemXylem
ERP021848	ERR1864487	short-term-heat	StemXylem
ERP021848	ERR1864488	short-term-heat	StemXylem
ERP021848	ERR1864489	short-term-salt	StemXylem
ERP021848	ERR1864490	short-term-salt	StemXylem
ERP021848	ERR1864491	short-term-salt	StemXylem

## Sheet: ChIP-seq
SRA	run	label	Sample name	BioSample	tissue
SRP028935	SRR954866	RNApolII_r1	RNA pol II_r1 cambium tissues	SAMN02318577	vascular cambium tissues( stem secodary growth)
SRP028935	SRR954867	RNApolII_r1	RNA pol II_r2 cambium tissues	SAMN02318577	vascular cambium tissues( stem secodary growth)
SRP028935	SRR954868	ARK1_3738_r1	ARK1_3738_r1	SAMN02318579	vascular cambium tissues( stem secodary growth)
SRP028935	SRR954870	ARK1_3738_r1	ARK1_3738_r2	SAMN02318579	vascular cambium tissues( stem secodary growth)
SRP028935	SRR954871	ARK1_3738_r1	ARK1_3740_r1	SAMN02318579	vascular cambium tissues( stem secodary growth)
SRP028935	SRR954872	ARK1_3738_r1	ARK1_3740_r2	SAMN02318579	vascular cambium tissues( stem secodary growth)
SRP028935	SRR954873	Pt_Input	Populus trichocarpa genomic DNA library	SAMN02318573	vascular cambium tissues( stem secodary growth)
SRP042635	SRR1315550	Pt_input	Pt_input	SAMN02821363	Vascular cambium
SRP042635	SRR1315545	ARK1_3738_r1	ARK1_ChIP-seq-ARK1_3738_r1	SAMN02821363	Vascular cambium
SRP042635	SRR1315546	ARK1_3738_r2	ARK1_ChIP-seq-ARK1_3738_r2	SAMN02821363	Vascular cambium
SRP042635	SRR1315547+SRR1315548	ARK1_3940_r1	ARK1_ChIP-seq-ARK1_3940_r1_seq1	SAMN02821363	Vascular cambium
SRP042635	SRR1315549	ARK1_3940_r2	ARK1_ChIP-seq-ARK1_3940_r1_seq2	SAMN02821363	Vascular cambium
SRP053368	SRR1920954	ARK2_r1	Populus ARK2 ChIP-seq	SAMN03068790	vascular cambium
SRP053368	SRR1920955	ARK2_r2	Populus ARK2 ChIP-seq	SAMN03068790	vascular cambium
SRP053368	SRR1920963	BLR_r1	Populus PCN ChIP-seq	SAMN03068792	vascular cambium
SRP053368	SRR1920964	BLR_r2	Populus PCN ChIP-seq	SAMN03068792	vascular cambium
SRP053368	SRR1920956	PCN_r1	Populus PRE ChIP-seq	SAMN03068794	vascular cambium
SRP053368	SRR1920957	PCN_r2	Populus PRE ChIP-seq	SAMN03068794	vascular cambium
SRP053368	SRR1920960	PRE_r1	Populus BLR ChIP-seq	SAMN03068796	vascular cambium
SRP053368	SRR1920961	PRE_r2	Populus BLR ChIP-seq	SAMN03068796	vascular cambium
SRP074277	SRR3472263	Day0-1_Input	Day0-1_Input	SAMN04934395	SDX
SRP074277	SRR3472264	Day0-1_H3K9ac IP	Day0-1_H3K9ac IP	SAMN04934396	SDX
SRP074277	SRR3472265	Day0-2_Input	Day0-2_Input	SAMN04934397	SDX
SRP074277	SRR3472266	Day0-2_H3K9ac IP	Day0-2_H3K9ac IP	SAMN04934399	SDX
SRP074277	SRR3472267	Day5-1_Input	Day5-1_Input	SAMN04934400	SDX
SRP074277	SRR3472268	Day5-1_H3K9ac IP	Day5-1_H3K9ac IP	SAMN04934401	SDX
SRP074277	SRR3472269	Day5-2_Input	Day5-2_Input	SAMN04934402	SDX
SRP074277	SRR3472270	Day5-2_H3K9ac IP	Day5-2_H3K9ac IP	SAMN04934403	SDX
SRP074277	SRR3472271	Day7-1_Input	Day7-1_Input	SAMN04934404	SDX
SRP074277	SRR3472272	Day7-1_H3K9ac IP	Day7-1_H3K9ac IP	SAMN04934405	SDX
SRP074277	SRR3472273	Day7-2_Input	Day7-2_Input	SAMN04934406	SDX
SRP074277	SRR3472274	Day7-2_H3K9ac IP	Day7-2_H3K9ac IP	SAMN04934407	SDX
