# Supplementary material for: PSDX: A Comprehensive Multi-Omics Association Database of Populus trichocarpa With a Focus on the Secondary Growth in Response to Stresses
Source: Front Plant Sci. 2021 May 20;12:655565. doi: 10.3389/fpls.2021.655565 (PMC8195342; doi:10.3389/fpls.2021.655565)
Supplement: Supplementary Table 2 — P. trichocarpa stress response genes. [file Table_2.XLS]

## Sheet: ptr_stress_response
locus_name	ath_name	stress	function
Potri.012G075600	AT1G74920;AT3G48170	salt;abcissic	Betaine-aldehyde dehydrogenase family [Populus trichocarpa]
Potri.015G070600	AT1G74920;AT3G48170	salt;abcissic	Betaine-aldehyde dehydrogenase family [Populus trichocarpa]
Potri.008G106400	AT3G01420	oxidative	alpha-dioxygenase 1
Potri.012G049500	AT3G01420	oxidative	alpha-dioxygenase 2
Potri.012G052800	AT3G01420	oxidative	alpha-dioxygenase 2
Potri.014G197900	AT3G25530	oxidative	glyoxylate succinic semialdehyde reductase 1
Potri.014G173100	AT3G25530	oxidative	glyoxylate succinic semialdehyde reductase 1
Potri.003G040800	AT3G25530	oxidative	glyoxylate succinic semialdehyde reductase chloroplastic
Potri.018G090300	AT2G18960;AT3G47950	drought;salt	plasma membrane ATPase 4
Potri.006G165900	AT2G18960	drought	plasma membrane ATPase 4
Potri.006G275000	AT2G18960	drought	H+-ATPase family [Populus trichocarpa]
Potri.006G005900	AT2G18960;AT3G47950	drought;salt	ATPase 6 family [Populus trichocarpa]
Potri.018G006000	AT2G18960	drought	plasma membrane ATPase 4-like
Potri.008G133300	AT1G23230	salt	mediator of RNA polymerase II transcription subunit 23
Potri.010G108400	AT1G23230	salt	mediator of RNA polymerase II transcription subunit 23
Potri.018G015500	AT4G31760;AT2G24800	oxidative;oxidative	class III peroxidase
Potri.006G267400	AT4G31760;AT2G24800	oxidative;oxidative	peroxidase 46-like
Potri.008G097400	AT1G69190	oxidative	folic acid synthesis fol1-like [Pyrus x bretschneideri]
Potri.006G188400	AT4G19810	abcissic	[Ricinus communis]
Potri.006G188300	AT4G19810	abcissic	class V chitinase family [Populus trichocarpa]
Potri.002G125400	AT1G45249	salt,drought,heat,oxidative	bZIP transcription factor 6 family [Populus trichocarpa]
Potri.014G028200	AT1G45249	salt,drought,heat,oxidative	bZIP transcription factor 6 family [Populus trichocarpa]
Potri.011G138500	AT3G28210	abcissic	zinc finger AN1 domain-containing stress-associated 12
Potri.002G160200	AT2G45910	stress	U-box domain-containing 33-like [Populus euphratica]
Potri.014G084900	AT2G45910	stress	U-box domain-containing family [Populus trichocarpa]
Potri.006G185400	AT4G30950	drought	Omega-6 fatty acid chloroplastic
Potri.018G107700	AT4G30950	drought	Fatty acid desaturase 6 isoform 1 [Theobroma cacao]
Potri.T035100	AT1G02920;AT1G02930	aluminium,cold,heat,oxidative;aluminium,cold,heat,oxidative	glutathione S-transferase family [Populus trichocarpa]
Potri.T035400	AT1G02920;AT1G02930	aluminium,cold,heat,oxidative;aluminium,cold,heat,oxidative	glutathione S-transferase-like
Potri.T035300	AT1G02920;AT1G02930	aluminium,cold,heat,oxidative;aluminium,cold,heat,oxidative	glutathione S-transferase-like
Potri.003G030900	AT1G80460	drought	glycerol kinase
Potri.011G091200	AT1G30400;AT2G34660	cadmium,mercury;cadmium,mercury	ABC transporter C family member 2-like isoform X1 [Populus euphratica]
Potri.004G034800	AT1G30400;AT2G34660	cadmium,mercury;cadmium,mercury	ATP-binding cassette transport family [Populus trichocarpa]
Potri.011G043100	AT1G30400;AT2G34660	cadmium,mercury;cadmium,mercury	ATP-binding cassette transport family [Populus trichocarpa]
Potri.004G034700	AT1G30400;AT2G34660	cadmium,mercury;cadmium,mercury	ATP-binding cassette transport family [Populus trichocarpa]
Potri.010G173300	AT2G32270;AT1G05300;AT3G12750	zinc;zinc;zinc	zinc transporter 1-like
Potri.006G006800	AT2G32270;AT1G05300;AT3G12750;AT1G31260;AT4G19690	zinc;zinc;zinc;zinc;zinc	zinc transporter 8-like
Potri.008G083100	AT2G32270;AT1G05300;AT3G12750	zinc;zinc;zinc	zinc transporter 1-like
Potri.006G006600	AT2G32270;AT1G05300;AT3G12750	zinc;zinc;zinc	zinc transporter 8-like
Potri.005G196100	AT1G34000	light	ONE-HELIX 2 [Populus trichocarpa]
Potri.002G065000	AT1G34000	light	ONE-HELIX 2 [Populus trichocarpa]
Potri.006G224600	AT4G26080;AT1G72770	drought,salt;drought	abscisic insensitive 1B [Populus tremula]
Potri.003G044200	AT4G26080;AT1G72770	drought,salt;drought	phosphatase 2C 16-like [Pyrus x bretschneideri]
Potri.018G060300	AT4G26080	drought,salt	abscisic insensitive 1B [Populus tremula]
Potri.T063000	AT4G26080;AT1G72770	drought,salt;drought	phosphatase 2C 56-like
Potri.004G152800	AT1G11755	drought	dehydrodolichyl diphosphate syntase complex subunit NUS1 [Populus euphratica]
Potri.002G113800	AT1G10090;AT1G58520	dehydration;dehydration	early-responsive to dehydration family [Populus trichocarpa]
Potri.006G069600	AT2G41480	oxidative	peroxidase 25-like
Potri.018G131600	AT2G41480	oxidative	peroxidase 25-like
Potri.016G125000	AT2G41480;AT4G25980	oxidative;oxidative	Cationic peroxidase 2 [Ricinus communis]
Potri.008G201400	AT3G23600;AT3G23570	salt;salt	endo-1,3 1,4-beta-D-glucanase-like
Potri.007G112700	AT3G23600;AT3G23570	salt;salt	endo-1,3-1,4-beta-d- [Ricinus communis]
Potri.008G091200	AT1G69450	dehydration	CSC1 HYP1 [Vitis vinifera]
Potri.010G164100	AT1G69450	dehydration	CSC1 HYP1 [Vitis vinifera]
Potri.004G115800	AT1G69450	dehydration	CSC1 HYP1 isoform X1 [Nicotiana tomentosiformis]
Potri.004G078300	AT1G17880;AT1G73230	salt;salt	Basic transcription factor 3 isoform 1 [Theobroma cacao]
Potri.017G141100	AT1G17880;AT1G73230	salt;salt	transcription factor BTF3 homolog 4-like
Potri.012G037900	AT1G17880;AT1G73230	salt;salt	transcription factor [Ricinus communis]
Potri.001G248100	AT1G07350	light	serine arginine-rich splicing factor SR45a-like isoform X2
Potri.019G054000	AT3G47390	oxidative	cytidine deoxycytidylate deaminase family [Populus trichocarpa]
Potri.014G178300	AT3G07020	cold	sterol 3-beta-glucosyltransferase UGT80A2-like isoform X1
Potri.002G238600	AT3G07020	cold	sterol 3-beta-glucosyltransferase UGT80A2-like isoform X1
Potri.002G067100	AT3G07020	cold	sterol 3-beta-glucosyltransferase UGT80B1 [Vitis vinifera]
Potri.005G193100	AT3G07020	cold	sterol 3-beta-glucosyltransferase UGT80B1
Potri.015G030700	AT1G73500;AT1G18350	salt;dehydration,osmotic,salt	mitogen-activated kinase kinase 9-like
Potri.012G043200	AT1G73500;AT1G18350	salt;dehydration,osmotic,salt	mitogen-activated kinase kinase 9-like
Potri.010G249300	AT1G73500	salt	mitogen-activated kinase kinase 5-like isoform X4 [Populus euphratica]
Potri.008G183700	AT1G73500;AT1G18350	salt;dehydration,osmotic,salt	mitogen-activated kinase kinase 9-like
Potri.001G320900	AT4G13980	heat	heat stress transcription factor A-5-like
Potri.017G059600	AT4G13980	heat	heat stress transcription factor A-5-like
Potri.012G091200	AT3G48360	stress	speckle-type POZ family [Populus trichocarpa]
Potri.012G091400	AT3G48360	stress	speckle-type POZ family [Populus trichocarpa]
Potri.015G087700	AT3G48360	stress	speckle-type POZ family [Populus trichocarpa]
Potri.010G254700	AT4G37930	light	Serine hydroxymethyltransferase family [Populus trichocarpa]
Potri.002G109200	AT4G37930	light	serine mitochondrial [Vitis vinifera]
Potri.008G002900	AT4G37930	light	Serine hydroxymethyltransferase family [Populus trichocarpa]
Potri.006G232300	AT4G37930	light	serine hydroxymethyltransferase chloroplastic-like [Nicotiana tomentosiformis]
Potri.001G320400	AT4G37930	light	serine hydroxymethyltransferase 4
Potri.002G095600	AT1G35720	osmotic,drought	annexin 1 family [Populus trichocarpa]
Potri.005G075900	AT1G35720	osmotic,drought	annexin RJ4 [Populus trichocarpa]
Potri.007G092500	AT1G35720	osmotic,drought	annexin RJ4 [Populus trichocarpa]
Potri.003G200700	AT1G35720	osmotic,drought	annexin RJ4 isoform X2
Potri.001G277500	AT1G35720	osmotic,drought	annexin D8
Potri.005G206300	AT1G15930	cadmium	40S ribosomal S12-1 [Populus trichocarpa]
Potri.002G056200	AT1G15930	cadmium	40S ribosomal S12-1 [Populus trichocarpa]
Potri.001G046600	AT1G15930	cadmium	40S ribosomal S12
Potri.003G181200	AT1G15930	cadmium	40S ribosomal S12
Potri.010G134500	AT1G68850	oxidative	peroxidase 11
Potri.008G110600	AT1G68850	oxidative	Peroxidase 11 precursor family [Populus trichocarpa]
Potri.013G111900	AT1G71960	drought	ABC transporter G family member 25
Potri.019G083000	AT1G71960	drought	ABC transporter G family member 25
Potri.005G162400	AT4G09000	cadmium	14-3-3 32kDa endonuclease [Populus trichocarpa]
Potri.002G099800	AT4G09000	cadmium	14-3-3 32kDa endonuclease [Populus trichocarpa]
Potri.004G101700	AT4G09000	cadmium	14-3-3 A [Malus domestica]
Potri.T147900	AT4G09000	cadmium	14-3-3 [Cucumis melo]
Potri.017G113300	AT4G09000	cadmium	14-3-3 [Cucumis melo]
Potri.T135400	AT4G25130	oxidative	peptide methionine sulfoxide reductase A1-like
Potri.012G115800	AT4G25130	oxidative	peptide methionine sulfoxide reductase A1-like
Potri.015G112300	AT4G25130	oxidative	peptide methionine sulfoxide reductase A1-like
Potri.015G087600	AT4G25130	oxidative	peptide methionine sulfoxide reductase-like
Potri.012G091100	AT4G25130	oxidative	peptide methionine sulfoxide reductase-like
Potri.002G054900	AT1G03220;AT1G03230	salt;salt	basic 7S globulin 2-like
Potri.008G203200	AT1G03220;AT1G03230	salt;salt	basic 7S globulin-like
Potri.006G068900	AT1G03220;AT1G03230	salt;salt	basic 7S globulin-like
Potri.016G060100	AT3G12050	stress	activator of 90 kDa heat shock ATPase homolog
Potri.006G194400	AT3G12050	stress	activator of 90 kDa heat shock ATPase homolog
Potri.003G185300	AT1G16060	drought	AP2-like ethylene-responsive transcription factor At1g16060
Potri.T081300	AT1G16060	drought	AP2-like ethylene-responsive transcription factor At1g16060 isoform X1
Potri.018G102200	AT1G16060	drought	AP2-like ethylene-responsive transcription factor At1g16060
Potri.001G041500	AT1G16060	drought	AP2-like ethylene-responsive transcription factor At1g16060
Potri.006G179900	AT1G16060	drought	AP2-like ethylene-responsive transcription factor At1g16060
Potri.002G082100	AT1G77510;AT1G21750	endoplasmic;endoplasmic	PDI-like 1-1 isoform 2 [Theobroma cacao]
Potri.005G179000	AT1G77510;AT1G21750	endoplasmic;endoplasmic	PDI-like 1-1 isoform 2 [Theobroma cacao]
Potri.013G077700	AT1G64990	drought	GPCR-type G 1 [Populus euphratica]
Potri.008G049300	AT1G75270;AT1G19570	drought;herbicide,drought,salt	dehydroascorbate reductase family [Populus trichocarpa]
Potri.017G125100	AT1G75270;AT1G19570	drought;herbicide,drought,salt	dehydroascorbate reductase [Arabidopsis thaliana]
Potri.010G211600	AT1G75270;AT1G19570	drought;herbicide,drought,salt	dehydroascorbate reductase family [Populus trichocarpa]
Potri.011G116300	AT1G53165	salt	kinase family [Populus trichocarpa]
Potri.001G397600	AT1G53165	salt	kinase family [Populus trichocarpa]
Potri.010G157400	AT1G53165	salt	serine threonine kinase [Populus trichocarpa]
Potri.011G123300	AT3G15500;AT1G52890;AT1G01720;AT4G27410	aba,drought,salt;aba,drought,salt;drought;drought	no apical meristem family [Populus trichocarpa]
Potri.001G404100	AT3G15500;AT1G52890;AT4G27410	aba,drought,salt;aba,drought,salt;drought	no apical meristem family [Populus trichocarpa]
Potri.002G081000	AT3G15500;AT1G52890;AT1G01720;AT4G27410	aba,drought,salt;aba,drought,salt;drought;drought	no apical meristem family [Populus trichocarpa]
Potri.005G180200	AT3G15500;AT1G52890;AT1G01720;AT4G27410	aba,drought,salt;aba,drought,salt;drought;drought	no apical meristem family [Populus trichocarpa]
Potri.004G038000	AT3G15500;AT1G52890;AT4G27410	aba,drought,salt;aba,drought,salt;drought	no apical meristem family [Populus trichocarpa]
Potri.008G131700	AT2G01570;AT1G66350;AT3G03450;AT1G14920	salt;salt;salt;salt	DELLA GAIP
Potri.010G110700	AT2G01570;AT1G66350;AT3G03450;AT1G14920	salt;salt;salt;salt	DELLA GAIP
Potri.017G125200	AT2G01570;AT1G66350;AT3G03450;AT1G14920	salt;salt;salt;salt	DELLA GAI-like
Potri.004G089800	AT2G01570;AT1G66350;AT3G03450;AT1G14920	salt;salt;salt;salt	DELLA GAI-like
Potri.008G121900	AT1G68300	stress	universal stress A
Potri.013G115400	AT1G71860	salt	-tyrosine-phosphatase PTP1 [Tarenaya hassleriana]
Potri.019G086000	AT1G71860	salt	-tyrosine-phosphatase PTP1 [Tarenaya hassleriana]
Potri.001G136900	AT1G32220	oxidative	NAD(P)-binding Rossmann-fold superfamily isoform 1 [Theobroma cacao]
Potri.001G105100	AT1G63460;AT2G43350	oxidative;abiotic,drought	probable glutathione peroxidase 8 isoform X1 [Beta vulgaris vulgaris]
Potri.003G126100	AT1G63460;AT2G43350	oxidative;abiotic,drought	probable phospholipid hydroperoxide glutathione peroxidase
Potri.001G105200	AT1G63460;AT2G43350	oxidative;abiotic,drought	glutathione peroxidase family [Populus trichocarpa]
Potri.007G126600	AT1G63460;AT2G43350	oxidative;abiotic,drought	probable glutathione peroxidase 2
Potri.006G265400	AT1G63460;AT2G43350	oxidative;abiotic,drought	phospholipid hydroperoxide glutathione peroxidase chloroplastic
Potri.006G202600	AT3G52450;AT2G35930	chitin;water	E3 ubiquitin- ligase PUB22-like
Potri.016G069400	AT3G52450;AT2G35930	chitin;water	U-box domain-containing family [Populus trichocarpa]
Potri.009G016200	AT3G52450;AT2G35930	chitin;water	E3 ubiquitin- ligase PUB23-like
Potri.001G216100	AT3G52450;AT2G35930	chitin;water	E3 ubiquitin- ligase PUB23-like
Potri.001G114300	AT1G12480	drought	C4-dicarboxylate transporter malic acid transport isoform 1 [Theobroma cacao]
Potri.015G026700	AT1G12480	drought	S-type anion channel SLAH3 [Morus notabilis]
Potri.010G119400	AT2G01180	genotoxic	lipid phosphate phosphatase chloroplastic [Populus euphratica]
Potri.008G124900	AT2G01180	genotoxic	lipid phosphate phosphatase chloroplastic [Populus euphratica]
Potri.017G119500	AT2G01180	genotoxic	lipid phosphate phosphatase chloroplastic isoform X2 [Jatropha curcas]
Potri.004G095400	AT2G01180	genotoxic	lipid phosphate phosphatase chloroplastic isoform X2 [Jatropha curcas]
Potri.010G119300	AT2G01180	genotoxic	lipid phosphate phosphatase 2-like isoform X1 [Eucalyptus grandis]
Potri.013G035800	AT3G44340	oxidative	transport Sec24 family [Populus trichocarpa]
Potri.005G049100	AT3G44340	oxidative	transport Sec24 family [Populus trichocarpa]
Potri.007G132800	AT2G43480	oxidative	probable peroxidase 26
Potri.006G024100	AT3G22310	drought	DEAD-box ATP-dependent RNA helicase 53-like
Potri.016G023100	AT3G22310	drought	DEAD-box ATP-dependent RNA helicase 53-like
Potri.005G000500	AT3G22310	drought	DEAD-box ATP-dependent RNA helicase chloroplastic
Potri.005G000100	AT3G22310	drought	DEAD-box ATP-dependent RNA helicase chloroplastic
Potri.002G255600	AT4G28680	stress	tyrosine decarboxylase 1-like
Potri.004G036200	AT4G28680	stress	Tyrosine DOPA decarboxylase [Theobroma cacao]
Potri.013G052800	AT4G28680	stress	tyrosine decarboxylase 1-like
Potri.016G114300	AT4G28680	stress	tyrosine decarboxylase 1-like
Potri.013G052900	AT4G28680	stress	tyrosine decarboxylase 1-like
Potri.003G214700	AT2G38380;AT2G18150;AT3G32980;AT2G18140;AT2G38390	salt;oxidative;oxidative;oxidative;salt	class III peroxidase
Potri.003G214800	AT2G38380;AT2G38390	salt;salt	class III peroxidase [Populus trichocarpa]
Potri.001G011200	AT2G38380;AT4G08780;AT3G32980;AT2G38390	salt;oxidative;oxidative;salt	class III peroxidase
Potri.001G011000	AT2G38380;AT4G08780;AT3G32980;AT2G38390	salt;oxidative;oxidative;salt	class III peroxidase
Potri.001G013000	AT2G38380;AT4G08780;AT3G32980	salt;oxidative;oxidative	class III peroxidase
Potri.010G149900	AT2G47190	drought,salt	transcription factor MYB108-like
Potri.007G011200	AT4G37870	drought	phosphoenolpyruvate carboxykinase [ATP]-like
Potri.002G107700	AT4G37870	drought	phosphoenolpyruvate carboxykinase [ATP]-like
Potri.002G146300	AT3G60750	cadmium	transketolase family [Populus trichocarpa]
Potri.014G068200	AT3G60750	cadmium	transketolase family [Populus trichocarpa]
Potri.010G224600	AT3G60750	cadmium	chloroplastic-like
Potri.014G088000	AT1G01580	iron	ferric-chelate [Ricinus communis]
Potri.017G142800	AT1G01580	iron	ferric-chelate reductase family [Populus trichocarpa]
Potri.004G079100	AT1G01580	iron	ferric reduction oxidase 2-like
Potri.004G079200	AT1G01580	iron	ferric-chelate reductase family [Populus trichocarpa]
Potri.017G142700	AT1G01580	iron	ferric reduction oxidase 2-like
Potri.007G001900	AT1G16760;AT4G31230;AT1G78940;AT2G24370;AT3G20200	stress;stress;stress;stress;stress	U-box domain-containing 35-like
Potri.014G001700	AT1G16760;AT1G78940	stress;stress	kinase family partial [Populus trichocarpa]
Potri.004G170900	AT1G16760;AT1G78940;AT3G20200	stress;stress;stress	U-box domain-containing 35-like
Potri.018G002400	AT1G16760;AT4G31230;AT1G78940;AT2G24370;AT3G20200	stress;stress;stress;stress;stress	U-box domain-containing 35-like
Potri.006G279500	AT1G16760;AT4G31230;AT1G78940;AT2G24370	stress;stress;stress;stress	U-box domain-containing 35-like
Potri.011G068600	AT1G06390	osmotic	GSK3 SHAGGY-LIKE KINASE 1 [Populus trichocarpa]
Potri.004G059000	AT1G06390	osmotic	GSK3 SHAGGY-LIKE KINASE 1 [Populus trichocarpa]
Potri.002G190500	AT1G06390;AT1G57870	osmotic;salt	Shaggy-related kinase 11 isoform 1 [Theobroma cacao]
Potri.013G004700	AT1G06390;AT1G57870	osmotic;salt	shaggy-related kinase alpha [Populus euphratica]
Potri.014G115600	AT1G06390;AT1G57870	osmotic;salt	Shaggy-related kinase 11 isoform 1 [Theobroma cacao]
Potri.005G182800	AT1G77280;AT1G21590	stress;stress	probable receptor-like serine threonine- kinase At5g57670
Potri.002G077900	AT1G77280;AT1G21590	stress;stress	probable receptor-like serine threonine- kinase At5g57670
Potri.007G102400	AT1G77280;AT1G21590	stress;stress	Kinase with adenine nucleotide alpha hydrolases-like isoform 1 [Theobroma cacao]
Potri.005G067000	AT1G77280;AT1G21590	stress;stress	Kinase with adenine nucleotide alpha hydrolases-like isoform 1 [Theobroma cacao]
Potri.006G072800	AT4G29890	drought	choline chloroplastic-like
Potri.006G076900	AT2G19110;AT4G30110;AT4G30120	cadmium;cadmium;cadmium	Cadmium zinc-transporting ATPase 3 isoform 1 [Theobroma cacao]
Potri.001G064200	AT2G19110;AT4G30110;AT4G30120	cadmium;cadmium;cadmium	Cadmium zinc-transporting ATPase 3 isoform partial [Theobroma cacao]
Potri.003G041300	AT2G19110;AT4G30110	cadmium;cadmium	Cadmium zinc-transporting ATPase 3 isoform partial [Theobroma cacao]
Potri.T114400	AT2G19110;AT4G30120	cadmium;cadmium	Cadmium zinc-transporting ATPase 3 isoform partial [Theobroma cacao]
Potri.018G144400	AT2G19110;AT4G30120	cadmium;cadmium	Cadmium zinc-transporting ATPase 3 isoform partial [Theobroma cacao]
Potri.018G090100	AT2G36460;AT3G52930	salt;karrikin	fructose-1 family [Populus trichocarpa]
Potri.006G165700	AT2G36460;AT3G52930	salt;karrikin	fructose-bisphosphate aldolase cytoplasmic isozyme-like
Potri.001G468100	AT2G36460;AT3G52930	salt;karrikin	fructose-bisphosphate cytoplasmic isozyme 1
Potri.011G165000	AT2G36460;AT3G52930	salt;karrikin	fructose-bisphosphate cytoplasmic isozyme 1
Potri.007G015500	AT2G36460;AT3G52930;AT2G01140	salt;karrikin;oxidative	fructose-bisphosphate aldolase chloroplastic
Potri.008G157600	AT3G22830;AT1G32330	heat;heat	heat stress transcription factor A-6b-like
Potri.010G082000	AT3G22830;AT1G32330;AT3G51910	heat;heat;light	heat stress transcription factor A-6b-like
Potri.002G048200	AT3G22830;AT2G26150;AT3G63350;AT3G51910;AT3G02990	heat;heat;heat;light;heat	DNA binding isoform 1 [Theobroma cacao]
Potri.005G214800	AT3G22830;AT3G63350;AT3G51910;AT3G02990	heat;heat;light;heat	heat stress transcription factor A-6b [Vitis vinifera]
Potri.001G138900	AT3G22830;AT1G32330;AT3G02990	heat;heat;heat	heat shock transcription factor family [Populus trichocarpa]
Potri.019G083200	AT1G35670	salt	calcium-dependent kinase 11
Potri.T012800	AT1G35670	salt	calcium-dependent kinase SK5
Potri.013G112500	AT1G35670	salt	calcium-dependent kinase 11
Potri.004G207300	AT1G35670;AT2G17290	salt;salt,drought	calcium-dependent kinase 26-like [Populus euphratica]
Potri.008G014700	AT1G35670;AT2G17290	salt;salt,drought	calcium-dependent kinase 2 [Populus trichocarpa]
Potri.016G117100	AT2G38240	salt	leucoanthocyanidin dioxygenase-like
Potri.006G101100	AT2G38240	salt	leucoanthocyanidin dioxygenase-like
Potri.006G101200	AT2G38240	salt	leucoanthocyanidin dioxygenase-like
Potri.008G069300	AT2G38240	salt	oxidoreductase family [Populus trichocarpa]
Potri.010G188000	AT2G38240	salt	oxidoreductase family [Populus trichocarpa]
Potri.003G079700	AT2G39810	cold	E3 ubiquitin- ligase HOS1-like
Potri.001G155200	AT2G39810	cold	E3 ubiquitin- ligase HOS1-like
Potri.006G246000	AT1G80310	salt	molybdate transporter 1-like
Potri.006G245900	AT1G80310	salt	molybdate transporter 1-like
Potri.001G087300	AT1G64550	drought	General control non-repressible 3 isoform 1 [Theobroma cacao]
Potri.012G059100	AT1G48960	stress	Adenine nucleotide alpha hydrolases-like superfamily isoform 2 [Theobroma cacao]
Potri.009G110800	AT2G16060	cold	non-symbiotic hemoglobin
Potri.010G222700	AT3G54820;AT3G53420	drought;drought	probable aquaporin PIP2-5
Potri.008G039600	AT3G54820;AT4G35100;AT3G53420	drought;salt;drought	probable aquaporin PIP2-5
Potri.009G013900	AT3G54820;AT4G35100;AT3G53420	drought;salt;drought	Aquaporin [Ricinus communis]
Potri.006G128200	AT3G54820;AT4G35100;AT3G53420	drought;salt;drought	plasma membrane intrinsic
Potri.006G128000	AT3G54820;AT3G53420	drought;drought	plasma membrane intrinsic
Potri.002G054000	AT1G03190	heat	DNA repair helicase UVH6
Potri.010G134300	AT1G05300;AT4G19680;AT1G31260;AT4G19690	zinc;iron;zinc;zinc	fe(2+) transport 1-like
Potri.010G201300	AT3G46620	abcissic	E3 ubiquitin- ligase RING1-like
Potri.001G243300	AT3G46620	abcissic	E3 ubiquitin- ligase RING1-like
Potri.009G034800	AT3G46620	abcissic	E3 ubiquitin- ligase RING1-like
Potri.008G058100	AT3G46620	abcissic	E3 ubiquitin- ligase RING1-like
Potri.003G077800	AT4G17340	salt	aquaporin family [Populus trichocarpa]
Potri.001G157000	AT4G17340	salt	aquaporin family [Populus trichocarpa]
Potri.003G050900	AT4G17340	salt	delta-tonoplast intrinsic family [Populus trichocarpa]
Potri.001G186700	AT4G17340	salt	delta-tonoplast intrinsic family [Populus trichocarpa]
Potri.004G216500	AT4G17340	salt	nodulin-26 family [Populus trichocarpa]
Potri.018G053300	AT1G10970;AT4G33020	zinc;zinc	zinc transporter chloroplastic-like
Potri.009G103000	AT1G49670	oxidative	zinc-binding alcohol dehydrogenase domain-containing 2-like
Potri.014G160000	AT2G32920;AT1G04980	drought;endoplasmic	disulfide isomerase-like 2-3
Potri.015G089600	AT1G48605	salt	HAL3 A isoform 1 [Theobroma cacao]
Potri.002G065300	AT1G71695	oxidative	peroxidase precursor family [Populus trichocarpa]
Potri.005G195600	AT1G71695	oxidative	peroxidase precursor family [Populus trichocarpa]
Potri.005G195700	AT1G71695	oxidative	peroxidase precursor family [Populus trichocarpa]
Potri.005G172800	AT1G21980	water	phosphatidylinositol-4-phosphate 5-kinase mRNA family [Populus trichocarpa]
Potri.002G088100	AT1G21980	water	phosphatidylinositol-4-phosphate 5-kinase mRNA family [Populus trichocarpa]
Potri.T003100	AT1G21980	water	phosphatidylinositol 4-phosphate 5-kinase 1-like
Potri.004G139900	AT1G21980	water	phosphatidylinositol 4-phosphate 5-kinase 1-like isoform X1
Potri.016G036800	AT1G21980	water	phosphatidylinositol 4-phosphate 5-kinase 4
Potri.004G134800	AT4G33420	oxidative	peroxidase 47-like
Potri.T045500	AT4G33420	oxidative	peroxidase 47-like
Potri.018G136900	AT4G33420	oxidative	peroxidase 47-like
Potri.003G133300	AT1G64060	drought,ros-dependent aba signaling	NADPH oxidase family [Populus trichocarpa]
Potri.001G098300	AT1G64060	drought,ros-dependent aba signaling	respiratory burst oxidase homolog A-like
Potri.006G137300	AT1G64060	drought,ros-dependent aba signaling	respiratory burst oxidase homolog E [Eucalyptus grandis]
Potri.012G111600	AT1G64060	drought,ros-dependent aba signaling	respiratory burst oxidase C family [Populus trichocarpa]
Potri.003G159800	AT1G64060	drought,ros-dependent aba signaling	respiratory burst oxidase homolog D-like
Potri.007G081000	AT2G21940	heat	shikimate kinase family [Populus trichocarpa]
Potri.005G084600	AT2G21940	heat	shikimate kinase family [Populus trichocarpa]
Potri.002G061100	AT2G21940	heat	shikimate kinase chloroplastic-like [Eucalyptus grandis]
Potri.009G041200	AT3G46960	potassium	ATP-dependent RNA helicase isoform X1
Potri.009G038700	AT3G46900	copper	copper transporter 1-like
Potri.005G044400	AT1G08830	salt	Ole e 5 olive pollen allergen [Olea europaea]
Potri.013G031100	AT1G08830	salt	cytosolic copper zinc-superoxide dismutase [Dimocarpus longan]
Potri.013G056900	AT1G08830	salt	copper zinc superoxide dismutase 3 family [Populus trichocarpa]
Potri.019G035800	AT1G08830	salt	copper zinc superoxide dismutase 3 family [Populus trichocarpa]
Potri.004G216700	AT1G08830	salt	superoxide dismutase [Cu-Zn] chloroplastic
Potri.005G072800	AT2G22420	oxidative	peroxidase 17
Potri.007G096200	AT2G22420	oxidative	peroxidase 17
Potri.006G119000	AT3G53110	abcissic	DEAD-box ATP-dependent RNA helicase 38
Potri.012G131300	AT4G21120	salt	cationic amino acid transporter 1 family [Populus trichocarpa]
Potri.015G133100	AT4G21120	salt	cationic amino acid transporter 1 family [Populus trichocarpa]
Potri.013G030900	AT4G21120	salt	cationic amino acid transporter 1 family [Populus trichocarpa]
Potri.003G154600	AT4G21120	salt	cationic amino acid transporter 5
Potri.001G378500	AT4G21120	salt	cationic amino acid transporter vacuolar
Potri.005G082800	AT4G39640	oxidative	gamma-glutamyltranspeptidase 1-like
Potri.001G333400	AT4G39640	oxidative	gamma-glutamyltranspeptidase 1-like
Potri.018G069600	AT4G39640	oxidative	gamma-glutamyltranspeptidase 3-like isoform X2
Potri.011G009900	AT1G11960;AT4G15430;AT1G62320;AT4G02900;AT1G32090;AT3G21620;AT4G04340;AT4G22120	dehydration;dehydration;dehydration;dehydration;dehydration;dehydration;dehydration;dehydration	early-responsive to dehydration family [Populus trichocarpa]
Potri.014G156100	AT1G11960;AT4G15430;AT1G62320;AT4G02900;AT1G32090;AT3G21620;AT4G04340;AT4G22120	dehydration;dehydration;dehydration;dehydration;dehydration;dehydration;dehydration;dehydration	CSC1 At3g21620 [Populus euphratica]
Potri.004G006100	AT1G11960;AT4G15430;AT1G62320;AT4G02900;AT1G32090;AT3G21620;AT4G04340;AT4G22120	dehydration;dehydration;dehydration;dehydration;dehydration;dehydration;dehydration;dehydration	calcium permeable stress-gated cation channel 1-like [Populus euphratica]
Potri.002G226800	AT1G11960;AT4G15430;AT1G62320;AT4G02900;AT3G21620;AT4G04340;AT4G22120	dehydration;dehydration;dehydration;dehydration;dehydration;dehydration;dehydration	CSC1 At3g21620 [Populus euphratica]
Potri.004G005900	AT1G11960;AT4G15430;AT1G62320;AT4G02900;AT3G21620;AT4G04340;AT4G22120	dehydration;dehydration;dehydration;dehydration;dehydration;dehydration;dehydration	calcium permeable stress-gated cation channel 1-like [Populus euphratica]
Potri.001G358300	AT1G30360	dehydration	CSC1 ERD4
Potri.007G046500	AT3G50260	freezing	dehydration responsive element-binding 1 [Glycine soja]
Potri.005G140900	AT3G50260	freezing	dehydration responsive element-binding 1 [Glycine soja]
Potri.014G025200	AT3G50260	freezing	dehydration responsive element binding family [Populus trichocarpa]
Potri.002G124000	AT3G50260	freezing	dehydration responsive element binding family [Populus trichocarpa]
Potri.008G193100	AT1G59960	salt	aldo-keto [Ricinus communis]
Potri.001G054400	AT2G33210	salt	chaperonin CPN60- mitochondrial
Potri.003G173900	AT2G33210	salt	chaperonin CPN60- mitochondrial
Potri.002G252900	AT2G33210	salt	chaperonin CPN60- mitochondrial-like
Potri.003G039600	AT2G33210	salt	chaperonin CPN60-like mitochondrial
Potri.003G037400	AT2G33210	salt	chaperonin CPN60-like mitochondrial
Potri.005G108100	AT4G35830;AT4G26970;AT2G05710	oxidative;oxidative;oxidative	aconitate hydratase 1
Potri.007G060900	AT4G35830;AT4G26970;AT2G05710	oxidative;oxidative;oxidative	aconitate hydratase 1
Potri.014G153400	AT4G35830;AT4G26970;AT2G05710	oxidative;oxidative;oxidative	aconitate cytoplasmic [Populus euphratica]
Potri.002G229200	AT4G35830;AT4G26970;AT2G05710	oxidative;oxidative;oxidative	aconitate cytoplasmic [Populus euphratica]
Potri.016G014900	AT1G12060	abiotic	BAG family molecular chaperone regulator mitochondrial
Potri.019G018200	AT3G23250;AT1G06180	aba;aba	myb-related Myb4-like
Potri.005G096600	AT3G23250	aba	myb-related Zm1-like
Potri.012G002500	AT3G49160	photooxidative	Pyruvate kinase family isoform 1 [Theobroma cacao]
Potri.003G015400	AT1G10940;AT1G60940	salt;salt	serine threonine- kinase SRK2A
Potri.004G218200	AT1G10940;AT1G60940;AT1G78290;AT4G40010;AT3G50500	salt;salt;osmotic,drought;osmotic;salt	serine threonine- kinase SRK2A
Potri.T011000	AT1G10940;AT1G60940	salt;salt	serine threonine- kinase SRK2H-like [Cucumis melo]
Potri.004G138300	AT1G10940;AT1G60940	salt;salt	serine threonine- kinase SRK2A-like
Potri.003G084100	AT1G10940;AT4G33950;AT1G60940;AT1G78290;AT3G50500	salt;salt,drought;salt;osmotic,drought;salt	serine threonine- kinase SAPK3-like
Potri.009G153800	AT2G27150	drought	aldehyde [Ricinus communis]
Potri.004G191300	AT2G27150	drought	aldehyde [Ricinus communis]
Potri.009G153600	AT2G27150	drought	aldehyde [Ricinus communis]
Potri.003G202300	AT4G30870	genotoxic	Restriction type II-like superfamily isoform 1 [Theobroma cacao]
Potri.008G148200	AT1G69780	drought,salt	homeobox-leucine zipper family [Populus trichocarpa]
Potri.010G093400	AT1G69780	drought,salt	homeobox-leucine zipper family [Populus trichocarpa]
Potri.017G081700	AT1G69780	drought,salt	homeobox-leucine zipper HAT7-like
Potri.009G036300	AT3G45410	ethylene	[Ricinus communis]
Potri.009G035800	AT3G45410	ethylene	[Ricinus communis]
Potri.009G036500	AT3G45410	ethylene	[Ricinus communis]
Potri.009G035500	AT3G45410	ethylene	[Ricinus communis]
Potri.009G035700	AT3G45410	ethylene	[Ricinus communis]
Potri.010G160100	AT1G69310	drought,salt	probable WRKY transcription factor 57 [Populus euphratica]
Potri.008G094000	AT1G69310	drought,salt	probable WRKY transcription factor 57 [Populus euphratica]
Potri.008G103300	AT1G69310	drought,salt	probable WRKY transcription factor 48 isoform X1 [Populus euphratica]
Potri.010G147700	AT1G69310	drought,salt	probable WRKY transcription factor 48 isoform X1 [Populus euphratica]
Potri.010G175000	AT1G79340	abiotic	latex abundant family [Populus trichocarpa]
Potri.008G081100	AT1G79340	abiotic	latex abundant family [Populus trichocarpa]
Potri.012G015100	AT4G01420;AT4G17615	salt;cold	calcineurin B 4 isoform X1 [Populus euphratica]
Potri.003G141400	AT4G01420	salt	calcineurin B 7 isoform X1 [Populus euphratica]
Potri.001G115000	AT4G12040	stress	zinc finger family [Populus trichocarpa]
Potri.003G117100	AT4G12040	stress	zinc finger family [Populus trichocarpa]
Potri.007G066400	AT1G16540	salt,drought	molybdenum cofactor sulfurase isoform X2
Potri.001G160400	AT3G12750	zinc	zinc transporter 5-like
Potri.003G143000	AT4G24020	drought	RWP-RK domain-containing family [Populus trichocarpa]
Potri.001G087900	AT4G24020	drought	RWP-RK domain-containing family [Populus trichocarpa]
Potri.013G066800	AT4G26010;AT3G03670;AT1G34510	oxidative;oxidative;oxidative	peroxidase 44
Potri.006G226800	AT2G26150;AT3G51910	heat;light	heat shock factor HSF30 isoform X1
Potri.001G142200	AT1G32640	dehydration,drought	transcription factor MYC2-like
Potri.003G092200	AT1G32640	dehydration,drought	transcription factor MYC2-like
Potri.014G103700	AT1G32640	dehydration,drought	basic helix-loop-helix family [Populus trichocarpa]
Potri.002G176900	AT1G32640	dehydration,drought	basic helix-loop-helix family [Populus trichocarpa]
Potri.019G081500	AT1G35515	osmotic	transcription repressor MYB6
Potri.013G109300	AT1G35515	osmotic	myb-like transcription factor 1
Potri.004G174400	AT1G35515	osmotic	myb-related 308-like
Potri.009G134000	AT1G35515	osmotic	myb-related 308-like
Potri.T011400	AT1G35515	osmotic	transcription repressor MYB6-like [Populus euphratica]
Potri.014G016800	AT1G27760	salt	interferon-related developmental regulator 1
Potri.002G119100	AT1G27760	salt	interferon-related developmental regulator 1
Potri.002G196700	AT3G62550	biotic	universal stress A
Potri.014G122000	AT3G62550	biotic	universal stress A
Potri.013G009800	AT3G62550	biotic	universal stress A
Potri.004G132200	AT4G18290	drought	potassium channel KAT1-like
Potri.018G071400	AT4G18290	drought	k transporter family [Populus trichocarpa]
Potri.006G154600	AT4G18290	drought	k transporter family [Populus trichocarpa]
Potri.007G145800	AT2G31870	abiotic	poly (ADP-ribose) glycohydrolase family [Populus trichocarpa]
Potri.017G002000	AT2G31870	abiotic	poly (ADP-ribose) glycohydrolase family [Populus trichocarpa]
Potri.011G069600	AT4G18780	osmotic	cellulose synthase
Potri.004G059600	AT4G18780	osmotic	cellulose synthase
Potri.018G029400	AT4G18780	osmotic	cellulose synthase A catalytic subunit 1 [UDP-forming]
Potri.006G251900	AT4G18780	osmotic	cellulose synthase A catalytic subunit 1 [UDP-forming]
Potri.002G257900	AT4G18780	osmotic	cellulose synthase 4 [Populus tomentosa]
Potri.001G122400	AT4G17260	salt	l-lactate [Ricinus communis]
Potri.003G111200	AT4G17260	salt	l-lactate [Ricinus communis]
Potri.007G122100	AT3G21770;AT1G05260;AT4G11290	oxidative;salt;oxidative	peroxidase 3-like
Potri.017G037900	AT3G21770;AT1G05260;AT4G11290	oxidative;salt;oxidative	peroxidase 3-like
Potri.017G038100	AT3G21770;AT1G05260;AT2G39040;AT4G11290	oxidative;salt;oxidative;oxidative	peroxidase 3-like
Potri.011G027300	AT3G21770;AT1G05250;AT3G01190	oxidative;oxidative;oxidative	peroxidase 27-like
Potri.T099300	AT3G21770;AT1G05260;AT3G01190;AT4G11290	oxidative;salt;oxidative;oxidative	peroxidase 27-like
Potri.005G108600	AT4G35870	dehydration	CSC1 At4g35870
Potri.007G063700	AT4G35870	dehydration	CSC1 At4g35870
Potri.006G092700	AT3G53990	cold	ENOD18 family [Populus trichocarpa]
Potri.016G104600	AT3G53990	cold	ENOD18 family [Populus trichocarpa]
Potri.T120500	AT3G53990;AT3G03270	cold;stress	universal stress A
Potri.004G075400	AT3G53990;AT3G03270	cold;stress	universal stress A
Potri.T059500	AT3G53990;AT3G03270	cold;stress	universal stress A
Potri.005G196700	AT1G22770	oxidative	GIGANTEA [Jatropha curcas]
Potri.002G064400	AT1G22770	oxidative	GIGANTEA [Jatropha curcas]
Potri.T030000	AT2G26740	water	bifunctional epoxide hydrolase 2-like
Potri.010G010800	AT2G26740	water	bifunctional epoxide hydrolase 2-like
Potri.010G010900	AT2G26740	water	bifunctional epoxide hydrolase 2-like
Potri.T029800	AT2G26740	water	bifunctional epoxide hydrolase 2-like
Potri.010G010700	AT2G26740	water	bifunctional epoxide hydrolase 2-like
Potri.009G063900	AT3G12630	stress	zinc finger family [Populus trichocarpa]
Potri.001G269400	AT3G12630	stress	zinc finger A20 and AN1 domain-containing stress-associated 5
Potri.013G125100	AT2G43620	abiotic	endochitinase PR4-like
Potri.011G115400	AT3G15170	salt	CUP-SHAPED COTYLEDON 2-like
Potri.001G396400	AT3G15170	salt	CUP-SHAPED COTYLEDON 2
Potri.001G396300	AT3G15170	salt	CUP-SHAPED COTYLEDON 2
Potri.012G001400	AT3G15170	salt	NAC domain-containing 100-like
Potri.015G020000	AT3G15170	salt	NAC domain-containing 100-like
Potri.008G181500	AT3G26090	drought	regulator of G- signaling 1
Potri.019G021700	AT1G08590	cold	leucine-rich repeat receptor kinase PXL1
Potri.013G048800	AT1G08590	cold	leucine-rich repeat receptor kinase PXL1
Potri.002G256500	AT1G08590	cold	leucine-rich repeat receptor kinase PXL2
Potri.004G176300	AT4G35100	salt	probable aquaporin PIP2-8
Potri.009G136600	AT4G35100	salt	probable aquaporin PIP2-8
Potri.013G150400	AT4G03240	hydrogen	Frataxin family [Populus trichocarpa]
Potri.004G040300	AT4G04920	cold	mediator of RNA polymerase II transcription subunit 16
Potri.011G049700	AT4G04920	cold	mediator of RNA polymerase II transcription subunit 16
Potri.004G040400	AT4G04920	cold	mediator of RNA polymerase II transcription subunit 16
Potri.012G075100	AT1G60490	salt	phosphatidylinositol 3- root isoform
Potri.002G248700	AT3G07370	temperature	E3 ubiquitin- ligase CHIP
Potri.001G419300	AT4G27080	endoplasmic	thioredoxin-related family [Populus trichocarpa]
Potri.011G135500	AT4G27080	endoplasmic	thioredoxin-related family [Populus trichocarpa]
Potri.018G059400	AT4G32940;AT2G25940	stress;stress	vacuolar processing enzyme
Potri.006G232900	AT4G32940;AT2G25940	stress;stress	vacuolar processing enzyme
Potri.003G113300	AT4G32940;AT2G25940	stress;stress	vacuolar-processing enzyme
Potri.008G003400	AT4G32940;AT2G25940	stress;stress	vacuolar processing enzyme
Potri.001G119800	AT4G32940;AT2G25940	stress;stress	vacuolar-processing enzyme
Potri.001G048700	AT1G15520	drought	ATP-binding cassette [Ricinus communis]
Potri.001G048800	AT1G15520	drought	pleiotropic drug resistance 1-like
Potri.001G049000	AT1G15520	drought	ATP-binding cassette [Ricinus communis]
Potri.001G048900	AT1G15520	drought	pleiotropic drug resistance 1-like
Potri.003G178900	AT1G15520	drought	ATP-binding cassette [Ricinus communis]
Potri.017G006000	AT3G59845	oxidative	alcohol [Ricinus communis]
Potri.017G005700	AT3G59845;AT1G26320	oxidative;oxidative	alcohol [Ricinus communis]
Potri.017G002700	AT3G59845;AT1G26320	oxidative;oxidative	2-alkenal reductase (NADP(+)-dependent)-like
Potri.007G143800	AT3G59845;AT1G26320	oxidative;oxidative	alcohol [Ricinus communis]
Potri.T076700	AT3G59845;AT1G26320	oxidative;oxidative	2-alkenal reductase (NADP(+)-dependent)-like
Potri.012G106000	AT1G12860;AT3G26744	freezing;cold	inducer of CBF expression 1
Potri.015G105200	AT1G12860;AT3G26744	freezing;cold	inducer of CBF expression 1
Potri.008G169100	AT3G23400	stress	probable plastid-lipid-associated chloroplastic
Potri.015G060700	AT3G03290	stress	Adenine nucleotide alpha hydrolases-like superfamily [Theobroma cacao]
Potri.008G188900	AT1G10670	stress	ATP-citrate synthase alpha chain 1
Potri.010G042700	AT1G10670	stress	ATP citrate lyase b-subunit family [Populus trichocarpa]
Potri.005G004900	AT1G10670	stress	ATP-citrate synthase alpha chain 2
Potri.013G004400	AT1G10670	stress	ATP-citrate synthase alpha chain 2
Potri.004G163300	AT4G34710	osmotic	arginine decarboxylase
Potri.009G049200	AT2G13540	drought	nuclear cap-binding subunit 1
Potri.018G083700	AT4G29100	drought	transcription factor bHLH68 [Populus euphratica]
Potri.010G032800	AT1G10370	salt,drought	glutathione S-transferase U17-like
Potri.010G035500	AT1G10370	salt,drought	glutathione S-transferase U17-like
Potri.012G134100	AT4G25470;AT4G25490;AT4G25480	cold;cold,drought;drought,cold,salt	C-repeat dehydration-responsive element-binding factor 4
Potri.015G136400	AT4G25470;AT4G25490;AT1G12610;AT4G25480	cold;cold,drought;salt;drought,cold,salt	partial [Populus balsamifera]
Potri.001G110800	AT4G25470;AT4G25490;AT4G25480	cold;cold,drought;drought,cold,salt	dehydration-responsive element binding [Populus nigra]
Potri.001G110700	AT4G25470;AT4G25490;AT4G25480	cold;cold,drought;drought,cold,salt	dehydration-responsive element binding [Populus nigra]
Potri.010G152000	AT1G48100	salt	polygalacturonase At1g48100
Potri.008G100500	AT1G48100	salt	polygalacturonase At1g48100
Potri.013G005000	AT1G48100	salt	polygalacturonase At1g48100-like
Potri.002G190600	AT1G48100	salt	polygalacturonase At1g48100-like
Potri.014G115700	AT1G48100	salt	polygalacturonase At1g48100-like
Potri.001G309600	AT1G49230	drought	RING-H2 finger ATL78
Potri.019G010500	AT1G49230	drought	RING-H2 finger ATL78
Potri.001G309700	AT1G49230	drought	RING-H2 finger ATL78-like
Potri.019G010600	AT1G49230	drought	RING-H2 finger ATL78-like
Potri.011G107900	AT2G34250	endoplasmic	transport Sec61 subunit alpha-like [Populus euphratica]
Potri.001G387600	AT2G34250	endoplasmic	transport Sec61 subunit alpha-like [Populus euphratica]
Potri.011G114900	AT2G34250	endoplasmic	transport Sec61 subunit alpha-like
Potri.011G114200	AT2G34250	endoplasmic	transport Sec61 subunit alpha-like
Potri.005G168700	AT1G22190	abiotic	AP2 domain-containing transcription factor family [Populus trichocarpa]
Potri.002G094200	AT1G22190	abiotic	ethylene-responsive transcription factor RAP2-4
Potri.005G077300	AT1G22190	abiotic	ethylene-responsive transcription factor RAP2-4-like
Potri.007G090600	AT1G22190	abiotic	ethylene-responsive transcription factor RAP2-4-like
Potri.005G254000	AT2G17520	endoplasmic	serine threonine- kinase endoribonuclease IRE1b
Potri.002G007200	AT2G17520	endoplasmic	serine threonine- kinase endoribonuclease IRE1b
Potri.018G061600	AT4G31230;AT2G24370	stress;stress	U-box domain-containing 35-like
Potri.006G225300	AT4G31230;AT2G24370	stress;stress	U-box domain-containing 35-like
Potri.002G034400	AT1G75280	oxidative	isoflavone reductase
Potri.009G118100	AT1G75280	oxidative	isoflavone reductase homolog
Potri.005G228700	AT1G75280	oxidative	isoflavone reductase
Potri.009G118300	AT1G75280	oxidative	isoflavone reductase homolog
Potri.007G036500	AT1G75280	oxidative	isoflavone reductase homolog
Potri.014G099700	AT2G46510	salt	transcription factor bHLH13-like
Potri.002G172100	AT2G46510	salt	transcription factor bHLH13-like
Potri.002G107800	AT1G09940	oxidative	glutamyl-tRNA reductase chloroplastic
Potri.009G080600	AT1G09940	oxidative	glutamyl-tRNA reductase chloroplastic-like
Potri.001G286400	AT1G09940	oxidative	glutamyl-tRNA reductase chloroplastic-like
Potri.001G124900	AT3G47450	oxidative	NO-associated chloroplastic mitochondrial-like
Potri.004G140600	AT3G19290	salt,drought,dehydration	ABSCISIC ACID-INSENSITIVE 5 7 [Populus euphratica]
Potri.004G007500	AT1G62300	phosphate	WRKY transcription factor 6 family [Populus trichocarpa]
Potri.014G155100	AT1G62300	phosphate	probable WRKY transcription factor 31
Potri.011G007800	AT1G62300	phosphate	WRKY transcription factor 42 family [Populus trichocarpa]
Potri.009G066100	AT3G45640;AT2G43790	touch;oxidative,cold,salt,drought	kinase MMK4 family [Populus trichocarpa]
Potri.001G271700	AT3G45640;AT2G43790	touch;oxidative,cold,salt,drought	Mitogen-activated kinase 3
Potri.007G139800	AT3G45640;AT4G01370;AT2G43790;AT1G10210	touch;cold,salt,drought;oxidative,cold,salt,drought;cold,dehydration,osmotic,salt	mitogen-activated kinase 7 [Populus trichocarpa]
Potri.017G010200	AT3G45640;AT4G01370;AT2G43790	touch;cold,salt,drought;oxidative,cold,salt,drought	mitogen-activated kinase 7 [Populus trichocarpa]
Potri.002G162500	AT3G45640;AT4G01370;AT2G43790	touch;cold,salt,drought;oxidative,cold,salt,drought	mitogen-activated kinase homolog MMK2
Potri.003G156100	AT1G30870	oxidative	peroxidase 7
Potri.010G175100	AT1G30870	oxidative	peroxidase 7-like
Potri.013G006700	AT1G56570	salt	pentatricopeptide repeat-containing At1g56570
Potri.005G010900	AT1G56570	salt	pentatricopeptide repeat-containing At1g56570
Potri.006G222100	AT3G53870;AT2G31610	stress;salt	40S ribosomal S3 [Populus trichocarpa]
Potri.018G049100	AT3G53870;AT2G31610	stress;salt	40S ribosomal S3 [Populus trichocarpa]
Potri.015G071700	AT3G53870;AT2G31610	stress;salt	40S ribosomal S3 [Populus trichocarpa]
Potri.012G076800	AT3G53870;AT2G31610	stress;salt	40S ribosomal S3 [Populus trichocarpa]
Potri.018G131400	AT1G15360	drought	AP2 domain-containing transcription factor family [Populus trichocarpa]
Potri.006G069400	AT1G15360	drought	AP2 domain-containing transcription factor family [Populus trichocarpa]
Potri.003G033000	AT1G15360	drought	ethylene-responsive transcription factor WIN1-like
Potri.018G028000	AT1G15360	drought	AP2 domain-containing transcription factor family [Populus trichocarpa]
Potri.006G253800	AT1G15360	drought	AP2 domain-containing transcription factor family [Populus trichocarpa]
Potri.010G201500	AT3G55530	drought	E3 ubiquitin- ligase SDIR1 isoform X1 [Malus domestica]
Potri.009G034700	AT3G55530	drought	Binding isoform 1 [Theobroma cacao]
Potri.002G057200	AT2G43000	abiotic	transcription factor JUNGBRUNNEN 1-like isoform X1
Potri.007G066300	AT2G43000	abiotic	transcription factor JUNGBRUNNEN 1-like
Potri.004G233000	AT4G25160	stress	U-box domain-containing 35-like [Jatropha curcas]
Potri.014G106200	AT3G58810;AT2G46800	zinc;zinc	Zinc transporter of isoform 1 [Theobroma cacao]
Potri.001G450900	AT3G58810;AT2G46800	zinc;zinc	metal tolerance A1-like [Nelumbo nucifera]
Potri.011G150600	AT3G58810;AT2G46800	zinc;zinc	metal tolerance 1-like
Potri.002G180100	AT3G58810;AT2G46800	zinc;zinc	Zinc transporter of isoform 1 [Theobroma cacao]
Potri.011G103900	AT1G78580	drought	alpha,alpha-trehalose-phosphate synthase [UDP-forming] 1 [Vitis vinifera]
Potri.001G383600	AT1G78580	drought	alpha,alpha-trehalose-phosphate synthase [UDP-forming] 1 [Vitis vinifera]
Potri.004G064600	AT1G78580	drought	alpha,alpha-trehalose-phosphate synthase [UDP-forming] 1-like
Potri.002G202600	AT4G02330	chilling	probable pectinesterase pectinesterase inhibitor 7
Potri.014G127000	AT4G02330	chilling	probable pectinesterase pectinesterase inhibitor 7
Potri.005G022800	AT4G02330	chilling	probable pectinesterase pectinesterase inhibitor 7
Potri.010G247700	AT4G02330	chilling	probable pectinesterase pectinesterase inhibitor 25
Potri.012G039400	AT1G73410	salt	MYB transcription factor R2R3 type family [Populus trichocarpa]
Potri.015G033600	AT1G73410	salt	MYB transcription factor R2R3 type family [Populus trichocarpa]
Potri.017G017600	AT1G73410	salt	MYB transcription factor family [Populus trichocarpa]
Potri.007G134500	AT1G73410	salt	MYB transcription factor family [Populus trichocarpa]
Potri.005G186400	AT1G73410	salt	MYB transcription factor family [Populus trichocarpa]
Potri.006G234300	AT2G19810	oxidative	zinc finger CCCH domain-containing 20-like
Potri.018G058600	AT2G19810	oxidative	zinc finger CCCH domain-containing 20-like
Potri.017G013400	AT2G19810	oxidative	zinc finger CCCH domain-containing 2-like
Potri.007G138300	AT2G19810	oxidative	zinc finger CCCH domain-containing 2-like
Potri.016G053700	AT2G19810;AT2G41900	oxidative;salt	zinc finger family [Populus trichocarpa]
Potri.002G041300	AT2G31320	abiotic,drought	poly [ADP-ribose] polymerase 1
Potri.016G023000	AT1G50500	heat	Membrane trafficking VPS53 family isoform 1 [Theobroma cacao]
Potri.012G124500	AT1G31170	oxidative	chloroplastic mitochondrial
Potri.011G039800	AT1G11360;AT4G27320	stress;stress	adenine nucleotide alpha hydrolases [Arabidopsis thaliana]
Potri.001G409100	AT1G11360;AT4G27320	stress;stress	universal stress family [Medicago truncatula]
Potri.001G414800	AT1G11360;AT4G27320	stress;stress	universal stress family [Medicago truncatula]
Potri.011G125500	AT1G11360;AT4G27320	stress;stress	Adenine nucleotide alpha hydrolases-like superfamily isoform 1 [Theobroma cacao]
Potri.013G150200	AT1G11360	stress	Adenine nucleotide alpha hydrolases-like superfamily isoform 2 [Theobroma cacao]
Potri.003G083900	AT4G17070	oxidative	Peptidyl-prolyl cis-trans isomerases isoform 1 [Theobroma cacao]
Potri.001G150300	AT4G17070	oxidative	Peptidyl-prolyl cis-trans isomerases isoform 1 [Theobroma cacao]
Potri.014G051300	AT4G17070	oxidative	Peptidyl-prolyl cis-trans isomerases [Theobroma cacao]
Potri.002G139600	AT4G17070	oxidative	Peptidyl-prolyl cis-trans isomerases [Theobroma cacao]
Potri.012G071600	AT3G47950	salt	plasma membrane H+ ATPase family [Populus trichocarpa]
Potri.015G066000	AT3G47950	salt	ATPase plasma membrane-type
Potri.014G046300	AT3G47950	salt	plasma membrane ATPase 1
Potri.008G096400	AT1G69270	drought	LRR receptor-like serine threonine- kinase RPK2
Potri.017G094400	AT1G69270	drought	LRR receptor-like serine threonine- kinase RPK2
Potri.012G095500	AT2G40190	abiotic	glycosyl transferase family 1 family [Populus trichocarpa]
Potri.015G093000	AT2G40190	abiotic	GDP-Man:Man(3) c(2)-PP-Dol alpha-1,2-mannosyltransferase
Potri.007G143600	AT1G26320	oxidative	alcohol [Ricinus communis]
Potri.006G053800	AT2G41900	salt	zinc finger family [Populus trichocarpa]
Potri.006G053900	AT2G41900	salt	zinc finger family [Populus trichocarpa]
Potri.001G266700	AT2G41900	salt	CCCH-type zinc finger with ARM repeat domain isoform 1 [Theobroma cacao]
Potri.009G061000	AT2G41900	salt	CCCH-type zinc finger with ARM repeat domain isoform 1 [Theobroma cacao]
Potri.007G099400	AT1G01720	drought	NAC domain-containing 2-like
Potri.005G069500	AT1G01720	drought	NAC domain-containing 2-like
Potri.004G126500	AT1G69600	dehydration	zinc-finger homeodomain 9-like
Potri.004G235400	AT4G19230	drought	abscisic acid 8 -hydroxylase 1-like
Potri.014G029100	AT4G19230	drought	abscisic acid 8 -hydroxylase 4-like
Potri.009G033900	AT4G19230	drought	abscisic acid 8 -hydroxylase 2
Potri.001G242600	AT4G19230	drought	abscisic acid 8 -hydroxylase 2
Potri.004G140900	AT4G19230	drought	abscisic acid 8 -hydroxylase 4
Potri.009G168500	AT4G35300	salt	monosaccharide-sensing 2 [Cucumis melo]
Potri.004G207100	AT4G35300	salt	monosaccharide-sensing 2 [Cucumis melo]
Potri.002G006200	AT4G35300	salt	Tonoplast monosaccharide transporter2 isoform 1 [Theobroma cacao]
Potri.005G255400	AT4G35300	salt	Tonoplast monosaccharide transporter2 isoform 1 [Theobroma cacao]
Potri.005G098900	AT4G35300	salt	monosaccharide-sensing 2 [Jatropha curcas]
Potri.018G075200	AT3G24500	abcissic	multi -bridging factor 1c
Potri.005G218000	AT4G02580	oxidative	NADH-ubiquinone oxidoreductase 24 kDa subunit family [Populus trichocarpa]
Potri.002G045200	AT4G02580	oxidative	NADH-ubiquinone oxidoreductase 24 kDa subunit family [Populus trichocarpa]
Potri.014G149600	AT2G31660	uv	probable importin-7 homolog
Potri.002G232600	AT2G31660	uv	probable importin-7 homolog
Potri.019G063200	AT1G05260;AT1G05250;AT3G01190;AT4G11290	salt;oxidative;oxidative;oxidative	peroxidase 27-like
Potri.003G128600	AT4G23400;AT4G00430	salt;drought	Plasma membrane intrinsic 1,4 isoform 1 [Theobroma cacao]
Potri.016G113300	AT4G23400;AT4G00430	salt;drought	probable aquaporin PIP1-2
Potri.008G065600	AT4G23400;AT4G00430	salt;drought	probable aquaporin PIP1-2
Potri.010G191900	AT4G23400;AT4G00430	salt;drought	Aquaporin [Ricinus communis]
Potri.006G098100	AT4G23400;AT4G00430	salt;drought	probable plasma membrane intrinsic 1c [Arabidopsis thaliana]
Potri.016G073100	AT3G52560	dna	ubiquitin-conjugating enzyme E2 variant 1D
Potri.006G205700	AT3G52560	dna	ubiquitin-conjugating enzyme family [Populus trichocarpa]
Potri.008G133900	AT3G52560	dna	ubiquitin-conjugating enzyme E2 variant 1A-like
Potri.010G107700	AT3G52560	dna	ubiquitin-conjugating enzyme E2 variant 1A
Potri.001G233000	AT2G44240	oxidative	hypothetical protein POPTR_0001s23950g [Populus trichocarpa]
Potri.001G183500	AT1G52260	endoplasmic	disulfide isomerase-like 1-6
Potri.005G084200	AT2G21970	stress	stress enhanced chloroplastic
Potri.003G095000	AT1G32330	heat	heat shock transcription factor family [Populus trichocarpa]
Potri.009G013600	AT3G54960	endoplasmic	disulfide isomerase-like 1-4
Potri.016G056500	AT2G41690	heat	heat stress transcription factor B-3-like
Potri.006G049200	AT2G41690	heat	heat stress transcription factor B-3-like
Potri.013G067500	AT1G08810	drought	myb-related 306
Potri.019G045900	AT1G08810	drought	myb-related 306
Potri.012G140700	AT1G08810	drought	transcription repressor MYB6
Potri.007G053400	AT4G37530;AT2G18980;AT4G30170	salt;oxidative;oxidative	peroxidase 73-like
Potri.018G089900	AT4G37530;AT2G18980;AT4G30170	salt;oxidative;oxidative	peroxidase 16-like
Potri.017G064100	AT4G37530;AT2G18980;AT4G30170	salt;oxidative;oxidative	peroxidase 55
Potri.001G329200	AT4G37530;AT2G18980;AT4G30170	salt;oxidative;oxidative	peroxidase 55-like
Potri.007G074700	AT4G37530;AT3G28200;AT4G17690	salt;oxidative;oxidative	peroxidase 41-like
Potri.017G106900	AT3G02360;AT1G64190	salt;salt	phosphogluconate dehydrogenase family [Populus trichocarpa]
Potri.T017700	AT3G02360;AT1G64190	salt;salt	phosphogluconate dehydrogenase family [Populus trichocarpa]
Potri.T017600	AT3G02360	salt	phosphogluconate dehydrogenase family [Populus trichocarpa]
Potri.004G108900	AT3G02360	salt	phosphogluconate dehydrogenase family [Populus trichocarpa]
Potri.008G113700	AT3G02360;AT1G64190	salt;salt	6-phosphogluconate dehydrogenase family isoform 1 [Theobroma cacao]
Potri.015G056900	AT1G74310	heat	Chaperone 1
Potri.015G057000	AT1G74310	heat	Chaperone 1
Potri.004G124800	AT1G74310;AT2G25140	heat;heat	chaperone chloroplastic-like
Potri.017G090600	AT1G74310;AT2G25140	heat;heat	chaperone chloroplastic-like
Potri.009G147700	AT4G25490	cold,drought	partial [Populus balsamifera]
Potri.T155900	AT2G28160	iron	basic helix-loop-helix family [Populus trichocarpa]
Potri.009G005600	AT2G28160	iron	basic helix-loop-helix family [Populus trichocarpa]
Potri.014G090800	AT2G46140;AT1G01470	water;light	seed maturation PM22 [Populus trichocarpa]
Potri.002G165000	AT2G46140;AT1G01470	water;light	seed maturation PM22 [Populus trichocarpa]
Potri.007G122200	AT1G05250;AT2G39040;AT3G01190	oxidative;oxidative;oxidative	peroxidase 27-like
Potri.007G122300	AT1G05250;AT2G39040	oxidative;oxidative	peroxidase 27-like
Potri.004G023200	AT1G05250;AT3G01190	oxidative;oxidative	peroxidase 27-like
Potri.005G219000	AT1G06770;AT2G30580	drought;dehydration	E3 ubiquitin ligase DRIP2-like [Populus euphratica]
Potri.002G044100	AT1G06770;AT2G30580	drought;dehydration	E3 ubiquitin ligase DRIP2-like [Populus euphratica]
Potri.005G209000	AT3G63150	abcissic	mitochondrial Rho GTPase 1 [Vitis vinifera]
Potri.005G033700	AT3G63150	abcissic	mitochondrial Rho GTPase 1 [Vitis vinifera]
Potri.013G023100	AT3G63150	abcissic	mitochondrial Rho GTPase 1 [Vitis vinifera]
Potri.007G050600	AT2G23150	cadmium	metal transporter Nramp3-like
Potri.007G050700	AT2G23150	cadmium	metal transporter Nramp3-like
Potri.002G121000	AT2G23150	cadmium	NRAMP metal ion transporter 2 isoform 1 [Theobroma cacao]
Potri.001G105800	AT1G63440	copper	probable copper-transporting ATPase HMA5
Potri.003G125600	AT1G63440	copper	probable copper-transporting ATPase HMA5
Potri.003G125700	AT1G63440	copper	probable copper-transporting ATPase HMA5
Potri.001G019100	AT1G63440	copper	probable copper-transporting ATPase HMA5 [Vitis vinifera]
Potri.006G020600	AT4G15090;AT3G22170	drought;drought	FAR-RED IMPAIRED RESPONSE 1 isoform X2
Potri.006G020700	AT4G15090;AT3G22170	drought;drought	FAR-RED ELONGATED HYPOCOTYL 3-like isoform X1 [Populus euphratica]
Potri.016G018300	AT4G15090;AT3G22170	drought;drought	FAR-RED ELONGATED HYPOCOTYL 3-like isoform X1 [Populus euphratica]
Potri.003G110300	AT4G15090	drought	FAR-RED IMPAIRED RESPONSE 1-like isoform X1 [Populus euphratica]
Potri.003G207100	AT4G15090	drought	FAR1-RELATED SEQUENCE 4 isoform X2
Potri.002G198300	AT2G47470	drought	probable disulfide-isomerase A6
Potri.014G122800	AT2G47470	drought	thioredoxin family [Populus trichocarpa]
Potri.004G074900	AT1G65930	oxidative	isocitrate dehydrogenase family [Populus trichocarpa]
Potri.T059000	AT1G65930	oxidative	isocitrate dehydrogenase family [Populus trichocarpa]
Potri.017G144500	AT1G65930	oxidative	isocitrate dehydrogenase family [Populus trichocarpa]
Potri.010G176000	AT1G65930	oxidative	NADP-dependent isocitrate dehydrogenase family [Populus trichocarpa]
Potri.008G080500	AT1G65930	oxidative	NADP-dependent isocitrate dehydrogenase family [Populus trichocarpa]
Potri.011G071700	AT4G18880	chitin	heat stress transcription factor A-4a
Potri.004G062300	AT4G18880	chitin	heat stress transcription factor A-4a
Potri.004G033100	AT4G21440	wounding,dehydration,osmotic,salt,aba	MYB transcription factor family [Populus trichocarpa]
Potri.011G041600	AT4G21440	wounding,dehydration,osmotic,salt,aba	ODORANT1-like
Potri.013G011200	AT1G56280	drought	DEHYDRATION-INDUCED 19 homolog 3-like
Potri.005G020900	AT1G56280	drought	DEHYDRATION-INDUCED 19 homolog 3-like
Potri.007G048900	AT3G50060;AT4G37260	wounding;wounding	transcription factor MYB44-like
Potri.008G068400	AT3G08510	drought	phosphoinositide phospholipase C 2-like
Potri.010G188800	AT3G08510	drought	phosphoinositide phospholipase C 2-like
Potri.001G252100	AT3G08510	drought	phosphoinositide phospholipase C 4-like
Potri.001G252300	AT3G08510	drought	phosphoinositide phospholipase C 2-like isoform X1
Potri.010G188900	AT3G08510	drought	phosphoinositide-specific phospholipase C family [Populus trichocarpa]
Potri.004G145500	AT4G33950;AT4G40010;AT3G50500	salt,drought;osmotic;salt	OPEN STOMATA 1 family [Populus trichocarpa]
Potri.009G106900	AT4G33950;AT4G40010;AT3G50500	salt,drought;osmotic;salt	OPEN STOMATA 1 family [Populus trichocarpa]
Potri.005G134400	AT4G33950;AT3G50500	salt,drought;salt	Serine threonine- kinase [Ricinus communis]
Potri.007G096400	AT4G33950;AT1G78290;AT4G40010	salt,drought;osmotic,drought;osmotic	serine threonine- kinase SAPK2-like isoform X1
Potri.001G342200	AT3G01650	drought	RING domain ligase2 isoform 1 [Theobroma cacao]
Potri.010G049600	AT3G01650	drought	E3 ubiquitin- ligase RGLG2 [Vitis vinifera]
Potri.012G090100	AT3G01650	drought	E3 ubiquitin- ligase RGLG2-like [Populus euphratica]
Potri.015G086200	AT3G01650	drought	E3 ubiquitin- ligase RGLG2-like [Populus euphratica]
Potri.008G183600	AT3G01650	drought	Copine family isoform 1 [Theobroma cacao]
Potri.013G073600	AT3G03520	abiotic	non-specific phospholipase C3-like
Potri.009G069900	AT3G03520	abiotic	phosphoesterase family [Populus trichocarpa]
Potri.001G275500	AT3G03520	abiotic	phosphoesterase family [Populus trichocarpa]
Potri.012G099300	AT3G03520	abiotic	phosphoesterase family [Populus trichocarpa]
Potri.001G250500	AT3G03520	abiotic	non-specific phospholipase C1
Potri.002G104700	AT1G09740	stress	Adenine nucleotide alpha hydrolases-like superfamily isoform 1 [Theobroma cacao]
Potri.011G114300	AT1G53670	oxidative	peptide methionine sulfoxide reductase chloroplastic
Potri.003G083300	AT4G17040	reactive	CLP protease R subunit 4 isoform 1 [Theobroma cacao]
Potri.016G064000	AT3G11930;AT3G58450	stress;stress	universal stress A
Potri.005G111600	AT2G17840	light	Senescence dehydration-associated -related isoform 3 [Theobroma cacao]
Potri.004G174100	AT2G17840	light	EARLY-RESPONSIVE TO DEHYDRATION 7 family [Populus trichocarpa]
Potri.009G133500	AT2G17840	light	EARLY-RESPONSIVE TO DEHYDRATION 7 family [Populus trichocarpa]
Potri.011G129500	AT1G61660	salt,drought	ethylene-responsive family [Populus trichocarpa]
Potri.018G112500	AT1G80710	drought	WD repeat-containing 76-like
Potri.019G082400	AT1G35620	endoplasmic	thioredoxin family [Populus trichocarpa]
Potri.013G111400	AT1G35620	endoplasmic	thioredoxin family [Populus trichocarpa]
Potri.001G351000	AT3G28200;AT4G17690;AT1G24110	oxidative;oxidative;oxidative	Peroxidase 63 precursor family [Populus trichocarpa]
Potri.010G036100	AT3G28200;AT4G17690;AT1G24110	oxidative;oxidative;oxidative	peroxidase 41-like
Potri.012G076500	AT3G28200;AT4G17690;AT1G24110	oxidative;oxidative;oxidative	peroxidase 41-like
Potri.014G170400	AT2G04240	osmotic,drought	probable E3 ubiquitin- ligase XERICO [Populus euphratica]
Potri.001G210000	AT1G15820	drought	chlorophyll a-b binding CP24 chloroplastic-like
Potri.003G020400	AT1G15820	drought	Chlorophyll a-b binding CP24 chloroplastic
Potri.T163200	AT1G14550;AT1G14540	oxidative;oxidative	Lignin-forming anionic peroxidase [Ricinus communis]
Potri.T163000	AT1G14550	oxidative	Lignin-forming anionic peroxidase [Ricinus communis]
Potri.010G236900	AT1G14550	oxidative	Lignin-forming anionic peroxidase [Ricinus communis]
Potri.T160000	AT1G14550;AT1G14540	oxidative;oxidative	Lignin-forming anionic peroxidase [Ricinus communis]
Potri.T160100	AT1G14550;AT1G14540	oxidative;oxidative	Lignin-forming anionic peroxidase [Ricinus communis]
Potri.008G043800	AT3G52300	salt	ATP synthase D chain-related family [Populus trichocarpa]
Potri.010G217800	AT3G52300	salt	ATP synthase D chain-related family [Populus trichocarpa]
Potri.016G102100	AT2G37770;AT2G37760	salt;cold	aldo-keto reductase family 4 member C9-like
Potri.006G090600	AT2G37770;AT2G37760	salt;cold	aldo-keto reductase family 4 member C9-like
Potri.017G070600	AT2G37770;AT2G37760	salt;cold	aldo-keto reductase family 4 member C9-like
Potri.016G102300	AT2G37770;AT2G37760	salt;cold	aldo-keto reductase family 4 member C9-like [Jatropha curcas]
Potri.016G136400	AT3G08760	osmotic	probable receptor kinase At3g55450
Potri.006G108200	AT3G08760	osmotic	probable receptor kinase At3g55450
Potri.010G066600	AT2G33380	salt	peroxygenase 1-like
Potri.008G044800	AT2G38880	drought	Nuclear transcription factor Y subunit B-10 isoform 2 [Theobroma cacao]
Potri.010G216600	AT2G38880	drought	Nuclear transcription factor Y subunit B-10 isoform 2 [Theobroma cacao]
Potri.016G085000	AT2G38880	drought	CCAAT-box binding transcription factor family [Populus trichocarpa]
Potri.014G167800	AT2G38880	drought	Nuclear transcription factor Y subunit B-3 [Theobroma cacao]
Potri.004G144600	AT1G49570	salt	peroxidase 10-like
Potri.009G106400	AT1G49570	salt	peroxidase 10-like
Potri.005G135300	AT1G49570	salt	peroxidase 10-like
Potri.007G019300	AT1G49570;AT2G18150;AT4G16270;AT1G44970;AT2G18140;AT2G35380	salt;oxidative;oxidative;oxidative;oxidative;oxidative	peroxidase 72-like
Potri.016G058200	AT1G49570	salt	peroxidase A2-like
Potri.017G109300	AT3G30775	oxidative	proline dehydrogenase
Potri.004G106400	AT3G30775	oxidative	proline dehydrogenase mitochondrial-like
Potri.005G253700	AT2G33700	salt,heat	probable phosphatase 2C 27
Potri.002G007500	AT2G33700	salt,heat	probable phosphatase 2C 27
Potri.005G102500	AT2G33700	salt,heat	probable phosphatase 2C 47
Potri.007G058700	AT2G33700	salt,heat	probable phosphatase 2C 47
Potri.010G141600	AT1G05850	salt	chitinase 2
Potri.014G146600	AT1G05850	salt	chitinase 1
Potri.013G128500	AT3G59770	cold	probable phosphoinositide phosphatase SAC9
Potri.019G098100	AT3G59770	cold	domain-containing WW domain-containing isoform 3 [Theobroma cacao]
Potri.015G117900	AT4G19680;AT1G31260;AT4G19690	iron;zinc;zinc	fe(2+) transport 1-like
Potri.015G117700	AT4G19680;AT1G31260;AT4G19690	iron;zinc;zinc	fe(2+) transport 1-like
Potri.007G020600	AT2G18190	salt	AAA-type ATPase family [Populus trichocarpa]
Potri.007G020500	AT2G18190	salt	AAA-type ATPase family [Populus trichocarpa]
Potri.005G119900	AT2G18190	salt	AAA-type ATPase family [Populus trichocarpa]
Potri.007G020800	AT2G18190	salt	mitochondrial chaperone BCS1-B [Glycine soja]
Potri.001G011300	AT4G08780;AT3G32980;AT2G38390	oxidative;oxidative;salt	peroxidase
Potri.003G214900	AT4G08780	oxidative	class III peroxidase
Potri.002G255900	AT2G20360	salt	NAD(P)-binding Rossmann-fold superfamily isoform 1 [Theobroma cacao]
Potri.014G193300	AT2G20360	salt	NADH dehydrogenase [ubiquinone] 1 alpha subcomplex subunit mitochondrial
Potri.010G142800	AT4G16260	salt	beta-1,3-glucanase
Potri.T167100	AT4G16260	salt	beta-1,3-glucanase
Potri.001G255100	AT4G16260	salt	glucan endo-1,3-beta-glucosidase-like
Potri.009G050300	AT4G16260	salt	glucan endo-1,3-beta-glucosidase-like
Potri.016G057400	AT4G16260	salt	glucan endo-1,3-beta- basic isoform-like
Potri.001G462600	AT4G20830	oxidative	reticuline oxidase
Potri.011G158500	AT4G20830	oxidative	reticuline oxidase
Potri.011G158400	AT4G20830	oxidative	reticuline oxidase
Potri.011G158300	AT4G20830	oxidative	reticuline oxidase
Potri.001G462200	AT4G20830	oxidative	reticuline oxidase
Potri.005G118700	AT2G18150;AT1G44970;AT2G18140;AT2G35380	oxidative;oxidative;oxidative;oxidative	peroxidase 72-like
Potri.002G031200	AT2G18150;AT4G16270;AT1G44970;AT2G18140;AT2G35380	oxidative;oxidative;oxidative;oxidative;oxidative	peroxidase 9
Potri.001G145800	AT2G18150;AT4G16270;AT1G44970;AT2G35380	oxidative;oxidative;oxidative;oxidative	peroxidase 20
Potri.010G209900	AT3G26520	salt	aquaporin TIP1-3
Potri.006G121700	AT3G26520	salt	gamma-tonoplast intrinsic 2 [Populus trichocarpa]
Potri.016G098200	AT3G26520	salt	gamma-tonoplast intrinsic 2 [Populus trichocarpa]
Potri.001G235300	AT3G26520	salt	nodulin-26 family [Populus trichocarpa]
Potri.008G050700	AT3G26520	salt	aquaporin TIP1-3
Potri.003G059200	AT1G52760	oxidative	esterase lipase thioesterase family [Populus trichocarpa]
Potri.001G175000	AT1G52760	oxidative	esterase lipase thioesterase family [Populus trichocarpa]
Potri.012G042800	AT2G39040	oxidative	peroxidase 3-like
Potri.014G088500	AT4G01370	cold,salt,drought	mitogen-activated kinase homolog MMK2
Potri.003G131800	AT4G01370	cold,salt,drought	mitogen-activated kinase homolog MMK2-like
Potri.008G108300	AT3G16890	oxidative	pentatricopeptide repeat-containing mitochondrial
Potri.001G090700	AT1G12780	stress	UDP-glucose 4-epimerase family [Populus trichocarpa]
Potri.003G140900	AT1G12780	stress	UDP-glucose 4-epimerase family [Populus trichocarpa]
Potri.003G123700	AT1G12780	stress	UDP-glucose 4-epimerase family [Populus trichocarpa]
Potri.002G107200	AT1G58340	osmotic	MATE efflux family 5
Potri.012G133500	AT1G58340	osmotic	MATE efflux family LAL5-like
Potri.003G121400	AT1G58340	osmotic	MATE efflux family LAL5-like
Potri.015G135600	AT1G58340	osmotic	MATE efflux family LAL5-like
Potri.007G043100	AT1G58340	osmotic	MATE efflux family 5-like
Potri.013G035500	AT4G14880	cadmium	cysteine synthase-like isoform X2 [Eucalyptus grandis]
Potri.005G048700	AT4G14880	cadmium	cysteine synthase-like isoform X2 [Eucalyptus grandis]
Potri.008G153300	AT4G14880	cadmium	cysteine synthase-like isoform X2 [Eucalyptus grandis]
Potri.005G048400	AT4G14880	cadmium	cysteine synthase-like isoform X2 [Eucalyptus grandis]
Potri.005G048500	AT4G14880	cadmium	cysteine synthase-like isoform X2 [Eucalyptus grandis]
Potri.002G099700	AT1G78290;AT4G40010	osmotic,drought;osmotic	serine threonine kinase [Populus trichocarpa]
Potri.005G162500	AT1G78290	osmotic,drought	serine threonine kinase [Populus trichocarpa]
Potri.001G252900	AT2G29980	drought	fatty acid desaturase 3 [Linum usitatissimum]
Potri.010G187800	AT2G29980	drought	chloroplast omega-3 desaturase family [Populus trichocarpa]
Potri.006G101500	AT2G29980	drought	omega-3 fatty acid chloroplastic-like
Potri.008G069600	AT2G29980	drought	omega-3 fatty acid chloroplastic
Potri.016G117500	AT2G29980	drought	omega-3 desaturase family [Populus trichocarpa]
Potri.004G225700	AT1G57870	salt	Shaggy kinase 41 isoform 1 [Theobroma cacao]
Potri.003G005900	AT1G57870	salt	Shaggy kinase 41 isoform 1 [Theobroma cacao]
Potri.013G005900	AT1G56600;AT2G47180	salt,drought;light,drought,salt,cold	galactinol synthase family [Populus trichocarpa]
Potri.013G005800	AT1G56600	salt,drought	galactinol synthase family [Populus trichocarpa]
Potri.014G116800	AT1G56600;AT2G47180	salt,drought;light,drought,salt,cold	galactinol synthase family [Populus trichocarpa]
Potri.005G006800	AT1G56600;AT2G47180	salt,drought;light,drought,salt,cold	galactinol synthase family [Populus trichocarpa]
Potri.002G191600	AT1G56600;AT2G47180	salt,drought;light,drought,salt,cold	galactinol synthase family [Populus trichocarpa]
Potri.010G141000	AT3G62610;AT2G47460	insect attack;salt,drought,insect attack	Myb domain [Theobroma cacao]
Potri.002G198100	AT3G62610;AT2G47460	insect attack;salt,drought,insect attack	MYB-like DNA-binding domain [Theobroma cacao]
Potri.014G122700	AT3G62610	insect attack	MYB-like DNA-binding domain [Theobroma cacao]
Potri.003G144200	AT3G62610;AT2G47460	insect attack;salt,drought,insect attack	myb-related 308-like
Potri.001G086700	AT3G62610;AT1G06180;AT2G47460	insect attack;aba;salt,drought,insect attack	myb-related 308-like [Eucalyptus grandis]
Potri.011G097900	AT4G27560	salt	anthocyanidin 3-O-glucoside 2 -O-xylosyltransferase-like
Potri.007G049000	AT4G37270	cadmium	probable cadmium zinc-transporting ATPase chloroplastic
Potri.001G182400	AT4G33870	oxidative	Peroxidase 48
Potri.003G053700	AT4G33870	oxidative	Peroxidase 48
Potri.006G052200	AT3G57480	multiple abiotic stresses	zinc finger AN1 and C2H2 domain-containing stress-associated 11
Potri.015G010200	AT4G27780	drought	ACYL-COA binding family [Populus trichocarpa]
Potri.012G017700	AT4G27780	drought	acyl- binding [Arabidopsis thaliana]
Potri.008G066200	AT3G11250	salt	60S acidic ribosomal P0
Potri.008G066300	AT3G11250	salt	60S acidic ribosomal P0
Potri.010G191200	AT3G11250	salt	60S acidic ribosomal P0
Potri.018G090700	AT2G18950	oxidative	homogentisate phytyltransferase chloroplastic-like
Potri.018G022000	AT2G18950	oxidative	probable homogentisate phytyltransferase chloroplastic
Potri.006G166100	AT2G18950	oxidative	homogentisate phytyltransferase chloroplastic-like
Potri.T149900	AT2G38710	salt	AMME syndrome candidate 1 [Ricinus communis]
Potri.010G240000	AT2G38710	salt	AMME syndrome candidate 1 [Ricinus communis]
Potri.008G019200	AT2G38710	salt	AMME syndrome candidate 1 [Ricinus communis]
Potri.009G079700	AT4G37910	salt	heat shock 70 [Populus trichocarpa]
Potri.001G285500	AT4G37910	salt	heat shock 70 [Populus trichocarpa]
Potri.004G224400	AT4G37910	salt	Stromal 70 kDa heat shock-related family [Populus trichocarpa]
Potri.003G006300	AT4G37910	salt	Stromal 70 kDa heat shock-related family [Populus trichocarpa]
Potri.003G143600	AT4G37910	salt	luminal-binding 5
Potri.007G146300	AT2G44060	water	Late embryogenesis abundant group 2 isoform 1 [Theobroma cacao]
Potri.001G133800	AT1G32090	dehydration	CSC1 At1g32090
Potri.003G099800	AT1G32090	dehydration	CSC1 At1g32090
Potri.002G151500	AT2G45640	salt	histone deacetylase complex subunit SAP18
Potri.003G119300	AT2G45640	salt	histone deacetylase complex subunit SAP18-like
Potri.009G050000	AT1G50460	osmotic	hexokinase family [Populus trichocarpa]
Potri.001G254800	AT1G50460	osmotic	hexokinase family [Populus trichocarpa]
Potri.018G088300	AT1G50460	osmotic	Hexokinase 1 family [Populus trichocarpa]
Potri.001G190400	AT1G50460	osmotic	[Ricinus communis]
Potri.009G026500	AT1G07870	salt	probable serine threonine- kinase RLCKVII
Potri.001G234100	AT1G07870	salt	probable serine threonine- kinase RLCKVII
Potri.010G215100	AT1G07870	salt	serine threonine- kinase CDL1-like isoform X1
Potri.008G046500	AT1G07870	salt	kinase 2 family [Populus trichocarpa]
Potri.006G133300	AT1G07870	salt	serine threonine- kinase PBS1-like [Tarenaya hassleriana]
Potri.014G128200	AT4G02390	drought	poly [ADP-ribose] polymerase 2 isoform X1
Potri.014G128000	AT4G02390	drought	poly [ADP-ribose] polymerase 2 isoform X1
Potri.009G017800	AT1G08430	aluminium	aluminum-activated malate transporter 2-like
Potri.001G217200	AT1G08430	aluminium	aluminum-activated malate transporter 2-like
Potri.001G217400	AT1G08430	aluminium	aluminum-activated malate transporter 2-like
Potri.001G217300	AT1G08430	aluminium	aluminum-activated malate transporter 2-like
Potri.009G069400	AT4G24460	stress	crt homolog 1
Potri.013G114600	AT1G34370	aluminium	SENSITIVE TO PROTON RHIZOTOXICITY 1-like [Malus domestica]
Potri.019G085400	AT1G34370	aluminium	SENSITIVE TO PROTON RHIZOTOXICITY 1-like [Malus domestica]
Potri.004G217100	AT1G34370	aluminium	zinc finger STOP1 homolog
Potri.002G106800	AT1G09970	oxidative	receptor kinase HAIKU2
Potri.009G081800	AT1G09970	oxidative	receptor kinase HAIKU2
Potri.014G130100	AT2G47710	stress	universal stress family [Populus trichocarpa]
Potri.002G205300	AT2G47710	stress	universal stress A
Potri.002G193800	AT2G47710	stress	universal stress A
Potri.008G226400	AT2G47710	stress	universal stress A [Tarenaya hassleriana]
Potri.008G221300	AT2G47710	stress	universal stress A [Tarenaya hassleriana]
Potri.016G138400	AT3G08730	osmotic	serine threonine- kinase 2 19-like
Potri.006G109600	AT3G08730	osmotic	serine threonine- kinase 2 19-like
Potri.012G073700	AT3G08730	osmotic	serine threonine- kinase 2 19-like
Potri.003G192200	AT3G12490	abiotic	cysteine ase inhibitor 6
Potri.001G032900	AT3G12490	abiotic	Cysteine ase inhibitor 12
Potri.006G033200	AT3G12490	abiotic	cysteine ase inhibitor 6-like
Potri.016G030900	AT3G12490	abiotic	cysteine ase inhibitor 6-like
Potri.001G301600	AT4G34180	salt	Cyclase family isoform 1 [Theobroma cacao]
Potri.001G301700	AT4G34180	salt	cyclase family [Populus trichocarpa]
Potri.009G097300	AT4G34180	salt	Cyclase family isoform 1 [Theobroma cacao]
Potri.001G150200	AT4G17615	cold	calcineurin B 1 [Malus domestica]
Potri.016G003500	AT4G17615	cold	calcineurin B 3 [Cucumis melo]
Potri.001G371700	AT4G17615	cold	calcineurin B family [Populus trichocarpa]
Potri.006G002900	AT4G17615	cold	calcineurin B 3 [Cucumis melo]
Potri.001G307400	AT1G05520	salt	transport SEC23-like
Potri.019G003100	AT1G05520	salt	transport SEC23-like
Potri.014G178500	AT1G05520	salt	transport SEC23-like
Potri.002G238500	AT1G05520	salt	transport SEC23-like
Potri.013G079800	AT1G67970;AT3G02990	heat;heat	heat stress transcription factor A-1-like [Pyrus x bretschneideri]
Potri.005G177100	AT1G44760	stress	Adenine nucleotide alpha hydrolases-like superfamily [Theobroma cacao]
Potri.002G084600	AT1G44760	stress	Adenine nucleotide alpha hydrolases-like superfamily [Theobroma cacao]
Potri.002G038500	AT1G06180	aba	Myb domain [Theobroma cacao]
Potri.005G224100	AT1G06180	aba	Myb domain [Theobroma cacao]
Potri.008G166700	AT1G06180	aba	myb-related Myb4-like
Potri.010G144100	AT3G17020	abiotic	universal stress A [Populus euphratica]
Potri.T022500	AT2G31670	stress	PREDICTED: uncharacterized protein LOC105130225
Potri.001G413500	AT2G31670	stress	PREDICTED: uncharacterized protein LOC105109440 [Populus euphratica]
Potri.003G107800	AT2G43090	salt	3-isopropylmalate dehydratase small subunit 3-like
Potri.014G141200	AT3G54900	cellular	monothiol glutaredoxin- chloroplastic
Potri.016G084800	AT1G07890	salt,drought	ascorbate peroxidase family [Populus trichocarpa]
Potri.009G015400	AT1G07890	salt,drought	APx1 - Cytosolic Ascorbate Peroxidase [Zea mays]
Potri.005G112200	AT1G07890	salt,drought	L-ascorbate peroxidase peroxisomal
Potri.009G134100	AT1G07890	salt,drought	L-ascorbate peroxidase family [Populus trichocarpa]
Potri.004G174500	AT1G07890	salt,drought	ascorbate peroxidase
Potri.005G245700	AT1G76080	drought	thioredoxin chloroplastic
Potri.002G016400	AT1G76080	drought	thioredoxin chloroplastic
Potri.004G052100	AT2G34060	oxidative	peroxidase 19
Potri.011G062300	AT2G34060	oxidative	peroxidase 19
Potri.001G108100	AT4G11660	chitin	heat stress transcription factor B-2b [Jatropha curcas]
Potri.002G124800	AT4G11660	chitin	heat stress transcription factor B-4-like
Potri.014G027100	AT4G11660	chitin	heat stress transcription factor B-4-like
Potri.018G048600	AT2G26300	drought	GTP-binding regulatory alpha chain 2 [Populus trichocarpa]
Potri.006G219500	AT2G26300	drought	GTP-binding regulatory alpha chain 2 [Populus trichocarpa]
Potri.018G040200	AT4G32770	oxidative	tocopherol chloroplastic
Potri.006G240100	AT4G32770	oxidative	tocopherol chloroplastic
Potri.010G150400	AT2G47180	light,drought,salt,cold	galactinol synthase family [Populus trichocarpa]
Potri.012G037100	AT1G48410	drought	Stabilizer of iron transporter Polynucleotidyl transferase isoform 1 [Theobroma cacao]
Potri.015G029000	AT1G48410	drought	Stabilizer of iron transporter Polynucleotidyl transferase isoform 1 [Theobroma cacao]
Potri.008G158800	AT1G48410	drought	argonaute 10 [Fragaria vesca vesca]
Potri.010G081300	AT1G48410	drought	argonaute 10 [Fragaria vesca vesca]
Potri.001G213700	AT1G48410	drought	argonaute 5
Potri.002G169400	AT1G01360	drought	abscisic acid receptor PYL9-like
Potri.014G097100	AT1G01360	drought	abscisic acid receptor PYL9-like
Potri.001G092500	AT1G01360	drought	abscisic acid receptor PYL8-like
Potri.003G139200	AT1G01360	drought	abscisic acid receptor PYL8-like
Potri.015G020500	AT1G01360	drought	abscisic acid receptor PYL8-like
Potri.010G093700	AT2G02800	dehydration	KINASE 2B family [Populus trichocarpa]
Potri.008G148000	AT2G02800	dehydration	KINASE 2B family [Populus trichocarpa]
Potri.001G240400	AT2G02800	dehydration	kinase chloroplastic-like isoform X1 [Populus euphratica]
Potri.008G056400	AT2G02800	dehydration	kinase chloroplastic-like isoform X1 [Populus euphratica]
Potri.016G094300	AT2G02800	dehydration	probable serine threonine- kinase NAK isoform X1
Potri.018G050800	AT4G26070;AT4G29810	drought,salt,dehydration;drought,salt	MAP kinase kinase family [Populus trichocarpa]
Potri.006G146500	AT4G26070;AT4G29810	drought,salt,dehydration;drought,salt	MAP kinase kinase family [Populus trichocarpa]
Potri.018G068500	AT4G26070;AT4G29810	drought,salt,dehydration;drought,salt	MAP kinase kinase 6 isoform 1 [Theobroma cacao]
Potri.014G074700	AT4G11850	aluminium	phospholipase D beta 1 isoform X1 [Camelina sativa]
Potri.002G152100	AT4G11850	aluminium	phospholipase D beta 1 isoform X1 [Camelina sativa]
Potri.003G015000	AT4G11850	aluminium	phospholipase D delta-like isoform X1 [Vitis vinifera]
Potri.005G246000	AT4G11850	aluminium	phospholipase D delta-like
Potri.001G112100	AT4G11850	aluminium	phospholipase D beta 1-like [Vitis vinifera]
Potri.010G169200	AT3G47550	salt	zinc finger family [Populus trichocarpa]
Potri.008G086300	AT3G47550	salt	zinc finger family [Populus trichocarpa]
Potri.006G198200	AT3G58450	stress	universal stress A
Potri.008G103200	AT4G16270;AT2G35380	oxidative;oxidative	peroxidase 40-like
Potri.006G184500	AT4G30920	stress	leucine aminopeptidase family [Populus trichocarpa]
Potri.018G106800	AT4G30920	stress	leucine aminopeptidase 1-like
Potri.001G368400	AT1G55870	stress	Poly(A)-specific ribonuclease PARN isoform 1 [Theobroma cacao]
Potri.004G050800	AT1G28490	drought	Syntaxin 61 family [Populus trichocarpa]
Potri.011G059700	AT1G28490	drought	Syntaxin 61 family [Populus trichocarpa]
Potri.014G143200	AT1G44970	oxidative	peroxidase P7-like
Potri.013G014300	AT3G10020	oxidative	hypothetical protein POPTR_0013s01580g [Populus trichocarpa]
Potri.001G042600	AT1G16030	heat	heat shock 70 kDa
Potri.010G206600	AT1G16030	heat	heat shock cognate 70 kDa 2-like
Potri.008G054000	AT1G16030	heat	heat shock cognate 70 kDa 2-like
Potri.010G205700	AT1G16030	heat	heat shock cognate 70 kDa 2-like
Potri.008G054700	AT1G16030	heat	heat shock 70 cognate [Populus trichocarpa]
Potri.002G119300	AT1G27730	oxidative,drought,salt	zinc finger ZAT10-like
Potri.014G017300	AT1G27730	oxidative,drought,salt	zinc finger ZAT10-like
Potri.009G032700	AT1G07530	stress	scarecrow 14 [Populus euphratica]
Potri.001G241700	AT1G07530	stress	scarecrow 14 [Populus euphratica]
Potri.009G032800	AT1G07530	stress	scarecrow 34 [Populus euphratica]
Potri.001G241800	AT1G07530	stress	scarecrow 34 [Populus euphratica]
Potri.015G053400	AT3G18440	aluminium	aluminum-activated malate transporter 9
Potri.008G118600	AT3G18440	aluminium	aluminum-activated malate transporter 4-like
Potri.010G127400	AT3G18440	aluminium	aluminum-activated malate transporter 9-like [Populus euphratica]
Potri.003G098800	AT1G31970	abiotic	DEAD-box ATP-dependent RNA helicase 5
Potri.003G214500	AT2G18140	oxidative	peroxidase N
Potri.001G218400	AT3G44380	dessication	Late embryogenesis abundant (LEA) hydroxyproline-rich glyco family [Theobroma cacao]
Potri.003G222400	AT1G55490;AT3G13470	heat;drought	chaperonin precursor family [Populus trichocarpa]
Potri.001G002500	AT1G55490;AT3G13470	heat;drought	chaperonin precursor family [Populus trichocarpa]
Potri.010G135100	AT1G55490;AT3G13470	heat;drought	chaperonin 60 subunit beta chloroplastic isoform X1
Potri.004G213400	AT1G55490;AT3G13470	heat;drought	ru large subunit-binding subunit alpha
Potri.009G009300	AT1G55490;AT3G13470	heat;drought	ru large subunit-binding subunit alpha
Potri.001G366100	AT1G55910	zinc	zinc transporter 11
Potri.001G366200	AT1G55910	zinc	zinc transporter 11
Potri.009G034600	AT1G55910	zinc	zinc transporter 2
Potri.010G210900	AT3G55270	salt	-tyrosine-phosphatase MKP1-like [Pyrus x bretschneideri]
Potri.008G049900	AT3G55270	salt	-tyrosine-phosphatase MKP1-like [Pyrus x bretschneideri]
Potri.007G007600	AT1G58440	drought	Squalene monooxygenase isoform 1 [Theobroma cacao]
Potri.015G120900	AT1G58440	drought	squalene monooxygenase-like
Potri.002G114500	AT1G58440	drought	squalene monooxygenase-like
Potri.005G146700	AT1G58440	drought	squalene monooxygenase-like
Potri.T052100	AT1G58440	drought	squalene monooxygenase-like
Potri.011G003400	AT4G04720	drought	calcium-dependent kinase-like [Populus euphratica]
Potri.004G015500	AT4G04720	drought	calcium-dependent kinase 2-like
Potri.002G017000	AT4G04720	drought	calcium-dependent kinase 29
Potri.005G245000	AT4G04720	drought	calcium-dependent kinase 29
Potri.009G069200	AT4G04720	drought	calcium-dependent kinase 34-like
Potri.018G086100	AT1G77180	salt	SNW SKI-interacting -like [Populus euphratica]
Potri.006G163700	AT1G77180	salt	SNW SKI-interacting -like [Populus euphratica]
Potri.016G120000	AT3G08970	heat	dnaJ ERDJ3A [Fragaria vesca vesca]
Potri.005G071900	AT2G22430	drought	homeobox-leucine zipper ATHB-6-like
Potri.007G097100	AT2G22430	drought	homeobox-leucine zipper ATHB-6-like
Potri.003G024000	AT4G33520	copper	copper-transporting ATPase chloroplastic
Potri.001G205400	AT4G33520	copper	copper-transporting ATPase chloroplastic
Potri.016G121200	AT3G51780	salt	BAG family molecular chaperone regulator 4
Potri.019G024000	AT3G06050	oxidative	peroxiredoxin- mitochondrial
Potri.010G100900	AT2G01980	salt,heat	Salt overly sensitive 1B isoform 1 [Theobroma cacao]
Potri.008G140700	AT2G01980	salt,heat	Salt overly sensitive 1B isoform 1 [Theobroma cacao]
Potri.005G076900	AT4G39730	cold,drought,salt	lipid-associated family [Populus trichocarpa]
Potri.005G077000	AT4G39730	cold,drought,salt	lipid-associated family [Populus trichocarpa]
Potri.007G091000	AT4G39730	cold,drought,salt	lipid-associated family [Populus trichocarpa]
Potri.007G091100	AT4G39730	cold,drought,salt	lipid-associated family [Populus trichocarpa]
Potri.001G155500	AT4G16760	drought	peroxisomal acyl-coenzyme A oxidase 1-like
Potri.003G079200	AT4G16760	drought	peroxisomal acyl-coenzyme A oxidase 1-like
Potri.014G131400	AT2G47770	osmotic	translocator homolog
Potri.001G128200	AT1G31470	salt	Major facilitator superfamily isoform 1 [Theobroma cacao]
Potri.003G105600	AT1G31470	salt	Major facilitator superfamily isoform 1 [Theobroma cacao]
Potri.007G070000	AT3G19760	stress	eukaryotic initiation factor 4A-3
Potri.005G093900	AT3G19760	stress	eukaryotic initiation factor 4A-3
Potri.018G061300	AT3G19760	stress	translation initiation factor eIF-4A family [Populus trichocarpa]
Potri.T020300	AT3G19760	stress	translation initiation factor eIF-4A family [Populus trichocarpa]
Potri.006G225700	AT3G19760	stress	translation initiation factor eIF-4A family [Populus trichocarpa]
Potri.014G018700	AT4G24230	biotic	acyl- -binding domain-containing 3-like isoform X1
Potri.001G095800	AT1G64190	salt	6-phosphogluconate decarboxylating chloroplastic
Potri.003G135600	AT1G64190	salt	6-phosphogluconate dehydrogenase family [Populus trichocarpa]
Potri.001G191100	AT1G51980	salt	mitochondrial-processing peptidase subunit alpha-like
Potri.010G036700	AT1G51980	salt	mitochondrial-processing peptidase subunit alpha-like
Potri.008G193200	AT1G51980	salt	mitochondrial-processing peptidase subunit alpha-like
Potri.006G021000	AT2G36450	drought	ethylene-responsive transcription factor ERF024-like
Potri.016G018600	AT2G36450	drought	ethylene-responsive transcription factor ERF024-like
Potri.015G136300	AT2G36450	drought	AP2 domain-containing family [Populus trichocarpa]
Potri.009G018700	AT2G32460	aba	transcription factor GAMYB [Vitis vinifera]
Potri.001G224500	AT2G32460	aba	Myb domain isoform 1 [Theobroma cacao]
Potri.014G154900	AT2G32500	stress	Stress responsive alpha-beta barrel domain isoform 1 [Theobroma cacao]
Potri.005G111700	AT2G17820	drought	histidine kinase 1-like isoform X1
Potri.007G056400	AT2G17820	drought	histidine kinase 1-like isoform X2
Potri.005G055300	AT3G04670	heat	WRKY transcription factor 39 family [Populus trichocarpa]
Potri.013G042600	AT3G04670	heat	WRKY transcription factor 39 family [Populus trichocarpa]
Potri.005G219500	AT3G04670	heat	probable WRKY transcription factor 21 [Malus domestica]
Potri.002G043500	AT3G04670	heat	WRKY transcription factor 21 family [Populus trichocarpa]
Potri.001G024900	AT2G38750	drought	annexin D4
Potri.005G069800	AT4G34240	drought,salt	aldehyde dehydrogenase family 3 member H1-like
Potri.001G412900	AT4G34240	drought,salt	aldehyde dehydrogenase family 3 member H1-like
Potri.005G179300	AT4G34240	drought,salt	the aldehyde dehydrogenase cp-ADH from family [Populus trichocarpa]
Potri.002G081800	AT4G34240	drought,salt	the aldehyde dehydrogenase cp-ADH from family [Populus trichocarpa]
Potri.005G178600	AT1G21760	heat	F-box 7
Potri.002G082500	AT1G21760	heat	F-box 7
Potri.007G065400	AT1G56010	salt	NAC domain-containing 21 22
Potri.005G098200	AT1G56010	salt	NAC domain-containing 21 22
Potri.012G056300	AT1G56010	salt	NAC domain-containing 100-like
Potri.015G046800	AT1G56010	salt	NAC domain-containing 100-like
Potri.001G051900	AT2G33150	drought	3-ketoacyl- thiolase peroxisomal-like
Potri.001G051800	AT2G33150	drought	3-ketoacyl- thiolase peroxisomal-like
Potri.002G216400	AT2G33150	drought	3-ketoacyl- thiolase peroxisomal
Potri.014G040700	AT1G75040	salt	pathogenesis-related 5
Potri.009G132500	AT1G75040	salt	Zeamatin [Ricinus communis]
Potri.004G173200	AT1G75040	salt	Pathogenesis-related thaumatin superfamily isoform 5 [Theobroma cacao]
Potri.005G112600	AT1G75040	salt	thaumatin 1b
Potri.005G240900	AT1G75040	salt	thaumatin 1
Potri.T024200	AT4G27320	stress	Adenine nucleotide alpha hydrolases-like superfamily isoform 1 [Theobroma cacao]
Potri.006G063000	AT1G15690	drought,salt	Pyrophosphate-energized vacuolar membrane proton pump family [Populus trichocarpa]
Potri.018G122700	AT1G15690	drought,salt	Pyrophosphate-energized vacuolar membrane proton pump family [Populus trichocarpa]
Potri.018G119500	AT1G15690	drought,salt	Pyrophosphate-energized vacuolar membrane proton pump family [Populus trichocarpa]
Potri.005G018700	AT1G15690	drought,salt	pyrophosphate-energized vacuolar membrane proton pump 1-like
Potri.013G009400	AT1G15690	drought,salt	pyrophosphate-energized vacuolar membrane proton pump 1-like
Potri.018G000500	AT4G31120	drought	arginine N-methyltransferase
Potri.006G281000	AT4G31120	drought	Skb1 methyltransferase family [Populus trichocarpa]
Potri.006G280500	AT4G31120	drought	Skb1 methyltransferase family [Populus trichocarpa]
Potri.017G138800	AT2G30870	salt	glutathione S-transferase F11-like
Potri.010G121900	AT1G10880	salt	Core-2 I-branching beta-1,6-N-acetylglucosaminyltransferase family [Theobroma cacao]
Potri.015G045500	AT1G10880	salt	Core-2 I-branching beta-1,6-N-acetylglucosaminyltransferase family [Theobroma cacao]
Potri.004G097700	AT1G10880	salt	Core-2 I-branching beta-1,6-N-acetylglucosaminyltransferase family [Theobroma cacao]
Potri.010G121800	AT1G10880	salt	Core-2 I-branching beta-1,6-N-acetylglucosaminyltransferase family isoform 1 [Theobroma cacao]
Potri.006G233400	AT1G10880	salt	Core-2 I-branching beta-1,6-N-acetylglucosaminyltransferase family [Theobroma cacao]
Potri.014G164900	AT3G07770	abiotic	Heat shock isoform 2 [Theobroma cacao]
Potri.008G112700	AT3G07770	abiotic	heat shock family [Populus trichocarpa]
Potri.010G136800	AT3G07770	abiotic	heat shock family [Populus trichocarpa]
Potri.008G096500	AT1G13740	sugar	ninja-family AFP2-like
Potri.001G034400	AT3G12390	salt	nascent polypeptide-associated complex subunit alpha 1
Potri.003G190800	AT3G12390	salt	nascent polypeptide-associated complex subunit alpha 1
Potri.006G032000	AT3G12390	salt	nascent polypeptide-associated complex subunit alpha 1
Potri.015G003300	AT3G12390	salt	nascent polypeptide-associated complex subunit alpha 2
Potri.012G006700	AT3G12390	salt	nascent polypeptide-associated complex subunit alpha 2
Potri.002G032100	AT1G10210	cold,dehydration,osmotic,salt	MAP kinase 2 family [Populus trichocarpa]
Potri.005G231100	AT1G10210	cold,dehydration,osmotic,salt	MAP kinase 2 family [Populus trichocarpa]
Potri.005G119500	AT1G10210	cold,dehydration,osmotic,salt	mitogen-activated kinase 7-like [Populus euphratica]
Potri.007G020100	AT1G10210	cold,dehydration,osmotic,salt	mitogen-activated kinase
Potri.017G125700	AT1G56650	oxidative,drought	transcription factor MYB113-like
Potri.017G126000	AT1G56650	oxidative,drought	Myb transcription factor [Citrus sinensis]
Potri.017G125900	AT1G56650	oxidative,drought	Myb transcription factor [Citrus sinensis]
Potri.017G125600	AT1G56650	oxidative,drought	transcription factor MYB113-like
Potri.016G082100	AT2G37330	aluminium	ALUMINUM SENSITIVE 3-like
Potri.006G215700	AT2G37330	aluminium	ALUMINUM SENSITIVE 3
Potri.008G125900	AT2G01140	oxidative	probable fructose-bisphosphate aldolase chloroplastic
Potri.010G117900	AT2G01140	oxidative	probable fructose-bisphosphate aldolase chloroplastic
Potri.009G124100	AT2G01140	oxidative	latex plastidic aldolase-like family [Populus trichocarpa]
Potri.004G162400	AT2G01140	oxidative	latex plastidic aldolase-like family [Populus trichocarpa]
Potri.008G072700	AT2G40300;AT3G11050	abiotic;oxidative	ferritin- chloroplastic
Potri.010G184500	AT2G40300;AT3G11050	abiotic;oxidative	ferritin- chloroplastic
Potri.006G103900	AT2G40300;AT3G11050	abiotic;oxidative	ferritin precursor family [Populus trichocarpa]
Potri.016G124900	AT2G40300;AT3G11050	abiotic;oxidative	ferritin precursor family [Populus trichocarpa]
Potri.016G124700	AT2G40300;AT3G11050	abiotic;oxidative	ferritin precursor family [Populus trichocarpa]
Potri.004G047700	AT1G28380	salt	MACPF domain-containing NSL1
Potri.011G057100	AT1G28380	salt	MACPF domain-containing NSL1
Potri.003G006500	AT1G28380	salt	MACPF domain-containing At4g24290 isoform X1 [Jatropha curcas]
Potri.019G001000	AT1G28380	salt	MACPF domain-containing At4g24290-like
Potri.001G305600	AT1G28380	salt	MACPF domain-containing At4g24290-like
Potri.003G144300	AT2G47460	salt,drought,insect attack	myb-related 308-like
Potri.011G127900	AT4G27400	salt	Late embryogenesis abundant (LEA) -related [Theobroma cacao]
Potri.012G145400	AT4G27400	salt	PREDICTED: uncharacterized protein LOC105129718
Potri.001G044900	AT1G80830	iron	metal transporter Nramp6-like [Populus euphratica]
Potri.002G080400	AT1G80830	iron	metal transporter Nramp5-like
Potri.002G080500	AT1G80830	iron	metal transporter Nramp5-like
Potri.005G181000	AT1G80830	iron	metal transporter Nramp5-like
Potri.005G181100	AT1G80830	iron	metal transporter Nramp5-like
Potri.001G393800	AT3G14440	drought	9-cis-epoxycarotenoid dioxygenase chloroplastic-like
Potri.011G112400	AT3G14440	drought	9-cis-epoxycarotenoid dioxygenase chloroplastic-like
Potri.011G084100	AT3G14440	drought	9-cis-epoxycarotenoid dioxygenase
Potri.T074400	AT3G14440	drought	9-cis-epoxycarotenoid dioxygenase
Potri.003G176300	AT3G14440	drought	9-cis-epoxycarotenoid dioxygenase chloroplastic
Potri.011G031600	AT4G21320	heat	(2R)-phospho-3-sulfolactate synthase-related family [Populus trichocarpa]
Potri.002G111400	AT1G09700	drought	HYPONASTIC LEAVES 1 family [Populus trichocarpa]
Potri.005G153200	AT1G09700	drought	double-stranded RNA-binding 1-like
Potri.003G200900	AT3G54510	dehydration	CSC1 At3g54510
Potri.007G103200	AT1G55450	salt	methyltransferase DDB_G0268948
Potri.007G103400	AT1G55450	salt	methyltransferase DDB_G0268948
Potri.005G067500	AT1G55450	salt	methyltransferase DDB_G0268948
Potri.008G149900	AT3G06010	salt	probable ATP-dependent DNA helicase CHR12
Potri.010G091200	AT3G06010	salt	probable ATP-dependent DNA helicase CHR12
Potri.017G071700	AT3G01520	stress	universal stress A
Potri.005G142600	AT4G37260	wounding	transcription factor MYB44-like
Potri.002G122600	AT4G37260	wounding	transcription factor MYB44-like
Potri.006G106600	AT3G08850	osmotic	transducin family [Populus trichocarpa]
Potri.016G132000	AT3G08850	osmotic	transducin family [Populus trichocarpa]
Potri.018G097000	AT3G46550	salt	fasciclin-like arabinogalactan 4
Potri.006G174900	AT3G46550	salt	fasciclin-like arabinogalactan 4
Potri.010G055400	AT1G13440	oxidative	glyceraldehyde 3-phosphate dehydrogenase family [Populus trichocarpa]
Potri.001G335800	AT1G13440	oxidative	glyceraldehyde-3-phosphate cytosolic
Potri.012G094100	AT1G13440	oxidative	glyceraldehyde-3-phosphate dehydrogenase family [Populus trichocarpa]
Potri.008G179300	AT1G13440	oxidative	glyceraldehyde 3-phosphate dehydrogenase family [Populus trichocarpa]
Potri.015G091400	AT1G13440	oxidative	glyceraldehyde-3-phosphate dehydrogenase family [Populus trichocarpa]
Potri.008G022700	AT1G14540	oxidative	Lignin-forming anionic peroxidase [Ricinus communis]
Potri.008G022600	AT1G14540	oxidative	Lignin-forming anionic peroxidase [Ricinus communis]
Potri.004G209800	AT4G38130	drought	Histone deacetylase family [Populus trichocarpa]
Potri.009G170700	AT4G38130	drought	Histone deacetylase family [Populus trichocarpa]
Potri.015G082500	AT4G38130	drought	histone deacetylase 6
Potri.012G083800	AT4G38130	drought	histone deacetylase 6
Potri.001G460000	AT4G38130	drought	histone deacetylase 9
Potri.014G195800	AT1G03980	cadmium	glutathione gamma-glutamylcysteinyltransferase 1-like
Potri.014G195900	AT1G03980	cadmium	glutathione gamma-glutamylcysteinyltransferase 3-like
Potri.007G017100	AT4G36250	oxidative	aldehyde dehydrogenase family 3 member F1
Potri.001G259100	AT4G36250	oxidative	aldehyde dehydrogenase family 3 member F1-like
Potri.012G069300	AT1G74520;AT1G69700	salt;stress	ABA-responsive family [Populus trichocarpa]
Potri.015G062800	AT1G74520;AT1G69700	salt;stress	ABA-responsive family [Populus trichocarpa]
Potri.006G114800	AT3G52880	ozone,salt,drought	monodehydroascorbate reductase
Potri.001G346200	AT3G52880	ozone,salt,drought	probable monodehydroascorbate cytoplasmic isoform 2
Potri.006G045200	AT3G57190	light	Peptide chain release factor 2 isoform 1 [Theobroma cacao]
Potri.005G172200	AT4G08500	cold,salt	mitogen-activated kinase 1 [Populus trichocarpa]
Potri.002G088900	AT4G08500	cold,salt	mitogen-activated kinase 1 [Populus trichocarpa]
Potri.005G062500	AT4G08500	cold,salt	mitogen-activated kinase kinase kinase YODA-like [Pyrus x bretschneideri]
Potri.012G143900	AT4G08500	cold,salt	mitogen-activated kinase kinase kinase YODA-like [Populus euphratica]
Potri.014G024100	AT1G47128	dehydration	cysteine ase [Populus trichocarpa]
Potri.009G098100	AT1G47128	dehydration	cysteine ase RD21a-like
Potri.001G302100	AT1G47128	dehydration	cysteine ase RD21a-like
Potri.007G047600	AT1G47128	dehydration	cysteine ase COT44
Potri.005G141600	AT1G47128	dehydration	cysteine ase COT44
Potri.001G064700	AT4G30120	cadmium	Cadmium zinc-transporting ATPase 3 isoform 1 [Theobroma cacao]
Potri.006G262700	AT2G25140	heat	chaperone mitochondrial
Potri.010G198400	AT2G39800	salt,drought	Pyrroline-5-carboxylate synthetase isoform 1 [Theobroma cacao]
Potri.008G060200	AT2G39800	salt,drought	pyrroline-5-carboxylate synthetase
Potri.011G140800	AT1G78380	drought,salt	probable glutathione S-transferase
Potri.001G436600	AT1G78380	drought,salt	probable glutathione S-transferase
Potri.001G431300	AT1G78380	drought,salt	probable glutathione S-transferase
Potri.001G437400	AT1G78380	drought,salt	probable glutathione S-transferase
Potri.011G140400	AT1G78380	drought,salt	probable glutathione S-transferase [Populus euphratica]
Potri.014G130500	AT2G47800	drought	ABC transporter C family member 14-like [Populus euphratica]
Potri.002G205500	AT2G47800	drought	ABC transporter C family member 14-like [Populus euphratica]
Potri.015G034100	AT1G73360	drought	homeobox-leucine zipper HDG11
Potri.012G038500	AT1G73360	drought	homeobox-leucine zipper HDG11
Potri.009G168600	AT2G17290	salt,drought	calcium-dependent kinase 26-like [Populus euphratica]
Potri.010G244800	AT2G17290	salt,drought	calcium-dependent kinase 2 [Populus trichocarpa]
Potri.016G066700	AT2G17290	salt,drought	calcium-dependent kinase 26-like
Potri.013G135300	AT4G03430	abiotic	STABILIZED1-like [Populus euphratica]
Potri.008G206000	AT1G48270	drought	G- coupled receptor 1 isoform X1
