# Supplementary material for: PSDX: A Comprehensive Multi-Omics Association Database of Populus trichocarpa With a Focus on the Secondary Growth in Response to Stresses
Source: Front Plant Sci. 2021 May 20;12:655565. doi: 10.3389/fpls.2021.655565 (PMC8195342; doi:10.3389/fpls.2021.655565)
Supplement: Supplementary Table 4 — ChIP-seq peaks. Sheet 1 are peaks from transcription factors of ARK1, ARK2, BLR, PCN, and PRE. Sheet 2 are 9,360 differential H3K9ac modifications for 7-day without watering. Sheet 3 are 8,359 differential H3K9ac modifications for 5-day without watering. [file Table_4.XLS]

## Sheet: ChIP_seq_peaks
title: peaks from transcription factors of ARK1, ARK2, BLR, PCN, and PRE.
locus_name	peaks
Potri.010G148700	ARK1_3738_r2|Chr10:15772125-15776510|GeneBody
Potri.017G000500	ARK1_3738_r2|Chr17:19184-23169|GeneBody
Potri.008G172600	ARK1_3738_r2|Chr08:11782424-11784975|upstream2kb
Potri.012G058200	ARK1_3738_r2|Chr12:6047747-6056070|GeneBody
Potri.001G171200	ARK1_3738_r2|Chr01:14528314-14531023|GeneBody
Potri.018G109600	ARK1_3738_r2|Chr18:13599801-13603574|GeneBody
Potri.018G057900	ARK1_3738_r2|Chr18:6124225-6127095|GeneBody
Potri.001G135400	ARK1_3738_r2|Chr01:10865704-10870360|upstream2kb
Potri.014G045000	ARK1_3738_r2|Chr14:3567404-3573970|GeneBody
Potri.013G023300	ARK1_3738_r2|Chr13:1532853-1537288|upstream2kb
Potri.008G165000	ARK1_3738_r2|Chr08:11251053-11258242|GeneBody
Potri.004G092200	ARK1_3738_r2|Chr04:7804051-7808751|GeneBody
Potri.009G018100	ARK1_3738_r2|Chr09:3000181-3003500|GeneBody
Potri.008G159900	ARK1_3738_r2|Chr08:10861683-10867390|GeneBody
Potri.015G055200	ARK1_3738_r2|Chr15:7510975-7513599|GeneBody
Potri.001G246100	ARK1_3738_r2|Chr01:25663674-25667533|GeneBody
Potri.010G052600	ARK1_3738_r2|Chr10:8310699-8313416|GeneBody
Potri.001G008800	ARK1_3738_r2|Chr01:579255-582535|GeneBody
Potri.003G090800	ARK1_3738_r2|Chr03:11742535-11747840|GeneBody
Potri.001G471000	ARK1_3738_r2|Chr01:50249847-50253356|GeneBody
Potri.006G205600	ARK1_3738_r2|Chr06:22131250-22135531|GeneBody
Potri.001G341900	ARK1_3738_r2|Chr01:34670365-34673708|GeneBody
Potri.008G181500	ARK1_3738_r2|Chr08:12368681-12376787|GeneBody
Potri.008G014100	ARK1_3738_r2|Chr08:755650-758325|GeneBody
Potri.006G208600	ARK1_3738_r2|Chr06:22386470-22389546|GeneBody
Potri.016G116200	ARK1_3738_r2|Chr16:12036659-12039696|GeneBody
Potri.016G001100	ARK1_3738_r2|Chr16:51988-58687|GeneBody
Potri.009G122600	ARK1_3738_r2|Chr09:10235519-10242927|GeneBody
Potri.014G142700	ARK1_3738_r2|Chr14:10881155-10884037|GeneBody
Potri.019G042100	ARK1_3738_r2|Chr19:4896994-4899758|GeneBody
Potri.005G000200	ARK1_3738_r2|Chr05:7047-11676|downstream2kb
Potri.014G193400	ARK1_3738_r2|Chr14:18076525-18078972|GeneBody
Potri.013G131700	ARK1_3738_r2|Chr13:14284959-14297336|upstream2kb
Potri.008G068100	ARK1_3738_r2|Chr08:4141394-4146575|upstream2kb
Potri.011G057700	ARK1_3738_r2|Chr11:5095637-5099677|GeneBody
Potri.015G078000	ARK1_3738_r2|Chr15:10311803-10315385|GeneBody
Potri.010G092300	ARK1_3738_r2|Chr10:11545682-11548959|GeneBody
Potri.001G057800	ARK1_3738_r2|Chr01:4390159-4393204|GeneBody
Potri.002G027100	ARK1_3738_r2|Chr02:1749627-1752464|GeneBody
Potri.014G156700	ARK1_3738_r2|Chr14:12219025-12222756|GeneBody
Potri.001G402500	ARK1_3738_r2|Chr01:42369936-42372851|GeneBody
Potri.005G092700	ARK1_3738_r2|Chr05:6897578-6906162|GeneBody
Potri.006G187900	ARK1_3738_r2|Chr06:20247009-20255185|GeneBody
Potri.001G276700	ARK1_3738_r2|Chr01:28325339-28328146|GeneBody
Potri.005G226600	ARK1_3738_r2|Chr05:23653271-23658387|upstream2kb
Potri.013G070000	ARK1_3738_r2|Chr13:5811819-5815136|GeneBody
Potri.003G086200	ARK1_3738_r2|Chr03:11380368-11383038|GeneBody
Potri.004G114800	ARK1_3738_r2|Chr04:10400289-10403294|GeneBody
Potri.001G292700	ARK1_3738_r2|Chr01:29791126-29793825|GeneBody
Potri.006G214600	ARK1_3738_r2|Chr06:22830581-22834973|GeneBody
Potri.002G058300	ARK1_3738_r2|Chr02:3927807-3931717|GeneBody
Potri.001G243800	ARK1_3738_r2|Chr01:25487429-25492266|upstream2kb
Potri.013G128300	ARK1_3738_r2|Chr13:14066980-14071641|GeneBody
Potri.008G141800	ARK1_3738_r2|Chr08:9459810-9466259|upstream2kb
Potri.002G244700	ARK1_3738_r2|Chr02:23648477-23651522|GeneBody
Potri.005G182100	ARK1_3738_r2|Chr05:19872718-19875689|upstream2kb
Potri.008G031200	ARK1_3738_r2|Chr08:1709189-1712766|GeneBody
Potri.006G072900	ARK1_3738_r2|Chr06:5422040-5425898|GeneBody
Potri.002G058500	ARK1_3738_r2|Chr02:3934671-3939612|GeneBody
Potri.003G077100	ARK1_3738_r2|Chr03:10553028-10555664|GeneBody
Potri.001G400300	ARK1_3738_r2|Chr01:42197284-42200754|GeneBody
Potri.005G080600	ARK1_3738_r2|Chr05:5932130-5935702|GeneBody
Potri.010G165100	ARK1_3738_r2|Chr10:16892555-16896230|upstream2kb
Potri.010G046000	ARK1_3738_r2|Chr10:7673045-7675846|GeneBody
Potri.002G035800	ARK1_3738_r2|Chr02:2296946-2300683|GeneBody
Potri.010G198000	ARK1_3738_r2|Chr10:19063566-19067792|upstream2kb
Potri.013G104800	ARK1_3738_r2|Chr13:11844409-11847427|GeneBody
Potri.015G008800	ARK1_3738_r2|Chr15:584159-587112|GeneBody
Potri.003G183600	ARK1_3738_r2|Chr03:18988614-18991360|GeneBody
Potri.007G021800	ARK1_3738_r2|Chr07:1662956-1668549|GeneBody
Potri.012G020000	ARK1_3738_r2|Chr12:1820335-1823568|GeneBody
Potri.014G071400	ARK1_3738_r2|Chr14:5783675-5791578|GeneBody
Potri.002G041800	ARK1_3738_r2|Chr02:2679875-2687211|upstream2kb
Potri.004G081200	ARK1_3738_r2|Chr04:6689101-6695964|GeneBody
Potri.018G064500	ARK1_3738_r2|Chr18:8139686-8143636|GeneBody
Potri.014G081100	ARK1_3738_r2|Chr14:6457880-6461019|GeneBody
Potri.003G128500	ARK1_3738_r2|Chr03:14861584-14864335|GeneBody
Potri.013G098700	ARK1_3738_r2|Chr13:10803258-10806099|GeneBody
Potri.010G253200	ARK1_3738_r2|Chr10:22418623-22423406|GeneBody
Potri.018G128300	ARK1_3738_r2|Chr18:15049689-15052499|GeneBody
Potri.016G129000	ARK1_3738_r2|Chr16:13167266-13171271|GeneBody
Potri.018G056400	ARK1_3738_r2|Chr18:5902238-5905528|GeneBody
Potri.003G063700	ARK1_3738_r2|Chr03:9244168-9247589|GeneBody
Potri.008G060800	ARK1_3738_r2|Chr08:3667907-3675483|GeneBody
Potri.001G253400	ARK1_3738_r2|Chr01:26321490-26325137|upstream2kb
Potri.001G264800	ARK1_3738_r2|Chr01:27305694-27311238|GeneBody
Potri.001G320300	ARK1_3738_r2|Chr01:32493707-32499663|upstream2kb
Potri.007G043300	ARK1_3738_r2|Chr07:3713223-3715602|upstream2kb
Potri.006G047100	ARK1_3738_r2|Chr06:3342885-3347278|GeneBody
Potri.001G160700	ARK1_3738_r2|Chr01:13392038-13395380|GeneBody
Potri.016G137700	ARK1_3738_r2|Chr16:14031057-14033739|GeneBody
Potri.002G116900	ARK1_3738_r2|Chr02:8750081-8752957|upstream2kb
Potri.010G062600	ARK1_3738_r2|Chr10:9074772-9080523|GeneBody
Potri.010G023400	ARK1_3738_r2|Chr10:3297691-3301088|upstream2kb
Potri.015G140100	ARK1_3738_r2|Chr15:14793732-14797081|GeneBody
Potri.011G049400	ARK1_3738_r2|Chr11:4224049-4227585|GeneBody
Potri.003G110300	ARK1_3738_r2|Chr03:13393002-13397529|GeneBody
Potri.008G027300	ARK1_3738_r2|Chr08:1461194-1465095|upstream2kb
Potri.008G081300	ARK1_3738_r2|Chr08:5123732-5130646|GeneBody
Potri.005G040100	ARK1_3738_r2|Chr05:2942199-2945091|GeneBody
Potri.003G198700	ARK1_3738_r2|Chr03:20115579-20118371|GeneBody
Potri.009G122300	ARK1_3738_r2|Chr09:10218126-10224954|GeneBody
Potri.010G229800	ARK1_3738_r2|Chr10:21210213-21216929|GeneBody
Potri.007G015900	ARK1_3738_r2|Chr07:1176843-1180622|GeneBody
Potri.003G197800	ARK1_3738_r2|Chr03:20060722-20065951|GeneBody
Potri.017G094900	ARK1_3738_r2|Chr17:11184442-11186934|GeneBody
Potri.008G144200	ARK1_3738_r2|Chr08:9678605-9685258|upstream2kb
Potri.010G049400	ARK1_3738_r2|Chr10:7993315-7996128|GeneBody
Potri.001G030400	ARK1_3738_r2|Chr01:2239701-2243836|upstream2kb
Potri.007G130900	ARK1_3738_r2|Chr07:14558212-14561026|GeneBody
Potri.002G238200	ARK1_3738_r2|Chr02:23104105-23107317|GeneBody
Potri.009G163400	ARK1_3738_r2|Chr09:12510069-12516672|GeneBody
Potri.001G320200	ARK1_3738_r2|Chr01:32486259-32489471|upstream2kb
Potri.014G114900	ARK1_3738_r2|Chr14:8952471-8958613|GeneBody
Potri.001G345500	ARK1_3738_r2|Chr01:35100432-35103320|GeneBody
Potri.005G050700	ARK1_3738_r2|Chr05:3639996-3643440|GeneBody
Potri.014G138200	ARK1_3738_r2|Chr14:10565637-10570427|GeneBody
Potri.001G469800	ARK1_3738_r2|Chr01:50189711-50192404|GeneBody
Potri.015G094100	ARK1_3738_r2|Chr15:11544208-11548355|GeneBody
Potri.012G039200	ARK1_3738_r2|Chr12:3456351-3461282|GeneBody
Potri.001G247500	ARK1_3738_r2|Chr01:25773864-25777965|GeneBody
Potri.012G106600	ARK1_3738_r2|Chr12:13050394-13054609|GeneBody
Potri.004G066200	ARK1_3738_r2|Chr04:5562621-5565403|GeneBody
Potri.010G077400	ARK1_3738_r2|Chr10:10295290-10299827|GeneBody
Potri.014G054600	ARK1_3738_r2|Chr14:4269225-4272863|upstream2kb
Potri.005G070400	ARK1_3738_r2|Chr05:5047844-5052024|GeneBody
Potri.003G060900	ARK1_3738_r2|Chr03:8845285-8848371|GeneBody
Potri.014G179300	ARK1_3738_r2|Chr14:14744909-14749898|GeneBody
Potri.008G149900	ARK1_3738_r2|Chr08:10130265-10134229|GeneBody
Potri.002G157500	ARK1_3738_r2|Chr02:11836762-11841182|GeneBody
Potri.010G097800	ARK1_3738_r2|Chr10:11969779-11977958|GeneBody
Potri.001G178900	ARK1_3738_r2|Chr01:15401693-15404409|GeneBody
Potri.008G064900	ARK1_3738_r2|Chr08:3925901-3933058|GeneBody
Potri.010G087400	ARK1_3738_r2|Chr10:11157059-11170682|upstream2kb
Potri.007G043200	ARK1_3738_r2|Chr07:3698024-3703538|GeneBody
Potri.015G024400	ARK1_3738_r2|Chr15:1895827-1900871|GeneBody
Potri.005G188000	ARK1_3738_r2|Chr05:20533772-20537626|GeneBody
Potri.010G164700	ARK1_3738_r2|Chr10:16875963-16879074|GeneBody
Potri.001G358700	ARK1_3738_r2|Chr01:36860127-36863103|GeneBody
Potri.010G026000	ARK1_3738_r2|Chr10:3659499-3665436|upstream2kb
Potri.005G083500	ARK1_3738_r2|Chr05:6192943-6196268|GeneBody
Potri.002G183500	ARK1_3738_r2|Chr02:14343885-14350562|GeneBody
Potri.010G051900	ARK1_3738_r2|Chr10:8243805-8247262|GeneBody
Potri.003G031000	ARK1_3738_r2|Chr03:3902385-3906808|GeneBody
Potri.017G106200	ARK1_3738_r2|Chr17:12344205-12349785|GeneBody
Potri.001G078900	ARK1_3738_r2|Chr01:6252584-6261519|GeneBody
Potri.003G078300	ARK1_3738_r2|Chr03:10657878-10661629|GeneBody
Potri.008G180300	ARK1_3738_r2|Chr08:12298906-12302438|GeneBody
Potri.003G074200	ARK1_3738_r2|Chr03:10297679-10303330|upstream2kb
Potri.014G141100	ARK1_3738_r2|Chr14:10752488-10756287|GeneBody
Potri.014G090100	ARK1_3738_r2|Chr14:7075384-7081680|GeneBody
Potri.009G165200	ARK1_3738_r2|Chr09:12630821-12634257|GeneBody
Potri.006G049400	ARK1_3738_r2|Chr06:3571543-3576548|GeneBody
Potri.004G043900	ARK1_3738_r2|Chr04:3312236-3315754|GeneBody
Potri.015G091700	ARK1_3738_r2|Chr15:11366459-11371062|downstream2kb
Potri.011G089000	ARK1_3738_r2|Chr11:10705389-10709021|GeneBody
Potri.001G349300	ARK1_3738_r2|Chr01:35576845-35581892|GeneBody
Potri.004G229500	ARK1_3738_r2|Chr04:23471574-23474338|GeneBody
Potri.012G066900	ARK1_3738_r2|Chr12:8739733-8742288|upstream2kb
Potri.014G089600	ARK1_3738_r2|Chr14:7041953-7048563|GeneBody
Potri.010G176400	ARK1_3738_r2|Chr10:17618893-17625602|GeneBody
Potri.011G164900	ARK1_3738_r2|Chr11:18169989-18173740|GeneBody
Potri.004G151100	ARK1_3738_r2|Chr04:17338777-17342289|GeneBody
Potri.001G021500	ARK1_3738_r2|Chr01:1643924-1646852|GeneBody
Potri.019G061200	ARK1_3738_r2|Chr19:9366076-9368874|GeneBody
Potri.006G135500	ARK1_3738_r2|Chr06:11189359-11192840|upstream2kb
Potri.017G148100	ARK1_3738_r2|Chr17:15448331-15451902|upstream2kb
Potri.010G184900	ARK1_3738_r2|Chr10:18180886-18187682|GeneBody
Potri.005G010600	ARK1_3738_r2|Chr05:786572-790860|GeneBody
Potri.006G119800	ARK1_3738_r2|Chr06:9494439-9499064|GeneBody
Potri.008G167600	ARK1_3738_r2|Chr08:11437799-11443536|upstream2kb
Potri.014G144800	ARK1_3738_r2|Chr14:11043984-11049718|upstream2kb
Potri.017G000300	ARK1_3738_r2|Chr17:12173-16765|GeneBody
Potri.002G006600	ARK1_3738_r2|Chr02:359096-363051|GeneBody
Potri.005G238700	ARK1_3738_r2|Chr05:24552804-24555417|GeneBody
Potri.014G126700	ARK1_3738_r2|Chr14:9730511-9734741|GeneBody
Potri.002G087200	ARK1_3738_r2|Chr02:6150282-6152680|GeneBody
Potri.006G197000	ARK1_3738_r2|Chr06:21260217-21262357|upstream2kb
Potri.001G050700	ARK1_3738_r2|Chr01:3865393-3868486|GeneBody
Potri.002G069200	ARK1_3738_r2|Chr02:4727894-4730454|GeneBody
Potri.017G057300	ARK1_3738_r2|Chr17:5156744-5159527|GeneBody
Potri.003G201100	ARK1_3738_r2|Chr03:20328585-20332141|GeneBody
Potri.014G112800	ARK1_3738_r2|Chr14:8825641-8833450|upstream2kb
Potri.006G183700	ARK1_3738_r2|Chr06:19758202-19760956|GeneBody
Potri.004G186400	ARK1_3738_r2|Chr04:20230396-20235730|GeneBody
Potri.014G141800	ARK1_3738_r2|Chr14:10787954-10793797|GeneBody
Potri.008G097300	ARK1_3738_r2|Chr08:6081143-6092928|upstream2kb
Potri.001G424900	ARK1_3738_r2|Chr01:44950460-44954135|GeneBody
Potri.018G110000	ARK1_3738_r2|Chr18:13626645-13629756|GeneBody
Potri.014G127400	ARK1_3738_r2|Chr14:9770742-9779705|GeneBody
Potri.003G137100	ARK1_3738_r2|Chr03:15566211-15570826|GeneBody
Potri.007G091800	ARK1_3738_r2|Chr07:11868931-11872838|upstream2kb
Potri.001G289300	ARK1_3738_r2|Chr01:29521807-29526632|GeneBody
Potri.006G209500	ARK1_3738_r2|Chr06:22452779-22460045|upstream2kb
Potri.017G088200	ARK1_3738_r2|Chr17:10554424-10561190|GeneBody
Potri.005G204800	ARK1_3738_r2|Chr05:21960407-21963301|GeneBody
Potri.007G101400	ARK1_3738_r2|Chr07:12669073-12675875|GeneBody
Potri.002G233300	ARK1_3738_r2|Chr02:22642923-22645617|GeneBody
Potri.010G128600	ARK1_3738_r2|Chr10:14385014-14389340|GeneBody
Potri.003G126600	ARK1_3738_r2|Chr03:14729473-14732406|GeneBody
Potri.016G032100	ARK1_3738_r2|Chr16:1831111-1833592|GeneBody
Potri.010G137600	ARK1_3738_r2|Chr10:15059964-15064015|GeneBody
Potri.004G087100	ARK1_3738_r2|Chr04:7281375-7285013|GeneBody
Potri.015G105400	ARK1_3738_r2|Chr15:12347704-12351805|GeneBody
Potri.017G111500	ARK1_3738_r2|Chr17:12717092-12719432|GeneBody
Potri.010G142200	ARK1_3738_r2|Chr10:15354483-15358554|GeneBody
Potri.004G041700	ARK1_3738_r2|Chr04:3183019-3187109|GeneBody
Potri.007G033000	ARK1_3738_r2|Chr07:2544743-2548261|GeneBody
Potri.003G010000	ARK1_3738_r2|Chr03:817794-821440|GeneBody
Potri.012G088600	ARK1_3738_r2|Chr12:11561057-11568736|GeneBody
Potri.018G063700	ARK1_3738_r2|Chr18:8030539-8033706|GeneBody
Potri.017G001400	ARK1_3738_r2|Chr17:78727-83876|GeneBody
Potri.001G054500	ARK1_3738_r2|Chr01:4129581-4135136|GeneBody
Potri.005G033700	ARK1_3738_r2|Chr05:2510619-2514335|GeneBody
Potri.015G035700	ARK1_3738_r2|Chr15:3099030-3103915|GeneBody
Potri.015G098700	ARK1_3738_r2|Chr15:11806361-11809086|GeneBody
Potri.008G044200	ARK1_3738_r2|Chr08:2529754-2533874|upstream2kb
Potri.004G209000	ARK1_3738_r2|Chr04:21712933-21717359|upstream2kb
Potri.008G152400	ARK1_3738_r2|Chr08:10352827-10360398|upstream2kb
Potri.011G096400	ARK1_3738_r2|Chr11:11752948-11755394|GeneBody
Potri.008G100700	ARK1_3738_r2|Chr08:6342860-6353467|GeneBody
Potri.018G113100	ARK1_3738_r2|Chr18:13866943-13874747|GeneBody
Potri.002G062300	ARK1_3738_r2|Chr02:4208111-4212543|GeneBody
Potri.001G003200	ARK1_3738_r2|Chr01:191270-194954|GeneBody
Potri.012G060400	ARK1_3738_r2|Chr12:6442905-6445478|GeneBody
Potri.003G221500	ARK1_3738_r2|Chr03:21633767-21647306|GeneBody
Potri.014G132800	ARK1_3738_r2|Chr14:10109870-10113286|GeneBody
Potri.003G168300	ARK1_3738_r2|Chr03:17855302-17859022|GeneBody
Potri.001G089600	ARK1_3738_r2|Chr01:7057690-7060687|GeneBody
Potri.018G055000	ARK1_3738_r2|Chr18:5785797-5788496|GeneBody
Potri.005G080100	ARK1_3738_r2|Chr05:5899463-5903142|GeneBody
Potri.008G039100	ARK1_3738_r2|Chr08:2214039-2223049|GeneBody
Potri.015G009500	ARK1_3738_r2|Chr15:633254-637447|GeneBody
Potri.002G069100	ARK1_3738_r2|Chr02:4715306-4721923|GeneBody
Potri.001G368400	ARK1_3738_r2|Chr01:38176612-38180575|GeneBody
Potri.006G004400	ARK1_3738_r2|Chr06:321392-327125|GeneBody
Potri.008G002300	ARK1_3738_r2|Chr08:124433-130675|GeneBody
Potri.010G178700	ARK1_3738_r2|Chr10:17777801-17785999|GeneBody
Potri.001G178200	ARK1_3738_r2|Chr01:15353484-15357002|GeneBody
Potri.006G239100	ARK1_3738_r2|Chr06:24818638-24821677|upstream2kb
Potri.018G030500	ARK1_3738_r2|Chr18:2394994-2397927|upstream2kb
Potri.001G349400	ARK1_3738_r2|Chr01:35592138-35595328|GeneBody
Potri.002G194000	ARK1_3738_r2|Chr02:15521599-15524623|GeneBody
Potri.009G078600	ARK1_3738_r2|Chr09:7548252-7553638|GeneBody
Potri.006G195600	ARK1_3738_r2|Chr06:21167112-21169780|GeneBody
Potri.001G423800	ARK1_3738_r2|Chr01:44889665-44901812|GeneBody
Potri.008G148300	ARK1_3738_r2|Chr08:9999491-10002196|GeneBody
Potri.003G021100	ARK1_3738_r2|Chr03:2528673-2532776|GeneBody
Potri.009G015000	ARK1_3738_r2|Chr09:2595487-2598870|GeneBody
Potri.005G247200	ARK1_3738_r2|Chr05:25102364-25105925|GeneBody
Potri.010G185600	ARK1_3738_r2|Chr10:18221967-18227249|GeneBody
Potri.008G123300	ARK1_3738_r2|Chr08:8043573-8048024|GeneBody
Potri.008G174800	ARK1_3738_r2|Chr08:11956309-11960722|GeneBody
Potri.002G170600	ARK1_3738_r2|Chr02:12958242-12962451|GeneBody
Potri.004G203500	ARK1_3738_r2|Chr04:21383385-21385826|GeneBody
Potri.001G372000	ARK1_3738_r2|Chr01:38576098-38578094|GeneBody
Potri.017G072100	ARK1_3738_r2|Chr17:8304048-8307894|GeneBody
Potri.019G054600	ARK1_3738_r2|Chr19:8430132-8433270|GeneBody
Potri.009G159300	ARK1_3738_r2|Chr09:12322652-12326406|upstream2kb
Potri.008G149000	ARK1_3738_r2|Chr08:10043346-10050029|GeneBody
Potri.005G173200	ARK1_3738_r2|Chr05:18884470-18892567|GeneBody
Potri.005G156900	ARK1_3738_r2|Chr05:15665870-15668764|GeneBody
Potri.005G236400	ARK1_3738_r2|Chr05:24374013-24380285|upstream2kb
Potri.005G182300	ARK1_3738_r2|Chr05:19894949-19897670|GeneBody
Potri.005G171500	ARK1_3738_r2|Chr05:18593849-18596408|GeneBody
Potri.018G072600	ARK1_3738_r2|Chr18:9411945-9415290|GeneBody
Potri.001G330200	ARK1_3738_r2|Chr01:33367351-33373550|GeneBody
Potri.001G403400	ARK1_3738_r2|Chr01:42466768-42469848|upstream2kb
Potri.013G006100	ARK1_3738_r2|Chr13:411214-419878|upstream2kb
Potri.001G219200	ARK1_3738_r2|Chr01:22511860-22514661|GeneBody
Potri.010G225200	ARK1_3738_r2|Chr10:20881262-20885482|GeneBody
Potri.010G174900	ARK1_3738_r2|Chr10:17538159-17541518|GeneBody
Potri.015G130000	ARK1_3738_r2|Chr15:14139911-14144294|GeneBody
Potri.015G087200	ARK1_3738_r2|Chr15:11006900-11015130|GeneBody
Potri.005G182900	ARK1_3738_r2|Chr05:19958767-19961517|GeneBody
Potri.009G080900	ARK1_3738_r2|Chr09:7704406-7710339|upstream2kb
Potri.014G161100	ARK1_3738_r2|Chr14:12684365-12686925|GeneBody
Potri.015G056400	ARK1_3738_r2|Chr15:7706534-7711173|GeneBody
Potri.006G241200	ARK1_3738_r2|Chr06:25009282-25016639|GeneBody
Potri.006G132800	ARK1_3738_r2|Chr06:10919715-10924862|GeneBody
Potri.016G096500	ARK1_3738_r2|Chr16:9249648-9254631|GeneBody
Potri.004G001500	ARK1_3738_r2|Chr04:126537-132965|GeneBody
Potri.005G182800	ARK1_3738_r2|Chr05:19951560-19957280|downstream2kb
Potri.003G198100	ARK1_3738_r2|Chr03:20079508-20081917|GeneBody
Potri.007G003000	ARK1_3738_r2|Chr07:210036-213801|upstream2kb
Potri.008G046200	ARK1_3738_r2|Chr08:2701782-2704818|GeneBody
Potri.002G245200	ARK1_3738_r2|Chr02:23672269-23676537|GeneBody
Potri.014G195300	ARK1_3738_r2|Chr14:18386259-18391264|GeneBody
Potri.015G095000	ARK1_3738_r2|Chr15:11609267-11614881|GeneBody
Potri.013G160500	ARK1_3738_r2|Chr13:16235716-16238669|GeneBody
Potri.008G187900	ARK1_3738_r2|Chr08:12964865-12968248|GeneBody
Potri.012G142400	ARK1_3738_r2|Chr12:15561389-15566755|GeneBody
Potri.010G091600	ARK1_3738_r2|Chr10:11501543-11505953|upstream2kb
Potri.001G089900	ARK1_3738_r2|Chr01:7079488-7085958|upstream2kb
Potri.009G016900	ARK1_3738_r2|Chr09:2823922-2828610|GeneBody
Potri.008G166600	ARK1_3738_r2|Chr08:11373311-11376260|GeneBody
Potri.002G159100	ARK1_3738_r2|Chr02:11944600-11947532|GeneBody
Potri.004G228400	ARK1_3738_r2|Chr04:23321316-23324989|GeneBody
Potri.017G094400	ARK1_3738_r2|Chr17:11129492-11133329|GeneBody
Potri.017G129800	ARK1_3738_r2|Chr17:14066778-14072127|GeneBody
Potri.008G123200	ARK1_3738_r2|Chr08:8032248-8035930|GeneBody
Potri.002G044500	ARK1_3738_r2|Chr02:2827540-2835935|GeneBody
Potri.019G082500	ARK1_3738_r2|Chr19:11571280-11576427|GeneBody
Potri.001G087100	ARK1_3738_r2|Chr01:6898384-6905384|GeneBody
Potri.009G129600	ARK1_3738_r2|Chr09:10578136-10581655|upstream2kb
Potri.008G195700	ARK1_3738_r2|Chr08:13651248-13655855|upstream2kb
Potri.001G354600	ARK1_3738_r2|Chr01:36207460-36211346|GeneBody
Potri.005G226100	ARK1_3738_r2|Chr05:23639974-23643198|GeneBody
Potri.010G248800	ARK1_3738_r2|Chr10:22204990-22211300|GeneBody
Potri.006G150200	ARK1_3738_r2|Chr06:13068595-13072987|GeneBody
Potri.006G106000	ARK1_3738_r2|Chr06:8203169-8206015|GeneBody
Potri.004G081800	ARK1_3738_r2|Chr04:6739891-6743262|GeneBody
Potri.003G107000	ARK1_3738_r2|Chr03:13099068-13101401|GeneBody
Potri.018G027500	ARK1_3738_r2|Chr18:2191593-2194576|GeneBody
Potri.019G019700	ARK1_3738_r2|Chr19:2282206-2285258|GeneBody
Potri.004G210200	ARK1_3738_r2|Chr04:21798210-21801848|GeneBody
Potri.006G110600	ARK1_3738_r2|Chr06:8607474-8614912|upstream2kb
Potri.016G077700	ARK1_3738_r2|Chr16:5894033-5898323|GeneBody
Potri.001G471400	ARK1_3738_r2|Chr01:50281389-50285934|GeneBody
Potri.018G128100	ARK1_3738_r2|Chr18:15034161-15040967|GeneBody
Potri.001G004300	ARK1_3738_r2|Chr01:272924-278064|GeneBody
Potri.008G195300	ARK1_3738_r2|Chr08:13634031-13637485|GeneBody
Potri.001G300100	ARK1_3738_r2|Chr01:30437215-30440168|GeneBody
Potri.013G051400	ARK1_3738_r2|Chr13:3770613-3774510|GeneBody
Potri.009G094900	ARK1_3738_r2|Chr09:8569806-8573714|GeneBody
Potri.013G065000	ARK1_3738_r2|Chr13:4995112-4998095|GeneBody
Potri.002G257800	ARK1_3738_r2|Chr02:24641365-24644991|GeneBody
Potri.006G218000	ARK1_3738_r2|Chr06:23038578-23044274|GeneBody
Potri.008G100200	ARK1_3738_r2|Chr08:6270627-6274701|GeneBody
Potri.004G176500	ARK1_3738_r2|Chr04:19460002-19467038|GeneBody
Potri.001G084700	ARK1_3738_r2|Chr01:6728387-6731176|GeneBody
Potri.001G262000	ARK1_3738_r2|Chr01:27119547-27122312|GeneBody
Potri.007G074200	ARK1_3738_r2|Chr07:9735885-9739038|upstream2kb
Potri.006G254900	ARK1_3738_r2|Chr06:25979913-25983582|GeneBody
Potri.015G093200	ARK1_3738_r2|Chr15:11470898-11476226|GeneBody
Potri.006G147200	ARK1_3738_r2|Chr06:12637949-12641632|upstream2kb
Potri.006G279900	ARK1_3738_r2|Chr06:27811578-27815392|GeneBody
Potri.014G023400	ARK1_3738_r2|Chr14:2033650-2041138|upstream2kb
Potri.001G163200	ARK1_3738_r2|Chr01:13652437-13656370|GeneBody
Potri.005G122300	ARK1_3738_r2|Chr05:9512898-9515353|GeneBody
Potri.015G000600	ARK1_3738_r2|Chr15:34079-37872|GeneBody
Potri.012G060000	ARK1_3738_r2|Chr12:6335190-6338150|GeneBody
Potri.004G186500	ARK1_3738_r2|Chr04:20237234-20245248|upstream2kb
Potri.014G014700	ARK1_3738_r2|Chr14:1465735-1468832|GeneBody
Potri.001G286300	ARK1_3738_r2|Chr01:29256339-29259578|GeneBody
Potri.001G031700	ARK1_3738_r2|Chr01:2323664-2326472|GeneBody
Potri.003G093300	ARK1_3738_r2|Chr03:12053626-12056471|GeneBody
Potri.003G168900	ARK1_3738_r2|Chr03:17895131-17897767|GeneBody
Potri.018G034900	ARK1_3738_r2|Chr18:2817547-2820460|GeneBody
Potri.011G104100	ARK1_3738_r2|Chr11:12711237-12713400|GeneBody
Potri.006G256000	ARK1_3738_r2|Chr06:26058150-26062003|GeneBody
Potri.014G196600	ARK1_3738_r2|Chr14:18637662-18641180|GeneBody
Potri.001G201600	ARK1_3738_r2|Chr01:19751820-19756343|GeneBody
Potri.006G059500	ARK1_3738_r2|Chr06:4324919-4331467|GeneBody
Potri.001G245700	ARK1_3738_r2|Chr01:25624314-25629362|GeneBody
Potri.008G180000	ARK1_3738_r2|Chr08:12284978-12289385|GeneBody
Potri.004G189700	ARK1_3738_r2|Chr04:20466142-20468762|GeneBody
Potri.005G254900	ARK1_3738_r2|Chr05:25555097-25561247|upstream2kb
Potri.005G079700	ARK1_3738_r2|Chr05:5861803-5865113|GeneBody
Potri.014G189900	ARK1_3738_r2|Chr14:17317467-17320412|GeneBody
Potri.012G082600	ARK1_3738_r2|Chr12:10951151-10956132|upstream2kb
Potri.001G376400	ARK1_3738_r2|Chr01:39224687-39227186|GeneBody
Potri.001G212600	ARK1_3738_r2|Chr01:21462506-21465558|GeneBody
Potri.006G055000	ARK1_3738_r2|Chr06:4017354-4020278|GeneBody
Potri.005G093000	ARK1_3738_r2|Chr05:6959805-6964581|GeneBody
Potri.008G068500	ARK1_3738_r2|Chr08:4167514-4173559|GeneBody
Potri.015G028400	ARK1_3738_r2|Chr15:2287048-2296771|GeneBody
Potri.011G139600	ARK1_3738_r2|Chr11:16180000-16187109|GeneBody
Potri.018G103800	ARK1_3738_r2|Chr18:13139794-13144271|downstream2kb
Potri.009G166900	ARK1_3738_r2|Chr09:12714358-12717933|upstream2kb
Potri.015G055500	ARK1_3738_r2|Chr15:7545483-7552848|GeneBody
Potri.019G033800	ARK1_3738_r2|Chr19:3829967-3833123|GeneBody
Potri.016G079800	ARK1_3738_r2|Chr16:6154631-6157740|upstream2kb
Potri.010G157900	ARK1_3738_r2|Chr10:16462348-16466766|GeneBody
Potri.004G223400	ARK1_3738_r2|Chr04:22971162-22974087|GeneBody
Potri.015G045800	ARK1_3738_r2|Chr15:4556518-4561443|GeneBody
Potri.019G104000	ARK1_3738_r2|Chr19:13275494-13279260|GeneBody
Potri.002G159900	ARK1_3738_r2|Chr02:12025989-12029079|GeneBody
Potri.001G379800	ARK1_3738_r2|Chr01:39580897-39585719|upstream2kb
Potri.007G099700	ARK1_3738_r2|Chr07:12551944-12553793|GeneBody
Potri.001G089800	ARK1_3738_r2|Chr01:7071802-7077855|GeneBody
Potri.009G016000	ARK1_3738_r2|Chr09:2681726-2684131|GeneBody
Potri.001G068700	ARK1_3738_r2|Chr01:5466148-5470123|upstream2kb
Potri.011G119300	ARK1_3738_r2|Chr11:14455607-14458444|GeneBody
Potri.005G067100	ARK1_3738_r2|Chr05:4831972-4838402|GeneBody
Potri.005G020800	ARK1_3738_r2|Chr05:1603400-1606019|GeneBody
Potri.008G010300	ARK1_3738_r2|Chr08:559064-564800|GeneBody
Potri.003G129300	ARK1_3738_r2|Chr03:14920774-14929294|GeneBody
Potri.002G163000	ARK1_3738_r2|Chr02:12306174-12311173|GeneBody
Potri.005G061700	ARK1_3738_r2|Chr05:4326722-4331279|GeneBody
Potri.006G046400	ARK1_3738_r2|Chr06:3279482-3282192|GeneBody
Potri.008G178200	ARK1_3738_r2|Chr08:12170328-12172941|GeneBody
Potri.017G077300	ARK1_3738_r2|Chr17:9071164-9073689|GeneBody
Potri.016G136900	ARK1_3738_r2|Chr16:13976094-13980589|GeneBody
Potri.005G056500	ARK1_3738_r2|Chr05:3976522-3980597|GeneBody
Potri.007G051000	ARK1_3738_r2|Chr07:4991420-4994311|GeneBody
Potri.010G087700	ARK1_3738_r2|Chr10:11176344-11179510|GeneBody
Potri.004G155000	ARK1_3738_r2|Chr04:17610113-17614928|GeneBody
Potri.018G053800	ARK1_3738_r2|Chr18:5655474-5659036|GeneBody
Potri.015G125300	ARK1_3738_r2|Chr15:13850848-13857339|upstream2kb
Potri.006G044000	ARK1_3738_r2|Chr06:3147757-3151352|GeneBody
Potri.001G156600	ARK1_3738_r2|Chr01:12970937-12979132|upstream2kb
Potri.015G097700	ARK1_3738_r2|Chr15:11740496-11750776|upstream2kb
Potri.009G134200	ARK1_3738_r2|Chr09:10844002-10847341|GeneBody
Potri.005G101800	ARK1_3738_r2|Chr05:7786887-7792761|GeneBody
Potri.006G010100	ARK1_3738_r2|Chr06:642210-644728|GeneBody
Potri.012G061300	ARK1_3738_r2|Chr12:6570565-6573013|GeneBody
Potri.004G001600	ARK1_3738_r2|Chr04:134117-140063|GeneBody
Potri.007G092800	ARK1_3738_r2|Chr07:11979462-11981868|GeneBody
Potri.006G033800	ARK1_3738_r2|Chr06:2280914-2284328|GeneBody
Potri.004G030000	ARK1_3738_r2|Chr04:2164415-2172865|upstream2kb
Potri.001G196700	ARK1_3738_r2|Chr01:18694813-18700820|upstream2kb
Potri.014G164700	ARK1_3738_r2|Chr14:13012673-13016228|GeneBody
Potri.013G048100	ARK1_3738_r2|Chr13:3498307-3503050|GeneBody
Potri.016G074900	ARK1_3738_r2|Chr16:5676477-5681743|GeneBody
Potri.018G149800	ARK1_3738_r2|Chr18:16791729-16798956|GeneBody
Potri.001G186000	ARK1_3738_r2|Chr01:16342939-16345221|GeneBody
Potri.004G062500	ARK1_3738_r2|Chr04:5162515-5166085|GeneBody
Potri.014G157000	ARK1_3738_r2|Chr14:12239320-12244444|GeneBody
Potri.019G018900	ARK1_3738_r2|Chr19:2223076-2225668|GeneBody
Potri.005G047300	ARK1_3738_r2|Chr05:3442108-3444640|upstream2kb
Potri.001G148200	ARK1_3738_r2|Chr01:12063473-12067128|GeneBody
Potri.003G158500	ARK1_3738_r2|Chr03:17071838-17075852|GeneBody
Potri.012G144400	ARK1_3738_r2|Chr12:15675060-15677622|GeneBody
Potri.015G043000	ARK1_3738_r2|Chr15:4077325-4081309|GeneBody
Potri.002G245900	ARK1_3738_r2|Chr02:23730757-23738735|GeneBody
Potri.018G015700	ARK1_3738_r2|Chr18:1249967-1258429|GeneBody
Potri.003G086700	ARK1_3738_r2|Chr03:11420874-11425963|GeneBody
Potri.017G111800	ARK1_3738_r2|Chr17:12733778-12737526|GeneBody
Potri.009G165300	ARK1_3738_r2|Chr09:12634533-12638151|GeneBody
Potri.016G068800	ARK1_3738_r2|Chr16:4936974-4940378|GeneBody
Potri.013G081400	ARK1_3738_r2|Chr13:7264210-7268503|GeneBody
Potri.002G183700	ARK1_3738_r2|Chr02:14356249-14361774|upstream2kb
Potri.008G150600	ARK1_3738_r2|Chr08:10187541-10192825|upstream2kb
Potri.004G161700	ARK1_3738_r2|Chr04:18244935-18247503|GeneBody
Potri.013G131300	ARK1_3738_r2|Chr13:14273801-14277391|GeneBody
Potri.015G092400	ARK1_3738_r2|Chr15:11427409-11430314|GeneBody
Potri.011G167700	ARK1_3738_r2|Chr11:18338845-18342069|GeneBody
Potri.006G212500	ARK1_3738_r2|Chr06:22633038-22639817|GeneBody
Potri.005G102400	ARK1_3738_r2|Chr05:7838032-7844573|GeneBody
Potri.001G201800	ARK1_3738_r2|Chr01:19766781-19770875|GeneBody
Potri.001G300400	ARK1_3738_r2|Chr01:30452945-30459427|GeneBody
Potri.002G200600	ARK1_3738_r2|Chr02:16166564-16169763|GeneBody
Potri.005G119000	ARK1_3738_r2|Chr05:9229136-9232708|upstream2kb
Potri.003G115200	ARK1_3738_r2|Chr03:13830818-13834682|GeneBody
Potri.009G060800	ARK1_3738_r2|Chr09:6278424-6286472|GeneBody
Potri.010G245100	ARK1_3738_r2|Chr10:21998839-22005299|GeneBody
Potri.002G024100	ARK1_3738_r2|Chr02:1470773-1476281|GeneBody
Potri.016G005400	ARK1_3738_r2|Chr16:265537-268919|GeneBody
Potri.015G038500	ARK1_3738_r2|Chr15:3426371-3428676|GeneBody
Potri.005G186600	ARK1_3738_r2|Chr05:20405330-20409387|GeneBody
Potri.006G086400	ARK1_3738_r2|Chr06:6571181-6575145|GeneBody
Potri.005G110500	ARK1_3738_r2|Chr05:8506076-8508701|GeneBody
Potri.018G110200	ARK1_3738_r2|Chr18:13645417-13652360|GeneBody
Potri.001G229000	ARK1_3738_r2|Chr01:24085724-24088326|GeneBody
Potri.010G237200	ARK1_3738_r2|Chr10:21655246-21661977|GeneBody
Potri.018G022500	ARK1_3738_r2|Chr18:1786509-1789385|GeneBody
Potri.010G159700	ARK1_3738_r2|Chr10:16571187-16573854|GeneBody
Potri.005G087100	ARK1_3738_r2|Chr05:6513187-6516376|GeneBody
Potri.002G204800	ARK1_3738_r2|Chr02:16769985-16772224|GeneBody
Potri.002G106900	ARK1_3738_r2|Chr02:7813625-7817497|GeneBody
Potri.007G015800	ARK1_3738_r2|Chr07:1166122-1169749|GeneBody
Potri.019G066600	ARK1_3738_r2|Chr19:9908418-9912982|GeneBody
Potri.012G046900	ARK1_3738_r2|Chr12:4301669-4308517|GeneBody
Potri.009G157500	ARK1_3738_r2|Chr09:12229155-12232417|GeneBody
Potri.014G083500	ARK1_3738_r2|Chr14:6583552-6592528|GeneBody
Potri.002G049300	ARK1_3738_r2|Chr02:3206395-3213745|GeneBody
Potri.012G013800	ARK1_3738_r2|Chr12:1342382-1344944|GeneBody
Potri.002G015000	ARK1_3738_r2|Chr02:869106-874149|GeneBody
Potri.015G012000	ARK1_3738_r2|Chr15:767728-771267|GeneBody
Potri.002G024900	ARK1_3738_r2|Chr02:1565304-1568549|GeneBody
Potri.010G225100	ARK1_3738_r2|Chr10:20870387-20873444|GeneBody
Potri.014G144100	ARK1_3738_r2|Chr14:11007235-11010166|GeneBody
Potri.017G090400	ARK1_3738_r2|Chr17:10782439-10785376|GeneBody
Potri.007G071600	ARK1_3738_r2|Chr07:9388633-9391634|GeneBody
Potri.018G125800	ARK1_3738_r2|Chr18:14843765-14848941|GeneBody
Potri.010G102100	ARK1_3738_r2|Chr10:12315722-12319207|GeneBody
Potri.005G097500	ARK1_3738_r2|Chr05:7365154-7369502|GeneBody
Potri.013G058800	ARK1_3738_r2|Chr13:4400962-4404606|GeneBody
Potri.012G045800	ARK1_3738_r2|Chr12:4192479-4194598|GeneBody
Potri.005G067900	ARK1_3738_r2|Chr05:4880957-4891979|upstream2kb
Potri.001G033900	ARK1_3738_r2|Chr01:2454324-2463283|GeneBody
Potri.004G196400	ARK1_3738_r2|Chr04:20951554-20955062|GeneBody
Potri.002G018100	ARK1_3738_r2|Chr02:1045691-1048532|GeneBody
Potri.004G236200	ARK1_3738_r2|Chr04:24174835-24182907|GeneBody
Potri.009G150200	ARK1_3738_r2|Chr09:11835150-11843177|downstream2kb
Potri.004G040000	ARK1_3738_r2|Chr04:3031898-3036134|GeneBody
Potri.007G072000	ARK1_3738_r2|Chr07:9443430-9446651|GeneBody
Potri.002G159300	ARK1_3738_r2|Chr02:11963327-11967059|upstream2kb
Potri.002G064700	ARK1_3738_r2|Chr02:4352292-4355802|GeneBody
Potri.008G011500	ARK1_3738_r2|Chr08:645410-651284|GeneBody
Potri.002G217200	ARK1_3738_r2|Chr02:20049759-20052804|GeneBody
Potri.015G011200	ARK1_3738_r2|Chr15:736919-740990|GeneBody
Potri.010G176100	ARK1_3738_r2|Chr10:17605460-17610479|GeneBody
Potri.004G135200	ARK1_3738_r2|Chr04:15534565-15537469|GeneBody
Potri.001G381000	ARK1_3738_r2|Chr01:39693035-39699242|GeneBody
Potri.011G090800	ARK1_3738_r2|Chr11:10904444-10910302|GeneBody
Potri.014G082300	ARK1_3738_r2|Chr14:6527690-6535065|upstream2kb
Potri.011G052600	ARK1_3738_r2|Chr11:4503314-4507570|GeneBody
Potri.010G169100	ARK1_3738_r2|Chr10:17108775-17113317|GeneBody
Potri.010G027200	ARK1_3738_r2|Chr10:3816091-3820296|GeneBody
Potri.003G031700	ARK1_3738_r2|Chr03:3987499-3990627|GeneBody
Potri.008G003800	ARK1_3738_r2|Chr08:213309-217210|GeneBody
Potri.010G057400	ARK1_3738_r2|Chr10:8683970-8686677|GeneBody
Potri.009G041900	ARK1_3738_r2|Chr09:4882903-4887016|GeneBody
Potri.004G095400	ARK1_3738_r2|Chr04:8194967-8201403|GeneBody
Potri.002G176100	ARK1_3738_r2|Chr02:13531028-13540016|GeneBody
Potri.005G173100	ARK1_3738_r2|Chr05:18878039-18882322|GeneBody
Potri.005G046000	ARK1_3738_r2|Chr05:3372255-3374595|GeneBody
Potri.002G243000	ARK1_3738_r2|Chr02:23537126-23541702|GeneBody
Potri.018G065800	ARK1_3738_r2|Chr18:8295282-8298165|GeneBody
Potri.008G045600	ARK1_3738_r2|Chr08:2663463-2666457|GeneBody
Potri.005G090500	ARK1_3738_r2|Chr05:6742255-6745484|GeneBody
Potri.003G031400	ARK1_3738_r2|Chr03:3951916-3954691|GeneBody
Potri.002G181000	ARK1_3738_r2|Chr02:14125797-14128442|GeneBody
Potri.001G211000	ARK1_3738_r2|Chr01:21148743-21150948|GeneBody
Potri.004G204400	ARK1_3738_r2|Chr04:21428492-21434846|GeneBody
Potri.007G077500	ARK1_3738_r2|Chr07:10138950-10142169|upstream2kb
Potri.013G082000	ARK1_3738_r2|Chr13:7308704-7310970|GeneBody
Potri.011G089500	ARK1_3738_r2|Chr11:10761479-10765956|GeneBody
Potri.005G084900	ARK1_3738_r2|Chr05:6306430-6311543|GeneBody
Potri.010G173100	ARK1_3738_r2|Chr10:17395805-17398609|GeneBody
Potri.001G255000	ARK1_3738_r2|Chr01:26472938-26475907|GeneBody
Potri.006G141800	ARK1_3738_r2|Chr06:11965905-11968435|upstream2kb
Potri.001G343500	ARK1_3738_r2|Chr01:34852916-34856143|GeneBody
Potri.014G136000	ARK1_3738_r2|Chr14:10392855-10396597|GeneBody
Potri.006G009100	ARK1_3738_r2|Chr06:601563-606175|GeneBody
Potri.019G039900	ARK1_3738_r2|Chr19:4553185-4555595|GeneBody
Potri.008G035600	ARK1_3738_r2|Chr08:1963380-1970346|GeneBody
Potri.016G043500	ARK1_3738_r2|Chr16:2710787-2713627|GeneBody
Potri.007G063600	ARK1_3738_r2|Chr07:7992928-7995423|GeneBody
Potri.013G025200	ARK1_3738_r2|Chr13:1638418-1640844|GeneBody
Potri.001G350800	ARK1_3738_r2|Chr01:35757498-35760358|GeneBody
Potri.008G083600	ARK1_3738_r2|Chr08:5258650-5262989|upstream2kb
Potri.004G230500	ARK1_3738_r2|Chr04:23568481-23573598|downstream2kb
Potri.006G247300	ARK1_3738_r2|Chr06:25437980-25445701|upstream2kb
Potri.016G013100	ARK1_3738_r2|Chr16:725745-733312|GeneBody
Potri.009G146000	ARK1_3738_r2|Chr09:11547350-11550952|GeneBody
Potri.001G155900	ARK1_3738_r2|Chr01:12921512-12924413|GeneBody
Potri.013G090600	ARK1_3738_r2|Chr13:9566357-9570669|GeneBody
Potri.006G045800	ARK1_3738_r2|Chr06:3239415-3242551|GeneBody
Potri.008G075900	ARK1_3738_r2|Chr08:4729542-4738392|GeneBody
Potri.015G053100	ARK1_3738_r2|Chr15:6913038-6915495|GeneBody
Potri.004G186300	ARK1_3738_r2|Chr04:20225177-20228004|GeneBody
Potri.019G087200	ARK1_3738_r2|Chr19:11921766-11928230|GeneBody
Potri.008G166800	ARK1_3738_r2|Chr08:11394001-11396367|GeneBody
Potri.004G202200	ARK1_3738_r2|Chr04:21292344-21300177|upstream2kb
Potri.017G012600	ARK1_3738_r2|Chr17:1055254-1059250|GeneBody
Potri.001G198500	ARK1_3738_r2|Chr01:19207012-19211073|upstream2kb
Potri.006G024900	ARK1_3738_r2|Chr06:1725143-1728025|GeneBody
Potri.019G077500	ARK1_3738_r2|Chr19:11150879-11153875|GeneBody
Potri.017G122600	ARK1_3738_r2|Chr17:13536477-13542063|GeneBody
Potri.008G182500	ARK1_3738_r2|Chr08:12432489-12435077|GeneBody
Potri.010G116200	ARK1_3738_r2|Chr10:13395097-13399853|GeneBody
Potri.003G021900	ARK1_3738_r2|Chr03:2636838-2640093|GeneBody
Potri.002G192300	ARK1_3738_r2|Chr02:15311456-15314044|GeneBody
Potri.019G029400	ARK1_3738_r2|Chr19:3293206-3296996|GeneBody
Potri.009G170100	ARK1_3738_r2|Chr09:12889720-12892984|GeneBody
Potri.003G033100	ARK1_3738_r2|Chr03:4150150-4153097|GeneBody
Potri.014G015900	ARK1_3738_r2|Chr14:1539517-1543323|GeneBody
Potri.002G237900	ARK1_3738_r2|Chr02:23080170-23083297|GeneBody
Potri.011G109100	ARK1_3738_r2|Chr11:13358282-13361697|upstream2kb
Potri.009G124200	ARK1_3738_r2|Chr09:10334987-10337537|GeneBody
Potri.013G114500	ARK1_3738_r2|Chr13:12756358-12759549|GeneBody
Potri.010G217900	ARK1_3738_r2|Chr10:20431878-20435300|upstream2kb
Potri.011G132800	ARK1_3738_r2|Chr11:15758934-15761960|GeneBody
Potri.015G073300	ARK1_3738_r2|Chr15:9782982-9785321|GeneBody
Potri.008G211000	ARK1_3738_r2|Chr08:16445652-16448321|GeneBody
Potri.016G022800	ARK1_3738_r2|Chr16:1267093-1274164|GeneBody
Potri.005G217500	ARK1_3738_r2|Chr05:23013943-23020883|GeneBody
Potri.005G071600	ARK1_3738_r2|Chr05:5166307-5170533|upstream2kb
Potri.019G057200	ARK1_3738_r2|Chr19:8876813-8882429|upstream2kb
Potri.015G056300	ARK1_3738_r2|Chr15:7685647-7689057|GeneBody
Potri.019G126200	ARK1_3738_r2|Chr19:15321151-15326955|upstream2kb
Potri.002G061200	ARK1_3738_r2|Chr02:4161237-4169242|GeneBody
Potri.010G049100	ARK1_3738_r2|Chr10:7983421-7987423|GeneBody
Potri.001G254300	ARK1_3738_r2|Chr01:26408486-26411125|upstream2kb
Potri.010G014500	ARK1_3738_r2|Chr10:1812360-1815493|GeneBody
Potri.001G285300	ARK1_3738_r2|Chr01:29167255-29170193|upstream2kb
Potri.003G223600	ARK1_3738_r2|Chr03:21748425-21752605|upstream2kb
Potri.012G036200	ARK1_3738_r2|Chr12:3237489-3239554|GeneBody
Potri.003G115800	ARK1_3738_r2|Chr03:13881249-13884334|GeneBody
Potri.018G002000	ARK1_3738_r2|Chr18:132494-135666|GeneBody
Potri.011G168000	ARK1_3738_r2|Chr11:18350261-18353681|GeneBody
Potri.019G065400	ARK1_3738_r2|Chr19:9833992-9839236|GeneBody
Potri.007G130400	ARK1_3738_r2|Chr07:14530865-14533513|GeneBody
Potri.014G138500	ARK1_3738_r2|Chr14:10586093-10592937|GeneBody
Potri.004G063200	ARK1_3738_r2|Chr04:5203108-5207079|GeneBody
Potri.006G051000	ARK1_3738_r2|Chr06:3680553-3683589|GeneBody
Potri.012G032800	ARK1_3738_r2|Chr12:2902269-2906456|upstream2kb
Potri.008G070600	ARK1_3738_r2|Chr08:4346196-4351421|GeneBody
Potri.003G212500	ARK1_3738_r2|Chr03:21085406-21090855|GeneBody
Potri.011G145300	ARK1_3738_r2|Chr11:16532379-16538290|GeneBody
Potri.010G244800	ARK1_3738_r2|Chr10:21990142-21995629|GeneBody
Potri.006G259600	ARK1_3738_r2|Chr06:26303113-26307868|GeneBody
Potri.010G041000	ARK1_3738_r2|Chr10:7105941-7109294|GeneBody
Potri.006G217100	ARK1_3738_r2|Chr06:22985842-22989196|GeneBody
Potri.013G011100	ARK1_3738_r2|Chr13:701160-703807|GeneBody
Potri.014G083700	ARK1_3738_r2|Chr14:6593717-6599879|upstream2kb
Potri.002G194100	ARK1_3738_r2|Chr02:15530074-15533098|GeneBody
Potri.001G350000	ARK1_3738_r2|Chr01:35647505-35650673|GeneBody
Potri.012G124600	ARK1_3738_r2|Chr12:14354589-14359907|GeneBody
Potri.009G169600	ARK1_3738_r2|Chr09:12847322-12854112|GeneBody
Potri.008G089600	ARK1_3738_r2|Chr08:5607743-5614208|GeneBody
Potri.013G085000	ARK1_3738_r2|Chr13:7957131-7960565|GeneBody
Potri.001G043400	ARK1_3738_r2|Chr01:3143634-3147492|upstream2kb
Potri.005G151500	ARK1_3738_r2|Chr05:14235204-14238233|GeneBody
Potri.019G068900	ARK1_3738_r2|Chr19:10226518-10230440|GeneBody
Potri.013G088100	ARK1_3738_r2|Chr13:8651621-8654496|GeneBody
Potri.018G003900	ARK1_3738_r2|Chr18:289677-293883|GeneBody
Potri.005G172900	ARK1_3738_r2|Chr05:18856470-18859846|GeneBody
Potri.008G108800	ARK1_3738_r2|Chr08:6910575-6920247|upstream2kb
Potri.005G023700	ARK1_3738_r2|Chr05:1779707-1782911|GeneBody
Potri.017G041800	ARK1_3738_r2|Chr17:3435739-3438736|GeneBody
Potri.003G223400	ARK1_3738_r2|Chr03:21739438-21743511|GeneBody
Potri.007G019500	ARK1_3738_r2|Chr07:1472507-1477551|upstream2kb
Potri.008G005100	ARK1_3738_r2|Chr08:278922-283362|upstream2kb
Potri.001G296300	ARK1_3738_r2|Chr01:30063123-30071004|GeneBody
Potri.006G275300	ARK1_3738_r2|Chr06:27530735-27537019|GeneBody
Potri.006G004800	ARK1_3738_r2|Chr06:345164-349909|upstream2kb
Potri.017G058300	ARK1_3738_r2|Chr17:5313626-5316449|GeneBody
Potri.014G094200	ARK1_3738_r2|Chr14:7342190-7346121|GeneBody
Potri.009G125300	ARK1_3738_r2|Chr09:10395360-10402121|GeneBody
Potri.003G197900	ARK1_3738_r2|Chr03:20072142-20075568|upstream2kb
Potri.007G093800	ARK1_3738_r2|Chr07:12052814-12060728|GeneBody
Potri.018G056000	ARK1_3738_r2|Chr18:5839513-5845508|GeneBody
Potri.009G139300	ARK1_3738_r2|Chr09:11130448-11134334|GeneBody
Potri.003G158400	ARK1_3738_r2|Chr03:17058719-17065493|GeneBody
Potri.001G185300	ARK1_3738_r2|Chr01:16206735-16211299|GeneBody
Potri.002G243800	ARK1_3738_r2|Chr02:23599615-23605150|GeneBody
Potri.018G056100	ARK1_3738_r2|Chr18:5853124-5855834|GeneBody
Potri.002G135100	ARK1_3738_r2|Chr02:10057420-10063944|GeneBody
Potri.010G091100	ARK1_3738_r2|Chr10:11463727-11469422|GeneBody
Potri.002G006300	ARK1_3738_r2|Chr02:345870-351553|GeneBody
Potri.013G031700	ARK1_3738_r2|Chr13:2102829-2106171|GeneBody
Potri.012G007400	ARK1_3738_r2|Chr12:608237-615428|GeneBody
Potri.011G044400	ARK1_3738_r2|Chr11:3766600-3772250|GeneBody
Potri.005G035900	ARK1_3738_r2|Chr05:2644680-2654992|GeneBody
Potri.017G116500	ARK1_3738_r2|Chr17:13156949-13159966|GeneBody
Potri.018G023100	ARK1_3738_r2|Chr18:1849607-1857926|GeneBody
Potri.012G001700	ARK1_3738_r2|Chr12:173666-176337|GeneBody
Potri.001G035700	ARK1_3738_r2|Chr01:2526781-2533569|GeneBody
Potri.002G241900	ARK1_3738_r2|Chr02:23439931-23443212|GeneBody
Potri.019G037100	ARK1_3738_r2|Chr19:4193604-4195841|upstream2kb
Potri.014G109500	ARK1_3738_r2|Chr14:8555560-8559409|GeneBody
Potri.004G059300	ARK1_3738_r2|Chr04:4765693-4770463|upstream2kb
Potri.005G181700	ARK1_3738_r2|Chr05:19830319-19833430|GeneBody
Potri.015G139300	ARK1_3738_r2|Chr15:14743544-14746088|GeneBody
Potri.019G133000	ARK1_3738_r2|Chr19:15818889-15821415|GeneBody
Potri.007G127900	ARK1_3738_r2|Chr07:14388743-14393024|GeneBody
Potri.004G048700	ARK1_3738_r2|Chr04:3771422-3774629|GeneBody
Potri.009G054400	ARK1_3738_r2|Chr09:5810048-5813997|GeneBody
Potri.002G139200	ARK1_3738_r2|Chr02:10330061-10335235|GeneBody
Potri.003G072300	ARK1_3738_r2|Chr03:10116520-10120223|upstream2kb
Potri.007G022500	ARK1_3738_r2|Chr07:1693803-1699876|GeneBody
Potri.015G029300	ARK1_3738_r2|Chr15:2367956-2374607|GeneBody
Potri.008G144300	ARK1_3738_r2|Chr08:9686630-9690202|upstream2kb
Potri.007G011900	ARK1_3738_r2|Chr07:942088-946771|upstream2kb
Potri.002G164500	ARK1_3738_r2|Chr02:12424042-12428468|upstream2kb
Potri.008G152600	ARK1_3738_r2|Chr08:10360973-10364251|GeneBody
Potri.006G081400	ARK1_3738_r2|Chr06:6148009-6151326|GeneBody
Potri.004G040500	ARK1_3738_r2|Chr04:3095771-3099281|GeneBody
Potri.013G059800	ARK1_3738_r2|Chr13:4493909-4497687|GeneBody
Potri.009G138100	ARK1_3738_r2|Chr09:11059903-11073168|GeneBody
Potri.009G087000	ARK1_3738_r2|Chr09:8098629-8101201|GeneBody
Potri.001G208200	ARK1_3738_r2|Chr01:20871412-20874231|GeneBody
Potri.010G138800	ARK1_3738_r2|Chr10:15137958-15144554|GeneBody
Potri.010G146800	ARK1_3738_r2|Chr10:15625890-15628299|GeneBody
Potri.016G068900	ARK1_3738_r2|Chr16:4952455-4954915|GeneBody
Potri.001G153300	ARK1_3738_r2|Chr01:12655429-12658369|GeneBody
Potri.004G194400	ARK1_3738_r2|Chr04:20842532-20849719|GeneBody
Potri.004G147800	ARK1_3738_r2|Chr04:17057493-17061496|upstream2kb
Potri.001G383800	ARK1_3738_r2|Chr01:39953966-39956689|GeneBody
Potri.019G062200	ARK1_3738_r2|Chr19:9475861-9478920|GeneBody
Potri.001G166500	ARK1_3738_r2|Chr01:13979494-13982554|upstream2kb
Potri.017G039100	ARK1_3738_r2|Chr17:3172979-3179271|upstream2kb
Potri.015G140500	ARK1_3738_r2|Chr15:14805942-14814219|GeneBody
Potri.014G146400	ARK1_3738_r2|Chr14:11186549-11190350|GeneBody
Potri.004G085300	ARK1_3738_r2|Chr04:7067044-7075051|GeneBody
Potri.005G068400	ARK1_3738_r2|Chr05:4905179-4910566|GeneBody
Potri.019G054900	ARK1_3738_r2|Chr19:8478033-8481819|GeneBody
Potri.005G130000	ARK1_3738_r2|Chr05:10445732-10451788|GeneBody
Potri.013G113700	ARK1_3738_r2|Chr13:12692621-12695534|GeneBody
Potri.006G001200	ARK1_3738_r2|Chr06:115265-122890|upstream2kb
Potri.009G149500	ARK1_3738_r2|Chr09:11774073-11784050|upstream2kb
Potri.004G114600	ARK1_3738_r2|Chr04:10384271-10388291|GeneBody
Potri.008G119100	ARK1_3738_r2|Chr08:7687093-7689888|GeneBody
Potri.007G079400	ARK1_3738_r2|Chr07:10335762-10340207|GeneBody
Potri.014G133600	ARK1_3738_r2|Chr14:10175713-10179893|GeneBody
Potri.013G081300	ARK1_3738_r2|Chr13:7243702-7246542|GeneBody
Potri.013G118900	ARK1_3738_r2|Chr13:13163942-13166553|GeneBody
Potri.019G072700	ARK1_3738_r2|Chr19:10638013-10641228|GeneBody
Potri.012G021800	ARK1_3738_r2|Chr12:1928565-1930952|GeneBody
Potri.013G064700	ARK1_3738_r2|Chr13:4971499-4976338|GeneBody
Potri.015G101200	ARK1_3738_r2|Chr15:11967682-11973596|upstream2kb
Potri.001G259000	ARK1_3738_r2|Chr01:26798704-26802859|upstream2kb
Potri.014G000600	ARK1_3738_r2|Chr14:61803-67115|GeneBody
Potri.005G155600	ARK1_3738_r2|Chr05:15355381-15358643|GeneBody
Potri.005G160200	ARK1_3738_r2|Chr05:16101957-16108201|upstream2kb
Potri.006G227100	ARK1_3738_r2|Chr06:23851669-23855971|GeneBody
Potri.003G087600	ARK1_3738_r2|Chr03:11495790-11498572|GeneBody
Potri.007G000100	ARK1_3738_r2|Chr07:18023-21846|GeneBody
Potri.001G320900	ARK1_3738_r2|Chr01:32569584-32572504|GeneBody
Potri.014G109700	ARK1_3738_r2|Chr14:8564141-8571121|GeneBody
Potri.005G168800	ARK1_3738_r2|Chr05:17989531-17992548|GeneBody
Potri.004G152700	ARK1_3738_r2|Chr04:17449742-17453197|GeneBody
Potri.009G071700	ARK1_3738_r2|Chr09:7032357-7035871|GeneBody
Potri.008G060300	ARK1_3738_r2|Chr08:3643294-3649346|GeneBody
Potri.007G004600	ARK1_3738_r2|Chr07:336167-339258|GeneBody
Potri.009G052000	ARK1_3738_r2|Chr09:5661579-5665640|GeneBody
Potri.010G179000	ARK1_3738_r2|Chr10:17801083-17803669|GeneBody
Potri.003G158700	ARK1_3738_r2|Chr03:17076428-17080765|upstream2kb
Potri.004G130400	ARK1_3738_r2|Chr04:14626822-14629601|GeneBody
Potri.007G078600	ARK1_3738_r2|Chr07:10280279-10282868|GeneBody
Potri.002G263100	ARK1_3738_r2|Chr02:25089175-25093752|upstream2kb
Potri.005G227100	ARK1_3738_r2|Chr05:23698568-23701648|GeneBody
Potri.001G207300	ARK1_3738_r2|Chr01:20754611-20757363|GeneBody
Potri.005G171000	ARK1_3738_r2|Chr05:18558025-18561204|upstream2kb
Potri.001G368200	ARK1_3738_r2|Chr01:38140115-38145641|GeneBody
Potri.019G050100	ARK1_3738_r2|Chr19:7469626-7472194|GeneBody
Potri.016G018300	ARK1_3738_r2|Chr16:981886-986920|GeneBody
Potri.008G003200	ARK1_3738_r2|Chr08:180433-186728|GeneBody
Potri.005G065800	ARK1_3738_r2|Chr05:4740723-4745267|GeneBody
Potri.010G065900	ARK1_3738_r2|Chr10:9331861-9335605|GeneBody
Potri.002G110900	ARK1_3738_r2|Chr02:8210010-8213068|GeneBody
Potri.008G196200	ARK1_3738_r2|Chr08:13692548-13695441|upstream2kb
Potri.009G041600	ARK1_3738_r2|Chr09:4861957-4864955|upstream2kb
Potri.016G002200	ARK1_3738_r2|Chr16:104622-113043|GeneBody
Potri.007G047800	ARK1_3738_r2|Chr07:4404805-4412519|GeneBody
Potri.005G199100	ARK1_3738_r2|Chr05:21484865-21487830|GeneBody
Potri.004G130000	ARK1_3738_r2|Chr04:14540760-14543570|GeneBody
Potri.014G109900	ARK1_3738_r2|Chr14:8583636-8588013|GeneBody
Potri.015G010900	ARK1_3738_r2|Chr15:716587-727751|upstream2kb
Potri.010G219600	ARK1_3738_r2|Chr10:20508543-20514708|GeneBody
Potri.016G091700	ARK1_3738_r2|Chr16:7559198-7562218|GeneBody
Potri.013G087200	ARK1_3738_r2|Chr13:8445954-8450780|GeneBody
Potri.017G099200	ARK1_3738_r2|Chr17:11693520-11698292|GeneBody
Potri.003G019300	ARK1_3738_r2|Chr03:2343868-2346539|GeneBody
Potri.014G114200	ARK1_3738_r2|Chr14:8911189-8914125|GeneBody
Potri.005G048900	ARK1_3738_r2|Chr05:3537839-3543220|GeneBody
Potri.010G114400	ARK1_3738_r2|Chr10:13276029-13282208|GeneBody
Potri.013G156700	ARK1_3738_r2|Chr13:15931938-15934893|GeneBody
Potri.001G066800	ARK1_3738_r2|Chr01:5293261-5296879|GeneBody
Potri.005G024000	ARK1_3738_r2|Chr05:1786680-1795331|GeneBody
Potri.001G136900	ARK1_3738_r2|Chr01:10994576-11001365|upstream2kb
Potri.019G081100	ARK1_3738_r2|Chr19:11454039-11457668|GeneBody
Potri.003G129800	ARK1_3738_r2|Chr03:14973929-14976924|GeneBody
Potri.001G380400	ARK1_3738_r2|Chr01:39649585-39658096|GeneBody
Potri.010G178400	ARK1_3738_r2|Chr10:17752435-17755360|GeneBody
Potri.018G113500	ARK1_3738_r2|Chr18:13894576-13899286|GeneBody
Potri.002G162900	ARK1_3738_r2|Chr02:12300745-12304345|GeneBody
Potri.001G346000	ARK1_3738_r2|Chr01:35179691-35183431|GeneBody
Potri.010G238400	ARK1_3738_r2|Chr10:21727342-21730125|GeneBody
Potri.009G123700	ARK1_3738_r2|Chr09:10293611-10300199|GeneBody
Potri.013G062900	ARK1_3738_r2|Chr13:4779390-4783966|GeneBody
Potri.001G193700	ARK1_3738_r2|Chr01:17712114-17714386|GeneBody
Potri.012G108200	ARK1_3738_r2|Chr12:13143196-13145579|GeneBody
Potri.001G149900	ARK1_3738_r2|Chr01:12346671-12350124|GeneBody
Potri.001G205400	ARK1_3738_r2|Chr01:20464388-20468760|upstream2kb
Potri.015G104600	ARK1_3738_r2|Chr15:12260635-12263835|GeneBody
Potri.019G018700	ARK1_3738_r2|Chr19:2194885-2197929|GeneBody
Potri.008G145100	ARK1_3738_r2|Chr08:9769240-9773300|GeneBody
Potri.002G146500	ARK1_3738_r2|Chr02:10901863-10906524|GeneBody
Potri.010G173200	ARK1_3738_r2|Chr10:17400982-17405869|GeneBody
Potri.003G118600	ARK1_3738_r2|Chr03:14159913-14165357|GeneBody
Potri.006G163600	ARK1_3738_r2|Chr06:16451865-16455320|upstream2kb
Potri.016G069100	ARK1_3738_r2|Chr16:4978334-4981996|GeneBody
Potri.008G183500	ARK1_3738_r2|Chr08:12549595-12552172|upstream2kb
Potri.004G209800	ARK1_3738_r2|Chr04:21757572-21760016|GeneBody
Potri.010G202800	ARK1_3738_r2|Chr10:19445547-19449552|GeneBody
Potri.008G081200	ARK1_3738_r2|Chr08:5114858-5123399|GeneBody
Potri.001G393000	ARK1_3738_r2|Chr01:41198116-41201764|upstream2kb
Potri.010G246100	ARK1_3738_r2|Chr10:22047493-22055667|upstream2kb
Potri.004G151500	ARK1_3738_r2|Chr04:17358968-17360985|upstream2kb
Potri.013G134200	ARK1_3738_r2|Chr13:14489021-14491918|GeneBody
Potri.011G155100	ARK1_3738_r2|Chr11:17339059-17343067|GeneBody
Potri.008G179900	ARK1_3738_r2|Chr08:12280429-12283730|GeneBody
Potri.006G000300	ARK1_3738_r2|Chr06:28093-32578|GeneBody
Potri.001G236000	ARK1_3738_r2|Chr01:24772265-24774913|GeneBody
Potri.018G058700	ARK1_3738_r2|Chr18:6288779-6290930|GeneBody
Potri.003G203100	ARK1_3738_r2|Chr03:20442823-20449792|GeneBody
Potri.018G142500	ARK1_3738_r2|Chr18:16242870-16250970|GeneBody
Potri.017G115200	ARK1_3738_r2|Chr17:13050947-13054760|GeneBody
Potri.008G077500	ARK1_3738_r2|Chr08:4814240-4826465|upstream2kb
Potri.005G206400	ARK1_3738_r2|Chr05:22098476-22103105|GeneBody
Potri.009G050200	ARK1_3738_r2|Chr09:5517739-5521645|GeneBody
Potri.006G184800	ARK1_3738_r2|Chr06:19850034-19853213|GeneBody
Potri.016G127600	ARK1_3738_r2|Chr16:13042071-13044807|upstream2kb
Potri.008G111600	ARK1_3738_r2|Chr08:7107400-7114571|GeneBody
Potri.001G205500	ARK1_3738_r2|Chr01:20512697-20517683|GeneBody
Potri.006G119000	ARK1_3738_r2|Chr06:9406144-9409034|GeneBody
Potri.008G060400	ARK1_3738_r2|Chr08:3649450-3656724|GeneBody
Potri.003G089100	ARK1_3738_r2|Chr03:11650245-11657266|GeneBody
Potri.012G046300	ARK1_3738_r2|Chr12:4259157-4262490|GeneBody
Potri.013G096800	ARK1_3738_r2|Chr13:10513471-10516116|upstream2kb
Potri.010G241800	ARK1_3738_r2|Chr10:21866322-21869735|GeneBody
Potri.008G070700	ARK1_3738_r2|Chr08:4362822-4366257|GeneBody
Potri.001G154700	ARK1_3738_r2|Chr01:12780709-12783401|GeneBody
Potri.010G172500	ARK1_3738_r2|Chr10:17350069-17354294|GeneBody
Potri.008G050400	ARK1_3738_r2|Chr08:2976669-2980316|GeneBody
Potri.011G089300	ARK1_3738_r2|Chr11:10746106-10748920|GeneBody
Potri.005G153200	ARK1_3738_r2|Chr05:14485943-14489496|GeneBody
Potri.008G173500	ARK1_3738_r2|Chr08:11842915-11850775|GeneBody
Potri.013G042200	ARK1_3738_r2|Chr13:2961528-2968025|upstream2kb
Potri.010G054300	ARK1_3738_r2|Chr10:8456532-8460850|GeneBody
Potri.010G235800	ARK1_3738_r2|Chr10:21579362-21583073|GeneBody
Potri.004G228800	ARK1_3738_r2|Chr04:23382222-23384840|GeneBody
Potri.001G012000	ARK1_3738_r2|Chr01:798819-803755|upstream2kb
Potri.002G086300	ARK1_3738_r2|Chr02:6070631-6076017|GeneBody
Potri.018G086100	ARK1_3738_r2|Chr18:11303620-11306594|upstream2kb
Potri.018G037100	ARK1_3738_r2|Chr18:3061947-3066826|GeneBody
Potri.003G081900	ARK1_3738_r2|Chr03:10977086-10980934|GeneBody
Potri.002G247400	ARK1_3738_r2|Chr02:23814892-23817401|GeneBody
Potri.017G100400	ARK1_3738_r2|Chr17:11770218-11774713|GeneBody
Potri.001G022600	ARK1_3738_r2|Chr01:1734642-1738182|upstream2kb
Potri.010G212900	ARK1_3738_r2|Chr10:20113029-20116017|GeneBody
Potri.002G077700	ARK1_3738_r2|Chr02:5371667-5376276|GeneBody
Potri.009G050100	ARK1_3738_r2|Chr09:5501281-5504561|upstream2kb
Potri.001G419300	ARK1_3738_r2|Chr01:44395760-44398166|GeneBody
Potri.001G118600	ARK1_3738_r2|Chr01:9516791-9522923|downstream2kb
Potri.009G105500	ARK1_3738_r2|Chr09:9214344-9222001|GeneBody
Potri.006G135800	ARK1_3738_r2|Chr06:11212551-11215021|GeneBody
Potri.011G132700	ARK1_3738_r2|Chr11:15747510-15750468|GeneBody
Potri.010G094200	ARK1_3738_r2|Chr10:11689425-11694915|GeneBody
Potri.001G442900	ARK1_3738_r2|Chr01:47414802-47419136|upstream2kb
Potri.006G197200	ARK1_3738_r2|Chr06:21272534-21276810|GeneBody
Potri.001G316700	ARK1_3738_r2|Chr01:32195949-32201014|GeneBody
Potri.019G068700	ARK1_3738_r2|Chr19:10207712-10211356|GeneBody
Potri.004G030100	ARK1_3738_r2|Chr04:2174407-2177096|GeneBody
Potri.014G139700	ARK1_3738_r2|Chr14:10651927-10661807|GeneBody
Potri.008G171400	ARK1_3738_r2|Chr08:11696365-11699917|GeneBody
Potri.010G171100	ARK1_3738_r2|Chr10:17253128-17256093|upstream2kb
Potri.019G072500	ARK1_3738_r2|Chr19:10622728-10626065|GeneBody
Potri.001G084800	ARK1_3738_r2|Chr01:6733229-6738418|upstream2kb
Potri.008G107400	ARK1_3738_r2|Chr08:6816685-6818810|GeneBody
Potri.001G295200	ARK1_3738_r2|Chr01:29975838-29978251|GeneBody
Potri.005G204400	ARK1_3738_r2|Chr05:21914916-21917395|GeneBody
Potri.011G163400	ARK1_3738_r2|Chr11:18068597-18071418|GeneBody
Potri.010G138900	ARK1_3738_r2|Chr10:15155455-15158500|GeneBody
Potri.017G013500	ARK1_3738_r2|Chr17:1135213-1138630|GeneBody
Potri.017G023500	ARK1_3738_r2|Chr17:2053754-2056862|GeneBody
Potri.008G039400	ARK1_3738_r2|Chr08:2234790-2240124|GeneBody
Potri.010G122200	ARK1_3738_r2|Chr10:13862796-13867084|GeneBody
Potri.005G255100	ARK1_3738_r2|Chr05:25561887-25566378|upstream2kb
Potri.013G004600	ARK1_3738_r2|Chr13:310267-313868|upstream2kb
Potri.018G035100	ARK1_3738_r2|Chr18:2838520-2842971|downstream2kb
Potri.013G094500	ARK1_3738_r2|Chr13:10225991-10229629|GeneBody
Potri.003G133100	ARK1_3738_r2|Chr03:15230166-15233695|GeneBody
Potri.010G216900	ARK1_3738_r2|Chr10:20369230-20373042|upstream2kb
Potri.010G133000	ARK1_3738_r2|Chr10:14770074-14773772|upstream2kb
Potri.003G097600	ARK1_3738_r2|Chr03:12419732-12424317|GeneBody
Potri.014G001000	ARK1_3738_r2|Chr14:98410-102256|GeneBody
Potri.006G230300	ARK1_3738_r2|Chr06:24085929-24089057|GeneBody
Potri.002G192800	ARK1_3738_r2|Chr02:15388407-15392681|GeneBody
Potri.007G060300	ARK1_3738_r2|Chr07:6499302-6503926|GeneBody
Potri.002G255400	ARK1_3738_r2|Chr02:24452984-24456309|GeneBody
Potri.015G008500	ARK1_3738_r2|Chr15:535729-539031|GeneBody
Potri.009G054600	ARK1_3738_r2|Chr09:5822054-5829423|GeneBody
Potri.003G163200	ARK1_3738_r2|Chr03:17412317-17415728|GeneBody
Potri.016G090800	ARK1_3738_r2|Chr16:7450591-7453360|upstream2kb
Potri.012G092500	ARK1_3738_r2|Chr12:11942711-11946220|GeneBody
Potri.002G027200	ARK1_3738_r2|Chr02:1759917-1763397|GeneBody
Potri.014G097300	ARK1_3738_r2|Chr14:7599816-7607933|GeneBody
Potri.010G228800	ARK1_3738_r2|Chr10:21136363-21139132|GeneBody
Potri.014G083800	ARK1_3738_r2|Chr14:6600821-6607272|GeneBody
Potri.009G057600	ARK1_3738_r2|Chr09:6009975-6018362|GeneBody
Potri.001G215700	ARK1_3738_r2|Chr01:21848102-21853642|GeneBody
Potri.001G043200	ARK1_3738_r2|Chr01:3129302-3139006|upstream2kb
Potri.001G181100	ARK1_3738_r2|Chr01:15751967-15755563|GeneBody
Potri.005G118300	ARK1_3738_r2|Chr05:9181731-9187638|GeneBody
Potri.001G458200	ARK1_3738_r2|Chr01:49198192-49201709|GeneBody
Potri.013G021200	ARK1_3738_r2|Chr13:1403472-1408750|GeneBody
Potri.007G008100	ARK1_3738_r2|Chr07:624145-627987|GeneBody
Potri.002G111300	ARK1_3738_r2|Chr02:8293572-8296433|GeneBody
Potri.005G058600	ARK1_3738_r2|Chr05:4131472-4136802|upstream2kb
Potri.004G227600	ARK1_3738_r2|Chr04:23272456-23275018|GeneBody
Potri.012G134800	ARK1_3738_r2|Chr12:15132508-15134916|GeneBody
Potri.008G144400	ARK1_3738_r2|Chr08:9693453-9697125|GeneBody
Potri.008G215200	ARK1_3738_r2|Chr08:17415557-17419756|GeneBody
Potri.006G115800	ARK1_3738_r2|Chr06:9105097-9109061|GeneBody
Potri.009G144300	ARK1_3738_r2|Chr09:11428370-11434798|upstream2kb
Potri.015G067300	ARK1_3738_r2|Chr15:9202878-9205912|GeneBody
Potri.008G194800	ARK1_3738_r2|Chr08:13589382-13593773|GeneBody
Potri.017G056800	ARK1_3738_r2|Chr17:5114535-5117304|GeneBody
Potri.005G118400	ARK1_3738_r2|Chr05:9192566-9195355|GeneBody
Potri.008G172800	ARK1_3738_r2|Chr08:11788033-11794718|GeneBody
Potri.002G088900	ARK1_3738_r2|Chr02:6316733-6321592|GeneBody
Potri.010G181600	ARK1_3738_r2|Chr10:17975694-17982506|upstream2kb
Potri.016G076400	ARK1_3738_r2|Chr16:5793131-5796368|GeneBody
Potri.008G158600	ARK1_3738_r2|Chr08:10739553-10743138|upstream2kb
Potri.009G124500	ARK1_3738_r2|Chr09:10359246-10363254|GeneBody
Potri.001G224400	ARK1_3738_r2|Chr01:23491038-23498038|GeneBody
Potri.014G174300	ARK1_3738_r2|Chr14:14130338-14138665|GeneBody
Potri.017G070500	ARK1_3738_r2|Chr17:8073665-8076401|GeneBody
Potri.001G247100	ARK1_3738_r2|Chr01:25741420-25743824|GeneBody
Potri.014G017000	ARK1_3738_r2|Chr14:1640388-1644923|GeneBody
Potri.013G023100	ARK1_3738_r2|Chr13:1523493-1531506|GeneBody
Potri.005G122100	ARK1_3738_r2|Chr05:9492955-9496641|upstream2kb
Potri.008G091400	ARK1_3738_r2|Chr08:5731308-5734492|GeneBody
Potri.006G242200	ARK1_3738_r2|Chr06:25090018-25093778|upstream2kb
Potri.003G077600	ARK1_3738_r2|Chr03:10615281-10618652|GeneBody
Potri.005G044000	ARK1_3738_r2|Chr05:3241780-3243654|GeneBody
Potri.008G113100	ARK1_3738_r2|Chr08:7223013-7227147|upstream2kb
Potri.008G133000	ARK1_3738_r2|Chr08:8801159-8807343|GeneBody
Potri.006G075100	ARK1_3738_r2|Chr06:5635311-5638135|GeneBody
Potri.016G081000	ARK1_3738_r2|Chr16:6287712-6289833|GeneBody
Potri.014G148700	ARK1_3738_r2|Chr14:11355638-11360569|GeneBody
Potri.016G018200	ARK1_3738_r2|Chr16:976372-980160|upstream2kb
Potri.008G130200	ARK1_3738_r2|Chr08:8538472-8541340|GeneBody
Potri.004G124600	ARK1_3738_r2|Chr04:12053747-12058334|GeneBody
Potri.006G017300	ARK1_3738_r2|Chr06:1148135-1151005|GeneBody
Potri.004G135400	ARK1_3738_r2|Chr04:15544534-15549152|GeneBody
Potri.018G095300	ARK1_3738_r2|Chr18:12389733-12393295|GeneBody
Potri.005G200300	ARK1_3738_r2|Chr05:21573333-21575947|upstream2kb
Potri.005G209000	ARK1_3738_r2|Chr05:22283228-22287579|upstream2kb
Potri.004G120500	ARK1_3738_r2|Chr04:11298370-11301889|GeneBody
Potri.010G003300	ARK1_3738_r2|Chr10:319241-322902|GeneBody
Potri.001G457500	ARK1_3738_r2|Chr01:49156154-49162026|GeneBody
Potri.005G148700	ARK1_3738_r2|Chr05:13239888-13242485|upstream2kb
Potri.002G068900	ARK1_3738_r2|Chr02:4705882-4711720|GeneBody
Potri.008G090800	ARK1_3738_r2|Chr08:5698456-5701859|GeneBody
Potri.009G066400	ARK1_3738_r2|Chr09:6683005-6688571|GeneBody
Potri.017G153700	ARK1_3738_r2|Chr17:15977741-15982519|GeneBody
Potri.013G124100	ARK1_3738_r2|Chr13:13770269-13776485|GeneBody
Potri.014G105500	ARK1_3738_r2|Chr14:8298310-8306462|GeneBody
Potri.014G079800	ARK1_3738_r2|Chr14:6376072-6379174|GeneBody
Potri.002G216900	ARK1_3738_r2|Chr02:20007333-20010226|GeneBody
Potri.002G104200	ARK1_3738_r2|Chr02:7546775-7555576|GeneBody
Potri.001G150900	ARK1_3738_r2|Chr01:12445527-12448204|upstream2kb
Potri.014G055800	ARK1_3738_r2|Chr14:4357409-4360991|GeneBody
Potri.002G061800	ARK1_3738_r2|Chr02:4189352-4196252|upstream2kb
Potri.002G237600	ARK1_3738_r2|Chr02:23042680-23045854|GeneBody
Potri.006G046500	ARK1_3738_r2|Chr06:3289921-3293876|GeneBody
Potri.016G064100	ARK1_3738_r2|Chr16:4515442-4518249|GeneBody
Potri.015G077500	ARK1_3738_r2|Chr15:10253718-10257580|GeneBody
Potri.007G101100	ARK1_3738_r2|Chr07:12646959-12655246|GeneBody
Potri.013G076800	ARK1_3738_r2|Chr13:6604958-6608970|GeneBody
Potri.010G132600	ARK1_3738_r2|Chr10:14729673-14732417|upstream2kb
Potri.014G132900	ARK1_3738_r2|Chr14:10124952-10129229|GeneBody
Potri.007G109000	ARK1_3738_r2|Chr07:13244150-13247344|GeneBody
Potri.005G182600	ARK1_3738_r2|Chr05:19909418-19914633|GeneBody
Potri.017G115600	ARK1_3738_r2|Chr17:13079762-13083074|GeneBody
Potri.018G083100	ARK1_3738_r2|Chr18:10995836-10998485|GeneBody
Potri.003G154900	ARK1_3738_r2|Chr03:16782304-16787390|GeneBody
Potri.014G143600	ARK1_3738_r2|Chr14:10973503-10977556|GeneBody
Potri.011G078700	ARK1_3738_r2|Chr11:7783301-7786041|GeneBody
Potri.008G106900	ARK1_3738_r2|Chr08:6789149-6794709|GeneBody
Potri.002G089400	ARK1_3738_r2|Chr02:6347927-6350830|GeneBody
Potri.006G181400	ARK1_3738_r2|Chr06:19557743-19561040|GeneBody
Potri.015G036400	ARK1_3738_r2|Chr15:3203079-3205460|upstream2kb
Potri.006G145200	ARK1_3738_r2|Chr06:12342155-12344735|GeneBody
Potri.004G104300	ARK1_3738_r2|Chr04:9157580-9161873|GeneBody
Potri.015G057100	ARK1_3738_r2|Chr15:7822892-7825448|GeneBody
Potri.013G058100	ARK1_3738_r2|Chr13:4353420-4360771|GeneBody
Potri.002G089500	ARK1_3738_r2|Chr02:6363770-6368583|GeneBody
Potri.007G098400	ARK1_3738_r2|Chr07:12454943-12458278|GeneBody
Potri.019G083400	ARK1_3738_r2|Chr19:11629046-11634091|upstream2kb
Potri.002G002400	ARK1_3738_r2|Chr02:160189-164461|GeneBody
Potri.018G037900	ARK1_3738_r2|Chr18:3138852-3142747|GeneBody
Potri.015G089300	ARK1_3738_r2|Chr15:11192870-11195996|GeneBody
Potri.012G115800	ARK1_3738_r2|Chr12:13633349-13638103|GeneBody
Potri.010G153300	ARK1_3738_r2|Chr10:16093985-16096932|GeneBody
Potri.012G014600	ARK1_3738_r2|Chr12:1445218-1448018|upstream2kb
Potri.013G034100	ARK1_3738_r2|Chr13:2277641-2280457|GeneBody
Potri.012G057300	ARK1_3738_r2|Chr12:5957872-5960687|GeneBody
Potri.013G158600	ARK1_3738_r2|Chr13:16091580-16095800|upstream2kb
Potri.002G237700	ARK1_3738_r2|Chr02:23051085-23057348|GeneBody
Potri.006G120700	ARK1_3738_r2|Chr06:9556426-9563279|GeneBody
Potri.002G195700	ARK1_3738_r2|Chr02:15663951-15666890|GeneBody
Potri.017G078500	ARK1_3738_r2|Chr17:9164027-9166838|GeneBody
Potri.001G097500	ARK1_3738_r2|Chr01:7665217-7667856|GeneBody
Potri.008G082000	ARK1_3738_r2|Chr08:5162749-5171616|upstream2kb
Potri.006G047600	ARK1_3738_r2|Chr06:3386762-3389795|GeneBody
Potri.001G163300	ARK1_3738_r2|Chr01:13656566-13659439|GeneBody
Potri.001G359300	ARK1_3738_r2|Chr01:36963877-36966301|GeneBody
Potri.010G251500	ARK1_3738_r2|Chr10:22337977-22343873|GeneBody
Potri.005G070100	ARK1_3738_r2|Chr05:5017834-5020647|GeneBody
Potri.003G151100	ARK1_3738_r2|Chr03:16505991-16509868|GeneBody
Potri.014G086700	ARK1_3738_r2|Chr14:6833110-6835814|GeneBody
Potri.016G043200	ARK1_3738_r2|Chr16:2681147-2686494|upstream2kb
Potri.002G243500	ARK1_3738_r2|Chr02:23575176-23577450|GeneBody
Potri.001G200600	ARK1_3738_r2|Chr01:19590170-19593050|GeneBody
Potri.007G057600	ARK1_3738_r2|Chr07:6099663-6103091|GeneBody
Potri.004G145600	ARK1_3738_r2|Chr04:16893311-16895656|GeneBody
Potri.001G026500	ARK1_3738_r2|Chr01:1937753-1950485|GeneBody
Potri.008G002600	ARK1_3738_r2|Chr08:140065-144665|GeneBody
Potri.017G027000	ARK1_3738_r2|Chr17:2452165-2454909|GeneBody
Potri.005G206600	ARK1_3738_r2|Chr05:22107643-22112910|GeneBody
Potri.014G129900	ARK1_3738_r2|Chr14:9916239-9918434|GeneBody
Potri.017G038500	ARK1_3738_r2|Chr17:3143716-3148375|upstream2kb
Potri.005G245100	ARK1_3738_r2|Chr05:24958204-24960872|GeneBody
Potri.017G017700	ARK1_3738_r2|Chr17:1484927-1487790|GeneBody
Potri.002G012700	ARK1_3738_r2|Chr02:737406-740185|GeneBody
Potri.010G183800	ARK1_3738_r2|Chr10:18091926-18094667|upstream2kb
Potri.010G160700	ARK1_3738_r2|Chr10:16642201-16645681|GeneBody
Potri.004G124500	ARK1_3738_r2|Chr04:12045582-12049559|GeneBody
Potri.014G039200	ARK1_3738_r2|Chr14:3213792-3216698|GeneBody
Potri.005G241400	ARK1_3738_r2|Chr05:24745277-24748647|GeneBody
Potri.001G154400	ARK1_3738_r2|Chr01:12754033-12756720|GeneBody
Potri.011G089900	ARK1_3738_r2|Chr11:10824743-10829645|GeneBody
Potri.005G187900	ARK1_3738_r2|Chr05:20525719-20532353|GeneBody
Potri.017G002000	ARK1_3738_r2|Chr17:104974-108481|GeneBody
Potri.008G085600	ARK1_3738_r2|Chr08:5369863-5375016|GeneBody
Potri.009G045100	ARK1_3738_r2|Chr09:5121305-5129005|GeneBody
Potri.005G215500	ARK1_3738_r2|Chr05:22846972-22850419|GeneBody
Potri.017G001300	ARK1_3738_r2|Chr17:72808-76986|GeneBody
Potri.010G073600	ARK1_3738_r2|Chr10:9998373-10003830|GeneBody
Potri.013G007100	ARK1_3738_r2|Chr13:454647-458785|GeneBody
Potri.010G048700	ARK1_3738_r2|Chr10:7965134-7968634|GeneBody
Potri.004G004200	ARK1_3738_r2|Chr04:269402-274492|GeneBody
Potri.002G182800	ARK1_3738_r2|Chr02:14313966-14317229|GeneBody
Potri.003G105100	ARK1_3738_r2|Chr03:12962927-12970962|GeneBody
Potri.004G077400	ARK1_3738_r2|Chr04:6405583-6407246|GeneBody
Potri.002G199300	ARK1_3738_r2|Chr02:16021169-16025114|GeneBody
Potri.012G073500	ARK1_3738_r2|Chr12:9868929-9872345|GeneBody
Potri.001G013700	ARK1_3738_r2|Chr01:937588-942320|GeneBody
Potri.004G177700	ARK1_3738_r2|Chr04:19565699-19568884|GeneBody
Potri.013G071900	ARK1_3738_r2|Chr13:6015712-6019780|GeneBody
Potri.001G197700	ARK1_3738_r2|Chr01:19056574-19059096|GeneBody
Potri.001G353100	ARK1_3738_r2|Chr01:36110282-36112926|GeneBody
Potri.001G417000	ARK1_3738_r2|Chr01:44173245-44176500|GeneBody
Potri.002G164700	ARK1_3738_r2|Chr02:12434368-12438610|GeneBody
Potri.001G243400	ARK1_3738_r2|Chr01:25453943-25457342|GeneBody
Potri.014G144300	ARK1_3738_r2|Chr14:11020767-11023778|GeneBody
Potri.013G117400	ARK1_3738_r2|Chr13:13071504-13074112|GeneBody
Potri.016G139800	ARK1_3738_r2|Chr16:14183615-14188210|GeneBody
Potri.010G025300	ARK1_3738_r2|Chr10:3540250-3542930|GeneBody
Potri.001G185600	ARK1_3738_r2|Chr01:16264431-16267713|GeneBody
Potri.008G094800	ARK1_3738_r2|Chr08:5937774-5941701|GeneBody
Potri.001G457800	ARK1_3738_r2|Chr01:49174681-49177428|GeneBody
Potri.001G179500	ARK1_3738_r2|Chr01:15522757-15528958|GeneBody
Potri.001G198600	ARK1_3738_r2|Chr01:19219018-19223660|GeneBody
Potri.009G142800	ARK1_3738_r2|Chr09:11328558-11331300|GeneBody
Potri.001G023000	ARK1_3738_r2|Chr01:1758761-1761328|GeneBody
Potri.002G036000	ARK1_3738_r2|Chr02:2312642-2317233|GeneBody
Potri.009G039600	ARK1_3738_r2|Chr09:4750708-4754751|GeneBody
Potri.013G033000	ARK1_3738_r2|Chr13:2178473-2186889|GeneBody
Potri.019G022700	ARK1_3738_r2|Chr19:2578273-2581132|GeneBody
Potri.014G161800	ARK1_3738_r2|Chr14:12743984-12747966|GeneBody
Potri.007G046600	ARK1_3738_r2|Chr07:4291095-4293563|GeneBody
Potri.009G040700	ARK1_3738_r2|Chr09:4801532-4807087|GeneBody
Potri.005G049100	ARK1_3738_r2|Chr05:3547467-3554839|GeneBody
Potri.001G279700	ARK1_3738_r2|Chr01:28628814-28631424|GeneBody
Potri.014G164500	ARK1_3738_r2|Chr14:12998649-13007115|GeneBody
Potri.001G461200	ARK1_3738_r2|Chr01:49491677-49495083|GeneBody
Potri.010G183300	ARK1_3738_r2|Chr10:18060410-18066534|GeneBody
Potri.010G226700	ARK1_3738_r2|Chr10:21002191-21004875|GeneBody
Potri.004G104900	ARK1_3738_r2|Chr04:9237871-9241117|GeneBody
Potri.008G029100	ARK1_3738_r2|Chr08:1577524-1582093|GeneBody
Potri.008G076300	ARK1_3738_r2|Chr08:4740185-4744472|GeneBody
Potri.003G000700	ARK1_3738_r2|Chr03:148636-154025|GeneBody
Potri.011G098200	ARK1_3738_r2|Chr11:11941358-11944037|GeneBody
Potri.014G145400	ARK1_3738_r2|Chr14:11099483-11103679|GeneBody
Potri.012G068300	ARK1_3738_r2|Chr12:9074227-9077970|GeneBody
Potri.012G061000	ARK1_3738_r2|Chr12:6535374-6538200|GeneBody
Potri.010G075000	ARK1_3738_r2|Chr10:10143746-10146718|GeneBody
Potri.002G241400	ARK1_3738_r2|Chr02:23389683-23391819|GeneBody
Potri.013G130800	ARK1_3738_r2|Chr13:14230869-14234778|GeneBody
Potri.010G054400	ARK1_3738_r2|Chr10:8462259-8466817|GeneBody
Potri.003G173800	ARK1_3738_r2|Chr03:18302547-18307177|GeneBody
Potri.006G084900	ARK1_3738_r2|Chr06:6421592-6427578|GeneBody
Potri.006G217700	ARK1_3738_r2|Chr06:23013212-23019370|GeneBody
Potri.009G138200	ARK1_3738_r2|Chr09:11073465-11078116|GeneBody
Potri.008G194500	ARK1_3738_r2|Chr08:13569278-13571959|GeneBody
Potri.001G317400	ARK1_3738_r2|Chr01:32250089-32255221|GeneBody
Potri.013G032800	ARK1_3738_r2|Chr13:2169204-2174951|upstream2kb
Potri.003G196200	ARK1_3738_r2|Chr03:19916938-19922253|GeneBody
Potri.013G068200	ARK1_3738_r2|Chr13:5493011-5495610|GeneBody
Potri.002G257100	ARK1_3738_r2|Chr02:24600054-24603096|GeneBody
Potri.015G026100	ARK1_3738_r2|Chr15:2033670-2039215|GeneBody
Potri.018G083300	ARK1_3738_r2|Chr18:11008076-11016989|GeneBody
Potri.003G204700	ARK1_3738_r2|Chr03:20573872-20576701|GeneBody
Potri.014G100700	ARK1_3738_r2|Chr14:7877247-7880491|GeneBody
Potri.014G138400	ARK1_3738_r2|Chr14:10574933-10579514|GeneBody
Potri.002G239400	ARK1_3738_r2|Chr02:23216925-23223621|GeneBody
Potri.012G102500	ARK1_3738_r2|Chr12:12706679-12709851|GeneBody
Potri.001G460000	ARK1_3738_r2|Chr01:49393370-49396527|upstream2kb
Potri.008G103400	ARK1_3738_r2|Chr08:6563982-6568117|GeneBody
Potri.019G019200	ARK1_3738_r2|Chr19:2244927-2251895|GeneBody
Potri.011G096600	ARK1_3738_r2|Chr11:11762231-11768324|GeneBody
Potri.007G129700	ARK1_3738_r2|Chr07:14497730-14505240|GeneBody
Potri.007G079300	ARK1_3738_r2|Chr07:10323880-10327261|GeneBody
Potri.003G093600	ARK1_3738_r2|Chr03:12069709-12072636|GeneBody
Potri.013G020300	ARK1_3738_r2|Chr13:1334033-1336269|GeneBody
Potri.010G227200	ARK1_3738_r2|Chr10:21039801-21042716|GeneBody
Potri.013G032500	ARK1_3738_r2|Chr13:2158455-2161741|GeneBody
Potri.005G100200	ARK1_3738_r2|Chr05:7653975-7656974|GeneBody
Potri.001G237000	ARK1_3738_r2|Chr01:24835171-24839910|GeneBody
Potri.001G204200	ARK1_3738_r2|Chr01:20264149-20266522|GeneBody
Potri.017G014700	ARK1_3738_r2|Chr17:1196777-1201473|GeneBody
Potri.003G141000	ARK1_3738_r2|Chr03:15816437-15820530|GeneBody
Potri.005G226300	ARK1_3738_r2|Chr05:23643311-23650670|upstream2kb
Potri.005G059000	ARK1_3738_r2|Chr05:4166772-4169244|GeneBody
Potri.010G184800	ARK1_3738_r2|Chr10:18175268-18179063|GeneBody
Potri.009G025800	ARK1_3738_r2|Chr09:3685474-3688063|GeneBody
Potri.002G237000	ARK1_3738_r2|Chr02:23008552-23012174|upstream2kb
Potri.006G265900	ARK1_3738_r2|Chr06:26819942-26823828|GeneBody
Potri.001G026800	ARK1_3738_r2|Chr01:1957729-1960478|GeneBody
Potri.014G138700	ARK1_3738_r2|Chr14:10592995-10597237|GeneBody
Potri.001G205300	ARK1_3738_r2|Chr01:20435405-20438693|GeneBody
Potri.003G022000	ARK1_3738_r2|Chr03:2657683-2660183|GeneBody
Potri.003G056700	ARK1_3738_r2|Chr03:8390556-8393559|GeneBody
Potri.013G145700	ARK1_3738_r2|Chr13:15130301-15133392|GeneBody
Potri.010G006300	ARK1_3738_r2|Chr10:578043-581573|upstream2kb
Potri.013G073200	ARK1_3738_r2|Chr13:6157517-6160877|GeneBody
Potri.016G025300	ARK1_3738_r2|Chr16:1426331-1428457|upstream2kb
Potri.009G073800	ARK1_3738_r2|Chr09:7204059-7212017|GeneBody
Potri.001G338900	ARK1_3738_r2|Chr01:34241184-34244287|GeneBody
Potri.015G038400	ARK1_3738_r2|Chr15:3419157-3421470|GeneBody
Potri.005G083800	ARK1_3738_r2|Chr05:6234821-6239024;Chr05:6220782-6225750|downstream2kb;GeneBody
Potri.002G159800	ARK1_3738_r2|Chr02:12001677-12005233|GeneBody
Potri.007G093300	ARK1_3738_r2|Chr07:12015381-12018476|upstream2kb
Potri.015G099000	ARK1_3738_r2|Chr15:11827992-11832084|GeneBody
Potri.015G073200	ARK1_3738_r2|Chr15:9774777-9778978|GeneBody
Potri.004G201900	ARK1_3738_r2|Chr04:21285852-21290630|upstream2kb
Potri.008G101300	ARK1_3738_r2|Chr08:6395601-6398573|GeneBody
Potri.013G046700	ARK1_3738_r2|Chr13:3375871-3380585|GeneBody
Potri.006G219500	ARK1_3738_r2|Chr06:23188150-23192133|GeneBody
Potri.018G036000	ARK1_3738_r2|Chr18:2902746-2912110|upstream2kb
Potri.004G145700	ARK1_3738_r2|Chr04:16898323-16902721|GeneBody
Potri.005G243900	ARK1_3738_r2|Chr05:24900740-24903555|GeneBody
Potri.015G056500	ARK1_3738_r2|Chr15:7722922-7726589|GeneBody
Potri.009G022900	ARK1_3738_r2|Chr09:3462993-3466013|GeneBody
Potri.005G190200	ARK1_3738_r2|Chr05:20769126-20774271|GeneBody
Potri.011G078800	ARK1_3738_r2|Chr11:7790138-7793042|GeneBody
Potri.003G173000	ARK1_3738_r2|Chr03:18238656-18245278|GeneBody
Potri.012G097200	ARK1_3738_r2|Chr12:12319399-12324818|GeneBody
Potri.004G033200	ARK1_3738_r2|Chr04:2433594-2436248|GeneBody
Potri.005G211700	ARK1_3738_r2|Chr05:22557358-22563838|GeneBody
Potri.012G023100	ARK1_3738_r2|Chr12:2028638-2037034|upstream2kb
Potri.006G080700	ARK1_3738_r2|Chr06:6094155-6097098|GeneBody
Potri.001G276800	ARK1_3738_r2|Chr01:28330711-28335853|GeneBody
Potri.003G134900	ARK1_3738_r2|Chr03:15408494-15412964|GeneBody
Potri.002G153000	ARK1_3738_r2|Chr02:11553696-11557591|GeneBody
Potri.017G077000	ARK1_3738_r2|Chr17:9043588-9046875|GeneBody
Potri.005G255300	ARK1_3738_r2|Chr05:25573990-25576712|GeneBody
Potri.014G141000	ARK1_3738_r2|Chr14:10725076-10735338|GeneBody
Potri.002G255900	ARK1_3738_r2|Chr02:24522700-24527100|GeneBody
Potri.011G138600	ARK1_3738_r2|Chr11:16114623-16121246|GeneBody
Potri.005G080300	ARK1_3738_r2|Chr05:5915468-5917946|GeneBody
Potri.011G097400	ARK1_3738_r2|Chr11:11842046-11844583|upstream2kb
Potri.013G064800	ARK1_3738_r2|Chr13:4980608-4983388|GeneBody
Potri.006G196100	ARK1_3738_r2|Chr06:21194362-21198648|GeneBody
Potri.007G010600	ARK1_3738_r2|Chr07:817065-823687|GeneBody
Potri.002G105400	ARK1_3738_r2|Chr02:7665945-7673743|GeneBody
Potri.010G244700	ARK1_3738_r2|Chr10:21981079-21984979|GeneBody
Potri.007G129500	ARK1_3738_r2|Chr07:14480030-14489200|GeneBody
Potri.011G041400	ARK1_3738_r2|Chr11:3506783-3512043|GeneBody
Potri.013G072200	ARK1_3738_r2|Chr13:6023522-6029986|upstream2kb
Potri.001G346700	ARK1_3738_r2|Chr01:35243930-35246421|GeneBody
Potri.004G226700	ARK1_3738_r2|Chr04:23219743-23222098|GeneBody
Potri.002G230800	ARK1_3738_r2|Chr02:22253575-22256530|GeneBody
Potri.003G107200	ARK1_3738_r2|Chr03:13103013-13109328|GeneBody
Potri.004G101300	ARK1_3738_r2|Chr04:8845022-8847098|GeneBody
Potri.004G177600	ARK1_3738_r2|Chr04:19561556-19564929|GeneBody
Potri.001G342700	ARK1_3738_r2|Chr01:34784438-34787271|GeneBody
Potri.002G110800	ARK1_3738_r2|Chr02:8201107-8207566|GeneBody
Potri.014G195700	ARK1_3738_r2|Chr14:18488023-18490618|GeneBody
Potri.017G001800	ARK1_3738_r2|Chr17:95828-99523|upstream2kb
Potri.014G142000	ARK1_3738_r2|Chr14:10819731-10823584|GeneBody
Potri.010G188100	ARK1_3738_r2|Chr10:18410112-18413826|GeneBody
Potri.015G095400	ARK1_3738_r2|Chr15:11616674-11619868|GeneBody
Potri.009G123800	ARK1_3738_r2|Chr09:10309884-10312392|upstream2kb
Potri.014G179700	ARK1_3738_r2|Chr14:14859431-14862789|GeneBody
Potri.004G111500	ARK1_3738_r2|Chr04:10113894-10118347|GeneBody
Potri.010G099500	ARK1_3738_r2|Chr10:12124981-12128901|upstream2kb
Potri.001G129800	ARK1_3738_r2|Chr01:10491557-10494968|GeneBody
Potri.004G229300	ARK1_3738_r2|Chr04:23451740-23454171|GeneBody
Potri.001G287900	ARK1_3738_r2|Chr01:29376052-29383079|GeneBody
Potri.002G049900	ARK1_3738_r2|Chr02:3285192-3291535|GeneBody
Potri.005G171400	ARK1_3738_r2|Chr05:18585253-18588070|GeneBody
Potri.009G071600	ARK1_3738_r2|Chr09:7022980-7026055|GeneBody
Potri.011G077100	ARK1_3738_r2|Chr11:7594314-7596797|GeneBody
Potri.004G039500	ARK1_3738_r2|Chr04:2999638-3002017|GeneBody
Potri.002G110700	ARK1_3738_r2|Chr02:8172498-8177194|GeneBody
Potri.002G107300	ARK1_3738_r2|Chr02:7854506-7863397|GeneBody
Potri.013G076000	ARK1_3738_r2|Chr13:6500878-6503567|GeneBody
Potri.006G133800	ARK1_3738_r2|Chr06:11007724-11015185|GeneBody
Potri.019G084600	ARK1_3738_r2|Chr19:11712558-11718477|GeneBody
Potri.002G016900	ARK1_3738_r2|Chr02:981611-983951|GeneBody
Potri.002G225800	ARK1_3738_r2|Chr02:21468787-21471867|GeneBody
Potri.018G047000	ARK1_3738_r2|Chr18:4398927-4401479|GeneBody
Potri.015G034500	ARK1_3738_r2|Chr15:2962684-2966403|upstream2kb
Potri.003G023900	ARK1_3738_r2|Chr03:2822697-2825208|GeneBody
Potri.005G036500	ARK1_3738_r2|Chr05:2681671-2687162|GeneBody
Potri.009G138300	ARK1_3738_r2|Chr09:11083771-11090346|GeneBody
Potri.001G306100	ARK1_3738_r2|Chr01:30929307-30931596|GeneBody
Potri.009G032700	ARK1_3738_r2|Chr09:4297620-4300243|GeneBody
Potri.013G018700	ARK1_3738_r2|Chr13:1216909-1221527|GeneBody
Potri.018G110100	ARK1_3738_r2|Chr18:13634371-13636906|GeneBody
Potri.007G123800	ARK1_3738_r2|Chr07:14148214-14152855|GeneBody
Potri.017G073200	ARK1_3738_r2|Chr17:8484328-8487368|GeneBody
Potri.014G197600	ARK1_3738_r2|Chr14:18833596-18836502|GeneBody
Potri.014G078800	ARK1_3738_r2|Chr14:6331798-6339963|GeneBody
Potri.016G104700	ARK1_3738_r2|Chr16:10432560-10435925|GeneBody
Potri.006G113000	ARK1_3738_r2|Chr06:8802343-8805770|GeneBody
Potri.018G103200	ARK1_3738_r2|Chr18:13064963-13068919|GeneBody
Potri.010G012900	ARK1_3738_r2|Chr10:1661412-1664697|GeneBody
Potri.005G172100	ARK1_3738_r2|Chr05:18681946-18685101|upstream2kb
Potri.007G133900	ARK1_3738_r2|Chr07:14740408-14744238|GeneBody
Potri.009G057800	ARK1_3738_r2|Chr09:6018478-6027528|GeneBody
Potri.003G064000	ARK1_3738_r2|Chr03:9257883-9264639|GeneBody
Potri.010G157700	ARK1_3738_r2|Chr10:16441352-16444114|GeneBody
Potri.007G003400	ARK1_3738_r2|Chr07:240796-242763|GeneBody
Potri.011G109600	ARK1_3738_r2|Chr11:13389695-13393251|GeneBody
Potri.018G015200	ARK1_3738_r2|Chr18:1233945-1238261|GeneBody
Potri.018G038300	ARK1_3738_r2|Chr18:3179740-3182841|GeneBody
Potri.002G091300	ARK1_3738_r2|Chr02:6499762-6505848|GeneBody
Potri.015G079500	ARK1_3738_r2|Chr15:10452063-10456823|GeneBody
Potri.018G084900	ARK1_3738_r2|Chr18:11187682-11192992|GeneBody
Potri.016G075700	ARK1_3738_r2|Chr16:5714960-5717946|GeneBody
Potri.001G034200	ARK1_3738_r2|Chr01:2470606-2473736|GeneBody
Potri.018G039200	ARK1_3738_r2|Chr18:3234064-3236588|GeneBody
Potri.015G090900	ARK1_3738_r2|Chr15:11289478-11294360|GeneBody
Potri.003G009700	ARK1_3738_r2|Chr03:781508-784280|GeneBody
Potri.016G045300	ARK1_3738_r2|Chr16:2849767-2855584|GeneBody
Potri.011G079100	ARK1_3738_r2|Chr11:7823492-7827340|GeneBody
Potri.018G037800	ARK1_3738_r2|Chr18:3134570-3137015|GeneBody
Potri.007G139300	ARK1_3738_r2|Chr07:15046771-15049553|GeneBody
Potri.010G044900	ARK1_3738_r2|Chr10:7576153-7582829|GeneBody
Potri.006G024600	ARK1_3738_r2|Chr06:1709549-1716169|GeneBody
Potri.010G187700	ARK1_3738_r2|Chr10:18355789-18359525|GeneBody
Potri.018G064100	ARK1_3738_r2|Chr18:8104051-8107601|GeneBody
Potri.014G120900	ARK1_3738_r2|Chr14:9334896-9337585|GeneBody
Potri.010G107400	ARK1_3738_r2|Chr10:12716028-12723097|GeneBody
Potri.006G120800	ARK1_3738_r2|Chr06:9606173-9608982|GeneBody
Potri.018G008600	ARK1_3738_r2|Chr18:597140-599963|upstream2kb
Potri.015G037200	ARK1_3738_r2|Chr15:3291718-3294663|GeneBody
Potri.005G218700	ARK1_3738_r2|Chr05:23092991-23095520|upstream2kb
Potri.001G289400	ARK1_3738_r2|Chr01:29526970-29531917|GeneBody
Potri.009G126200	ARK1_3738_r2|Chr09:10458990-10462709|GeneBody
Potri.006G211300	ARK1_3738_r2|Chr06:22554957-22562477|upstream2kb
Potri.002G054000	ARK1_3738_r2|Chr02:3582347-3587204|GeneBody
Potri.009G059700	ARK1_3738_r2|Chr09:6193256-6197867|GeneBody
Potri.002G046000	ARK1_3738_r2|Chr02:2925900-2929483|GeneBody
Potri.012G072600	ARK1_3738_r2|Chr12:9809288-9812875|GeneBody
Potri.001G001400	ARK1_3738_r2|Chr01:102240-106991|upstream2kb
Potri.014G119100	ARK1_3738_r2|Chr14:9239812-9243839|GeneBody
Potri.015G095500	ARK1_3738_r2|Chr15:11631236-11633432|GeneBody
Potri.005G045200	ARK1_3738_r2|Chr05:3318882-3322274|GeneBody
Potri.017G001000	ARK1_3738_r2|Chr17:55555-67770|GeneBody
Potri.007G023100	ARK1_3738_r2|Chr07:1738414-1742610|GeneBody
Potri.002G047800	ARK1_3738_r2|Chr02:3100594-3109678|GeneBody
Potri.008G194200	ARK1_3738_r2|Chr08:13545323-13548484|GeneBody
Potri.017G080300	ARK1_3738_r2|Chr17:9412180-9416151|GeneBody
Potri.001G030800	ARK1_3738_r2|Chr01:2274697-2277551|GeneBody
Potri.018G032300	ARK1_3738_r2|Chr18:2514354-2520213|GeneBody
Potri.014G164800	ARK1_3738_r2|Chr14:13033525-13036512|GeneBody
Potri.014G039100	ARK1_3738_r2|Chr14:3208897-3211528|GeneBody
Potri.015G090200	ARK1_3738_r2|Chr15:11246247-11248675|GeneBody
Potri.001G349500	ARK1_3738_r2|Chr01:35600517-35603453|GeneBody
Potri.007G101700	ARK1_3738_r2|Chr07:12687000-12691564|GeneBody
Potri.015G066600	ARK1_3738_r2|Chr15:9151792-9154345|GeneBody
Potri.001G293900	ARK1_3738_r2|Chr01:29894258-29897909|GeneBody
Potri.002G111200	ARK1_3738_r2|Chr02:8283133-8288454|GeneBody
Potri.004G159300	ARK1_3738_r2|Chr04:18037331-18040667|GeneBody
Potri.005G087700	ARK1_3738_r2|Chr05:6571990-6576856|GeneBody
Potri.016G104900	ARK1_3738_r2|Chr16:10443601-10446275|GeneBody
Potri.006G206100	ARK1_3738_r2|Chr06:22172920-22179900|GeneBody
Potri.014G140900	ARK1_3738_r2|Chr14:10720526-10724520|GeneBody
Potri.001G455700	ARK1_3738_r2|Chr01:49045251-49050488|upstream2kb
Potri.003G133800	ARK1_3738_r2|Chr03:15318383-15320951|GeneBody
Potri.003G123600	ARK1_3738_r2|Chr03:14517054-14524992|upstream2kb
Potri.010G221600	ARK1_3738_r2|Chr10:20645314-20649306|GeneBody
Potri.016G048200	ARK1_3738_r2|Chr16:3055249-3060708|GeneBody
Potri.015G008700	ARK1_3738_r2|Chr15:558507-561563|GeneBody
Potri.009G064600	ARK1_3738_r2|Chr09:6529478-6534468|GeneBody
Potri.006G191800	ARK1_3738_r2|Chr06:20650754-20654294|GeneBody
Potri.002G134800	ARK1_3738_r2|Chr02:10036914-10042148|GeneBody
Potri.003G078000	ARK1_3738_r2|Chr03:10650148-10657413|upstream2kb
Potri.001G183100	ARK1_3738_r2|Chr01:15975377-15977959|GeneBody
Potri.012G087100	ARK1_3738_r2|Chr12:11405997-11409925|GeneBody
Potri.012G004700	ARK1_3738_r2|Chr12:403125-406074|GeneBody
Potri.003G190300	ARK1_3738_r2|Chr03:19500066-19504244|GeneBody
Potri.001G002100	ARK1_3738_r2|Chr01:130402-137354|GeneBody
Potri.006G234500	ARK1_3738_r2|Chr06:24416327-24421888|GeneBody
Potri.005G157500	ARK1_3738_r2|Chr05:15739622-15742249|GeneBody
Potri.009G138800	ARK1_3738_r2|Chr09:11099860-11108296|upstream2kb
Potri.014G112600	ARK1_3738_r2|Chr14:8818912-8825287|GeneBody
Potri.005G217300	ARK1_3738_r2|Chr05:22993953-22996895|GeneBody
Potri.005G250900	ARK1_3738_r2|Chr05:25327752-25331640|GeneBody
Potri.003G001000	ARK1_3738_r2|Chr03:190901-193465|GeneBody
Potri.012G015600	ARK1_3738_r2|Chr12:1502777-1514158|GeneBody
Potri.010G065100	ARK1_3738_r2|Chr10:9274159-9276891|GeneBody
Potri.017G098500	ARK1_3738_r2|Chr17:11600356-11603989|GeneBody
Potri.018G150000	ARK1_3738_r2|Chr18:16808669-16813141|upstream2kb
Potri.003G103000	ARK1_3738_r2|Chr03:12832836-12841915|GeneBody
Potri.014G121100	ARK1_3738_r2|Chr14:9357165-9360288|GeneBody
Potri.004G042100	ARK1_3738_r2|Chr04:3205264-3208120|GeneBody
Potri.001G069500	ARK1_3738_r2|Chr01:5531378-5536566|downstream2kb
Potri.002G011100	ARK1_3738_r2|Chr02:646455-650257|GeneBody
Potri.018G038600	ARK1_3738_r2|Chr18:3199653-3206239|GeneBody
Potri.016G139000	ARK1_3738_r2|Chr16:14130364-14133933|GeneBody
Potri.009G157400	ARK1_3738_r2|Chr09:12221724-12225476|GeneBody
Potri.014G114100	ARK1_3738_r2|Chr14:8897778-8901729|GeneBody
Potri.015G056200	ARK1_3738_r2|Chr15:7656849-7659188|GeneBody
Potri.019G090700	ARK1_3738_r2|Chr19:12176795-12180044|GeneBody
Potri.002G160900	ARK1_3738_r2|Chr02:12131861-12136980|upstream2kb
Potri.005G050300	ARK1_3738_r2|Chr05:3621642-3625591|GeneBody
Potri.018G151500	ARK1_3738_r2|Chr18:16880477-16888922|upstream2kb
Potri.018G066100	ARK1_3738_r2|Chr18:8378341-8383190|GeneBody
Potri.019G021200	ARK1_3738_r2|Chr19:2414395-2417313|GeneBody
Potri.019G054200	ARK1_3738_r2|Chr19:8337980-8341642|GeneBody
Potri.010G158400	ARK1_3738_r2|Chr10:16493162-16496921|GeneBody
Potri.004G235800	ARK1_3738_r2|Chr04:24149055-24153541|GeneBody
Potri.015G079100	ARK1_3738_r2|Chr15:10397920-10403229|GeneBody
Potri.003G068000	ARK1_3738_r2|Chr03:9645003-9649023|GeneBody
Potri.011G056600	ARK1_3738_r2|Chr11:4957057-4960170|GeneBody
Potri.001G129100	ARK1_3738_r2|Chr01:10443128-10446060|GeneBody
Potri.006G003100	ARK1_3738_r2|Chr06:247499-251139|GeneBody
Potri.002G243600	ARK1_3738_r2|Chr02:23577562-23582381|GeneBody
Potri.010G251300	ARK1_3738_r2|Chr10:22331991-22336692|GeneBody
Potri.010G091500	ARK1_3738_r2|Chr10:11497389-11499984|GeneBody
Potri.004G134300	ARK1_3738_r2|Chr04:15476964-15485670|upstream2kb
Potri.011G118800	ARK1_3738_r2|Chr11:14423692-14426938|GeneBody
Potri.015G052800	ARK1_3738_r2|Chr15:6800670-6806091|GeneBody
Potri.018G017200	ARK1_3738_r2|Chr18:1342103-1349181|GeneBody
Potri.002G117500	ARK1_3738_r2|Chr02:8801430-8803875|GeneBody
Potri.003G110000	ARK1_3738_r2|Chr03:13362677-13367905|GeneBody
Potri.001G317500	ARK1_3738_r2|Chr01:32258734-32262949|GeneBody
Potri.006G119200	ARK1_3738_r2|Chr06:9421278-9424103|GeneBody
Potri.014G192500	ARK1_3738_r2|Chr14:17862465-17865547|GeneBody
Potri.015G079800	ARK1_3738_r2|Chr15:10488218-10494678|GeneBody
Potri.012G080300	ARK1_3738_r2|Chr12:10655144-10659243|upstream2kb
Potri.012G067900	ARK1_3738_r2|Chr12:8993755-8997020|GeneBody
Potri.006G055400	ARK1_3738_r2|Chr06:4055147-4060365|upstream2kb
Potri.010G014000	ARK1_3738_r2|Chr10:1743176-1749646|upstream2kb
Potri.015G091800	ARK1_3738_r2|Chr15:11375311-11378310|upstream2kb
Potri.001G472600	ARK1_3738_r2|Chr01:50392635-50397623|GeneBody
Potri.004G184900	ARK1_3738_r2|Chr04:20083030-20087432|upstream2kb
Potri.010G106700	ARK1_3738_r2|Chr10:12649788-12656356|GeneBody
Potri.001G134800	ARK1_3738_r2|Chr01:10832633-10840287|GeneBody
Potri.003G224000	ARK1_3738_r2|Chr03:21766381-21771324|upstream2kb
Potri.009G012000	ARK1_3738_r2|Chr09:2099534-2103330|GeneBody
Potri.004G002900	ARK1_3738_r2|Chr04:194431-199512|GeneBody
Potri.009G168400	ARK1_3738_r2|Chr09:12797487-12802333|GeneBody
Potri.013G034800	ARK1_3738_r2|Chr13:2302716-2310486;Chr13:2314095-2318402|downstream2kb;GeneBody
Potri.016G062500	ARK1_3738_r2|Chr16:4392489-4395105|GeneBody
Potri.002G231000	ARK1_3738_r2|Chr02:22262896-22268691|GeneBody
Potri.010G215000	ARK1_3738_r2|Chr10:20225349-20228904|GeneBody
Potri.007G075600	ARK1_3738_r2|Chr07:9935218-9940147|GeneBody
Potri.009G169000	ARK1_3738_r2|Chr09:12833604-12839053|GeneBody
Potri.014G128800	ARK1_3738_r2|Chr14:9860474-9863583|upstream2kb
Potri.011G106700	ARK1_3738_r2|Chr11:13006573-13009562|GeneBody
Potri.018G061700	ARK1_3738_r2|Chr18:7523026-7525560|GeneBody
Potri.001G207800	ARK1_3738_r2|Chr01:20792372-20795175|GeneBody
Potri.001G050600	ARK1_3738_r2|Chr01:3858472-3864186|GeneBody
Potri.001G359600	ARK1_3738_r2|Chr01:36995009-36999792|GeneBody
Potri.016G126200	ARK1_3738_r2|Chr16:12911637-12916654|GeneBody
Potri.005G075500	ARK1_3738_r2|Chr05:5526484-5530555|GeneBody
Potri.010G100900	ARK1_3738_r2|Chr10:12236487-12239406|GeneBody
Potri.005G082900	ARK1_3738_r2|Chr05:6112432-6116687|GeneBody
Potri.002G249400	ARK1_3738_r2|Chr02:24003195-24006206|GeneBody
Potri.013G071800	ARK1_3738_r2|Chr13:5995780-5999515|GeneBody
Potri.006G107900	ARK1_3738_r2|Chr06:8409890-8412826|GeneBody
Potri.005G171800	ARK1_3738_r2|Chr05:18658300-18661075|GeneBody
Potri.006G198400	ARK1_3738_r2|Chr06:21372283-21381488|GeneBody
Potri.002G160200	ARK1_3738_r2|Chr02:12063854-12066932|GeneBody
Potri.013G006700	ARK1_3738_r2|Chr13:429256-432697|upstream2kb
Potri.006G111400	ARK1_3738_r2|Chr06:8710276-8713631|GeneBody
Potri.005G033000	ARK1_3738_r2|Chr05:2468510-2473736|GeneBody
Potri.008G080300	ARK1_3738_r2|Chr08:5019752-5022626|GeneBody
Potri.012G088200	ARK1_3738_r2|Chr12:11520909-11525213|GeneBody
Potri.003G162600	ARK1_3738_r2|Chr03:17353080-17359636|GeneBody
Potri.011G131700	ARK1_3738_r2|Chr11:15680958-15684231|GeneBody
Potri.010G180600	ARK1_3738_r2|Chr10:17898424-17907734|GeneBody
Potri.014G050200	ARK1_3738_r2|Chr14:4016896-4020599|downstream2kb
Potri.011G121900	ARK1_3738_r2|Chr11:14688832-14696757|GeneBody
Potri.012G129500	ARK1_3738_r2|Chr12:14652997-14658530|GeneBody
Potri.010G253400	ARK1_3738_r2|Chr10:22424576-22435240|GeneBody
Potri.013G113900	ARK1_3738_r2|Chr13:12709233-12711881|GeneBody
Potri.018G150400	ARK1_3738_r2|Chr18:16820653-16824038|GeneBody
Potri.001G081300	ARK1_3738_r2|Chr01:6417793-6423659|GeneBody
Potri.007G126900	ARK1_3738_r2|Chr07:14311191-14314503|GeneBody
Potri.009G014400	ARK1_3738_r2|Chr09:2448385-2451460|GeneBody
Potri.018G149400	ARK1_3738_r2|Chr18:16763287-16769888|GeneBody
Potri.007G017300	ARK1_3738_r2|Chr07:1318499-1324918|GeneBody
Potri.001G277200	ARK1_3738_r2|Chr01:28380952-28388709|GeneBody
Potri.004G117000	ARK1_3738_r2|Chr04:10829384-10832186|GeneBody
Potri.007G147100	ARK1_3738_r2|Chr07:15588940-15592462|GeneBody
Potri.006G271200	ARK1_3738_r2|Chr06:27266467-27268708|GeneBody
Potri.015G131700	ARK1_3738_r2|Chr15:14222744-14228848|GeneBody
Potri.009G011800	ARK1_3738_r2|Chr09:2059368-2062439|GeneBody
Potri.011G057200	ARK1_3738_r2|Chr11:5043602-5047405|GeneBody
Potri.016G110800	ARK1_3738_r2|Chr16:11342847-11345560|GeneBody
Potri.003G063000	ARK1_3738_r2|Chr03:9114423-9118159|GeneBody
Potri.011G164000	ARK1_3738_r2|Chr11:18097184-18105434|GeneBody
Potri.003G174000	ARK1_3738_r2|Chr03:18314532-18317891|GeneBody
Potri.013G021600	ARK1_3738_r2|Chr13:1435399-1441244|GeneBody
Potri.009G044900	ARK1_3738_r2|Chr09:5102785-5105701|GeneBody
Potri.003G024000	ARK1_3738_r2|Chr03:2861532-2866226|GeneBody
Potri.018G004000	ARK1_3738_r2|Chr18:295911-298636|GeneBody
Potri.005G071000	ARK1_3738_r2|Chr05:5107560-5111742|GeneBody
Potri.006G189500	ARK1_3738_r2|Chr06:20420473-20424093|GeneBody
Potri.013G099800	ARK1_3738_r2|Chr13:10988279-10990895|GeneBody
Potri.005G086100	ARK1_3738_r2|Chr05:6412492-6415236|upstream2kb
Potri.004G189600	ARK1_3738_r2|Chr04:20443964-20447306|GeneBody
Potri.002G123500	ARK1_3738_r2|Chr02:9243242-9247544|GeneBody
Potri.002G001000	ARK1_3738_r2|Chr02:68890-71665|GeneBody
Potri.003G129500	ARK1_3738_r2|Chr03:14940663-14944419|upstream2kb
Potri.007G137500	ARK1_3738_r2|Chr07:14956556-14960489|upstream2kb
Potri.001G326700	ARK1_3738_r2|Chr01:33081321-33083903|GeneBody
Potri.005G116400	ARK1_3738_r2|Chr05:8957784-8965751|upstream2kb
Potri.014G193300	ARK1_3738_r2|Chr14:18051387-18053866|GeneBody
Potri.012G061400	ARK1_3738_r2|Chr12:6607685-6611689|GeneBody
Potri.004G141300	ARK1_3738_r2|Chr04:16468896-16476109|GeneBody
Potri.005G252200	ARK1_3738_r2|Chr05:25426624-25431250|GeneBody
Potri.018G006200	ARK1_3738_r2|Chr18:486692-492593|GeneBody
Potri.002G232600	ARK1_3738_r2|Chr02:22535435-22538692|GeneBody
Potri.001G079000	ARK1_3738_r2|Chr01:6262601-6265929|GeneBody
Potri.019G018300	ARK1_3738_r2|Chr19:2137766-2140436|GeneBody
Potri.015G105500	ARK1_3738_r2|Chr15:12361823-12367614|upstream2kb
Potri.006G168900	ARK1_3738_r2|Chr06:17422831-17425569|GeneBody
Potri.019G083100	ARK1_3738_r2|Chr19:11614450-11619427|GeneBody
Potri.018G085300	ARK1_3738_r2|Chr18:11217650-11221169|upstream2kb
Potri.003G171900	ARK1_3738_r2|Chr03:18177564-18182860|GeneBody
Potri.006G125400	ARK1_3738_r2|Chr06:10089341-10092563|GeneBody
Potri.016G095700	ARK1_3738_r2|Chr16:9054764-9058038|GeneBody
Potri.010G090900	ARK1_3738_r2|Chr10:11448516-11451448|GeneBody
Potri.003G003000	ARK1_3738_r2|Chr03:314031-317211|GeneBody
Potri.010G096900	ARK1_3738_r2|Chr10:11904878-11914025|GeneBody
Potri.001G211200	ARK1_3738_r2|Chr01:21168202-21171379|GeneBody
Potri.006G065000	ARK1_3738_r2|Chr06:4769271-4771429|GeneBody
Potri.008G160700	ARK1_3738_r2|Chr08:10919889-10923770|GeneBody
Potri.005G180700	ARK1_3738_r2|Chr05:19691856-19695222|GeneBody
Potri.008G193200	ARK1_3738_r2|Chr08:13447772-13451950|GeneBody
Potri.014G192900	ARK1_3738_r2|Chr14:17984611-17989253|upstream2kb
Potri.009G014700	ARK1_3738_r2|Chr09:2515567-2518364|GeneBody
Potri.003G078800	ARK1_3738_r2|Chr03:10684668-10687414|GeneBody
Potri.013G027300	ARK1_3738_r2|Chr13:1815049-1821516|upstream2kb
Potri.016G062000	ARK1_3738_r2|Chr16:4351611-4354675|GeneBody
Potri.014G193100	ARK1_3738_r2|Chr14:18002872-18005797|upstream2kb
Potri.010G215700	ARK1_3738_r2|Chr10:20277208-20283407|upstream2kb
Potri.009G026200	ARK1_3738_r2|Chr09:3715224-3718408|GeneBody
Potri.002G158500	ARK1_3738_r2|Chr02:11918767-11921564|GeneBody
Potri.002G039800	ARK1_3738_r2|Chr02:2552729-2561864|upstream2kb
Potri.016G100200	ARK1_3738_r2|Chr16:9788696-9795396|GeneBody
Potri.017G085500	ARK1_3738_r2|Chr17:10299634-10302384|GeneBody
Potri.013G035600	ARK1_3738_r2|Chr13:2382348-2385131|GeneBody
Potri.008G006200	ARK1_3738_r2|Chr08:360411-364454|upstream2kb
Potri.018G014000	ARK1_3738_r2|Chr18:1087710-1090304|GeneBody
Potri.001G361900	ARK1_3738_r2|Chr01:37423233-37427326|GeneBody
Potri.005G094100	ARK1_3738_r2|Chr05:7030355-7036203|upstream2kb
Potri.013G002300	ARK1_3738_r2|Chr13:176092-183562|upstream2kb
Potri.001G169900	ARK1_3738_r2|Chr01:14355027-14357998|GeneBody
Potri.008G193900	ARK1_3738_r2|Chr08:13526554-13530897|GeneBody
Potri.006G143300	ARK1_3738_r2|Chr06:12106143-12108667|GeneBody
Potri.005G083600	ARK1_3738_r2|Chr05:6196564-6199469|GeneBody
Potri.009G108000	ARK1_3738_r2|Chr09:9345157-9354524|upstream2kb
Potri.014G136700	ARK1_3738_r2|Chr14:10453280-10459216|GeneBody
Potri.004G072800	ARK1_3738_r2|Chr04:6089685-6098482|upstream2kb
Potri.009G025500	ARK1_3738_r2|Chr09:3661483-3669482|upstream2kb
Potri.001G359700	ARK1_3738_r2|Chr01:37007949-37010477|GeneBody
Potri.004G006000	ARK1_3738_r2|Chr04:376772-382529|upstream2kb
Potri.001G334200	ARK1_3738_r2|Chr01:33737812-33740361|GeneBody
Potri.010G051400	ARK1_3738_r2|Chr10:8199408-8202687|GeneBody
Potri.002G143000	ARK1_3738_r2|Chr02:10614340-10617094|GeneBody
Potri.012G127100	ARK1_3738_r2|Chr12:14495814-14502704|GeneBody
Potri.010G022300	ARK1_3738_r2|Chr10:3148281-3150830|GeneBody
Potri.005G215200	ARK1_3738_r2|Chr05:22806708-22810886|GeneBody
Potri.001G289200	ARK1_3738_r2|Chr01:29477477-29480036|GeneBody
Potri.001G047400	ARK1_3738_r2|Chr01:3510998-3515933|GeneBody
Potri.004G045900	ARK1_3738_r2|Chr04:3484307-3488309|GeneBody
Potri.007G005100	ARK1_3738_r2|Chr07:374044-378540|GeneBody
Potri.013G077800	ARK1_3738_r2|Chr13:6734113-6737485|GeneBody
Potri.010G111800	ARK1_3738_r2|Chr10:13041119-13044985|GeneBody
Potri.011G106500	ARK1_3738_r2|Chr11:12966859-12969530|downstream2kb
Potri.008G110400	ARK1_3738_r2|Chr08:7026674-7030414|upstream2kb
Potri.001G442800	ARK1_3738_r2|Chr01:47401383-47403953|GeneBody
Potri.002G157400	ARK1_3738_r2|Chr02:11831384-11834700|GeneBody
Potri.010G077900	ARK1_3738_r2|Chr10:10313766-10317315|upstream2kb
Potri.015G063100	ARK1_3738_r2|Chr15:8651080-8655125|GeneBody
Potri.014G058800	ARK1_3738_r2|Chr14:4561818-4564492|GeneBody
Potri.006G113900	ARK1_3738_r2|Chr06:8878461-8883116|GeneBody
Potri.006G279800	ARK1_3738_r2|Chr06:27792498-27797440|GeneBody
Potri.008G043000	ARK1_3738_r2|Chr08:2451359-2456168|GeneBody
Potri.003G005900	ARK1_3738_r2|Chr03:491666-497030|GeneBody
Potri.002G116400	ARK1_3738_r2|Chr02:8718237-8724061|GeneBody
Potri.005G198300	ARK1_3738_r2|Chr05:21430943-21435144|upstream2kb
Potri.015G146500	ARK1_3738_r2|Chr15:15128489-15134355|GeneBody
Potri.014G080600	ARK1_3738_r2|Chr14:6423968-6426471|GeneBody
Potri.002G113100	ARK1_3738_r2|Chr02:8432002-8439905|GeneBody
Potri.006G114300	ARK1_3738_r2|Chr06:8917013-8920315|GeneBody
Potri.001G047100	ARK1_3738_r2|Chr01:3500260-3503101|GeneBody
Potri.008G080900	ARK1_3738_r2|Chr08:5074505-5078592|upstream2kb
Potri.017G017800	ARK1_3738_r2|Chr17:1494001-1498404|GeneBody
Potri.002G004300	ARK1_3738_r2|Chr02:254245-263544|upstream2kb
Potri.013G073800	ARK1_3738_r2|Chr13:6266030-6268749|GeneBody
Potri.001G037000	ARK1_3738_r2|Chr01:2621851-2627169|upstream2kb
Potri.011G077600	ARK1_3738_r2|Chr11:7679134-7682975|upstream2kb
Potri.019G056900	ARK1_3738_r2|Chr19:8852087-8855608|GeneBody
Potri.001G261600	ARK1_3738_r2|Chr01:27095613-27099133|GeneBody
Potri.008G150000	ARK1_3738_r2|Chr08:10141958-10149897|GeneBody
Potri.011G077700	ARK1_3738_r2|Chr11:7686334-7689863|GeneBody
Potri.010G139100	ARK1_3738_r2|Chr10:15170276-15174797|GeneBody
Potri.003G004000	ARK1_3738_r2|Chr03:362094-367419|GeneBody
Potri.015G142900	ARK1_3738_r2|Chr15:14923195-14931032|GeneBody
Potri.015G077600	ARK1_3738_r2|Chr15:10291508-10298049|GeneBody
Potri.007G130800	ARK1_3738_r2|Chr07:14549422-14552370|GeneBody
Potri.006G111900	ARK1_3738_r2|Chr06:8743116-8746838|GeneBody
Potri.004G017100	ARK1_3738_r2|Chr04:1139208-1146616|GeneBody
Potri.012G106200	ARK1_3738_r2|Chr12:13025302-13028496|GeneBody
Potri.002G211500	ARK1_3738_r2|Chr02:18360763-18369623|upstream2kb
Potri.010G222500	ARK1_3738_r2|Chr10:20681937-20689612|upstream2kb
Potri.013G128500	ARK1_3738_r2|Chr13:14071894-14076908|GeneBody
Potri.019G058300	ARK1_3738_r2|Chr19:9028833-9032411|upstream2kb
Potri.006G120200	ARK1_3738_r2|Chr06:9526339-9528950|GeneBody
Potri.013G019000	ARK1_3738_r2|Chr13:1235980-1238728|GeneBody
Potri.014G135400	ARK1_3738_r2|Chr14:10303711-10307607|GeneBody
Potri.001G251000	ARK1_3738_r2|Chr01:26052751-26055479|GeneBody
Potri.001G273600	ARK1_3738_r2|Chr01:28021291-28025162|upstream2kb
Potri.002G159200	ARK1_3738_r2|Chr02:11953608-11957030|GeneBody
Potri.008G017800	ARK1_3738_r2|Chr08:954508-957174|GeneBody
Potri.001G170200	ARK1_3738_r2|Chr01:14388971-14391701|GeneBody
Potri.013G078700	ARK1_3738_r2|Chr13:6848225-6850887|upstream2kb
Potri.002G082900	ARK1_3738_r2|Chr02:5805316-5812360|GeneBody
Potri.010G255400	ARK1_3738_r2|Chr10:22543872-22547717|GeneBody
Potri.014G079900	ARK1_3738_r2|Chr14:6383417-6389141|GeneBody
Potri.014G072400	ARK1_3738_r2|Chr14:5841310-5844919|GeneBody
Potri.016G140500	ARK1_3738_r2|Chr16:14247612-14251126|GeneBody
Potri.010G035400	ARK1_3738_r2|Chr10:6150759-6153037|GeneBody
Potri.014G000500	ARK1_3738_r2|Chr14:56800-60661|GeneBody
Potri.014G047600	ARK1_3738_r2|Chr14:3710921-3715369|GeneBody
Potri.018G054100	ARK1_3738_r2|Chr18:5685619-5688607|GeneBody
Potri.008G014700	ARK1_3738_r2|Chr08:799303-804551|upstream2kb
Potri.007G095800	ARK1_3738_r2|Chr07:12203377-12206744|GeneBody
Potri.010G136100	ARK1_3738_r2|Chr10:14967441-14972642|GeneBody
Potri.003G157400	ARK1_3738_r2|Chr03:16969305-16975506|upstream2kb
Potri.005G224900	ARK1_3738_r2|Chr05:23513378-23516364|GeneBody
Potri.003G021500	ARK1_3738_r2|Chr03:2572945-2576522|GeneBody
Potri.001G362100	ARK1_3738_r2|Chr01:37446309-37448958|GeneBody
Potri.007G099900	ARK1_3738_r2|Chr07:12572958-12576308|GeneBody
Potri.006G132000	ARK1_3738_r2|Chr06:10821331-10825526|GeneBody
Potri.005G242300	ARK1_3738_r2|Chr05:24810312-24816986|GeneBody
Potri.006G258800	ARK1_3738_r2|Chr06:26247405-26250178|GeneBody
Potri.012G088500	ARK1_3738_r2|Chr12:11548150-11551252|GeneBody
Potri.010G023800	ARK1_3738_r2|Chr10:3360042-3362749|GeneBody
Potri.007G027600	ARK1_3738_r2|Chr07:2079177-2089870|GeneBody
Potri.017G089600	ARK1_3738_r2|Chr17:10659065-10661377|GeneBody
Potri.010G024900	ARK1_3738_r2|Chr10:3520416-3532173|GeneBody
Potri.004G032700	ARK1_3738_r2|Chr04:2365135-2370503|GeneBody
Potri.006G000700	ARK1_3738_r2|Chr06:53985-58024|upstream2kb
Potri.013G069000	ARK1_3738_r2|Chr13:5589044-5594081|GeneBody
Potri.010G095100	ARK1_3738_r2|Chr10:11744284-11751559|GeneBody
Potri.003G109000	ARK1_3738_r2|Chr03:13269583-13273631|GeneBody
Potri.002G177100	ARK1_3738_r2|Chr02:13672369-13675145|GeneBody
Potri.009G002100	ARK1_3738_r2|Chr09:637873-641457|GeneBody
Potri.001G188800	ARK1_3738_r2|Chr01:16703143-16705862|GeneBody
Potri.016G051300	ARK1_3738_r2|Chr16:3273940-3284300|GeneBody
Potri.006G118700	ARK1_3738_r2|Chr06:9383779-9386421|GeneBody
Potri.004G184500	ARK1_3738_r2|Chr04:20055576-20059345|GeneBody
Potri.001G173800	ARK1_3738_r2|Chr01:14733601-14736863|GeneBody
Potri.002G189700	ARK1_3738_r2|Chr02:14974724-14977778|GeneBody
Potri.012G077700	ARK1_3738_r2|Chr12:10343312-10346001|GeneBody
Potri.001G137200	ARK1_3738_r2|Chr01:11013146-11017174|GeneBody
Potri.019G066500	ARK1_3738_r2|Chr19:9895161-9898592|GeneBody
Potri.017G039500	ARK1_3738_r2|Chr17:3249253-3256688|GeneBody
Potri.012G013900	ARK1_3738_r2|Chr12:1359577-1364972|upstream2kb
Potri.011G090900	ARK1_3738_r2|Chr11:10991208-10993826|GeneBody
Potri.009G066000	ARK1_3738_r2|Chr09:6641508-6644178|GeneBody
Potri.005G005700	ARK1_3738_r2|Chr05:324187-334728|GeneBody
Potri.008G114900	ARK1_3738_r2|Chr08:7360259-7363147|GeneBody
Potri.005G053600	ARK1_3738_r2|Chr05:3820696-3826544|GeneBody
Potri.013G047100	ARK1_3738_r2|Chr13:3403288-3407810|GeneBody
Potri.008G011000	ARK1_3738_r2|Chr08:602557-609316|upstream2kb
Potri.016G138900	ARK1_3738_r2|Chr16:14123837-14130114|GeneBody
Potri.016G092300	ARK1_3738_r2|Chr16:7603719-7608002|GeneBody
Potri.015G076700	ARK1_3738_r2|Chr15:10196867-10199741|upstream2kb
Potri.013G126000	ARK1_3738_r2|Chr13:13881656-13885079|GeneBody
Potri.018G098700	ARK1_3738_r2|Chr18:12699527-12702307|GeneBody
Potri.002G183200	ARK1_3738_r2|Chr02:14336735-14343683|upstream2kb
Potri.013G088400	ARK1_3738_r2|Chr13:9098887-9101495|GeneBody
Potri.005G212800	ARK1_3738_r2|Chr05:22617887-22624802|upstream2kb
Potri.008G182700	ARK1_3738_r2|Chr08:12448800-12453475|GeneBody
Potri.009G168500	ARK1_3738_r2|Chr09:12805392-12808570|GeneBody
Potri.002G131400	ARK1_3738_r2|Chr02:9842672-9854421|upstream2kb
Potri.002G164100	ARK1_3738_r2|Chr02:12397454-12400117|GeneBody
Potri.008G084400	ARK1_3738_r2|Chr08:5300945-5305533|GeneBody
Potri.009G047800	ARK1_3738_r2|Chr09:5320020-5323156|upstream2kb
Potri.014G138000	ARK1_3738_r2|Chr14:10549332-10551710|GeneBody
Potri.009G011400	ARK1_3738_r2|Chr09:2031151-2038791|upstream2kb
Potri.005G077500	ARK1_3738_r2|Chr05:5722237-5725821|GeneBody
Potri.002G213300	ARK1_3738_r2|Chr02:19307486-19311325|GeneBody
Potri.005G062900	ARK1_3738_r2|Chr05:4505289-4509772|GeneBody
Potri.008G123700	ARK1_3738_r2|Chr08:8066307-8070337|GeneBody
Potri.015G096100	ARK1_3738_r2|Chr15:11658890-11661806|GeneBody
Potri.005G094300	ARK1_3738_r2|Chr05:7059633-7062641|GeneBody
Potri.010G087800	ARK1_3738_r2|Chr10:11180429-11188656|GeneBody
Potri.007G086900	ARK1_3738_r2|Chr07:11293189-11297013|GeneBody
Potri.019G132800	ARK1_3738_r2|Chr19:15809994-15817008|upstream2kb
Potri.017G072600	ARK1_3738_r2|Chr17:8403745-8406374|GeneBody
Potri.007G052400	ARK1_3738_r2|Chr07:5253155-5256421|GeneBody
Potri.015G147100	ARK1_3738_r2|Chr15:15159924-15166416|upstream2kb
Potri.002G243400	ARK1_3738_r2|Chr02:23563372-23565923|GeneBody
Potri.008G084700	ARK1_3738_r2|Chr08:5306875-5314180|GeneBody
Potri.017G070600	ARK1_3738_r2|Chr17:8094540-8096911|GeneBody
Potri.013G029200	ARK1_3738_r2|Chr13:1935838-1944092|GeneBody
Potri.006G078700	ARK1_3738_r2|Chr06:5954348-5963177|GeneBody
Potri.013G035100	ARK1_3738_r2|Chr13:2352617-2358083|GeneBody
Potri.001G418800	ARK1_3738_r2|Chr01:44354394-44360447|upstream2kb
Potri.007G017600	ARK1_3738_r2|Chr07:1367721-1371063|GeneBody
Potri.009G155400	ARK1_3738_r2|Chr09:12114058-12118439|GeneBody
Potri.001G256800	ARK1_3738_r2|Chr01:26645724-26653306|GeneBody
Potri.006G198600	ARK1_3738_r2|Chr06:21383358-21386365|GeneBody
Potri.001G148800	ARK1_3738_r2|Chr01:12225260-12228029|GeneBody
Potri.001G156000	ARK1_3738_r2|Chr01:12935096-12938373|GeneBody
Potri.007G113300	ARK1_3738_r2|Chr07:13552323-13554898|GeneBody
Potri.006G117800	ARK1_3738_r2|Chr06:9291303-9294486|GeneBody
Potri.006G198300	ARK1_3738_r2|Chr06:21356049-21358882|GeneBody
Potri.006G079900	ARK1_3738_r2|Chr06:6052645-6055938|GeneBody
Potri.002G201400	ARK1_3738_r2|Chr02:16248537-16251185|GeneBody
Potri.001G442400	ARK1_3738_r2|Chr01:47359926-47365253|GeneBody
Potri.010G065400	ARK1_3738_r2|Chr10:9300356-9303817|GeneBody
Potri.008G111700	ARK1_3738_r2|Chr08:7118704-7123079|GeneBody
Potri.004G002000	ARK1_3738_r2|Chr04:160663-165226|GeneBody
Potri.001G059000	ARK1_3738_r2|Chr01:4528452-4531714|GeneBody
Potri.012G058100	ARK1_3738_r2|Chr12:6037596-6042656|GeneBody
Potri.006G152100	ARK1_3738_r2|Chr06:13356513-13358663|GeneBody
Potri.010G028600	ARK1_3738_r2|Chr10:3992628-3995461|GeneBody
Potri.001G248200	ARK1_3738_r2|Chr01:25802548-25805299|GeneBody
Potri.008G079300	ARK1_3738_r2|Chr08:4930450-4937866|GeneBody
Potri.001G013800	ARK1_3738_r2|Chr01:943727-953691|GeneBody
Potri.016G024300	ARK1_3738_r2|Chr16:1367857-1370476|GeneBody
Potri.004G052000	ARK1_3738_r2|Chr04:4049429-4054976|GeneBody
Potri.001G101300	ARK1_3738_r2|Chr01:8077678-8081280|GeneBody
Potri.004G223600	ARK1_3738_r2|Chr04:22981132-22983807|GeneBody
Potri.007G087100	ARK1_3738_r2|Chr07:11311555-11314134|GeneBody
Potri.018G132600	ARK1_3738_r2|Chr18:15332541-15337820|GeneBody
Potri.008G105000	ARK1_3738_r2|Chr08:6649899-6657453|GeneBody
Potri.005G094600	ARK1_3738_r2|Chr05:7088543-7090697|GeneBody
Potri.002G169600	ARK1_3738_r2|Chr02:12862849-12865826|downstream2kb
Potri.007G082000	ARK1_3738_r2|Chr07:10611178-10613977|GeneBody
Potri.015G014300	ARK1_3738_r2|Chr15:960929-965540|GeneBody
Potri.006G262200	ARK1_3738_r2|Chr06:26548793-26552110|GeneBody
Potri.016G043800	ARK1_3738_r2|Chr16:2731154-2733848|GeneBody
Potri.008G115700	ARK1_3738_r2|Chr08:7405117-7407783|GeneBody
Potri.015G137000	ARK1_3738_r2|Chr15:14634208-14638063|GeneBody
Potri.014G077100	ARK1_3738_r2|Chr14:6212810-6221788|GeneBody
Potri.006G078000	ARK1_3738_r2|Chr06:5900694-5903343|GeneBody
Potri.003G133000	ARK1_3738_r2|Chr03:15226457-15229845|GeneBody
Potri.003G109900	ARK1_3738_r2|Chr03:13351220-13354341|GeneBody
Potri.005G000600	ARK1_3738_r2|Chr05:26247-31910|GeneBody
Potri.013G023600	ARK1_3738_r2|Chr13:1549655-1555127|GeneBody
Potri.003G127300	ARK1_3738_r2|Chr03:14777229-14793096|GeneBody
Potri.018G034000	ARK1_3738_r2|Chr18:2706039-2710316|upstream2kb
Potri.012G078500	ARK1_3738_r2|Chr12:10416024-10419075|upstream2kb
Potri.008G144600	ARK1_3738_r2|Chr08:9713705-9717481|GeneBody
Potri.015G082800	ARK1_3738_r2|Chr15:10710012-10716327|GeneBody
Potri.005G147400	ARK1_3738_r2|Chr05:12989791-12994286|GeneBody
Potri.005G249300	ARK1_3738_r2|Chr05:25229504-25232658|GeneBody
Potri.007G131100	ARK1_3738_r2|Chr07:14568111-14575725|GeneBody
Potri.001G248500	ARK1_3738_r2|Chr01:25814873-25819717|GeneBody
Potri.008G085700	ARK1_3738_r2|Chr08:5375455-5383629|GeneBody
Potri.018G086300	ARK1_3738_r2|Chr18:11332598-11336504|GeneBody
Potri.006G241900	ARK1_3738_r2|Chr06:25056346-25063516|GeneBody
Potri.012G107500	ARK1_3738_r2|Chr12:13103775-13110437|GeneBody
Potri.002G137100	ARK1_3738_r2|Chr02:10166499-10169043|GeneBody
Potri.008G111100	ARK1_3738_r2|Chr08:7080406-7083955|GeneBody
Potri.010G094400	ARK1_3738_r2|Chr10:11708253-11714319|GeneBody
Potri.005G050400	ARK1_3738_r2|Chr05:3626058-3628970|upstream2kb
Potri.005G056100	ARK1_3738_r2|Chr05:3957306-3959844|GeneBody
Potri.008G038500	ARK1_3738_r2|Chr08:2156142-2162117|upstream2kb
Potri.005G085700	ARK1_3738_r2|Chr05:6369194-6374186|GeneBody
Potri.013G006000	ARK1_3738_r2|Chr13:390274-393372|GeneBody
Potri.008G048100	ARK1_3738_r2|Chr08:2837521-2840057|GeneBody
Potri.019G082400	ARK1_3738_r2|Chr19:11562880-11565578|GeneBody
Potri.004G116700	ARK1_3738_r2|Chr04:10807682-10809971|GeneBody
Potri.016G091800	ARK1_3738_r2|Chr16:7574254-7580341|GeneBody
Potri.016G014000	ARK1_3738_r2|Chr16:768949-772283|GeneBody
Potri.015G057700	ARK1_3738_r2|Chr15:7890722-7894378|GeneBody
Potri.018G058300	ARK1_3738_r2|Chr18:6185208-6188511|GeneBody
Potri.010G170700	ARK1_3738_r2|Chr10:17228588-17231327|GeneBody
Potri.016G110300	ARK1_3738_r2|Chr16:11284483-11290772|GeneBody
Potri.005G070200	ARK1_3738_r2|Chr05:5022914-5027825|upstream2kb
Potri.001G199600	ARK1_3738_r2|Chr01:19379813-19382197|GeneBody
Potri.017G047600	ARK1_3738_r2|Chr17:3963572-3966680|GeneBody
Potri.002G244900	ARK1_3738_r2|Chr02:23659835-23661443|upstream2kb
Potri.008G178800	ARK1_3738_r2|Chr08:12212841-12220541|GeneBody
Potri.001G216400	ARK1_3738_r2|Chr01:21991225-21993840|GeneBody
Potri.004G123800	ARK1_3738_r2|Chr04:11942181-11946741|GeneBody
Potri.005G203500	ARK1_3738_r2|Chr05:21828784-21832410|downstream2kb
Potri.018G064200	ARK1_3738_r2|Chr18:8107740-8112473|GeneBody
Potri.008G076800	ARK1_3738_r2|Chr08:4774874-4783082|GeneBody
Potri.003G178800	ARK1_3738_r2|Chr03:18650932-18656465|GeneBody
Potri.010G039900	ARK1_3738_r2|Chr10:6719030-6722704|GeneBody
Potri.011G092700	ARK1_3738_r2|Chr11:11240989-11243872|GeneBody
Potri.017G124800	ARK1_3738_r2|Chr17:13677647-13680650|GeneBody
Potri.011G127600	ARK1_3738_r2|Chr11:15246166-15249096|GeneBody
Potri.006G224900	ARK1_3738_r2|Chr06:23672983-23678844|GeneBody
Potri.010G109700	ARK1_3738_r2|Chr10:12888991-12891472|GeneBody
Potri.001G078600	ARK1_3738_r2|Chr01:6223541-6226606|upstream2kb
Potri.002G133300	ARK1_3738_r2|Chr02:9928981-9932052|GeneBody
Potri.005G085900	ARK1_3738_r2|Chr05:6381527-6385213|GeneBody
Potri.010G097900	ARK1_3738_r2|Chr10:11979588-11985483|GeneBody
Potri.012G034600	ARK1_3738_r2|Chr12:3073028-3076083|upstream2kb
Potri.008G117800	ARK1_3738_r2|Chr08:7579705-7583487|GeneBody
Potri.003G034300	ARK1_3738_r2|Chr03:4351591-4355350|GeneBody
Potri.014G151300	ARK1_3738_r2|Chr14:11672608-11675348|GeneBody
Potri.005G246000	ARK1_3738_r2|Chr05:25009795-25013298|GeneBody
Potri.013G093400	ARK1_3738_r2|Chr13:10014751-10018404|GeneBody
Potri.004G211200	ARK1_3738_r2|Chr04:21860821-21863774|GeneBody
Potri.001G050000	ARK1_3738_r2|Chr01:3805756-3808804|GeneBody
Potri.002G237800	ARK1_3738_r2|Chr02:23063859-23069137|GeneBody
Potri.004G196300	ARK1_3738_r2|Chr04:20931649-20935053|upstream2kb
Potri.017G031700	ARK1_3738_r2|Chr17:2754578-2758321|GeneBody
Potri.009G049700	ARK1_3738_r2|Chr09:5467214-5472992|GeneBody
Potri.014G071900	ARK1_3738_r2|Chr14:5807637-5813815|GeneBody
Potri.016G068400	ARK1_3738_r2|Chr16:4889010-4891640|GeneBody
Potri.005G257600	ARK1_3738_r2|Chr05:25716271-25721155|upstream2kb
Potri.001G148100	ARK1_3738_r2|Chr01:12047987-12051109|GeneBody
Potri.003G015400	ARK1_3738_r2|Chr03:1936052-1938561|GeneBody
Potri.009G090500	ARK1_3738_r2|Chr09:8308599-8315903|GeneBody
Potri.009G049100	ARK1_3738_r2|Chr09:5412501-5419019|upstream2kb
Potri.003G022100	ARK1_3738_r2|Chr03:2663784-2667761|GeneBody
Potri.003G100600	ARK1_3738_r2|Chr03:12640467-12643884|upstream2kb
Potri.001G073500	ARK1_3738_r2|Chr01:5830503-5835370|GeneBody
Potri.006G244900	ARK1_3738_r2|Chr06:25251765-25260495|GeneBody
Potri.008G035300	ARK1_3738_r2|Chr08:1941308-1945933|GeneBody
Potri.007G009700	ARK1_3738_r2|Chr07:762286-766477|GeneBody
Potri.010G039700	ARK1_3738_r2|Chr10:6662627-6665603|GeneBody
Potri.001G356800	ARK1_3738_r2|Chr01:36534265-36537010|GeneBody
Potri.004G105200	ARK1_3738_r2|Chr04:9250563-9254678|GeneBody
Potri.010G048500	ARK1_3738_r2|Chr10:7951943-7956864|upstream2kb
Potri.006G240900	ARK1_3738_r2|Chr06:24988590-24993482|GeneBody
Potri.007G113100	ARK1_3738_r2|Chr07:13518580-13524546|GeneBody
Potri.001G469700	ARK1_3738_r2|Chr01:50178889-50186402|GeneBody
Potri.009G108300	ARK1_3738_r2|Chr09:9365398-9368456|GeneBody
Potri.007G006300	ARK1_3738_r2|Chr07:443075-453303|upstream2kb
Potri.002G246800	ARK1_3738_r2|Chr02:23786023-23788736|GeneBody
Potri.010G022100	ARK1_3738_r2|Chr10:3119923-3122736|GeneBody
Potri.013G031200	ARK1_3738_r2|Chr13:2069501-2073770|GeneBody
Potri.002G079100	ARK1_3738_r2|Chr02:5466805-5469992|upstream2kb
Potri.006G111800	ARK1_3738_r2|Chr06:8728775-8731466|GeneBody
Potri.001G233900	ARK1_3738_r2|Chr01:24605211-24612328|GeneBody
Potri.002G232100	ARK1_3738_r2|Chr02:22450900-22454526|GeneBody
Potri.016G142100	ARK1_3738_r2|Chr16:14340755-14345543|GeneBody
Potri.001G468700	ARK1_3738_r2|Chr01:50107921-50114259|GeneBody
Potri.004G047000	ARK1_3738_r2|Chr04:3589604-3593733|GeneBody
Potri.002G166800	ARK1_3738_r2|Chr02:12609181-12612955|GeneBody
Potri.013G047500	ARK1_3738_r2|Chr13:3439990-3442457|GeneBody
Potri.003G032300	ARK1_3738_r2|Chr03:4056665-4059033|GeneBody
Potri.015G051000	ARK1_3738_r2|Chr15:5680876-5683837|GeneBody
Potri.007G102000	ARK1_3738_r2|Chr07:12702274-12705458|GeneBody
Potri.003G101000	ARK1_3738_r2|Chr03:12668378-12673274|GeneBody
Potri.002G243300	ARK1_3738_r2|Chr02:23548015-23553897|GeneBody
Potri.003G080800	ARK1_3738_r2|Chr03:10899679-10902537|GeneBody
Potri.010G076600	ARK1_3738_r2|Chr10:10247819-10251693|GeneBody
Potri.008G037800	ARK1_3738_r2|Chr08:2105975-2109155|GeneBody
Potri.013G088600	ARK1_3738_r2|Chr13:9216939-9219655|GeneBody
Potri.004G212700	ARK1_3738_r2|Chr04:22041204-22046113|GeneBody
Potri.001G241600	ARK1_3738_r2|Chr01:25256900-25260390|GeneBody
Potri.002G136000	ARK1_3738_r2|Chr02:10112429-10117887|upstream2kb
Potri.001G078700	ARK1_3738_r2|Chr01:6238170-6244469|GeneBody
Potri.016G068000	ARK1_3738_r2|Chr16:4834639-4837533|GeneBody
Potri.018G007400	ARK1_3738_r2|Chr18:528034-532485|GeneBody
Potri.003G140700	ARK1_3738_r2|Chr03:15792608-15800185|GeneBody
Potri.013G077700	ARK1_3738_r2|Chr13:6717938-6721312|GeneBody
Potri.005G253200	ARK1_3738_r2|Chr05:25469350-25485301|upstream2kb
Potri.003G104900	ARK1_3738_r2|Chr03:12947813-12950987|GeneBody
Potri.004G090700	ARK1_3738_r2|Chr04:7713963-7716710|GeneBody
Potri.005G092900	ARK1_3738_r2|Chr05:6936120-6940577|GeneBody
Potri.015G061000	ARK1_3738_r2|Chr15:8366930-8369490|upstream2kb
Potri.005G117300	ARK1_3738_r2|Chr05:9049622-9053322|GeneBody
Potri.008G052500	ARK1_3738_r2|Chr08:3107028-3116286|GeneBody
Potri.001G416600	ARK1_3738_r2|Chr01:44139065-44142629|GeneBody
Potri.012G138500	ARK1_3738_r2|Chr12:15324005-15330477|upstream2kb
Potri.010G117900	ARK1_3738_r2|Chr10:13546247-13548914|GeneBody
Potri.008G046800	ARK1_3738_r2|Chr08:2743723-2747899|GeneBody
Potri.013G042300	ARK1_3738_r2|Chr13:2971882-2974889|GeneBody
Potri.010G161600	ARK1_3738_r2|Chr10:16680345-16688662|GeneBody
Potri.015G096300	ARK1_3738_r2|Chr15:11678818-11681850|GeneBody
Potri.001G207900	ARK1_3738_r2|Chr01:20828209-20830841|GeneBody
Potri.005G125500	ARK1_3738_r2|Chr05:9797891-9800512|GeneBody
Potri.004G229400	ARK1_3738_r2|Chr04:23464934-23468073|GeneBody
Potri.005G054500	ARK1_3738_r2|Chr05:3879183-3882590|GeneBody
Potri.007G102800	ARK1_3738_r2|Chr07:12757587-12764659|downstream2kb
Potri.006G216100	ARK1_3738_r2|Chr06:22897773-22908045|upstream2kb
Potri.005G172200	ARK1_3738_r2|Chr05:18711761-18714420|GeneBody
Potri.012G105900	ARK1_3738_r2|Chr12:12974839-12978757|GeneBody
Potri.008G085000	ARK1_3738_r2|Chr08:5338650-5341596|GeneBody
Potri.008G145800	ARK1_3738_r2|Chr08:9807740-9815941|GeneBody
Potri.006G281200	ARK1_3738_r2|Chr06:27899367-27902669|GeneBody
Potri.019G043200	ARK1_3738_r2|Chr19:5056306-5058880|upstream2kb
Potri.004G103700	ARK1_3738_r2|Chr04:9110540-9114270|GeneBody
Potri.006G187700	ARK1_3738_r2|Chr06:20235468-20243682|GeneBody
Potri.019G080900	ARK1_3738_r2|Chr19:11442937-11448876|upstream2kb
Potri.002G047700	ARK1_3738_r2|Chr02:3091841-3095515|GeneBody
Potri.001G148300	ARK1_3738_r2|Chr01:12073590-12076345|GeneBody
Potri.005G094400	ARK1_3738_r2|Chr05:7066521-7069586|GeneBody
Potri.008G078800	ARK1_3738_r2|Chr08:4906057-4913638|downstream2kb
Potri.005G110600	ARK1_3738_r2|Chr05:8513324-8516512|GeneBody
Potri.015G073100	ARK1_3738_r2|Chr15:9767904-9772278|GeneBody
Potri.010G051300	ARK1_3738_r2|Chr10:8188597-8195325|upstream2kb
Potri.019G112100	ARK1_3738_r2|Chr19:14111872-14116277|GeneBody
Potri.014G057000	ARK1_3738_r2|Chr14:4406520-4409245|GeneBody
Potri.001G343100	ARK1_3738_r2|Chr01:34837017-34843346|upstream2kb
Potri.009G120500	ARK1_3738_r2|Chr09:10080833-10085116|GeneBody
Potri.001G159400	ARK1_3738_r2|Chr01:13285075-13289196|GeneBody
Potri.017G026600	ARK1_3738_r2|Chr17:2435476-2439418|GeneBody
Potri.008G134600	ARK1_3738_r2|Chr08:8943371-8946860|GeneBody
Potri.016G105100	ARK1_3738_r2|Chr16:10492206-10496992|GeneBody
Potri.013G009300	ARK1_3738_r2|Chr13:594256-607212|upstream2kb
Potri.014G121400	ARK1_3738_r2|Chr14:9378489-9382104|upstream2kb
Potri.006G230400	ARK1_3738_r2|Chr06:24092437-24097601|GeneBody
Potri.014G120500	ARK1_3738_r2|Chr14:9308851-9313709|upstream2kb
Potri.001G369300	ARK1_3738_r2|Chr01:38325407-38329990|GeneBody
Potri.013G002800	ARK1_3738_r2|Chr13:190910-195484|upstream2kb
Potri.006G180500	ARK1_3738_r2|Chr06:19463189-19465448|GeneBody
Potri.010G176300	ARK1_3738_r2|Chr10:17610889-17616634|GeneBody
Potri.007G145900	ARK1_3738_r2|Chr07:15502794-15508594|upstream2kb
Potri.010G034500	ARK1_3738_r2|Chr10:6003971-6007336|GeneBody
Potri.010G170400	ARK1_3738_r2|Chr10:17210080-17212806|GeneBody
Potri.002G232800	ARK1_3738_r2|Chr02:22565091-22567801|GeneBody
Potri.016G070700	ARK1_3738_r2|Chr16:5203852-5208877|GeneBody
Potri.016G025100	ARK1_3738_r2|Chr16:1415123-1417586|GeneBody
Potri.018G146000	ARK1_3738_r2|Chr18:16547110-16550840|upstream2kb
Potri.001G000700	ARK1_3738_r2|Chr01:56054-61346|GeneBody
Potri.001G124100	ARK1_3738_r2|Chr01:10097492-10101137|GeneBody
Potri.018G063100	ARK1_3738_r2|Chr18:7858357-7861071|upstream2kb
Potri.006G126200	ARK1_3738_r2|Chr06:10191827-10199699|GeneBody
Potri.001G275200	ARK1_3738_r2|Chr01:28154288-28157377|GeneBody
Potri.003G106500	ARK1_3738_r2|Chr03:13064809-13069412|GeneBody
Potri.013G070200	ARK1_3738_r2|Chr13:5835706-5839107|GeneBody
Potri.007G018500	ARK1_3738_r2|Chr07:1422953-1429139|GeneBody
Potri.017G102700	ARK1_3738_r2|Chr17:11935409-11942606|GeneBody
Potri.010G190500	ARK1_3738_r2|Chr10:18577931-18581190|GeneBody
Potri.008G215300	ARK1_3738_r2|Chr08:17424472-17427522|GeneBody
Potri.001G294400	ARK1_3738_r2|Chr01:29933448-29936385|GeneBody
Potri.002G057800	ARK1_3738_r2|Chr02:3897797-3901649|GeneBody
Potri.012G100500	ARK1_3738_r2|Chr12:12574124-12577397|GeneBody
Potri.014G130900	ARK1_3738_r2|Chr14:9978861-9982469|GeneBody
Potri.018G055700	ARK1_3738_r2|Chr18:5833929-5836621|GeneBody
Potri.001G338000	ARK1_3738_r2|Chr01:34159038-34162034|GeneBody
Potri.004G235900	ARK1_3738_r2|Chr04:24161418-24168513|GeneBody
Potri.015G017200	ARK1_3738_r2|Chr15:1240190-1243823|GeneBody
Potri.008G133300	ARK1_3738_r2|Chr08:8821814-8827442|GeneBody
Potri.007G035000	ARK1_3738_r2|Chr07:2710598-2713564|GeneBody
Potri.005G205300	ARK1_3738_r2|Chr05:21987165-21989818|GeneBody
Potri.014G128400	ARK1_3738_r2|Chr14:9835602-9839760|GeneBody
Potri.006G262300	ARK1_3738_r2|Chr06:26557155-26561302|upstream2kb
Potri.005G028700	ARK1_3738_r2|Chr05:2099922-2105729|GeneBody
Potri.007G100200	ARK1_3738_r2|Chr07:12607721-12610813|upstream2kb
Potri.005G191000	ARK1_3738_r2|Chr05:20822169-20827808|GeneBody
Potri.003G073100	ARK1_3738_r2|Chr03:10197584-10202889|GeneBody
Potri.001G154600	ARK1_3738_r2|Chr01:12769207-12771959|GeneBody
Potri.001G209100	ARK1_3738_r2|Chr01:20978157-20980920|GeneBody
Potri.005G222100	ARK1_3738_r2|Chr05:23326443-23331271|upstream2kb
Potri.018G136800	ARK1_3738_r2|Chr18:15664967-15666600|upstream2kb
Potri.010G250800	ARK1_3738_r2|Chr10:22309091-22312841|GeneBody
Potri.013G099700	ARK1_3738_r2|Chr13:10972608-10974587|GeneBody
Potri.014G190900	ARK1_3738_r2|Chr14:17481136-17482736|GeneBody
Potri.008G173300	ARK1_3738_r2|Chr08:11825597-11828766|upstream2kb
Potri.015G071800	ARK1_3738_r2|Chr15:9634339-9637240|GeneBody
Potri.004G040200	ARK1_3738_r2|Chr04:3052997-3055560|GeneBody
Potri.006G083500	ARK1_3738_r2|Chr06:6314308-6319435|GeneBody
Potri.013G044300	ARK1_3738_r2|Chr13:3138665-3142295|GeneBody
Potri.015G058400	ARK1_3738_r2|Chr15:7971385-7974056|GeneBody
Potri.001G260900	ARK1_3738_r2|Chr01:27025826-27029002|GeneBody
Potri.002G028300	ARK1_3738_r2|Chr02:1836657-1839357|GeneBody
Potri.004G018700	ARK1_3738_r2|Chr04:1226178-1229931|upstream2kb
Potri.006G257300	ARK1_3738_r2|Chr06:26141535-26143880|GeneBody
Potri.004G101100	ARK1_3738_r2|Chr04:8797315-8800897|GeneBody
Potri.004G194200	ARK1_3738_r2|Chr04:20837479-20841304|GeneBody
Potri.009G012400	ARK1_3738_r2|Chr09:2139779-2143953|GeneBody
Potri.015G105600	ARK1_3738_r2|Chr15:12371530-12375829|GeneBody
Potri.019G051300	ARK1_3738_r2|Chr19:7754386-7757203|GeneBody
Potri.009G055400	ARK1_3738_r2|Chr09:5892981-5895987|GeneBody
Potri.001G117500	ARK1_3738_r2|Chr01:9421870-9425642|GeneBody
Potri.002G173500	ARK1_3738_r2|Chr02:13232222-13235987|upstream2kb
Potri.012G106300	ARK1_3738_r2|Chr12:13028934-13032989|GeneBody
Potri.003G048900	ARK1_3738_r2|Chr03:7195637-7199559|upstream2kb
Potri.005G197800	ARK1_3738_r2|Chr05:21388227-21391534|GeneBody
Potri.009G050900	ARK1_3738_r2|Chr09:5561928-5571087|upstream2kb
Potri.019G054500	ARK1_3738_r2|Chr19:8411289-8414629|GeneBody
Potri.004G205100	ARK1_3738_r2|Chr04:21456330-21459196|GeneBody
Potri.005G215400	ARK1_3738_r2|Chr05:22826740-22832356|upstream2kb
Potri.013G068100	ARK1_3738_r2|Chr13:5471178-5474040|GeneBody
Potri.010G162600	ARK1_3738_r2|Chr10:16742502-16752381|GeneBody
Potri.004G064400	ARK1_3738_r2|Chr04:5342644-5345814|GeneBody
Potri.016G055300	ARK1_3738_r2|Chr16:3628506-3631679|GeneBody
Potri.004G134700	ARK1_3738_r2|Chr04:15499479-15503175|GeneBody
Potri.006G031900	ARK1_3738_r2|Chr06:2152740-2155332|GeneBody
Potri.008G094400	ARK1_3738_r2|Chr08:5914221-5917340|GeneBody
Potri.006G225200	ARK1_3738_r2|Chr06:23697422-23700524|GeneBody
Potri.010G064600	ARK1_3738_r2|Chr10:9228216-9233620|upstream2kb
Potri.005G093700	ARK1_3738_r2|Chr05:7007308-7010479|GeneBody
Potri.001G075900	ARK1_3738_r2|Chr01:6031192-6033341|GeneBody
Potri.004G184700	ARK1_3738_r2|Chr04:20075094-20079978|GeneBody
Potri.008G193500	ARK1_3738_r2|Chr08:13473277-13475804|GeneBody
Potri.012G055800	ARK1_3738_r2|Chr12:5743974-5746710|GeneBody
Potri.008G152900	ARK1_3738_r2|Chr08:10371414-10382973|GeneBody
Potri.012G058200	ARK1_3940_r1|Chr12:6048681-6049706|GeneBody
Potri.013G140000	ARK1_3940_r1|Chr13:14791396-14791625|upstream2kb
Potri.005G108600	ARK1_3940_r1|Chr05:8335926-8336205|downstream2kb
Potri.008G159900	ARK1_3940_r1|Chr08:10863882-10864668|GeneBody
Potri.001G246100	ARK1_3940_r1|Chr01:25665489-25666295|GeneBody
Potri.012G145600	ARK1_3940_r1|Chr12:15747290-15747546|GeneBody
Potri.004G223700	ARK1_3940_r1|Chr04:22993408-22994281|GeneBody
Potri.002G106600	ARK1_3940_r1|Chr02:7783212-7783974|upstream2kb
Potri.013G131700	ARK1_3940_r1|Chr13:14293405-14294057|upstream2kb
Potri.005G092700	ARK1_3940_r1|Chr05:6903803-6904679|GeneBody
Potri.001G243800	ARK1_3940_r1|Chr01:25489889-25491186|upstream2kb
Potri.003G218900	ARK1_3940_r1|Chr03:21488019-21488237|GeneBody
Potri.008G141800	ARK1_3940_r1|Chr08:9461570-9462127|upstream2kb
Potri.001G276600	ARK1_3940_r1|Chr01:28322112-28322329|GeneBody
Potri.002G147200	ARK1_3940_r1|Chr02:10939230-10940100|downstream2kb
Potri.005G024200	ARK1_3940_r1|Chr05:1803978-1804811|GeneBody
Potri.010G198000	ARK1_3940_r1|Chr10:19064319-19065113|upstream2kb
Potri.002G070200	ARK1_3940_r1|Chr02:4824981-4825398|downstream2kb
Potri.008G181800	ARK1_3940_r1|Chr08:12391896-12392354|upstream2kb
Potri.003G140000	ARK1_3940_r1|Chr03:15762919-15763258|upstream2kb
Potri.009G153000	ARK1_3940_r1|Chr09:11983416-11983811|upstream2kb
Potri.014G100000	ARK1_3940_r1|Chr14:7813007-7813422|downstream2kb
Potri.004G081200	ARK1_3940_r1|Chr04:6692189-6693535|GeneBody
Potri.008G098600	ARK1_3940_r1|Chr08:6184336-6184629|GeneBody
Potri.019G098900	ARK1_3940_r1|Chr19:12881118-12881366|downstream2kb
Potri.013G142300	ARK1_3940_r1|Chr13:14873054-14873450|upstream2kb
Potri.006G075400	ARK1_3940_r1|Chr06:5664602-5665569|upstream2kb
Potri.007G058400	ARK1_3940_r1|Chr07:6277111-6277547|downstream2kb
Potri.001G331000	ARK1_3940_r1|Chr01:33457471-33457899|GeneBody
Potri.015G061300	ARK1_3940_r1|Chr15:8374960-8375207|GeneBody
Potri.004G095200	ARK1_3940_r1|Chr04:8185343-8185652|downstream2kb
Potri.011G049400	ARK1_3940_r1|Chr11:4225833-4226477;Chr11:4224978-4225791|GeneBody;GeneBody
Potri.006G163300	ARK1_3940_r1|Chr06:16349423-16349533|downstream2kb
Potri.003G110300	ARK1_3940_r1|Chr03:13393755-13394765|GeneBody
Potri.001G177900	ARK1_3940_r1|Chr01:15287453-15287590|downstream2kb
Potri.008G220000	ARK1_3940_r1|Chr08:18424146-18424905|GeneBody
Potri.007G130900	ARK1_3940_r1|Chr07:14559254-14560150|GeneBody
Potri.014G114900	ARK1_3940_r1|Chr14:8955025-8955419|upstream2kb
Potri.014G065400	ARK1_3940_r1|Chr14:5276415-5276720|GeneBody
Potri.001G247500	ARK1_3940_r1|Chr01:25775060-25775941|upstream2kb
Potri.013G139200	ARK1_3940_r1|Chr13:14766492-14766758|upstream2kb
Potri.001G178900	ARK1_3940_r1|Chr01:15402474-15403386|GeneBody
Potri.005G188000	ARK1_3940_r1|Chr05:20535711-20536335|GeneBody
Potri.005G073200	ARK1_3940_r1|Chr05:5343550-5344065|downstream2kb
Potri.011G095400	ARK1_3940_r1|Chr11:11608990-11609371|upstream2kb
Potri.001G383600	ARK1_3940_r1|Chr01:39926473-39926802|GeneBody
Potri.008G133100	ARK1_3940_r1|Chr08:8811341-8811645|downstream2kb
Potri.004G146200	ARK1_3940_r1|Chr04:16936136-16936324|upstream2kb
Potri.014G090100	ARK1_3940_r1|Chr14:7079658-7080361|GeneBody
Potri.014G167900	ARK1_3940_r1|Chr14:13426239-13427502|upstream2kb
Potri.001G047200	ARK1_3940_r1|Chr01:3512577-3512858|upstream2kb
Potri.014G168000	ARK1_3940_r1|Chr14:13425033-13425471|upstream2kb
Potri.018G142700	ARK1_3940_r1|Chr18:16261150-16261730|GeneBody
Potri.001G021500	ARK1_3940_r1|Chr01:1644849-1645801|GeneBody
Potri.002G077100	ARK1_3940_r1|Chr02:5324050-5324663|GeneBody
Potri.002G211100	ARK1_3940_r1|Chr02:18302820-18303068|GeneBody
Potri.009G004900	ARK1_3940_r1|Chr09:987543-988326;Chr09:990305-990822|upstream2kb;downstream2kb
Potri.018G152000	ARK1_3940_r1|Chr18:16907690-16908093|downstream2kb
Potri.006G038400	ARK1_3940_r1|Chr06:2704550-2705118|GeneBody
Potri.008G097300	ARK1_3940_r1|Chr08:6087093-6088214|GeneBody
Potri.002G128700	ARK1_3940_r1|Chr02:9635273-9636486|GeneBody
Potri.013G057000	ARK1_3940_r1|Chr13:4272936-4273745|GeneBody
Potri.019G047800	ARK1_3940_r1|Chr19:6839571-6839769|upstream2kb
Potri.002G233300	ARK1_3940_r1|Chr02:22643718-22644581|GeneBody
Potri.018G044800	ARK1_3940_r1|Chr18:4061437-4061937|GeneBody
Potri.019G017600	ARK1_3940_r1|Chr19:2022751-2023822|downstream2kb
Potri.010G128600	ARK1_3940_r1|Chr10:14387721-14388514|GeneBody
Potri.017G080700	ARK1_3940_r1|Chr17:9433881-9434178|downstream2kb
Potri.013G143300	ARK1_3940_r1|Chr13:14896201-14896353|GeneBody
Potri.005G150200	ARK1_3940_r1|Chr05:13493077-13493433;Chr05:13493445-13493718|upstream2kb;GeneBody
Potri.013G025700	ARK1_3940_r1|Chr13:1676255-1676820|GeneBody
Potri.001G226800	ARK1_3940_r1|Chr01:23834371-23834640|upstream2kb
Potri.014G171300	ARK1_3940_r1|Chr14:13821106-13821645|upstream2kb
Potri.001G275600	ARK1_3940_r1|Chr01:28201046-28201465|upstream2kb
Potri.003G221500	ARK1_3940_r1|Chr03:21642249-21643391|GeneBody
Potri.015G143900	ARK1_3940_r1|Chr15:14991277-14991510|upstream2kb
Potri.002G069100	ARK1_3940_r1|Chr02:4719887-4720742|GeneBody
Potri.001G206600	ARK1_3940_r1|Chr01:20657403-20658262|upstream2kb
Potri.018G031300	ARK1_3940_r1|Chr18:2437206-2437857|upstream2kb
Potri.014G168300	ARK1_3940_r1|Chr14:13452099-13452347|upstream2kb
Potri.004G134400	ARK1_3940_r1|Chr04:15478968-15480363|upstream2kb
Potri.001G423800	ARK1_3940_r1|Chr01:44894921-44896172|GeneBody
Potri.019G028800	ARK1_3940_r1|Chr19:3204315-3204422;Chr19:3203660-3203854|upstream2kb;upstream2kb
Potri.005G247200	ARK1_3940_r1|Chr05:25103378-25104271|upstream2kb
Potri.003G065200	ARK1_3940_r1|Chr03:9387474-9387703;Chr03:9388560-9388790;Chr03:9387748-9387927|upstream2kb;upstream2kb;upstream2kb
Potri.013G140800	ARK1_3940_r1|Chr13:14816561-14816658;Chr13:14816916-14817011;Chr13:14815236-14815503|upstream2kb;GeneBody;upstream2kb
Potri.002G200100	ARK1_3940_r1|Chr02:16099090-16099413|downstream2kb
Potri.016G125600	ARK1_3940_r1|Chr16:12867940-12868477|upstream2kb
Potri.001G153800	ARK1_3940_r1|Chr01:12677953-12678434|upstream2kb
Potri.013G138900	ARK1_3940_r1|Chr13:14755828-14756017;Chr13:14755198-14755421|upstream2kb;GeneBody
Potri.013G140100	ARK1_3940_r1|Chr13:14793624-14794541;Chr13:14793358-14793525|GeneBody;upstream2kb
Potri.015G056400	ARK1_3940_r1|Chr15:7709140-7710335|GeneBody
Potri.005G204100	ARK1_3940_r1|Chr05:21883691-21884055|downstream2kb
Potri.005G182800	ARK1_3940_r1|Chr05:19953409-19954220|downstream2kb
Potri.014G080700	ARK1_3940_r1|Chr14:6430439-6431763|upstream2kb
Potri.014G195300	ARK1_3940_r1|Chr14:18389634-18390345|GeneBody
Potri.001G211500	ARK1_3940_r1|Chr01:21199368-21199737|upstream2kb
Potri.012G142400	ARK1_3940_r1|Chr12:15564862-15565678|GeneBody
Potri.002G159100	ARK1_3940_r1|Chr02:11945461-11946248|GeneBody
Potri.004G228400	ARK1_3940_r1|Chr04:23323091-23323976|GeneBody
Potri.005G066100	ARK1_3940_r1|Chr05:4769350-4769911|GeneBody
Potri.011G095300	ARK1_3940_r1|Chr11:11605776-11606238|GeneBody
Potri.013G139300	ARK1_3940_r1|Chr13:14773358-14774011;Chr13:14769926-14773338|upstream2kb;upstream2kb
Potri.001G346200	ARK1_3940_r1|Chr01:35218051-35218402|GeneBody
Potri.004G147000	ARK1_3940_r1|Chr04:16994852-16995532|GeneBody
Potri.010G202300	ARK1_3940_r1|Chr10:19394574-19395000|upstream2kb
Potri.013G025000	ARK1_3940_r1|Chr13:1625555-1626356|upstream2kb
[truncated: 41,358 more rows]

## Sheet: Day7_VS_Day0
													title: 9,360 differential H3K9ac modifications for 7-day without watering
	seqnames	start	end	width	strand	Length	Treatment.cnt	Control.cnt	Treatment.avg	Control.avg	Treatment.enr	Control.enr	Event	log2FC	pval	padj	winSta	winEnd	winFC	winP	winQ	annotation	geneChr	geneStart	geneEnd	geneLength	geneStrand	geneId	transcriptId	distanceToTSS
1	Chr01	87802	89300	1499	*	1500	274.17;286.77	328.43;340.07	280.47	334.25	0.81	0.94	Down	-0.25	3.59522e-11	3.35671e-09	87801	88800	-0.26	8.01665e-09	7.25932e-08	Promoter (<=1kb)	1	88093	88911	819	1	Potri.001G001000	Potri.001G001000.1	0
2	Chr01	97502	98500	999	*	1000	213.81;206.51	150.87;142.95	210.16	146.91	1.53	1.01	Up	0.52	9.93048e-05	0.000663875	97501	98500	0.52	9.93048e-05	0.000545844	Promoter (1-2kb)	1	95641	101115	5475	1	Potri.001G001200	Potri.001G001200.1	1861
3	Chr01	103002	104000	999	*	1000	217.58;220.21	286.11;278.80	218.9	282.45	1.56	3	Down	-0.37	4.60779e-11	3.35671e-09	103001	104000	-0.37	4.60779e-11	8.46577e-10	Promoter (<=1kb)	1	101213	104002	2790	2	Potri.001G001300	Potri.001G001300.2	2
4	Chr01	104002	105000	999	*	1000	256.57;238.81	239.19;221.98	247.69	230.58	1.75	1.56	Up	0.1	4.09073e-07	3.9987e-06	104001	105000	0.1	4.09073e-07	2.76186e-06	Promoter (<=1kb)	1	101180	104098	2919	2	Potri.001G001300	Potri.001G001300.1	0
5	Chr01	104502	105800	1299	*	1300	226.38;229.02	293.47;283.24	227.7	288.35	1.44	1.65	Down	-0.34	0.00801781	0.049141	104501	105500	-0.35	2.15951e-08	1.78315e-07	Promoter (<=1kb)	1	104139	108894	4756	1	Potri.001G001400	Potri.001G001400.2	363
6	Chr01	109902	111500	1599	*	1600	222.61;304.38	379.94;363.15	263.5	371.55	1.41	2.07	Down	-0.5	5.86532e-06	4.69049e-05	110201	111200	-0.72	1.42813e-07	1.02204e-06	Promoter (<=1kb)	1	109341	111897	2557	1	Potri.001G001500	Potri.001G001500.3	561
7	Chr01	122702	123700	999	*	1000	207.52;197.70	238.27;257.49	202.61	247.88	1.45	2.1	Down	-0.29	6.48346e-11	3.36048e-09	122701	123700	-0.29	6.48346e-11	1.05356e-09	Promoter (<=1kb)	1	118761	123723	4963	2	Potri.001G001700	Potri.001G001700.1	23
8	Chr01	134202	135200	999	*	1000	206.26;184.98	243.79;231.74	195.62	237.77	1.09	1.17	Down	-0.28	1.11603e-08	1.66926e-07	134201	135200	-0.28	1.11603e-08	9.82553e-08	Promoter (1-2kb)	1	136536	139588	3053	1	Potri.001G002100	Potri.001G002100.2	-1336
9	Chr01	135602	136600	999	*	1000	233.93;210.42	255.75;252.16	222.18	253.96	1.29	1.3	Down	-0.19	2.38414e-07	2.45174e-06	135601	136600	-0.19	2.38414e-07	1.65326e-06	Promoter (<=1kb)	1	136536	139588	3053	1	Potri.001G002100	Potri.001G002100.2	0
10	Chr01	145702	146800	1099	*	1100	198.71;200.64	280.59;260.16	199.68	270.37	1.16	1.58	Down	-0.44	2.38154e-07	2.45174e-06	145701	146700	-0.4	1.59966e-09	1.67858e-08	Promoter (2-3kb)	1	143381	145877	2497	1	Potri.001G002300	Potri.001G002300.8	2321
11	Chr01	184702	186100	1399	*	1400	298.07;282.85	188.59;194.45	290.46	191.52	1.51	1.03	Up	0.6	1.33156e-10	4.38889e-09	184701	185700	0.68	1.1208e-11	7.26e-10	Promoter (<=1kb)	1	183587	185816	2230	2	Potri.001G003100	Potri.001G003100.3	0
12	Chr01	196602	197600	999	*	1000	189.91;207.49	219.87;238.85	198.7	229.36	1.28	1.82	Down	-0.21	4.25722e-08	5.33443e-07	196601	197600	-0.21	4.25722e-08	3.31986e-07	Promoter (<=1kb)	1	195390	198169	2780	2	Potri.001G003300	Potri.001G003300.1	569
13	Chr01	222802	223800	999	*	1000	188.65;194.77	242.87;259.27	191.71	251.07	1.82	2.85	Down	-0.39	1.96915e-10	5.56697e-09	222801	223800	-0.39	1.96915e-10	2.65126e-09	Promoter (1-2kb)	1	221207	225062	3856	1	Potri.001G003800	Potri.001G003800.1	1595
14	Chr01	246802	249100	2299	*	2300	558.41;544.17	652.25;757.38	551.29	704.82	1.87	2.27	Down	-0.35	0.000306492	0.00198965	248101	249100	-0.19	1.81231e-10	2.46685e-09	Promoter (<=1kb)	1	245270	248035	2766	2	Potri.001G004000	Potri.001G004000.2	0
15	Chr01	255602	258100	2499	*	2500	402.46;508.93	657.77;688.13	455.7	672.95	1.4	2.08	Down	-0.56	1.5467e-06	1.34204e-05	256801	257800	-0.72	1.71103e-11	7.26e-10	Promoter (<=1kb)	1	255986	257228	1243	1	Potri.001G004100	Potri.001G004100.1	0
16	Chr01	280102	281100	999	*	1000	254.05;233.91	215.27;198.00	243.98	206.64	1.54	1.37	Up	0.24	9.96538e-10	2.03965e-08	280101	281100	0.24	9.96538e-10	1.09488e-08	Intron (Potri.001G004300.3/Potri.001G004300, intron 12 of 12)	1	259024	275262	16239	2	Potri.001G004200	Potri.001G004200.1	-4840
17	Chr01	300802	301800	999	*	1000	105.65;116.47	183.99;187.35	111.06	185.67	1.04	1.78	Down	-0.74	1.19514e-07	1.32823e-06	300801	301800	-0.74	1.19514e-07	8.66292e-07	Promoter (<=1kb)	1	300332	308109	7778	1	Potri.001G004600	Potri.001G004600.1	470
18	Chr01	303602	305200	1599	*	1600	339.57;242.72	409.38;401.33	291.15	405.36	1.23	1.68	Down	-0.48	8.49156e-06	6.64229e-05	304101	305100	-0.55	6.46789e-06	3.897e-05	Promoter (<=1kb)	1	303919	304926	1008	2	Potri.001G004700	Potri.001G004700.1	0
19	Chr01	335302	336500	1199	*	1200	374.79;396.38	333.03;330.30	385.59	331.66	2.39	1.99	Up	0.22	5.55472e-10	1.25566e-08	335501	336500	0.23	4.41991e-08	3.43139e-07	Promoter (<=1kb)	1	335096	336465	1370	1	Potri.001G005000	Potri.001G005000.9	206
20	Chr01	366102	367800	1699	*	1700	328.25;334.72	465.50;481.24	331.49	473.37	1.82	2.24	Down	-0.51	5.75132e-11	3.35671e-09	366101	367100	-0.62	1.55881e-11	7.26e-10	Promoter (<=1kb)	1	365552	367849	2298	2	Potri.001G005500	Potri.001G005500.1	49
21	Chr01	390402	391600	1199	*	1200	222.61;245.66	167.43;174.92	234.13	171.17	1.83	1.39	Up	0.45	0.000882603	0.00560575	390401	391400	0.47	2.06206e-06	1.29046e-05	Promoter (<=1kb)	1	388517	390799	2283	2	Potri.001G005800	Potri.001G005800.1	0
22	Chr01	435702	436700	999	*	1000	235.19;368.00	216.19;225.53	301.59	220.86	2.84	3.68	Up	0.45	9.77692e-05	0.000653922	435701	436700	0.45	9.77692e-05	0.000537509	Promoter (<=1kb)	1	435616	439980	4365	1	Potri.001G006400	Potri.001G006400.6	86
23	Chr01	486602	487600	999	*	1000	203.74;231.96	97.52;79.02	217.85	88.27	2.78	1.76	Up	1.3	1.49864e-10	4.6799e-09	486601	487600	1.3	1.49864e-10	2.09087e-09	Distal Intergenic	1	493207	494619	1413	1	Potri.001G007000	Potri.001G007000.1	-5607
24	Chr01	500402	501500	1099	*	1100	364.73;372.89	333.95;314.32	368.81	324.13	3	1.96	Up	0.19	3.49359e-07	3.46536e-06	500501	501500	0.1	2.01925e-07	1.41302e-06	Promoter (<=1kb)	1	499381	501124	1744	2	Potri.001G007300	Potri.001G007300.1	0
25	Chr01	580602	581700	1099	*	1100	339.57;352.34	287.95;316.09	345.96	302.02	2.93	2.78	Up	0.2	2.13988e-09	3.94976e-08	580601	581600	0.2	2.13988e-09	2.18708e-08	Promoter (<=1kb)	1	571896	581529	9634	2	Potri.001G008800	Potri.001G008800.1	0
26	Chr01	596002	597000	999	*	1000	223.87;230.00	231.83;250.39	226.93	241.11	1.55	1.81	Down	-0.09	3.43584e-06	2.82626e-05	596001	597000	-0.09	3.43584e-06	2.11107e-05	Promoter (2-3kb)	1	591887	593077	1191	2	Potri.001G009000	Potri.001G009000.1	-2925
27	Chr01	599302	601200	1899	*	1900	210.03;166.38	425.02;392.45	188.21	408.74	1.06	2.87	Down	-1.12	3.91769e-11	3.35671e-09	600101	601100	-1.42	1.71792e-11	7.26e-10	Promoter (<=1kb)	1	600046	600633	588	1	Potri.001G009100	Potri.001G009100.1	0
28	Chr01	664802	666100	1299	*	1300	381.08;378.76	349.58;332.08	379.92	340.83	2.36	1.49	Up	0.16	2.97258e-10	7.53401e-09	665101	666100	0.35	8.0388e-10	9.05845e-09	Promoter (<=1kb)	1	662207	665675	3469	2	Potri.001G010400	Potri.001G010400.1	0
29	Chr01	667902	669500	1599	*	1600	471.63;598.00	344.07;372.92	534.81	358.49	2.73	2.13	Up	0.58	3.46947e-07	3.44265e-06	667901	668900	0.72	6.88405e-08	5.1893e-07	Promoter (<=1kb)	1	666579	668635	2057	2	Potri.001G010500	Potri.001G010500.4	0
30	Chr01	853202	854200	999	*	1000	216.32;273.06	180.31;166.04	244.69	173.18	1.5	1.13	Up	0.5	3.2709e-05	0.000236109	853201	854200	0.5	3.2709e-05	0.000187006	Promoter (<=1kb)	1	853409	854488	1080	2	Potri.001G012600	Potri.001G012600.1	288
31	Chr01	944402	945400	999	*	1000	285.49;387.57	242.87;261.93	336.53	252.4	3.16	4.1	Up	0.42	6.9498e-05	0.000477296	944401	945400	0.42	6.9498e-05	0.000386958	Promoter (<=1kb)	1	941307	945051	3745	2	Potri.001G013800	Potri.001G013800.5	0
32	Chr01	1163502	1164500	999	*	1000	250.28;303.40	188.59;209.55	276.84	199.07	2.88	2.59	Up	0.48	5.138e-05	0.000360856	1163501	1164500	0.48	5.138e-05	0.000289486	Promoter (<=1kb)	1	1163628	1167197	3570	1	Potri.001G015900	Potri.001G015900.1	0
33	Chr01	1175602	1177600	1999	*	2000	496.78;552.00	771.85;676.58	524.39	724.21	2.25	2.57	Down	-0.47	0.000897044	0.005691	1176601	1177600	-0.27	3.89691e-09	3.75533e-08	Promoter (<=1kb)	1	1176158	1180309	4152	1	Potri.001G016200	Potri.001G016200.1	0
34	Chr01	1180102	1182300	2199	*	2200	379.82;368.00	519.78;525.64	373.91	522.71	1.21	1.4	Down	-0.48	6.09054e-11	3.35671e-09	1180201	1181200	-0.66	1.90515e-10	2.57877e-09	Promoter (<=1kb)	1	1181400	1183059	1660	2	Potri.001G016300	Potri.001G016300.1	759
35	Chr01	1188402	1189400	999	*	1000	166.01;122.34	219.87;204.22	144.18	212.04	0.97	1.49	Down	-0.56	4.53517e-05	0.000320777	1188401	1189400	-0.56	4.53517e-05	0.000256478	Promoter (1-2kb)	1	1189140	1190597	1458	2	Potri.001G016500	Potri.001G016500.1	1197
36	Chr01	1220902	1222800	1899	*	1900	377.30;441.40	196.87;226.42	409.35	211.64	2.66	1.62	Up	0.95	8.26769e-09	1.27983e-07	1221701	1222700	0.76	1.13221e-11	7.26e-10	Promoter (<=1kb)	1	1217743	1222206	4464	2	Potri.001G017000	Potri.001G017000.1	0
37	Chr01	1233802	1234800	999	*	1000	202.49;180.08	239.19;253.05	191.29	246.12	0.99	1.03	Down	-0.36	2.45572e-09	4.44046e-08	1233801	1234800	-0.36	2.45572e-09	2.47322e-08	Promoter (1-2kb)	1	1228065	1232540	4476	2	Potri.001G017100	Potri.001G017100.2	-1262
38	Chr01	1241202	1242200	999	*	1000	368.50;342.55	324.75;340.95	355.53	332.85	3.69	3.34	Up	0.1	1.10108e-06	9.85236e-06	1241201	1242200	0.1	1.10108e-06	7.08607e-06	Promoter (<=1kb)	1	1239126	1242035	2910	2	Potri.001G017300	Potri.001G017300.3	0
39	Chr01	1261502	1263200	1699	*	1700	345.86;279.91	224.47;229.08	312.89	226.77	1.68	1.13	Up	0.46	2.95124e-05	0.000214756	1262001	1263000	0.77	1.53518e-07	1.09096e-06	Promoter (<=1kb)	1	1261737	1263184	1448	1	Potri.001G017500	Potri.001G017500.1	0
40	Chr01	1297902	1298900	999	*	1000	240.22;253.49	221.71;231.74	246.85	226.73	1.65	1.43	Up	0.12	1.24498e-06	1.1013e-05	1297901	1298900	0.12	1.24498e-06	7.95808e-06	Promoter (<=1kb)	1	1298140	1299154	1015	1	Potri.001G018100	Potri.001G018100.2	0
41	Chr01	1321902	1324400	2499	*	2500	431.38;452.17	697.33;670.37	441.78	683.85	1.55	1.84	Down	-0.63	1.10409e-10	3.97467e-09	1323101	1324100	-0.82	1.62223e-11	7.26e-10	Promoter (<=1kb)	1	1322131	1323645	1515	2	Potri.001G018300	Potri.001G018300.1	0
42	Chr01	1363802	1365300	1499	*	1500	148.41;185.96	277.83;292.12	167.18	284.97	0.9	2.29	Down	-0.77	1.36956e-07	1.49267e-06	1364101	1365100	-0.93	1.19638e-11	7.26e-10	Promoter (<=1kb)	1	1363959	1368430	4472	1	Potri.001G018700	Potri.001G018700.3	0
43	Chr01	1392502	1394200	1699	*	1700	462.83;392.47	636.61;579.80	427.65	608.21	1.72	2.06	Down	-0.51	0.00103775	0.00656648	1393201	1394200	-0.46	4.63618e-11	8.49561e-10	Promoter (<=1kb)	1	1387279	1393768	6490	2	Potri.001G019000	Potri.001G019000.1	0
44	Chr01	1526902	1528100	1199	*	1200	183.62;135.06	259.43;247.73	159.34	253.58	0.8	1.22	Down	-0.67	3.20319e-07	3.20923e-06	1527101	1528100	-0.68	3.50506e-07	2.382e-06	Distal Intergenic	1	1523710	1526507	2798	1	Potri.001G020200	Potri.001G020200.2	3192
45	Chr01	1542202	1543200	999	*	1000	344.60;343.53	398.34;398.67	344.07	398.51	4.59	5.66	Down	-0.21	4.25542e-11	3.35671e-09	1542201	1543200	-0.21	4.25542e-11	8.1454e-10	Promoter (<=1kb)	1	1541510	1546239	4730	1	Potri.001G020300	Potri.001G020300.9	692
46	Chr01	1543302	1546300	2999	*	3000	655.25;590.17	995.40;1069.92	622.71	1032.66	1.61	2.8	Down	-0.73	1.57227e-10	4.81822e-09	1543801	1544800	-0.96	2.90513e-11	7.38682e-10	Promoter (1-2kb)	1	1541510	1546239	4730	1	Potri.001G020300	Potri.001G020300.9	1792
47	Chr01	1579702	1580800	1099	*	1100	220.09;194.77	285.19;278.80	207.43	281.99	1.26	1.67	Down	-0.44	3.32072e-09	5.73855e-08	1579701	1580700	-0.44	5.64395e-09	5.28831e-08	Promoter (<=1kb)	1	1580124	1580892	769	2	Potri.001G020700	Potri.001G020700.2	92
48	Chr01	1584802	1586100	1299	*	1300	316.94;344.51	256.67;253.05	330.72	254.86	2.29	1.99	Up	0.38	0.00079985	0.00508825	1584901	1585900	0.46	3.43075e-10	4.29696e-09	Promoter (<=1kb)	1	1581708	1584937	3230	2	Potri.001G020800	Potri.001G020800.1	0
49	Chr01	1645102	1646100	999	*	1000	347.12;344.51	338.55;342.73	345.81	340.64	2.34	2.45	Up	0.02	8.43735e-07	7.73689e-06	1645101	1646100	0.02	8.43735e-07	5.50607e-06	Promoter (<=1kb)	1	1645035	1649822	4788	1	Potri.001G021500	Potri.001G021500.2	67
50	Chr01	1729402	1730800	1399	*	1400	276.69;322.98	386.38;370.26	299.83	378.32	1.44	1.59	Down	-0.34	0.0270283	0.162586	1729401	1730400	-0.39	2.76822e-11	7.30622e-10	Promoter (<=1kb)	1	1729269	1730252	984	2	Potri.001G022400	Potri.001G022400.1	0
51	Chr01	1735602	1737400	1799	*	1800	447.73;441.40	500.46;514.10	444.57	507.28	1.8	2.06	Down	-0.19	0.001629	0.010222	1735601	1736600	-0.35	8.06961e-11	1.24569e-09	Promoter (<=1kb)	1	1736492	1736812	321	2	Potri.001G022600	Potri.001G022600.1	0
52	Chr01	1760002	1761100	1099	*	1100	254.05;260.34	213.43;196.23	257.2	204.83	2.2	2.34	Up	0.33	1.80477e-10	5.25114e-09	1760101	1761100	0.33	3.69464e-09	3.57275e-08	Promoter (<=1kb)	1	1755947	1761034	5088	2	Potri.001G023000	Potri.001G023000.1	0
53	Chr01	1768402	1769500	1099	*	1100	188.65;206.51	249.31;253.94	197.58	251.62	1.01	1.36	Down	-0.35	4.99747e-11	3.35671e-09	1768501	1769500	-0.39	5.40476e-10	6.39625e-09	Promoter (<=1kb)	1	1768060	1768956	897	2	Potri.001G023200	Potri.001G023200.1	0
54	Chr01	1783202	1784800	1599	*	1600	348.38;347.45	225.39;242.40	347.91	233.89	1.84	1.52	Up	0.57	3.57267e-09	6.11339e-08	1783301	1784300	0.65	1.16622e-11	7.26e-10	Promoter (<=1kb)	1	1783517	1786644	3128	1	Potri.001G023500	Potri.001G023500.1	0
55	Chr01	1803802	1807900	4099	*	4100	1070.28;1150.00	1471.94;1541.40	1110.14	1506.67	1.87	2.37	Down	-0.44	3.13449e-10	7.85171e-09	1804001	1805000	-0.86	1.08706e-11	7.26e-10	Promoter (<=1kb)	1	1804238	1807952	3715	2	Potri.001G024100	Potri.001G024100.1	52
56	Chr01	1817902	1819000	1099	*	1100	359.70;377.79	294.39;307.21	368.74	300.8	2.16	2.13	Up	0.29	0.000149631	0.000987661	1818001	1819000	0.25	4.69235e-07	3.15546e-06	Intron (Potri.001G024200.1/Potri.001G024200, intron 8 of 8)	1	1818992	1823316	4325	2	Potri.001G024200	Potri.001G024200.1	4316
57	Chr01	1868302	1869400	1099	*	1100	167.27;137.02	235.51;221.09	152.15	228.3	0.97	1.91	Down	-0.59	4.78133e-05	0.000337291	1868401	1869400	-0.63	8.86842e-06	5.29195e-05	Intron (Potri.001G025100.2/Potri.001G025100, intron 10 of 10)	1	1864403	1868802	4400	1	Potri.001G025100	Potri.001G025100.20	3899
58	Chr01	1880102	1881100	999	*	1000	232.67;253.49	198.71;198.00	243.08	198.36	1.37	1.18	Up	0.29	6.36099e-09	1.01971e-07	1880101	1881100	0.29	6.36099e-09	5.90369e-08	Promoter (<=1kb)	1	1878873	1879741	869	2	Potri.001G025300	Potri.001G025300.1	-361
59	Chr01	1882202	1883200	999	*	1000	303.10;288.72	333.95;320.53	295.91	327.24	1.46	1.53	Down	-0.15	4.16976e-08	5.23306e-07	1882201	1883200	-0.15	4.16976e-08	3.25484e-07	Promoter (1-2kb)	1	1880756	1884303	3548	2	Potri.001G025400	Potri.001G025400.1	1103
60	Chr01	1909902	1910900	999	*	1000	266.63;259.36	222.63;236.18	262.99	229.41	1.67	1.27	Up	0.2	5.56597e-09	9.08436e-08	1909901	1910900	0.2	5.56597e-09	5.22225e-08	Promoter (<=1kb)	1	1910299	1910571	273	1	Potri.001G025900	Potri.001G025900.1	0
61	Chr01	1911702	1912800	1099	*	1100	314.42;282.85	519.78;408.44	298.63	464.11	1.58	2.08	Down	-0.64	9.70914e-07	8.77343e-06	1911701	1912700	-0.63	8.25905e-07	5.39286e-06	Promoter (<=1kb)	1	1910613	1912364	1752	2	Potri.001G026000	Potri.001G026000.1	0
62	Chr01	1917402	1918900	1499	*	1500	306.87;290.68	181.23;214.87	298.78	198.05	1.96	1.33	Up	0.59	1.20308e-07	1.33441e-06	1917501	1918500	0.77	1.38574e-11	7.26e-10	Promoter (2-3kb)	1	1915765	1921494	5730	2	Potri.001G026100	Potri.001G026100.1	2594
63	Chr01	1931002	1932000	999	*	1000	223.87;231.96	253.91;259.27	227.91	256.59	1.33	1.23	Down	-0.17	6.86347e-09	1.08901e-07	1931001	1932000	-0.17	6.86347e-09	6.31754e-08	Promoter (2-3kb)	1	1931948	1934801	2854	2	Potri.001G026300	Potri.001G026300.2	2801
64	Chr01	1934102	1935100	999	*	1000	241.47;219.23	267.71;253.05	230.35	260.38	2.65	2.35	Down	-0.18	1.74713e-09	3.30234e-08	1934101	1935100	-0.18	1.74713e-09	1.81693e-08	Promoter (<=1kb)	1	1931948	1934801	2854	2	Potri.001G026300	Potri.001G026300.2	0
65	Chr01	1944502	1945500	999	*	1000	294.30;273.06	372.58;346.28	283.68	359.43	2.25	2.68	Down	-0.34	1.57631e-10	4.82265e-09	1944501	1945500	-0.34	1.57631e-10	2.18558e-09	Promoter (<=1kb)	1	1945261	1945891	631	1	Potri.001G026500	Potri.001G026500.1	0
66	Chr01	1948002	1949000	999	*	1000	310.65;331.79	342.23;370.26	321.22	356.24	2.78	2.47	Down	-0.15	1.04859e-05	8.11929e-05	1948001	1949000	-0.15	1.04859e-05	6.22257e-05	Promoter (<=1kb)	1	1947428	1949482	2055	2	Potri.001G026600	Potri.001G026600.1	482
67	Chr01	1953802	1954800	999	*	1000	243.99;228.04	201.47;211.32	236.02	206.4	2.04	1.89	Up	0.19	5.54826e-09	9.06076e-08	1953801	1954800	0.19	5.54826e-09	5.20738e-08	Promoter (<=1kb)	1	1953016	1955414	2399	2	Potri.001G026700	Potri.001G026700.1	614
68	Chr01	1985602	1987100	1499	*	1500	264.11;289.70	379.02;475.03	276.91	427.03	1.66	2.7	Down	-0.62	8.73055e-07	7.95481e-06	1985901	1986900	-0.8	2.34253e-07	1.62782e-06	Promoter (<=1kb)	1	1985671	1987119	1449	2	Potri.001G027000	Potri.001G027000.1	19
69	Chr01	1993902	1994900	999	*	1000	125.77;100.81	185.83;207.77	113.29	196.8	0.79	1.23	Down	-0.8	7.20145e-06	5.69376e-05	1993901	1994900	-0.8	7.20145e-06	4.32591e-05	Promoter (2-3kb)	1	1993782	1997676	3895	2	Potri.001G027100	Potri.001G027100.1	2776
70	Chr01	1996102	1997900	1799	*	1800	218.84;246.64	358.78;345.39	232.74	352.09	0.9	1.53	Down	-0.6	6.62325e-09	1.05841e-07	1996701	1997700	-0.88	1.10434e-11	7.26e-10	Promoter (<=1kb)	1	1993782	1997676	3895	2	Potri.001G027100	Potri.001G027100.1	0
71	Chr01	2062802	2064100	1299	*	1300	154.69;224.13	264.03;261.04	189.41	262.54	1.1	1.68	Down	-0.47	0.000287308	0.00186794	2062901	2063900	-0.72	4.00402e-07	2.7102e-06	Promoter (<=1kb)	1	2062176	2063738	1563	1	Potri.001G027700	Potri.001G027700.1	626
72	Chr01	2082602	2085500	2899	*	2900	534.51;533.40	715.73;780.47	533.96	748.1	1.66	2.36	Down	-0.49	4.75793e-07	4.60255e-06	2084501	2085500	-0.49	3.46952e-10	4.3367e-09	Promoter (<=1kb)	1	2082775	2085080	2306	2	Potri.001G028000	Potri.001G028000.1	0
73	Chr01	2103102	2105600	2499	*	2500	384.85;329.83	563.94;544.28	357.34	554.11	1.03	1.47	Down	-0.63	6.07549e-09	9.79005e-08	2103201	2104200	-0.79	1.01478e-07	7.44641e-07	Promoter (<=1kb)	1	2103127	2105762	2636	1	Potri.001G028200	Potri.001G028200.3	0
74	Chr01	2111002	2112000	999	*	1000	216.32;201.62	250.23;266.37	208.97	258.3	1.37	1.97	Down	-0.31	1.84335e-06	1.57937e-05	2111001	2112000	-0.31	1.84335e-06	1.15701e-05	Promoter (<=1kb)	1	2110038	2111646	1609	1	Potri.001G028300	Potri.001G028300.1	964
75	Chr01	2118802	2121700	2899	*	2900	535.77;506.00	965.04;850.61	520.88	907.82	1.23	2.02	Down	-0.8	4.4088e-08	5.49721e-07	2119101	2120100	-0.75	1.89569e-11	7.26e-10	Promoter (<=1kb)	1	2118965	2121516	2552	1	Potri.001G028400	Potri.001G028400.1	0
76	Chr01	2185902	2187900	1999	*	2000	515.65;579.40	301.75;315.21	547.53	308.48	2.05	1.32	Up	0.83	1.94795e-08	2.68685e-07	2185901	2186900	0.68	1.89367e-11	7.26e-10	Promoter (<=1kb)	1	2186522	2187295	774	1	Potri.001G029700	Potri.001G029700.1	0
77	Chr01	2195102	2197100	1999	*	2000	559.67;698.81	435.14;423.53	629.24	429.34	2.09	1.65	Up	0.55	4.69388e-07	4.54926e-06	2195701	2196700	0.62	1.22392e-10	1.7545e-09	Promoter (<=1kb)	1	2195164	2204247	9084	1	Potri.001G029800	Potri.001G029800.1	0
78	Chr01	2319202	2320200	999	*	1000	213.81;216.30	261.27;267.26	215.05	264.26	1.62	2.26	Down	-0.3	2.00997e-08	2.76217e-07	2319201	2320200	-0.3	2.00997e-08	1.67079e-07	Promoter (<=1kb)	1	2319134	2322319	3186	1	Potri.001G031500	Potri.001G031500.1	68
79	Chr01	2363902	2365000	1099	*	1100	211.29;231.96	277.83;255.72	221.62	266.77	1.27	1.11	Down	-0.27	2.98121e-09	5.23775e-08	2363901	2364900	-0.32	3.92637e-11	7.81453e-10	Promoter (<=1kb)	1	2364213	2364767	555	1	Potri.001G032300	Potri.001G032300.1	0
80	Chr01	2428002	2429500	1499	*	1500	334.54;337.66	287.03;285.90	336.1	286.47	1.68	1.28	Up	0.23	3.56664e-07	3.53154e-06	2428201	2429200	0.35	8.48869e-11	1.29676e-09	Promoter (2-3kb)	1	2419596	2425147	5552	2	Potri.001G033200	Potri.001G033200.2	-2855
81	Chr01	2472302	2473800	1499	*	1500	524.45;512.85	746.09;620.64	518.65	683.37	1.93	1.94	Down	-0.4	2.83801e-05	0.000207192	2472801	2473800	-0.54	1.95192e-11	7.26e-10	Promoter (<=1kb)	1	2471532	2473883	2352	1	Potri.001G034200	Potri.001G034200.2	770
82	Chr01	2494802	2495800	999	*	1000	207.52;220.21	262.19;277.03	213.86	269.61	1.35	1.64	Down	-0.33	3.42104e-09	5.88822e-08	2494801	2495800	-0.33	3.42104e-09	3.33532e-08	Promoter (<=1kb)	1	2493774	2495234	1461	2	Potri.001G034500	Potri.001G034500.1	0
83	Chr01	2506102	2508300	2199	*	2200	669.09;667.49	622.81;600.22	668.29	611.52	1.67	1.65	Up	0.13	1.08385e-10	3.94244e-09	2507301	2508300	0.1	4.59091e-09	4.36684e-08	Promoter (<=1kb)	1	2505867	2507727	1861	2	Potri.001G034900	Potri.001G034900.1	0
84	Chr01	2522902	2524500	1599	*	1600	559.67;532.42	418.58;443.95	546.05	431.27	2.73	1.84	Up	0.34	7.22634e-11	3.40298e-09	2523201	2524200	0.35	1.44864e-10	2.03279e-09	Promoter (<=1kb)	1	2523816	2524499	684	1	Potri.001G035400	Potri.001G035400.1	0
85	Chr01	2527902	2529800	1899	*	1900	299.33;332.76	394.66;410.21	316.05	402.44	1.27	1.28	Down	-0.35	1.93393e-10	5.50642e-09	2528101	2529100	-0.45	2.8024e-10	3.59376e-09	Promoter (<=1kb)	1	2526621	2529050	2430	2	Potri.001G035500	Potri.001G035500.3	0
86	Chr01	2589902	2591200	1299	*	1300	357.18;331.79	246.55;235.29	344.48	240.92	2.05	1.59	Up	0.52	1.99938e-07	2.0929e-06	2589901	2590900	0.5	8.95815e-11	1.35542e-09	Promoter (<=1kb)	1	2591143	2592120	978	2	Potri.001G036500	Potri.001G036500.1	920
87	Chr01	2598002	2599100	1099	*	1100	245.25;230.98	165.59;146.50	238.11	156.05	1.23	0.66	Up	0.61	6.70318e-07	6.28289e-06	2598101	2599100	0.63	4.64937e-08	3.59404e-07	Promoter (<=1kb)	1	2597845	2599166	1322	2	Potri.001G036600	Potri.001G036600.1	66
88	Chr01	2615402	2618700	3299	*	3300	430.13;437.49	926.40;1024.64	433.81	975.52	1.28	2.52	Down	-1.17	7.18065e-10	1.54919e-08	2617601	2618600	-1.33	2.67039e-11	7.28762e-10	Promoter (<=1kb)	1	2614753	2618030	3278	2	Potri.001G036900	Potri.001G036900.1	0
89	Chr01	2623502	2624500	999	*	1000	332.03;351.36	380.86;390.68	341.69	385.77	2.38	2.47	Down	-0.18	3.56351e-11	3.35671e-09	2623501	2624500	-0.18	3.56351e-11	7.65698e-10	Promoter (<=1kb)	1	2620654	2623618	2965	2	Potri.001G037000	Potri.001G037000.2	0
90	Chr01	2629102	2630100	999	*	1000	323.22;297.53	366.14;356.94	310.38	361.54	1.82	1.53	Down	-0.22	1.20808e-05	9.28848e-05	2629101	2630100	-0.22	1.20808e-05	7.13863e-05	Promoter (<=1kb)	1	2629062	2631057	1996	1	Potri.001G037200	Potri.001G037200.1	40
91	Chr01	2642402	2643800	1399	*	1400	265.37;267.19	337.63;359.60	266.28	348.61	1.38	2.01	Down	-0.39	3.91726e-11	3.35671e-09	2642601	2643600	-0.46	3.38588e-11	7.645e-10	Distal Intergenic	1	2648795	2651371	2577	1	Potri.001G037400	Potri.001G037400.1	-4995
92	Chr01	2650302	2651500	1199	*	1200	240.22;257.40	320.15;328.52	248.81	324.34	1.35	1.97	Down	-0.38	0.000925749	0.00587044	2650501	2651500	-0.31	1.33296e-10	1.88706e-09	Promoter (1-2kb)	1	2648795	2651371	2577	1	Potri.001G037400	Potri.001G037400.1	1507
93	Chr01	2653502	2654500	999	*	1000	179.85;201.62	249.31;232.63	190.73	240.97	1.2	1.34	Down	-0.34	6.77135e-09	1.07961e-07	2653501	2654500	-0.34	6.77135e-09	6.25026e-08	Promoter (<=1kb)	1	2653675	2654721	1047	2	Potri.001G037500	Potri.001G037500.1	221
94	Chr01	3028102	3029100	999	*	1000	367.24;374.85	333.03;354.27	371.05	343.65	2.66	3.03	Up	0.11	4.89561e-10	1.13516e-08	3028101	3029100	0.11	4.89561e-10	5.86706e-09	Promoter (<=1kb)	1	3028192	3033387	5196	1	Potri.001G041600	Potri.001G041600.1	0
95	Chr01	3047002	3049700	2699	*	2700	763.41;650.85	399.26;368.48	707.13	383.87	1.94	1.14	Up	0.88	1.73936e-07	1.84388e-06	3048701	3049700	0.75	1.24527e-11	7.26e-10	Promoter (<=1kb)	1	3047540	3051910	4371	1	Potri.001G041800	Potri.001G041800.2	0
96	Chr01	3051402	3052400	999	*	1000	192.42;192.81	238.27;237.07	192.62	237.67	1.17	1.11	Down	-0.3	1.82613e-08	2.55096e-07	3051401	3052400	-0.3	1.82613e-08	1.53491e-07	Promoter (<=1kb)	1	3051911	3053345	1435	2	Potri.001G041900	Potri.001G041900.3	945
97	Chr01	3110102	3111200	1099	*	1100	174.82;255.45	308.19;314.32	215.13	311.25	1.14	1.86	Down	-0.53	6.96539e-06	5.51806e-05	3110201	3111200	-0.54	7.12431e-06	4.28003e-05	Promoter (1-2kb)	1	3107642	3112488	4847	2	Potri.001G042900	Potri.001G042900.1	1288
98	Chr01	3124602	3125700	1099	*	1100	298.07;278.94	229.07;239.73	288.5	234.4	1.97	2.09	Up	0.3	0.0374033	0.223982	3124701	3125700	0.43	8.9473e-09	8.02011e-08	Promoter (<=1kb)	1	3124224	3131560	7337	1	Potri.001G043000	Potri.001G043000.3	378
99	Chr01	3130102	3131800	1699	*	1700	496.78;410.08	312.79;284.13	453.43	298.46	2.17	1.32	Up	0.6	2.2979e-07	2.37467e-06	3130601	3131600	0.67	3.21032e-09	3.14636e-08	Promoter (1-2kb)	1	3133171	3134970	1800	1	Potri.001G043100	Potri.001G043100.2	-1371
100	Chr01	3132402	3135400	2999	*	3000	1343.20;1433.83	846.36;986.46	1388.51	916.41	3.78	2.48	Up	0.6	5.91893e-08	7.17974e-07	3132501	3133500	0.55	2.70604e-11	7.29647e-10	Promoter (<=1kb)	1	3133171	3134970	1800	1	Potri.001G043100	Potri.001G043100.2	0
101	Chr01	3154702	3155700	999	*	1000	194.94;191.83	259.43;240.62	193.38	250.03	1.54	1.89	Down	-0.37	2.3087e-10	6.24243e-09	3154701	3155700	-0.37	2.3087e-10	3.0338e-09	Promoter (<=1kb)	1	3154937	3155889	953	1	Potri.001G043600	Potri.001G043600.3	0
102	Chr01	3161002	3162700	1699	*	1700	203.74;188.89	307.27;319.65	196.32	313.46	1.26	1.89	Down	-0.68	1.83132e-11	3.35671e-09	3161001	3162000	-0.82	2.16065e-08	1.78382e-07	Promoter (<=1kb)	1	3159945	3162104	2160	2	Potri.001G043700	Potri.001G043700.1	0
103	Chr01	3197902	3200000	2099	*	2100	521.94;573.53	355.10;389.79	547.73	372.45	1.58	1.1	Up	0.56	8.20847e-08	9.55828e-07	3198101	3199100	0.61	1.16226e-10	1.68068e-09	Promoter (<=1kb)	1	3196560	3199696	3137	2	Potri.001G044300	Potri.001G044300.2	0
104	Chr01	3203202	3206600	3399	*	3400	943.26;913.15	563.94;450.17	928.2	507.05	2.1	1.1	Up	0.87	7.03468e-09	1.11333e-07	3204901	3205900	0.94	1.00844e-11	7.26e-10	Promoter (<=1kb)	1	3203354	3207047	3694	1	Potri.001G044400	Potri.001G044400.1	0
105	Chr01	3208802	3211600	2799	*	2800	769.70;952.29	484.82;483.91	861	484.36	2.53	1.47	Up	0.83	1.95614e-07	2.05187e-06	3209001	3210000	0.66	1.71808e-11	7.26e-10	Promoter (<=1kb)	1	3209312	3211607	2296	2	Potri.001G044500	Potri.001G044500.1	7
106	Chr01	3520202	3522000	1799	*	1800	426.35;422.81	288.87;297.45	424.58	293.16	2	1.38	Up	0.53	4.75306e-11	3.35671e-09	3520301	3521300	0.63	1.22462e-09	1.31797e-08	Distal Intergenic	1	3525095	3526961	1867	1	Potri.001G047500	Potri.001G047500.1	-3095
107	Chr01	3525402	3526400	999	*	1000	368.50;369.96	310.03;333.85	369.23	321.94	3.67	2.74	Up	0.2	6.55348e-07	6.14981e-06	3525401	3526400	0.2	6.55348e-07	4.33188e-06	Promoter (<=1kb)	1	3525095	3526961	1867	1	Potri.001G047500	Potri.001G047500.1	307
108	Chr01	3540002	3541500	1499	*	1500	177.33;152.68	255.75;299.22	165.01	277.49	1.12	2.44	Down	-0.75	6.07054e-07	5.72935e-06	3540101	3541100	-0.72	3.15624e-11	7.55374e-10	Promoter (<=1kb)	1	3540088	3542362	2275	1	Potri.001G047800	Potri.001G047800.1	0
109	Chr01	3567402	3568400	999	*	1000	238.96;217.28	149.03;160.71	228.12	154.87	1.65	1.57	Up	0.56	2.8124e-05	0.000205564	3567401	3568400	0.56	2.8124e-05	0.000161903	Promoter (<=1kb)	1	3566553	3567609	1057	1	Potri.001G048200	Potri.001G048200.1	849
110	Chr01	3640302	3642200	1899	*	1900	295.55;293.62	494.94;411.99	294.59	453.46	0.75	1.12	Down	-0.62	4.69528e-07	4.54982e-06	3641201	3642200	-0.88	2.3366e-11	7.26e-10	Distal Intergenic	1	3655178	3662745	7568	1	Potri.001G048800	Potri.001G048800.1	-12978
111	Chr01	3771702	3773500	1799	*	1800	342.09;295.57	673.41;516.76	318.83	595.09	1.65	2.38	Down	-0.9	6.59563e-07	6.18521e-06	3771801	3772800	-0.89	1.83086e-07	1.28683e-06	Promoter (<=1kb)	1	3772319	3774197	1879	2	Potri.001G049600	Potri.001G049600.1	697
112	Chr01	3822402	3823400	999	*	1000	241.47;236.85	200.55;202.44	239.16	201.5	1.38	0.91	Up	0.25	1.02608e-08	1.54924e-07	3822401	3823400	0.25	1.02608e-08	9.09959e-08	Promoter (1-2kb)	1	3820470	3823780	3311	1	Potri.001G050100	Potri.001G050100.3	1932
113	Chr01	3860702	3862500	1799	*	1800	402.46;434.55	459.98;473.25	418.5	466.62	2.15	2.25	Down	-0.16	3.95798e-11	3.35671e-09	3861501	3862500	-0.2	1.05207e-06	6.78748e-06	Promoter (<=1kb)	1	3859513	3862105	2593	2	Potri.001G050600	Potri.001G050600.1	0
114	Chr01	3939702	3941300	1599	*	1600	505.59;429.66	293.47;315.21	467.62	304.34	2.5	2.05	Up	0.62	6.97707e-07	6.51882e-06	3940201	3941200	0.69	4.01015e-11	7.88404e-10	Promoter (<=1kb)	1	3935809	3941304	5496	2	Potri.001G051900	Potri.001G051900.1	4
115	Chr01	3961502	3962500	999	*	1000	221.35;218.25	291.63;292.12	219.8	291.87	1.33	2.08	Down	-0.41	1.73408e-11	3.35671e-09	3961501	3962500	-0.41	1.73408e-11	7.26e-10	Promoter (<=1kb)	1	3958083	3962944	4862	2	Potri.001G052100	Potri.001G052100.1	444
116	Chr01	3990702	3992400	1699	*	1700	177.33;209.45	327.51;323.20	193.39	325.35	0.86	1.57	Down	-0.75	8.2193e-10	1.73049e-08	3991201	3992200	-0.93	9.99185e-12	7.26e-10	Promoter (<=1kb)	1	3989909	3995293	5385	1	Potri.001G052300	Potri.001G052300.1	793
117	Chr01	3996802	3997800	999	*	1000	250.28;259.36	230.91;221.09	254.82	226	1.58	1.52	Up	0.17	1.4446e-07	1.56407e-06	3996801	3997800	0.17	1.4446e-07	1.03264e-06	Intron (Potri.001G052400.1/Potri.001G052400, intron 9 of 9)	1	3999004	4001140	2137	2	Potri.001G052400	Potri.001G052400.2	3340
118	Chr01	4081102	4082600	1499	*	1500	347.12;344.51	450.78;476.80	345.81	463.79	1.51	1.86	Down	-0.42	3.70636e-07	3.6568e-06	4081401	4082400	-0.46	4.08939e-11	7.97689e-10	Distal Intergenic	1	4069830	4075546	5717	2	Potri.001G053400	Potri.001G053400.1	-5556
119	Chr01	4103302	4104300	999	*	1000	201.23;186.94	243.79;239.73	194.08	241.76	1.01	1.7	Down	-0.32	3.57481e-09	6.11378e-08	4103301	4104300	-0.32	3.57481e-09	3.46527e-08	Promoter (<=1kb)	1	4100737	4104806	4070	2	Potri.001G053800	Potri.001G053800.1	506
120	Chr01	4121702	4122700	999	*	1000	236.44;219.23	264.03;257.49	227.84	260.76	1.27	1.15	Down	-0.19	2.6475e-09	4.72581e-08	4121701	4122700	-0.19	2.6475e-09	2.64442e-08	Promoter (1-2kb)	1	4120554	4120784	231	1	Potri.001G054300	Potri.001G054300.1	1148
121	Chr01	4177302	4178600	1299	*	1300	183.62;184.98	256.67;320.53	184.3	288.6	1.08	1.81	Down	-0.65	6.36221e-06	5.06536e-05	4177301	4178300	-0.82	6.32517e-07	4.1889e-06	Promoter (<=1kb)	1	4174476	4178479	4004	2	Potri.001G055100	Potri.001G055100.1	0
122	Chr01	4189502	4191100	1599	*	1600	495.53;514.81	685.37;666.82	505.17	676.09	1.81	2.16	Down	-0.42	1.03675e-10	3.8361e-09	4189601	4190600	-0.39	3.40894e-11	7.64717e-10	Promoter (<=1kb)	1	4189775	4191855	2081	1	Potri.001G055300	Potri.001G055300.1	0
123	Chr01	4213202	4214200	999	*	1000	210.03;193.79	228.15;229.97	201.91	229.06	1.11	1.22	Down	-0.18	3.60368e-08	4.60234e-07	4213201	4214200	-0.18	3.60368e-08	2.84643e-07	Promoter (<=1kb)	1	4213596	4216259	2664	1	Potri.001G055700	Potri.001G055700.1	0
124	Chr01	4223302	4224700	1399	*	1400	426.35;441.40	289.79;333.85	433.88	311.82	2.9	3.2	Up	0.48	2.63027e-05	0.000193162	4223701	4224700	0.55	7.82786e-07	5.1251e-06	Promoter (<=1kb)	1	4223396	4223907	512	1	Potri.001G055800	Potri.001G055800.1	0
125	Chr01	4224702	4225800	1099	*	1100	181.11;180.08	261.27;273.47	180.6	267.37	1.79	2.64	Down	-0.57	2.66385e-11	3.35671e-09	4224801	4225800	-0.6	1.46638e-11	7.26e-10	Promoter (<=1kb)	1	4224329	4230450	6122	1	Potri.001G055900	Potri.001G055900.5	373
126	Chr01	4231302	4232300	999	*	1000	231.41;206.51	281.51;283.24	218.96	282.37	1.5	1.78	Down	-0.37	9.96288e-11	3.72639e-09	4231301	4232300	-0.37	9.96288e-11	1.48143e-09	Exon (Potri.001G056000.2/Potri.001G056000, exon 10 of 10)	1	4230830	4236822	5993	2	Potri.001G056000	Potri.001G056000.2	4522
127	Chr01	4235502	4236500	999	*	1000	223.87;228.04	248.39;261.93	225.95	255.16	1.46	1.65	Down	-0.18	2.02061e-08	2.77138e-07	4235501	4236500	-0.18	2.02061e-08	1.67756e-07	Promoter (<=1kb)	1	4230830	4236822	5993	2	Potri.001G056000	Potri.001G056000.2	322
128	Chr01	4252802	4253800	999	*	1000	142.12;120.38	187.67;196.23	131.25	191.95	1	1.07	Down	-0.55	1.15114e-10	4.05514e-09	4252801	4253800	-0.55	1.15114e-10	1.66606e-09	Promoter (<=1kb)	1	4250171	4252814	2644	2	Potri.001G056200	Potri.001G056200.2	0
129	Chr01	4316902	4318500	1599	*	1600	319.45;480.55	267.71;275.25	400	271.48	1.9	1.32	Up	0.56	1.23366e-06	1.09405e-05	4316901	4317900	0.6	2.22103e-06	1.3856e-05	Promoter (<=1kb)	1	4318174	4318567	394	1	Potri.001G056900	Potri.001G056900.1	0
130	Chr01	4367502	4368500	999	*	1000	250.28;255.45	196.87;216.65	252.86	206.76	2.43	2.54	Up	0.29	1.77568e-10	5.19775e-09	4367501	4368500	0.29	1.77568e-10	2.42418e-09	Promoter (1-2kb)	1	4366182	4373478	7297	1	Potri.001G057400	Potri.001G057400.3	1320
131	Chr01	4403402	4405000	1599	*	1600	432.64;336.68	248.39;237.07	384.66	242.73	1.93	1.15	Up	0.66	3.61838e-07	3.57642e-06	4403501	4404500	0.67	1.329e-11	7.26e-10	Promoter (<=1kb)	1	4404343	4405034	692	1	Potri.001G058000	Potri.001G058000.1	0
132	Chr01	4409502	4412500	2999	*	3000	1251.39;1139.23	811.40;912.76	1195.31	862.08	3.12	2.41	Up	0.47	0.00031638	0.00205217	4411501	4412500	0.72	1.21802e-11	7.26e-10	Promoter (<=1kb)	1	4408979	4411955	2977	2	Potri.001G058100	Potri.001G058100.1	0
133	Chr01	4417602	4419700	2099	*	2100	568.47;577.45	468.26;428.86	572.96	448.56	1.81	1.49	Up	0.35	7.7908e-07	7.18651e-06	4417701	4418700	0.35	2.5525e-10	3.31207e-09	Exon (Potri.001G058200.1/Potri.001G058200, exon 6 of 6)	1	4424461	4425107	647	2	Potri.001G058300	Potri.001G058300.1	5407
134	Chr01	4420102	4421100	999	*	1000	232.67;242.72	206.07;188.24	237.7	197.15	1.49	1.36	Up	0.27	6.16229e-08	7.42654e-07	4420101	4421100	0.27	6.16229e-08	4.68188e-07	Intron (Potri.001G058200.1/Potri.001G058200, intron 5 of 7)	1	4424461	4425107	647	2	Potri.001G058300	Potri.001G058300.1	4007
135	Chr01	4424002	4425800	1799	*	1800	613.75;510.89	434.22;419.98	562.32	427.1	0.33	0.13	Up	0.4	3.22036e-05	0.000232582	4424801	4425800	0.46	2.45106e-11	7.26e-10	Promoter (<=1kb)	1	4424461	4425107	647	2	Potri.001G058300	Potri.001G058300.1	0
136	Chr01	4480102	4481100	999	*	1000	296.81;214.34	177.55;174.03	255.58	175.79	2.09	1.45	Up	0.54	2.12487e-05	0.000157979	4480101	4481100	0.54	2.12487e-05	0.000123573	Promoter (1-2kb)	1	4478280	4482221	3942	2	Potri.001G058600	Potri.001G058600.1	1121
137	Chr01	4508102	4509900	1799	*	1800	311.90;335.70	150.87;190.01	323.8	170.44	2.64	2.2	Up	0.93	3.84531e-10	9.33085e-09	4508101	4509100	1.13	1.12775e-11	7.26e-10	Promoter (<=1kb)	1	4503179	4509102	5924	2	Potri.001G058800	Potri.001G058800.1	0
138	Chr01	4529302	4530300	999	*	1000	474.14;506.98	514.26;514.98	490.56	514.62	2.49	3.32	Down	-0.07	3.93863e-08	4.97541e-07	4529301	4530300	-0.07	3.93863e-08	3.08737e-07	Promoter (<=1kb)	1	4530125	4533790	3666	1	Potri.001G059000	Potri.001G059000.1	0
139	Chr01	4529802	4530800	999	*	1000	383.59;414.00	328.43;331.19	398.8	329.81	3.51	5.83	Up	0.27	1.85626e-10	5.35076e-09	4529801	4530800	0.27	1.85626e-10	2.51931e-09	Promoter (<=1kb)	1	4530125	4533790	3666	1	Potri.001G059000	Potri.001G059000.1	0
140	Chr01	4559402	4561500	2099	*	2100	240.22;279.91	562.10;579.80	260.07	570.95	1.07	2.53	Down	-1.13	4.40974e-10	1.03933e-08	4560001	4561000	-1.44	1.65959e-11	7.26e-10	Promoter (<=1kb)	1	4559071	4559656	586	2	Potri.001G059200	Potri.001G059200.1	0
141	Chr01	4566202	4567200	999	*	1000	235.19;222.17	264.03;277.03	228.68	270.53	1.27	1.42	Down	-0.24	1.22305e-10	4.1935e-09	4566201	4567200	-0.24	1.22305e-10	1.7541e-09	Promoter (1-2kb)	1	4567300	4568977	1678	2	Potri.001G059500	Potri.001G059500.3	1777
142	Chr01	4575902	4577500	1599	*	1600	396.17;427.70	568.54;508.77	411.93	538.65	2.45	3.61	Down	-0.39	0.000858913	0.00545715	4576001	4577000	-0.53	5.51672e-06	3.33867e-05	Promoter (<=1kb)	1	4576368	4579469	3102	1	Potri.001G059700	Potri.001G059700.2	0
143	Chr01	4614402	4615400	999	*	1000	237.70;224.13	212.51;200.67	230.91	206.59	1.59	1.33	Up	0.16	2.25182e-08	3.03038e-07	4614401	4615400	0.16	2.25182e-08	1.84871e-07	Promoter (<=1kb)	1	4614542	4619053	4512	1	Potri.001G060100	Potri.001G060100.1	0
144	Chr01	4628502	4629500	999	*	1000	265.37;259.36	223.55;235.29	262.37	229.42	2.07	1.8	Up	0.19	6.81731e-09	1.08477e-07	4628501	4629500	0.19	6.81731e-09	6.28437e-08	Promoter (<=1kb)	1	4625275	4629799	4525	2	Potri.001G060200	Potri.001G060200.1	299
145	Chr01	4666202	4667200	999	*	1000	232.67;219.23	206.99;205.11	225.95	206.05	1.52	1.44	Up	0.13	1.23457e-07	1.35988e-06	4666201	4667200	0.13	1.23457e-07	8.89763e-07	Promoter (1-2kb)	1	4662512	4664808	2297	2	Potri.001G060700	Potri.001G060700.1	-1394
146	Chr01	4670802	4671800	999	*	1000	147.15;142.89	205.15;191.79	145.02	198.47	1.54	1.97	Down	-0.45	3.39336e-05	0.000244382	4670801	4671800	-0.45	3.39336e-05	0.000193771	Distal Intergenic	1	4675114	4680315	5202	1	Potri.001G060800	Potri.001G060800.1	-3314
147	Chr01	4675602	4677100	1499	*	1500	342.09;379.74	235.51;248.61	360.92	242.06	2.14	2.15	Up	0.58	8.38081e-08	9.74068e-07	4675601	4676600	0.49	1.12277e-09	1.22083e-08	Promoter (<=1kb)	1	4677402	4680315	2914	1	Potri.001G060800	Potri.001G060800.2	-302
148	Chr01	4682102	4684000	1899	*	1900	401.20;404.21	275.99;258.38	402.71	267.18	1.36	1.26	Up	0.59	3.63875e-11	3.35671e-09	4682401	4683400	0.81	1.48707e-11	7.26e-10	Promoter (<=1kb)	1	4680664	4682306	1643	2	Potri.001G060900	Potri.001G060900.2	0
149	Chr01	4687402	4689100	1699	*	1700	413.78;439.45	351.42;344.51	426.61	347.97	1.62	1.11	Up	0.29	3.6998e-11	3.35671e-09	4688101	4689100	0.28	5.73904e-10	6.74042e-09	Promoter (<=1kb)	1	4686505	4688443	1939	1	Potri.001G061000	Potri.001G061000.1	897
150	Chr01	4707802	4708900	1099	*	1100	211.29;231.96	133.39;149.17	221.62	141.28	1.78	1.13	Up	0.65	1.31411e-08	1.92077e-07	4707801	4708800	0.67	2.26707e-10	2.98683e-09	Distal Intergenic	1	4702152	4705468	3317	1	Potri.001G061100	Potri.001G061100.1	5650
151	Chr01	4709102	4710100	999	*	1000	201.23;222.17	133.39;102.11	211.7	117.75	1.68	0.98	Up	0.85	7.10243e-07	6.59621e-06	4709101	4710100	0.85	7.10243e-07	4.66546e-06	Distal Intergenic	1	4702152	4705468	3317	1	Potri.001G061100	Potri.001G061100.1	6950
152	Chr01	4716902	4719000	2099	*	2100	659.02;706.64	496.78;526.53	682.83	511.65	2.78	2.43	Up	0.42	5.6292e-11	3.35671e-09	4717201	4718200	0.49	4.36042e-11	8.22645e-10	Promoter (<=1kb)	1	4717150	4719371	2222	1	Potri.001G061200	Potri.001G061200.1	0
153	Chr01	4747202	4748600	1399	*	1400	324.48;315.15	252.07;224.64	319.81	238.35	1.79	1.4	Up	0.42	0.000477891	0.00307232	4747601	4748600	0.66	1.37897e-10	1.94578e-09	Promoter (<=1kb)	1	4748584	4756469	7886	1	Potri.001G061500	Potri.001G061500.1	0
154	Chr01	4817202	4818200	999	*	1000	205.00;185.96	260.35;257.49	195.48	258.92	1.15	1.24	Down	-0.41	3.58718e-11	3.35671e-09	4817201	4818200	-0.41	3.58718e-11	7.65698e-10	Promoter (<=1kb)	1	4817345	4820010	2666	1	Potri.001G062100	Potri.001G062100.2	0
155	Chr01	4850902	4851900	999	*	1000	225.12;223.15	257.59;244.17	224.14	250.88	1.36	1.26	Down	-0.16	2.00644e-07	2.09636e-06	4850901	4851900	-0.16	2.00644e-07	1.40564e-06	Promoter (<=1kb)	1	4850887	4853034	2148	1	Potri.001G062600	Potri.001G062600.1	15
156	Chr01	4896402	4897700	1299	*	1300	403.71;386.59	604.41;474.14	395.15	539.28	2.18	2.26	Down	-0.45	2.61699e-05	0.000192288	4896501	4897500	-0.5	3.74201e-06	2.29221e-05	Promoter (<=1kb)	1	4895931	4897209	1279	2	Potri.001G062800	Potri.001G062800.1	0
157	Chr01	5268602	5269600	999	*	1000	227.64;249.57	208.83;201.55	238.61	205.19	1.49	1.4	Up	0.22	2.18047e-09	4.01273e-08	5268601	5269600	0.22	2.18047e-09	2.22408e-08	Promoter (1-2kb)	1	5268849	5270919	2071	2	Potri.001G066500	Potri.001G066500.2	1319
158	Chr01	5379802	5381700	1899	*	1900	499.30;462.93	320.15;325.86	481.12	323	1.81	1.16	Up	0.57	3.9547e-11	3.35671e-09	5379901	5380900	0.61	3.28727e-11	7.60334e-10	Promoter (<=1kb)	1	5380475	5383624	3150	1	Potri.001G067600	Potri.001G067600.1	0
159	Chr01	5411002	5412000	999	*	1000	207.52;199.66	238.27;219.31	203.59	228.79	1.82	1.96	Down	-0.17	2.17262e-08	2.94509e-07	5411001	5412000	-0.17	2.17262e-08	1.79026e-07	Promoter (<=1kb)	1	5411404	5413888	2485	1	Potri.001G067900	Potri.001G067900.1	0
160	Chr01	5438102	5440300	2199	*	2200	499.30;584.30	358.78;376.47	541.8	367.63	3.16	2.67	Up	0.56	5.40861e-07	5.16222e-06	5438501	5439500	0.55	2.62099e-07	1.80942e-06	Promoter (<=1kb)	1	5438575	5442086	3512	1	Potri.001G068200	Potri.001G068200.1	0
161	Chr01	5590002	5591900	1899	*	1900	433.90;460.98	325.67;324.97	447.44	325.32	1.96	1.72	Up	0.46	5.56144e-11	3.35671e-09	5590101	5591100	0.8	1.29489e-11	7.26e-10	Promoter (<=1kb)	1	5586340	5591602	5263	2	Potri.001G070100	Potri.001G070100.1	0
162	Chr01	5608302	5611100	2799	*	2800	1090.41;1005.15	758.05;696.12	1047.78	727.08	2.39	1.56	Up	0.53	2.11071e-10	5.86035e-09	5608301	5609300	0.66	1.59151e-10	2.20447e-09	Promoter (<=1kb)	1	5609032	5610471	1440	1	Potri.001G070400	Potri.001G070400.1	0
163	Chr01	5621502	5622500	999	*	1000	247.76;260.34	183.07;205.11	254.05	194.09	2.37	2.06	Up	0.39	6.30523e-09	1.01223e-07	5621501	5622500	0.39	6.30523e-09	5.85583e-08	Promoter (<=1kb)	1	5621651	5624573	2923	1	Potri.001G070600	Potri.001G070600.1	0
164	Chr01	5623902	5624900	999	*	1000	257.82;254.47	191.35;204.22	256.15	197.78	1.56	1.31	Up	0.37	7.03869e-10	1.5221e-08	5623901	5624900	0.37	7.03869e-10	8.07323e-09	Promoter (2-3kb)	1	5621651	5624573	2923	1	Potri.001G070600	Potri.001G070600.1	2251
165	Chr01	5635502	5637400	1899	*	1900	371.02;470.76	257.59;261.04	420.89	259.32	2.74	2.12	Up	0.7	2.30066e-07	2.37708e-06	5636401	5637400	0.71	1.107e-08	9.75836e-08	Promoter (<=1kb)	1	5636032	5637274	1243	2	Potri.001G070700	Potri.001G070700.1	0
166	Chr01	5658702	5660500	1799	*	1800	411.26;443.36	273.23;301.00	427.31	287.11	2.27	1.69	Up	0.57	4.67314e-11	3.35671e-09	5659401	5660400	0.69	4.45623e-11	8.31787e-10	Promoter (1-2kb)	1	5657576	5662151	4576	2	Potri.001G070900	Potri.001G070900.1	1651
167	Chr01	5660602	5662200	1599	*	1600	384.85;449.23	310.03;297.45	417.04	303.74	2.33	1.88	Up	0.46	2.33738e-05	0.000172629	5661101	5662100	0.47	2.21166e-11	7.26e-10	Promoter (<=1kb)	1	5657576	5662151	4576	2	Potri.001G070900	Potri.001G070900.1	0
168	Chr01	5713702	5714700	999	*	1000	242.73;242.72	232.75;229.97	242.73	231.36	1.25	1.26	Up	0.07	1.02678e-06	9.23938e-06	5713701	5714700	0.07	1.02678e-06	6.63085e-06	Promoter (<=1kb)	1	5712602	5713239	638	2	Potri.001G071600	Potri.001G071600.1	-463
169	Chr01	5734802	5735800	999	*	1000	321.97;327.87	368.90;345.39	324.92	357.15	2.56	2.65	Down	-0.14	9.57893e-07	8.66558e-06	5734801	5735800	-0.14	9.57893e-07	6.20608e-06	Promoter (<=1kb)	1	5735231	5738301	3071	1	Potri.001G072200	Potri.001G072200.1	0
170	Chr01	5756602	5758400	1799	*	1800	465.34;462.93	532.66;548.72	464.14	540.69	1.51	1.51	Down	-0.22	1.93738e-08	2.67457e-07	5756601	5757600	-0.29	2.24587e-11	7.26e-10	Promoter (<=1kb)	1	5756440	5758702	2263	1	Potri.001G072500	Potri.001G072500.1	162
171	Chr01	5773202	5774200	999	*	1000	201.23;200.64	296.23;271.70	200.93	283.96	1.86	1.74	Down	-0.5	5.88925e-05	0.000410161	5773201	5774200	-0.5	5.88925e-05	0.000330279	Promoter (<=1kb)	1	5769341	5774331	4991	2	Potri.001G072800	Potri.001G072800.1	131
172	Chr01	5777002	5778100	1099	*	1100	262.85;280.89	213.43;238.85	271.87	226.14	1.77	1.34	Up	0.27	0.00136635	0.00860769	5777001	5778000	0.31	4.16764e-09	3.99311e-08	Promoter (<=1kb)	1	5777259	5779036	1778	1	Potri.001G073000	Potri.001G073000.7	0
173	Chr01	5783002	5784000	999	*	1000	233.93;251.53	195.95;192.68	242.73	194.31	1.64	1.38	Up	0.32	3.14731e-08	4.07631e-07	5783001	5784000	0.32	3.14731e-08	2.5115e-07	Exon (Potri.001G073100.7/Potri.001G073100, exon 19 of 20)	1	5783309	5788278	4970	2	Potri.001G073100	Potri.001G073100.7	4278
174	Chr01	5785002	5789600	4599	*	4600	1294.15;1485.70	834.40;876.36	1389.92	855.38	2.46	1.79	Up	0.7	3.32458e-07	3.32309e-06	5787301	5788300	1	1.43164e-11	7.26e-10	Promoter (<=1kb)	1	5783309	5788278	4970	2	Potri.001G073100	Potri.001G073100.7	0
175	Chr01	5823402	5824400	999	*	1000	228.90;206.51	265.87;257.49	217.7	261.68	1.45	1.81	Down	-0.27	3.81325e-08	4.83782e-07	5823401	5824400	-0.27	3.81325e-08	2.99792e-07	Promoter (<=1kb)	1	5822693	5824578	1886	2	Potri.001G073400	Potri.001G073400.3	178
176	Chr01	5825302	5827700	2399	*	2400	548.35;536.34	768.17;873.70	542.34	820.93	2.01	3.03	Down	-0.6	2.80935e-07	2.84682e-06	5825601	5826600	-0.72	1.64627e-11	7.26e-10	Promoter (<=1kb)	1	5822693	5826317	3625	2	Potri.001G073400	Potri.001G073400.2	0
177	Chr01	5833002	5834400	1399	*	1400	368.50;364.08	415.82;442.18	366.29	429	1.89	2.57	Down	-0.23	0.0453174	0.270765	5833001	5834000	-0.39	2.85254e-11	7.34128e-10	Promoter (<=1kb)	1	5828654	5833980	5327	2	Potri.001G073500	Potri.001G073500.1	0
178	Chr01	5854202	5855400	1199	*	1200	362.21;418.89	551.06;542.51	390.55	546.78	1.99	2.43	Down	-0.49	2.04776e-06	1.744e-05	5854301	5855300	-0.55	5.72746e-11	9.61782e-10	Promoter (<=1kb)	1	5854340	5856506	2167	1	Potri.001G073700	Potri.001G073700.5	0
179	Chr01	5890602	5891600	999	*	1000	215.06;186.94	264.03;276.14	201	270.08	1.22	2.13	Down	-0.43	8.17721e-06	6.41347e-05	5890601	5891600	-0.43	8.17721e-06	4.89047e-05	Promoter (<=1kb)	1	5890223	5892044	1822	1	Potri.001G074100	Potri.001G074100.1	379
180	Chr01	5909102	5910300	1199	*	1200	266.63;280.89	217.11;222.86	273.76	219.99	1.94	1.29	Up	0.32	5.07874e-09	8.35016e-08	5909201	5910200	0.35	2.4847e-10	3.23387e-09	Promoter (<=1kb)	1	5907375	5909666	2292	2	Potri.001G074400	Potri.001G074400.1	0
181	Chr01	5917702	5919600	1899	*	1900	550.86;502.08	397.42;348.95	526.47	373.18	2.8	2.02	Up	0.5	0.000473367	0.00304498	5917701	5918700	0.55	1.30213e-09	1.39441e-08	Promoter (<=1kb)	1	5917099	5919997	2899	2	Potri.001G074600	Potri.001G074600.1	397
182	Chr01	6015002	6016100	1099	*	1100	168.53;134.08	224.47;236.18	151.31	230.33	0.93	1.57	Down	-0.61	4.46542e-05	0.000316565	6015001	6016000	-0.68	1.55906e-06	9.86295e-06	Promoter (2-3kb)	1	6012921	6017308	4388	1	Potri.001G075600	Potri.001G075600.4	2081
183	Chr01	6018502	6020000	1499	*	1500	459.05;442.38	601.65;639.29	450.72	620.47	1.89	2.86	Down	-0.46	7.33084e-11	3.40902e-09	6018901	6019900	-0.47	2.33211e-11	7.26e-10	Promoter (<=1kb)	1	6018502	6022126	3625	1	Potri.001G075700	Potri.001G075700.1	0
184	Chr01	6021402	6022400	999	*	1000	208.77;229.02	141.67;147.39	218.9	144.53	1.9	1.75	Up	0.6	9.06911e-12	3.35671e-09	6021401	6022400	0.6	9.06911e-12	7.26e-10	Promoter (2-3kb)	1	6018502	6022126	3625	1	Potri.001G075700	Potri.001G075700.4	2900
185	Chr01	6065502	6066900	1399	*	1400	272.92;328.85	218.95;212.21	300.88	215.58	1.57	1.39	Up	0.48	4.19587e-05	0.000298289	6065801	6066800	0.59	3.91137e-06	2.39123e-05	Promoter (1-2kb)	1	6064246	6068644	4399	2	Potri.001G076400	Potri.001G076400.3	1744
186	Chr01	6067602	6068700	1099	*	1100	282.98;298.51	354.18;357.83	290.74	356	2.13	3.26	Down	-0.29	0.000994297	0.00629583	6067601	6068600	-0.28	3.11391e-11	7.52594e-10	Promoter (<=1kb)	1	6064245	6068652	4408	2	Potri.001G076400	Potri.001G076400.1	0
187	Chr01	6146902	6147900	999	*	1000	227.64;221.19	256.67;275.25	224.42	265.96	2.21	2.85	Down	-0.25	9.30296e-10	1.92524e-08	6146901	6147900	-0.25	9.30296e-10	1.03185e-08	Promoter (<=1kb)	1	6140886	6147028	6143	2	Potri.001G077400	Potri.001G077400.5	0
188	Chr01	6155102	6156900	1799	*	1800	533.26;498.17	652.25;630.41	515.71	641.33	2.83	2.85	Down	-0.31	4.92876e-11	3.35671e-09	6155701	6156700	-0.34	2.72062e-08	2.20057e-07	Promoter (<=1kb)	1	6153677	6155184	1508	2	Potri.001G077600	Potri.001G077600.1	0
189	Chr01	6171902	6172900	999	*	1000	225.12;222.17	250.23;265.48	223.65	257.86	2.75	5.93	Down	-0.21	1.72714e-08	2.43215e-07	6171901	6172900	-0.21	1.72714e-08	1.46069e-07	Promoter (1-2kb)	1	6172010	6174681	2672	2	Potri.001G078100	Potri.001G078100.1	1781
190	Chr01	6197002	6199500	2499	*	2500	529.48;622.47	324.75;354.27	575.97	339.51	1.84	1.22	Up	0.76	1.62006e-07	1.73321e-06	6198201	6199200	0.95	3.05268e-10	3.86938e-09	Promoter (<=1kb)	1	6197681	6199090	1410	2	Potri.001G078300	Potri.001G078300.1	0
191	Chr01	6240002	6241000	999	*	1000	225.12;215.32	161.91;143.84	220.22	152.88	1.54	0.96	Up	0.53	1.46911e-07	1.58508e-06	6240001	6241000	0.53	1.46911e-07	1.04748e-06	Promoter (1-2kb)	1	6242529	6245393	2865	1	Potri.001G078700	Potri.001G078700.2	-1529
192	Chr01	6253502	6255900	2399	*	2400	396.17;378.76	605.33;552.28	387.47	578.8	1.42	2.73	Down	-0.58	3.12698e-08	4.05751e-07	6254901	6255900	-0.82	2.75269e-11	7.29647e-10	Promoter (<=1kb)	1	6250753	6255292	4540	2	Potri.001G078900	Potri.001G078900.1	0
193	Chr01	6308502	6309500	999	*	1000	188.65;212.38	246.55;233.52	200.52	240.03	1.52	1.64	Down	-0.26	1.98689e-09	3.69055e-08	6308501	6309500	-0.26	1.98689e-09	2.0393e-08	Promoter (<=1kb)	1	6308025	6309414	1390	2	Potri.001G079600	Potri.001G079600.1	0
194	Chr01	6418402	6420100	1699	*	1700	315.68;278.94	420.42;443.06	297.31	431.74	1.45	2.22	Down	-0.54	2.43838e-10	6.49365e-09	6418901	6419900	-0.56	2.61815e-11	7.28762e-10	Promoter (<=1kb)	1	6419050	6421675	2626	1	Potri.001G081300	Potri.001G081300.1	0
195	Chr01	6440902	6442000	1099	*	1100	93.07;118.43	200.55;213.98	105.75	207.27	0.8	1.67	Down	-0.97	6.75762e-10	1.47324e-08	6441001	6442000	-0.97	3.75857e-09	3.63017e-08	Promoter (<=1kb)	1	6441041	6444047	3007	1	Potri.001G081400	Potri.001G081400.1	0
196	Chr01	6476802	6477800	999	*	1000	329.51;352.34	352.34;363.15	340.93	357.75	2.65	3.52	Down	-0.07	9.79343e-09	1.48753e-07	6476801	6477800	-0.07	9.79343e-09	8.72254e-08	Promoter (<=1kb)	1	6476973	6484785	7813	1	Potri.001G082100	Potri.001G082100.1	0
197	Chr01	6510802	6513200	2399	*	2400	506.84;450.21	900.64;842.62	478.53	871.63	1.43	2.15	Down	-0.87	1.38067e-10	4.48456e-09	6511101	6512100	-1.03	1.07352e-10	1.57405e-09	Promoter (<=1kb)	1	6511365	6512545	1181	1	Potri.001G082500	Potri.001G082500.1	0
198	Chr01	6526502	6528000	1499	*	1500	197.46;191.83	306.35;318.76	194.64	312.55	0.71	1.17	Down	-0.68	1.97707e-11	3.35671e-09	6526801	6527800	-0.73	1.85579e-11	7.26e-10	Promoter (<=1kb)	1	6526765	6529150	2386	1	Potri.001G082700	Potri.001G082700.1	0
199	Chr01	6537202	6539100	1899	*	1900	374.79;387.57	205.15;213.10	381.18	209.12	2.24	1.41	Up	0.87	3.6241e-11	3.35671e-09	6538101	6539100	1.07	1.05459e-11	7.26e-10	Promoter (<=1kb)	1	6537993	6548302	10310	1	Potri.001G082900	Potri.001G082900.1	0
200	Chr01	6630602	6632800	2199	*	2200	625.07;735.02	411.22;380.91	680.04	396.07	1.97	1.02	Up	0.78	2.69789e-07	2.74333e-06	6631101	6632100	0.95	2.31316e-10	3.03895e-09	Promoter (<=1kb)	1	6630824	6632428	1605	1	Potri.001G083700	Potri.001G083700.1	0
201	Chr01	6660702	6663700	2999	*	3000	955.84;1130.42	586.01;570.92	1043.13	578.47	2.53	1.26	Up	0.85	4.44217e-07	4.32106e-06	6661201	6662200	1.02	2.92864e-11	7.40374e-10	Promoter (<=1kb)	1	6660413	6663707	3295	2	Potri.001G084000	Potri.001G084000.1	7
202	Chr01	6682802	6683900	1099	*	1100	286.75;288.72	168.35;215.76	287.74	192.06	1.93	1.72	Up	0.58	0.000120809	0.000803022	6682801	6683800	0.61	2.84321e-06	1.75628e-05	Promoter (<=1kb)	1	6682385	6684164	1780	2	Potri.001G084100	Potri.001G084100.1	264
203	Chr01	6695002	6696400	1399	*	1400	407.49;445.32	505.98;541.62	426.4	523.8	3.2	3.36	Down	-0.3	0.00735971	0.045172	6695401	6696400	-0.3	4.44222e-11	8.30648e-10	Promoter (<=1kb)	1	6695430	6699224	3795	1	Potri.001G084300	Potri.001G084300.1	0
204	Chr01	6736902	6738300	1399	*	1400	320.71;302.42	395.58;371.14	311.57	383.36	2.06	1.92	Down	-0.3	1.26755e-08	1.8664e-07	6737001	6738000	-0.31	3.01542e-11	7.43338e-10	Promoter (<=1kb)	1	6736702	6738069	1368	1	Potri.001G084900	Potri.001G084900.1	200
205	Chr01	6749802	6751400	1599	*	1600	462.83;356.25	540.02;539.85	409.54	539.93	1.3	1.53	Down	-0.4	1.77045e-05	0.000132849	6749801	6750800	-0.47	8.53824e-10	9.58064e-09	Promoter (<=1kb)	1	6747455	6751566	4112	2	Potri.001G085200	Potri.001G085200.1	166
206	Chr01	6810502	6811500	999	*	1000	241.47;221.19	148.11;167.81	231.33	157.96	1.55	1.35	Up	0.55	3.11e-05	0.000225486	6810501	6811500	0.55	3.11e-05	0.000178172	Promoter (<=1kb)	1	6810225	6812782	2558	1	Potri.001G086100	Potri.001G086100.2	277
207	Chr01	6819202	6820800	1599	*	1600	328.25;344.51	229.07;236.18	336.38	232.63	1.52	1.4	Up	0.53	3.02088e-11	3.35671e-09	6819301	6820300	0.51	5.96679e-07	3.95954e-06	Promoter (1-2kb)	1	6817441	6820954	3514	1	Potri.001G086300	Potri.001G086300.1	1761
208	Chr01	6823502	6825100	1599	*	1600	521.94;517.74	471.94;506.99	519.84	489.47	4.25	4.93	Up	0.09	6.07664e-07	5.7322e-06	6824101	6825100	0.14	6.58149e-11	1.06423e-09	Promoter (<=1kb)	1	6823402	6825528	2127	2	Potri.001G086400	Potri.001G086400.1	428
209	Chr01	6945302	6946700	1399	*	1400	319.45;312.21	412.14;387.13	315.83	399.63	2.16	1.83	Down	-0.34	4.53726e-11	3.35671e-09	6945701	6946700	-0.3	2.7659e-11	7.30622e-10	Promoter (<=1kb)	1	6945684	6949432	3749	1	Potri.001G087800	Potri.001G087800.1	0
210	Chr01	6954902	6956900	1999	*	2000	462.83;407.15	695.49;604.66	434.99	650.08	1.65	2.05	Down	-0.58	4.74836e-05	0.000335135	6954901	6955900	-0.57	2.60817e-06	1.61718e-05	Promoter (2-3kb)	1	6954857	6959357	4501	2	Potri.001G087900	Potri.001G087900.1	2457
211	Chr01	6979502	6980500	999	*	1000	315.68;341.57	358.78;341.84	328.63	350.31	2.34	1.86	Down	-0.09	2.08524e-06	1.77052e-05	6979501	6980500	-0.09	2.08524e-06	1.30278e-05	Promoter (<=1kb)	1	6979660	6981530	1871	1	Potri.001G088300	Potri.001G088300.1	0
212	Chr01	6984602	6985600	999	*	1000	238.96;218.25	282.43;265.48	228.61	273.96	1.48	2.1	Down	-0.26	7.9205e-11	3.48232e-09	6984601	6985600	-0.26	7.9205e-11	1.22708e-09	Promoter (1-2kb)	1	6983590	6986136	2547	1	Potri.001G088400	Potri.001G088400.1	1012
213	Chr01	7025302	7027600	2299	*	2300	923.14;794.72	686.29;681.91	858.93	684.1	3.82	3.02	Up	0.33	5.98076e-05	0.000415964	7026101	7027100	0.48	9.8942e-07	6.40662e-06	Promoter (<=1kb)	1	7025149	7027845	2697	1	Potri.001G088800	Potri.001G088800.3	153
214	Chr01	7037602	7039400	1799	*	1800	511.88;546.13	479.30;452.83	529	466.07	2	1.56	Up	0.18	4.56366e-06	3.69507e-05	7038401	7039400	0.04	2.49949e-05	0.000144441	Promoter (<=1kb)	1	7035666	7039509	3844	2	Potri.001G089100	Potri.001G089100.2	109
215	Chr01	7043002	7044000	999	*	1000	186.14;212.38	241.95;247.73	199.26	244.84	1.2	1.46	Down	-0.3	3.05863e-09	5.34183e-08	7043001	7044000	-0.3	3.05863e-09	3.00931e-08	Promoter (<=1kb)	1	7043126	7044438	1313	1	Potri.001G089200	Potri.001G089200.1	0
216	Chr01	7058602	7060100	1499	*	1500	441.45;446.30	515.18;509.66	443.87	512.42	2.56	2.59	Down	-0.21	0.000623662	0.00398697	7059101	7060100	-0.26	3.5646e-11	7.65698e-10	Promoter (<=1kb)	1	7055703	7059627	3925	2	Potri.001G089600	Potri.001G089600.1	0
217	Chr01	7106702	7108300	1599	*	1600	391.14;419.87	525.30;543.40	405.5	534.35	1.5	1.74	Down	-0.4	7.58129e-11	3.44286e-09	7107201	7108200	-0.45	2.32328e-11	7.26e-10	Promoter (<=1kb)	1	7106687	7109702	3016	1	Potri.001G090300	Potri.001G090300.1	15
218	Chr01	7142002	7144100	2099	*	2100	499.30;634.21	388.22;385.35	566.75	386.79	2.6	2.14	Up	0.55	5.90493e-07	5.58722e-06	7143101	7144100	0.23	3.58073e-10	4.45675e-09	Promoter (<=1kb)	1	7139520	7143757	4238	2	Potri.001G090700	Potri.001G090700.1	0
219	Chr01	7145402	7147100	1699	*	1700	382.33;423.79	333.95;292.12	403.06	313.03	1.57	1.38	Up	0.36	0.0333753	0.200227	7146001	7147000	0.39	3.86238e-10	4.76273e-09	Promoter (1-2kb)	1	7139520	7143757	4238	2	Potri.001G090700	Potri.001G090700.1	-1645
220	Chr01	7154602	7156900	2299	*	2300	620.04;697.83	471.94;467.04	658.93	469.49	2.52	1.91	Up	0.49	2.93985e-06	2.44048e-05	7154601	7155600	0.68	1.06749e-11	7.26e-10	Promoter (<=1kb)	1	7151864	7156201	4338	2	Potri.001G090900	Potri.001G090900.1	0
221	Chr01	7159902	7161600	1699	*	1700	393.65;398.34	497.70;531.85	396	514.78	1.69	1.77	Down	-0.38	7.10308e-11	3.395e-09	7160501	7161500	-0.41	6.51196e-11	1.05696e-09	Promoter (2-3kb)	1	7161567	7164172	2606	2	Potri.001G091000	Potri.001G091000.1	2572
222	Chr01	7173002	7174300	1299	*	1300	252.79;352.34	202.39;215.76	302.57	209.08	2.56	2.92	Up	0.53	4.35286e-06	3.53413e-05	7173001	7174000	0.72	4.68302e-07	3.14956e-06	Promoter (<=1kb)	1	7170602	7174319	3718	2	Potri.001G091100	Potri.001G091100.1	19
223	Chr01	7299702	7300700	999	*	1000	300.59;274.04	473.78;345.39	287.31	409.59	1.6	2.03	Down	-0.51	1.09862e-05	8.48431e-05	7299701	7300700	-0.51	1.09862e-05	6.50977e-05	Promoter (<=1kb)	1	7297465	7301064	3600	2	Potri.001G092600	Potri.001G092600.1	364
224	Chr01	7357502	7358800	1299	*	1300	267.89;306.34	195.03;209.55	287.11	202.29	1.83	1.47	Up	0.51	0.000100971	0.000674208	7357701	7358700	0.72	9.31536e-08	6.85093e-07	Exon (Potri.001G093600.1/Potri.001G093600, exon 4 of 7)	1	7355831	7363715	7885	2	Potri.001G093600	Potri.001G093600.1	4915
225	Chr01	7362502	7363500	999	*	1000	275.43;265.23	213.43;221.09	270.33	217.26	2.16	1.59	Up	0.32	4.81258e-08	5.94624e-07	7362501	7363500	0.32	4.81258e-08	3.71609e-07	Promoter (<=1kb)	1	7355831	7363715	7885	2	Potri.001G093600	Potri.001G093600.1	215
226	Chr01	7382202	7383300	1099	*	1100	207.52;217.28	292.55;277.03	212.4	284.79	1.8	2.75	Down	-0.42	7.13444e-11	3.39601e-09	7382201	7383200	-0.46	2.56759e-09	2.57614e-08	Promoter (<=1kb)	1	7379639	7383487	3849	2	Potri.001G093800	Potri.001G093800.1	187
227	Chr01	7430002	7431000	999	*	1000	350.89;329.83	356.02;356.94	340.36	356.48	3.4	2.3	Down	-0.07	3.45386e-08	4.43426e-07	7430001	7431000	-0.07	3.45386e-08	2.74163e-07	Promoter (<=1kb)	1	7426068	7431126	5059	2	Potri.001G094400	Potri.001G094400.1	126
228	Chr01	7468802	7470700	1899	*	1900	252.79;297.53	424.10;405.77	275.16	414.94	1.14	1.39	Down	-0.59	1.99047e-10	5.61018e-09	7469301	7470300	-0.84	1.98845e-11	7.26e-10	Promoter (<=1kb)	1	7468903	7470981	2079	2	Potri.001G094800	Potri.001G094800.1	281
229	Chr01	7490402	7491400	999	*	1000	211.29;235.87	311.87;300.11	223.58	305.99	1.75	2.04	Down	-0.45	2.08619e-11	3.35671e-09	7490401	7491400	-0.45	2.08619e-11	7.26e-10	Downstream (<1kb)	1	7491504	7495973	4470	2	Potri.001G095200	Potri.001G095200.1	4573
230	Chr01	7503002	7505000	1999	*	2000	447.73;582.34	728.61;742.29	515.04	735.45	1.77	2.76	Down	-0.51	1.48025e-06	1.2914e-05	7503101	7504100	-0.52	1.00549e-06	6.50687e-06	Promoter (<=1kb)	1	7501588	7504863	3276	2	Potri.001G095300	Potri.001G095300.1	0
231	Chr01	7541702	7543000	1299	*	1300	318.19;300.47	402.94;453.72	309.33	428.33	2.22	2.55	Down	-0.47	0.000167531	0.0011023	7541701	7542700	-0.82	1.86542e-10	2.53051e-09	Promoter (<=1kb)	1	7542480	7544858	2379	1	Potri.001G095800	Potri.001G095800.1	0
232	Chr01	7572002	7573300	1299	*	1300	140.86;126.25	211.59;233.52	133.56	222.55	1.01	1.82	Down	-0.74	1.18926e-08	1.7618e-07	7572001	7573000	-0.81	1.00291e-10	1.48811e-09	Distal Intergenic	1	7553806	7557484	3679	2	Potri.001G096100	Potri.001G096100.1	-14518
233	Chr01	7599602	7600600	999	*	1000	220.09;239.79	211.59;192.68	229.94	202.13	1.7	1.88	Up	0.19	8.63888e-08	9.9506e-07	7599601	7600600	0.19	8.63888e-08	6.39286e-07	Promoter (<=1kb)	1	7599438	7602975	3538	1	Potri.001G096400	Potri.001G096400.1	164
234	Chr01	7601902	7602900	999	*	1000	235.19;216.30	263.11;270.81	225.74	266.96	1.13	1.2	Down	-0.24	6.3111e-10	1.39556e-08	7601901	7602900	-0.24	6.3111e-10	7.33209e-09	Promoter (1-2kb)	1	7604688	7605262	575	1	Potri.001G096500	Potri.001G096500.1	-1788
235	Chr01	7615102	7617000	1899	*	1900	404.97;430.64	585.09;574.47	417.8	579.78	3.2	3.48	Down	-0.47	8.70324e-11	3.56526e-09	7615101	7616100	-0.67	1.76858e-11	7.26e-10	Promoter (<=1kb)	1	7615906	7616589	684	1	Potri.001G096700	Potri.001G096700.1	0
236	Chr01	7624202	7626100	1899	*	1900	240.22;211.40	387.30;364.04	225.81	375.67	0.97	1.52	Down	-0.73	4.01518e-11	3.35671e-09	7624301	7625300	-0.73	1.79631e-11	7.26e-10	Promoter (<=1kb)	1	7624960	7625790	831	1	Potri.001G096900	Potri.001G096900.1	0
237	Chr01	7633902	7634900	999	*	1000	157.21;142.89	201.47;204.22	150.05	202.84	0.93	0.95	Down	-0.43	3.2766e-11	3.35671e-09	7633901	7634900	-0.43	3.2766e-11	7.59474e-10	Promoter (1-2kb)	1	7636243	7640559	4317	1	Potri.001G097200	Potri.001G097200.2	-1343
238	Chr01	7653202	7655200	1999	*	2000	359.70;385.62	556.58;496.34	372.66	526.46	1.99	2.46	Down	-0.5	7.8527e-06	6.17456e-05	7654201	7655200	-0.33	2.79536e-11	7.31586e-10	Promoter (<=1kb)	1	7653953	7659297	5345	1	Potri.001G097400	Potri.001G097400.1	0
239	Chr01	7686802	7687800	999	*	1000	223.87;220.21	251.15;248.61	222.04	249.88	2.08	3.8	Down	-0.17	5.83263e-07	5.53316e-06	7686801	7687800	-0.17	5.83263e-07	3.87717e-06	Promoter (<=1kb)	1	7684854	7686761	1908	2	Potri.001G097700	Potri.001G097700.4	-41
240	Chr01	7724402	7725400	999	*	1000	212.55;188.89	234.59;245.95	200.72	240.27	1.33	1.41	Down	-0.26	3.76879e-09	6.41165e-08	7724401	7725400	-0.26	3.76879e-09	3.63814e-08	Promoter (2-3kb)	1	7721997	7723962	1966	1	Potri.001G098000	Potri.001G098000.1	2405
241	Chr01	7744302	7745700	1399	*	1400	193.68;215.32	311.87;314.32	204.5	313.09	1.28	1.79	Down	-0.61	1.90155e-11	3.35671e-09	7744301	7745300	-0.73	1.71579e-11	7.26e-10	Promoter (<=1kb)	1	7736423	7745494	9072	2	Potri.001G098300	Potri.001G098300.1	0
242	Chr01	7775702	7777100	1399	*	1400	261.60;299.49	229.99;214.87	280.54	222.43	1.85	1.31	Up	0.33	0.0482403	0.287952	7775801	7776800	0.24	8.65667e-09	7.78961e-08	Promoter (<=1kb)	1	7771163	7776856	5694	2	Potri.001G098500	Potri.001G098500.1	0
243	Chr01	7794702	7795700	999	*	1000	197.46;190.85	240.11;252.16	194.15	246.14	1.05	1.12	Down	-0.34	6.38567e-10	1.40871e-08	7794701	7795700	-0.34	6.38567e-10	7.40485e-09	Promoter (<=1kb)	1	7794234	7802576	8343	1	Potri.001G098700	Potri.001G098700.3	468
244	Chr01	7871602	7872900	1299	*	1300	355.92;324.94	405.70;443.95	340.43	424.83	1.51	1.61	Down	-0.32	2.39952e-06	2.01712e-05	7871901	7872900	-0.17	2.66284e-09	2.65784e-08	Promoter (<=1kb)	1	7865822	7872159	6338	2	Potri.001G099600	Potri.001G099600.2	0
245	Chr01	7877602	7879400	1799	*	1800	259.08;290.68	413.06;393.34	274.88	403.2	1.16	1.57	Down	-0.55	5.17749e-11	3.35671e-09	7878401	7879400	-0.68	1.89991e-11	7.26e-10	Promoter (1-2kb)	1	7878377	7880580	2204	2	Potri.001G099700	Potri.001G099700.1	1180
246	Chr01	7939902	7941600	1699	*	1700	389.88;460.98	277.83;293.90	425.43	285.86	1.85	1.34	Up	0.57	5.14996e-07	4.94239e-06	7940101	7941100	0.71	1.75671e-11	7.26e-10	Promoter (<=1kb)	1	7940521	7942876	2356	1	Potri.001G100200	Potri.001G100200.1	0
247	Chr01	7952202	7953200	999	*	1000	357.18;348.42	333.95;309.88	352.8	321.91	2.29	1.47	Up	0.13	3.57549e-05	0.000256802	7952201	7953200	0.13	3.57549e-05	0.000203733	Promoter (<=1kb)	1	7949902	7953257	3356	2	Potri.001G100300	Potri.001G100300.1	57
248	Chr01	8020802	8022400	1599	*	1600	232.67;212.38	318.31;301.89	222.53	310.1	1.26	1.49	Down	-0.48	1.99274e-11	3.35671e-09	8021201	8022200	-0.57	9.50844e-06	5.65935e-05	Promoter (<=1kb)	1	8019118	8022064	2947	2	Potri.001G100900	Potri.001G100900.1	0
249	Chr01	8110902	8111900	999	*	1000	246.51;238.81	229.99;234.41	242.66	232.2	1.74	1.56	Up	0.06	8.49565e-07	7.75723e-06	8110901	8111900	0.06	8.49565e-07	5.53119e-06	Promoter (2-3kb)	1	8108294	8112635	4342	1	Potri.001G101600	Potri.001G101600.3	2608
250	Chr01	8169302	8171100	1799	*	1800	459.05;546.13	317.39;309.88	502.59	313.63	2.68	1.76	Up	0.68	8.16584e-08	9.51262e-07	8169901	8170900	0.75	2.8364e-11	7.32857e-10	Promoter (<=1kb)	1	8168816	8171950	3135	1	Potri.001G102200	Potri.001G102200.1	486
251	Chr01	8182302	8184100	1799	*	1800	420.06;435.53	264.03;270.81	427.8	267.42	1.7	1.04	Up	0.68	5.71159e-11	3.35671e-09	8182701	8183700	0.86	1.32973e-11	7.26e-10	Distal Intergenic	1	8178843	8180768	1926	1	Potri.001G102300	Potri.001G102300.1	3459
252	Chr01	8191002	8193600	2599	*	2600	1016.20;1127.49	788.41;817.76	1071.85	803.08	0.86	0.49	Up	0.42	5.60829e-07	5.34641e-06	8191601	8192600	0.41	9.0717e-11	1.37082e-09	Promoter (<=1kb)	1	8193211	8195024	1814	1	Potri.001G102500	Potri.001G102500.1	0
253	Chr01	8194602	8196300	1699	*	1700	392.40;411.06	297.15;290.34	401.73	293.75	1.79	1.3	Up	0.45	4.77884e-11	3.35671e-09	8194901	8195900	0.43	8.49407e-11	1.29723e-09	Promoter (<=1kb)	1	8194198	8196012	1815	2	Potri.001G102600	Potri.001G102600.1	0
254	Chr01	8232002	8233600	1599	*	1600	265.37;261.32	349.58;391.57	263.34	370.58	0.8	1.05	Down	-0.49	0.000146319	0.000966146	8232101	8233100	-0.43	3.47294e-10	4.33929e-09	Promoter (<=1kb)	1	8229195	8233362	4168	2	Potri.001G103300	Potri.001G103300.1	0
255	Chr01	8241402	8242400	999	*	1000	323.22;372.89	252.07;245.95	348.06	249.01	2.42	1.58	Up	0.48	4.45117e-05	0.000315635	8241401	8242400	0.48	4.45117e-05	0.000252009	Promoter (<=1kb)	1	8240885	8245305	4421	1	Potri.001G103400	Potri.001G103400.2	517
256	Chr01	8243702	8244700	999	*	1000	249.02;242.72	226.31;233.52	245.87	229.91	1.31	1.1	Up	0.1	7.05069e-07	6.55251e-06	8243701	8244700	0.1	7.05069e-07	4.63311e-06	Promoter (2-3kb)	1	8240885	8245305	4421	1	Potri.001G103400	Potri.001G103400.2	2817
257	Chr01	8245802	8247000	1199	*	1200	247.76;303.40	198.71;191.79	275.58	195.25	1.77	1.39	Up	0.5	1.6597e-05	0.00012506	8246001	8247000	0.57	1.91825e-05	0.000111895	Promoter (2-3kb)	1	8249495	8249744	250	2	Potri.001G103500	Potri.001G103500.1	2744
258	Chr01	8254602	8255600	999	*	1000	227.64;273.06	143.51;168.70	250.35	156.11	2.63	2.29	Up	0.68	4.13182e-05	0.00029411	8254601	8255600	0.68	4.13182e-05	0.00023438	Promoter (<=1kb)	1	8254321	8255377	1057	2	Potri.001G103700	Potri.001G103700.1	0
259	Chr01	8370702	8371700	999	*	1000	237.70;251.53	195.95;201.55	244.62	198.75	1.94	1.53	Up	0.3	4.12834e-09	6.95972e-08	8370701	8371700	0.3	4.12834e-09	3.95854e-08	Promoter (<=1kb)	1	8370653	8376740	6088	1	Potri.001G104900	Potri.001G104900.4	49
260	Chr01	8379202	8380200	999	*	1000	139.60;156.60	212.51;197.11	148.1	204.81	0.92	1.14	Down	-0.47	2.10166e-11	3.35671e-09	8379201	8380200	-0.47	2.10166e-11	7.26e-10	Promoter (<=1kb)	1	8377345	8379748	2404	2	Potri.001G105100	Potri.001G105100.4	0
261	Chr01	8385302	8386600	1299	*	1300	305.62;306.34	203.31;205.99	305.98	204.65	1.7	1.3	Up	0.58	1.49965e-09	2.89132e-08	8385401	8386400	0.69	1.91402e-08	1.59745e-07	Promoter (<=1kb)	1	8383981	8386411	2431	2	Potri.001G105200	Potri.001G105200.1	0
262	Chr01	8428302	8430500	2199	*	2200	821.26;856.38	739.65;776.92	838.82	758.28	2.48	1.98	Up	0.15	1.08706e-10	3.94644e-09	8428401	8429400	0.1	3.7172e-11	7.68093e-10	Promoter (<=1kb)	1	8427562	8430300	2739	1	Potri.001G105900	Potri.001G105900.3	740
263	Chr01	8496102	8498200	2099	*	2100	587.34;525.57	345.90;344.51	556.45	345.21	1.92	1.15	Up	0.69	2.09603e-07	2.17896e-06	8497201	8498200	0.77	1.30438e-11	7.26e-10	Promoter (<=1kb)	1	8496431	8497510	1080	2	Potri.001G106800	Potri.001G106800.1	0
264	Chr01	8529702	8531000	1299	*	1300	260.34;244.68	308.19;327.64	252.51	317.91	1.45	1.42	Down	-0.33	0.00579777	0.0357542	8530001	8531000	-0.32	4.53762e-11	8.38657e-10	Promoter (<=1kb)	1	8529907	8534694	4788	1	Potri.001G107300	Potri.001G107300.1	0
265	Chr01	8542802	8544300	1499	*	1500	327.00;305.36	232.75;221.98	316.18	227.36	1.86	1.57	Up	0.48	2.68996e-11	3.35671e-09	8543201	8544200	0.7	3.12181e-11	7.52942e-10	Promoter (<=1kb)	1	8543075	8543666	592	1	Potri.001G107400	Potri.001G107400.1	0
266	Chr01	8545202	8546200	999	*	1000	242.73;221.19	205.15;208.66	231.96	206.9	1.33	1.16	Up	0.16	1.63748e-08	2.32524e-07	8545201	8546200	0.16	1.63748e-08	1.39267e-07	Promoter (2-3kb)	1	8543075	8543666	592	1	Potri.001G107400	Potri.001G107400.1	2127
267	Chr01	8546802	8548300	1499	*	1500	506.84;586.25	355.10;380.91	546.55	368.01	2.48	1.56	Up	0.57	1.7831e-06	1.53097e-05	8547101	8548100	0.53	3.61139e-11	7.65698e-10	Promoter (<=1kb)	1	8545024	8548479	3456	2	Potri.001G107500	Potri.001G107500.1	179
268	Chr01	8577102	8578200	1099	*	1100	274.17;277.96	227.23;221.09	276.07	224.16	1.32	0.98	Up	0.3	1.36371e-09	2.67355e-08	8577201	8578200	0.32	3.3182e-09	3.2464e-08	Promoter (<=1kb)	1	8576912	8578677	1766	1	Potri.001G108000	Potri.001G108000.1	190
269	Chr01	8581502	8585300	3799	*	3800	2016.06;1922.21	2448.93;2327.20	1969.13	2388.06	2.81	3	Down	-0.28	5.34307e-10	1.21821e-08	8583501	8584500	-0.52	2.74149e-11	7.29647e-10	Promoter (<=1kb)	1	8581630	8584049	2420	1	Potri.001G108100	Potri.001G108100.2	0
270	Chr01	8592502	8593500	999	*	1000	232.67;221.19	248.39;250.39	226.93	249.39	1.66	2.43	Down	-0.14	1.6918e-07	1.79923e-06	8592501	8593500	-0.14	1.6918e-07	1.19572e-06	Promoter (<=1kb)	1	8591512	8592765	1254	1	Potri.001G108200	Potri.001G108200.1	990
271	Chr01	8595802	8597200	1399	*	1400	309.39;355.28	265.87;261.93	332.33	263.9	2.11	1.55	Up	0.33	0.0494722	0.295053	8596001	8597000	0.52	3.34727e-10	4.20272e-09	Promoter (2-3kb)	1	8599385	8600638	1254	1	Potri.001G108300	Potri.001G108300.1	-2185
272	Chr01	8599002	8600000	999	*	1000	344.60;349.40	327.51;344.51	347	336.01	2.44	2.1	Up	0.05	2.09026e-06	1.77451e-05	8599001	8600000	0.05	2.09026e-06	1.30547e-05	Promoter (<=1kb)	1	8599385	8600638	1254	1	Potri.001G108300	Potri.001G108300.1	0
273	Chr01	8616302	8617300	999	*	1000	233.93;245.66	231.83;231.74	239.79	231.79	1.88	1.51	Up	0.05	1.8466e-06	1.58095e-05	8616301	8617300	0.05	1.8466e-06	1.15842e-05	Promoter (<=1kb)	1	8601517	8617020	15504	2	Potri.001G108400	Potri.001G108400.2	0
274	Chr01	8687102	8688300	1199	*	1200	221.35;197.70	272.31;261.04	209.53	266.68	1.72	2.28	Down	-0.35	1.11643e-07	1.24572e-06	8687201	8688200	-0.34	1.29532e-10	1.83984e-09	Promoter (<=1kb)	1	8682484	8687950	5467	2	Potri.001G109200	Potri.001G109200.1	0
275	Chr01	8690002	8691400	1399	*	1400	281.72;267.19	325.67;340.07	274.46	332.87	1.15	1.34	Down	-0.28	3.03666e-11	3.35671e-09	8690301	8691300	-0.28	1.97925e-10	2.66164e-09	Promoter (<=1kb)	1	8690446	8692705	2260	1	Potri.001G109300	Potri.001G109300.1	0
276	Chr01	8746202	8747200	999	*	1000	272.92;267.19	231.83;225.53	270.05	228.68	1.68	1.16	Up	0.24	1.56864e-09	3.00566e-08	8746201	8747200	0.24	1.56864e-09	1.65006e-08	Promoter (<=1kb)	1	8743269	8746558	3290	2	Potri.001G110000	Potri.001G110000.1	0
277	Chr01	8764702	8766500	1799	*	1800	303.10;261.32	412.14;434.18	282.21	423.16	1.3	2.06	Down	-0.58	4.83001e-11	3.35671e-09	8765301	8766300	-0.83	2.2934e-11	7.26e-10	Promoter (<=1kb)	1	8763778	8766010	2233	1	Potri.001G110300	Potri.001G110300.2	924
278	Chr01	8798002	8799000	999	*	1000	275.43;267.19	237.35;221.98	271.31	229.66	1.26	1.01	Up	0.24	1.0947e-09	2.217e-08	8798001	8799000	0.24	1.0947e-09	1.19264e-08	Promoter (<=1kb)	1	8797888	8798655	768	2	Potri.001G110800	Potri.001G110800.1	0
279	Chr01	8816002	8818100	2099	*	2100	470.37;475.66	212.51;248.61	473.02	230.56	2.75	1.53	Up	1.04	5.97906e-11	3.35671e-09	8816001	8817000	1.16	9.51487e-12	7.26e-10	Promoter (<=1kb)	1	8816424	8820023	3600	1	Potri.001G111000	Potri.001G111000.1	0
280	Chr01	8828802	8829800	999	*	1000	198.71;189.87	241.03;245.06	194.29	243.05	1.15	1.38	Down	-0.32	1.88966e-09	3.5394e-08	8828801	8829800	-0.32	1.88966e-09	1.95279e-08	Promoter (<=1kb)	1	8828381	8830531	2151	2	Potri.001G111200	Potri.001G111200.1	731
281	Chr01	8844502	8846100	1599	*	1600	210.03;153.66	266.79;282.35	181.85	274.57	1.03	1.51	Down	-0.59	1.76408e-06	1.51628e-05	8844901	8845900	-0.73	1.10995e-07	8.06852e-07	Promoter (1-2kb)	1	8847308	8859819	12512	1	Potri.001G111300	Potri.001G111300.1	-1208
282	Chr01	8894502	8896600	2099	*	2100	298.07;277.96	484.82;453.72	288.01	469.27	1.12	1.69	Down	-0.7	4.81105e-11	3.35671e-09	8894501	8895500	-0.56	1.94727e-11	7.26e-10	Promoter (<=1kb)	1	8895259	8897190	1932	1	Potri.001G111600	Potri.001G111600.1	0
283	Chr01	8916302	8917600	1299	*	1300	695.50;661.61	791.17;795.56	678.56	793.36	2.64	2.42	Down	-0.23	5.2539e-09	8.62291e-08	8916401	8917400	-0.28	4.94397e-11	8.77173e-10	Promoter (<=1kb)	1	8915776	8918193	2418	1	Potri.001G111800	Potri.001G111800.1	526
284	Chr01	8924702	8926100	1399	*	1400	203.74;183.02	313.71;278.80	193.38	296.25	1.36	2.24	Down	-0.62	2.34227e-06	1.97375e-05	8924701	8925700	-0.51	7.19904e-11	1.13998e-09	Promoter (<=1kb)	1	8924181	8926121	1941	2	Potri.001G112000	Potri.001G112000.1	21
285	Chr01	8929702	8932000	2299	*	2300	665.31;694.89	540.02;491.01	680.1	515.51	1.97	1.45	Up	0.4	1.09499e-10	3.95721e-09	8931001	8932000	0.2	1.40596e-09	1.49413e-08	Promoter (<=1kb)	1	8927957	8931360	3404	2	Potri.001G112100	Potri.001G112100.1	0
286	Chr01	8939302	8940900	1599	*	1600	328.25;359.19	258.51;239.73	343.72	249.12	1.74	1.24	Up	0.46	1.61145e-05	0.000121556	8939901	8940900	0.49	2.32241e-07	1.61484e-06	Exon (Potri.001G112200.1/Potri.001G112200, exon 3 of 5)	1	8939256	8944320	5065	2	Potri.001G112200	Potri.001G112200.1	3420
287	Chr01	8942602	8944500	1899	*	1900	498.04;571.57	686.29;773.36	534.81	729.83	2.19	3.7	Down	-0.45	0.0130314	0.0792949	8942701	8943700	-0.62	4.89122e-11	8.71296e-10	Promoter (<=1kb)	1	8939256	8944320	5065	2	Potri.001G112200	Potri.001G112200.1	0
288	Chr01	9004402	9006100	1699	*	1700	410.00;539.27	343.15;347.17	474.64	345.16	2.59	1.81	Up	0.46	1.17435e-06	1.04543e-05	9004901	9005900	0.78	8.98503e-07	5.84027e-06	Promoter (<=1kb)	1	9004561	9006574	2014	1	Potri.001G112600	Potri.001G112600.1	0
289	Chr01	9019602	9021400	1799	*	1800	252.79;246.64	356.94;393.34	249.72	375.14	1.06	1.78	Down	-0.59	2.08732e-07	2.17031e-06	9019701	9020700	-0.99	9.33377e-12	7.26e-10	Promoter (<=1kb)	1	9019827	9020759	933	2	Potri.001G112800	Potri.001G112800.1	0
290	Chr01	9088502	9090200	1699	*	1700	628.84;543.19	884.08;788.46	586.01	836.27	2.09	2.92	Down	-0.51	0.00145252	0.00913921	9088701	9089700	-0.63	3.46864e-11	7.65698e-10	Promoter (<=1kb)	1	9088191	9090635	2445	2	Potri.001G113600	Potri.001G113600.1	435
291	Chr01	9102802	9103800	999	*	1000	249.02;265.23	229.99;225.53	257.13	227.76	2.32	2.08	Up	0.17	3.35234e-08	4.31484e-07	9102801	9103800	0.17	3.35234e-08	2.66445e-07	Promoter (<=1kb)	1	9102689	9105980	3292	1	Potri.001G113800	Potri.001G113800.1	113
292	Chr01	9111202	9114000	2799	*	2800	828.81;940.55	488.50;403.11	884.68	445.8	2.26	1.02	Up	0.99	4.5467e-09	7.58711e-08	9111701	9112700	1.05	5.0588e-11	8.88792e-10	Promoter (<=1kb)	1	9111448	9113448	2001	2	Potri.001G113900	Potri.001G113900.1	0
293	Chr01	9132202	9133900	1699	*	1700	323.22;310.25	219.87;220.20	316.74	220.04	1.78	1.84	Up	0.53	3.99289e-11	3.35671e-09	9132701	9133700	0.74	1.62074e-10	2.24162e-09	Promoter (<=1kb)	1	9133817	9136059	2243	1	Potri.001G114100	Potri.001G114100.1	0
294	Chr01	9156202	9157300	1099	*	1100	144.63;158.55	238.27;216.65	151.59	227.46	1.5	1.78	Down	-0.59	4.14953e-05	0.000295145	9156201	9157200	-0.64	6.93721e-06	4.17077e-05	Promoter (<=1kb)	1	9154047	9157600	3554	2	Potri.001G114500	Potri.001G114500.1	300
295	Chr01	9165202	9166200	999	*	1000	223.87;217.28	256.67;262.82	220.57	259.74	1.43	2.18	Down	-0.24	2.36235e-08	3.15668e-07	9165201	9166200	-0.24	2.36235e-08	1.93144e-07	Promoter (<=1kb)	1	9162420	9166444	4025	2	Potri.001G114600	Potri.001G114600.1	244
296	Chr01	9171602	9173400	1799	*	1800	311.90;316.13	390.98;395.12	314.02	393.05	0.77	0.71	Down	-0.32	1.51347e-10	4.70253e-09	9172401	9173400	-0.51	1.35384e-08	1.1716e-07	Promoter (<=1kb)	1	9172230	9176244	4015	1	Potri.001G114800	Potri.001G114800.4	0
297	Chr01	9186102	9187100	999	*	1000	347.12;322.00	310.03;293.01	334.56	301.52	2.02	1.58	Up	0.15	5.7757e-09	9.37459e-08	9186101	9187100	0.15	5.7757e-09	5.39816e-08	Promoter (1-2kb)	1	9184668	9186758	2091	1	Potri.001G115000	Potri.001G115000.1	1434
298	Chr01	9208202	9210200	1999	*	2000	457.80;441.40	263.11;299.22	449.6	281.17	2.01	1.32	Up	0.68	4.4562e-11	3.35671e-09	9208201	9209200	0.6	1.02304e-11	7.26e-10	Promoter (<=1kb)	1	9208104	9209012	909	2	Potri.001G115200	Potri.001G115200.1	0
299	Chr01	9239302	9240400	1099	*	1100	207.52;201.62	257.59;263.71	204.57	260.65	1.08	1.09	Down	-0.35	0.0114446	0.069761	9239301	9240300	-0.34	1.82493e-08	1.53488e-07	Promoter (<=1kb)	1	9238760	9240286	1527	1	Potri.001G115400	Potri.001G115400.1	542
300	Chr01	9266202	9267700	1499	*	1500	271.66;228.04	368.90;389.79	249.85	379.35	1.48	2.35	Down	-0.6	8.62366e-08	9.94416e-07	9266701	9267700	-0.92	3.51231e-08	2.78605e-07	Promoter (<=1kb)	1	9266088	9269305	3218	1	Potri.001G115600	Potri.001G115600.1	114
301	Chr01	9282002	9283000	999	*	1000	251.54;231.96	209.75;198.89	241.75	204.32	4.01	3.23	Up	0.24	2.88537e-09	5.0902e-08	9282001	9283000	0.24	2.88537e-09	2.86307e-08	Promoter (<=1kb)	1	9282853	9287647	4795	1	Potri.001G115800	Potri.001G115800.1	0
302	Chr01	9297902	9298900	999	*	1000	236.44;221.19	252.99;269.92	228.82	261.46	2.28	2.66	Down	-0.19	1.47585e-09	2.85629e-08	9297901	9298900	-0.19	1.47585e-09	1.56038e-08	Promoter (<=1kb)	1	9297176	9298243	1068	2	Potri.001G116000	Potri.001G116000.4	0
303	Chr01	9347302	9349200	1899	*	1900	301.84;315.15	460.90;446.62	308.5	453.76	1.34	1.94	Down	-0.56	3.53839e-11	3.35671e-09	9348001	9349000	-0.66	1.99418e-11	7.26e-10	Promoter (<=1kb)	1	9347858	9352916	5059	1	Potri.001G116600	Potri.001G116600.1	0
304	Chr01	9362302	9363900	1599	*	1600	124.51;120.38	263.11;287.68	122.45	275.39	0.67	1.82	Down	-1.17	1.45611e-11	3.35671e-09	9362301	9363300	-1.46	8.72276e-12	7.26e-10	Distal Intergenic	1	9366903	9371815	4913	2	Potri.001G116700	Potri.001G116700.1	7915
305	Chr01	9375302	9376300	999	*	1000	261.60;278.94	218.95;233.52	270.27	226.23	1.66	1.43	Up	0.26	1.73748e-09	3.28743e-08	9375301	9376300	0.26	1.73748e-09	1.80824e-08	Intron (Potri.001G116800.1/Potri.001G116800, intron 10 of 10)	1	9372083	9376484	4402	1	Potri.001G116800	Potri.001G116800.4	3219
306	Chr01	9432402	9433400	999	*	1000	177.33;126.25	218.95;237.96	151.79	228.45	0.89	0.98	Down	-0.59	1.34768e-05	0.000102867	9432401	9433400	-0.59	1.34768e-05	7.94421e-05	Promoter (1-2kb)	1	9430100	9431181	1082	2	Potri.001G117600	Potri.001G117600.1	-1221
307	Chr01	9437602	9438800	1199	*	1200	328.25;310.25	354.18;363.15	319.25	358.67	2.23	1.93	Down	-0.17	3.0602e-06	2.53473e-05	9437701	9438700	-0.18	5.54717e-08	4.24574e-07	Promoter (<=1kb)	1	9437693	9440924	3232	1	Potri.001G117700	Potri.001G117700.1	0
308	Chr01	9488802	9491200	2399	*	2400	318.19;334.72	578.65;614.43	326.46	596.54	0.85	1.29	Down	-0.87	5.79841e-11	3.35671e-09	9490001	9491000	-0.86	1.65319e-11	7.26e-10	Promoter (<=1kb)	1	9489339	9493569	4231	1	Potri.001G118200	Potri.001G118200.1	0
309	Chr01	9492002	9493600	1599	*	1600	294.30;289.70	390.98;383.57	292	387.28	1.03	1.3	Down	-0.41	3.90923e-07	3.84011e-06	9492501	9493500	-0.57	1.37064e-10	1.93599e-09	Promoter (2-3kb)	1	9489339	9493569	4231	1	Potri.001G118200	Potri.001G118200.6	2663
310	Chr01	9512902	9514700	1799	*	1800	788.56;642.04	526.22;484.80	715.3	505.51	2.71	1.64	Up	0.5	9.10693e-07	8.27613e-06	9513001	9514000	0.93	7.59645e-08	5.66966e-07	Promoter (<=1kb)	1	9511979	9514865	2887	2	Potri.001G118500	Potri.001G118500.1	165
311	Chr01	9519902	9520900	999	*	1000	277.95;283.83	223.55;220.20	280.89	221.88	1.55	1.05	Up	0.34	1.03516e-09	2.1102e-08	9519901	9520900	0.34	1.03516e-09	1.13286e-08	Promoter (<=1kb)	1	9520192	9520974	783	1	Potri.001G118600	Potri.001G118600.1	0
312	Chr01	9529502	9530500	999	*	1000	210.03;197.70	239.19;233.52	203.87	236.35	1.31	1.44	Down	-0.21	1.42005e-09	2.76073e-08	9529501	9530500	-0.21	1.42005e-09	1.50538e-08	Downstream (1-2kb)	1	9524152	9525935	1784	2	Potri.001G118700	Potri.001G118700.2	-3567
313	Chr01	9532702	9534800	2099	*	2100	308.13;285.79	416.74;544.28	296.96	480.51	1.17	1.98	Down	-0.69	7.86131e-07	7.24676e-06	9533801	9534800	-0.59	5.35417e-11	9.20697e-10	Promoter (<=1kb)	1	9532286	9534455	2170	2	Potri.001G118800	Potri.001G118800.1	0
314	Chr01	9583502	9584500	999	*	1000	194.94;203.57	279.67;269.92	199.26	274.8	1.75	1.92	Down	-0.46	4.45977e-08	5.54961e-07	9583501	9584500	-0.46	4.45977e-08	3.45945e-07	Promoter (<=1kb)	1	9579852	9584796	4945	2	Potri.001G119500	Potri.001G119500.1	296
315	Chr01	9597902	9599400	1499	*	1500	357.18;338.64	422.26;430.63	347.91	426.45	1.78	2.35	Down	-0.29	0.00154023	0.00967908	9598401	9599400	-0.3	5.17031e-11	8.99608e-10	Promoter (<=1kb)	1	9598309	9601242	2934	1	Potri.001G119700	Potri.001G119700.1	0
316	Chr01	9603602	9605400	1799	*	1800	280.46;267.19	342.23;373.81	273.83	358.02	1.43	1.66	Down	-0.39	0.00213932	0.0133735	9603801	9604800	-0.39	1.59385e-11	7.26e-10	Promoter (<=1kb)	1	9604448	9609443	4996	1	Potri.001G119800	Potri.001G119800.1	0
317	Chr01	9607102	9608200	1099	*	1100	158.47;159.53	228.15;229.97	159	229.06	1.35	2.04	Down	-0.53	4.60178e-05	0.000325365	9607101	9608100	-0.58	2.41789e-11	7.26e-10	Promoter (2-3kb)	1	9604448	9609443	4996	1	Potri.001G119800	Potri.001G119800.1	2654
318	Chr01	9724702	9726500	1799	*	1800	245.25;196.72	383.62;382.69	220.99	383.15	0.89	1.5	Down	-0.79	2.29081e-08	3.07395e-07	9725001	9726000	-0.89	1.65749e-11	7.26e-10	Promoter (<=1kb)	1	9724379	9726103	1725	2	Potri.001G120700	Potri.001G120700.1	0
319	Chr01	9728502	9730800	2299	*	2300	277.95;294.59	468.26;438.62	286.27	453.44	1.47	2.05	Down	-0.66	6.69208e-11	3.36048e-09	9728701	9729700	-0.7	1.50207e-11	7.26e-10	Promoter (<=1kb)	1	9729119	9730701	1583	1	Potri.001G120800	Potri.001G120800.1	0
320	Chr01	9758802	9760600	1799	*	1800	682.92;664.55	508.74;424.42	673.74	466.58	2.49	1.63	Up	0.53	1.04581e-07	1.17373e-06	9758801	9759800	0.67	7.31363e-11	1.15506e-09	Promoter (<=1kb)	1	9756575	9760725	4151	2	Potri.001G121100	Potri.001G121100.1	125
321	Chr01	9777902	9779600	1699	*	1700	319.45;335.70	433.30;445.73	327.58	439.51	1.19	1.76	Down	-0.42	3.12376e-11	3.35671e-09	9778601	9779600	-0.35	1.51414e-11	7.26e-10	Promoter (<=1kb)	1	9777758	9782761	5004	1	Potri.001G121200	Potri.001G121200.1	144
322	Chr01	9810802	9812900	2099	*	2100	242.73;230.00	395.58;447.50	236.37	421.54	0.76	1.28	Down	-0.83	8.58636e-09	1.32254e-07	9811901	9812900	-0.7	2.87252e-10	3.67354e-09	Promoter (<=1kb)	1	9810873	9816079	5207	1	Potri.001G121400	Potri.001G121400.1	0
323	Chr01	9820302	9822100	1799	*	1800	276.69;269.15	505.98;420.87	272.92	463.42	0.98	1.37	Down	-0.76	2.37246e-07	2.44493e-06	9820301	9821300	-0.87	1.00992e-11	7.26e-10	Promoter (<=1kb)	1	9820694	9821823	1130	2	Potri.001G121600	Potri.001G121600.1	0
324	Chr01	9855202	9857000	1799	*	1800	300.59;276.98	595.21;472.36	288.78	533.79	1.2	2.11	Down	-0.89	3.57777e-07	3.5413e-06	9855901	9856900	-1.1	2.03224e-07	1.42104e-06	Promoter (<=1kb)	1	9857742	9866447	8706	1	Potri.001G121700	Potri.001G121700.2	-742
325	Chr01	9857602	9859000	1399	*	1400	154.69;177.15	240.11;277.91	165.92	259.01	1.17	1.69	Down	-0.64	2.73866e-05	0.000200542	9857801	9858800	-0.86	8.49355e-08	6.31643e-07	Promoter (<=1kb)	1	9857742	9866447	8706	1	Potri.001G121700	Potri.001G121700.2	0
326	Chr01	9948702	9950600	1899	*	1900	540.80;566.68	686.29;690.79	553.74	688.54	2.61	2.95	Down	-0.31	1.01559e-05	7.87466e-05	9949101	9950100	-0.5	4.39311e-11	8.25057e-10	Promoter (<=1kb)	1	9948838	9953196	4359	1	Potri.001G122800	Potri.001G122800.2	0
327	Chr01	9962702	9963800	1099	*	1100	215.06;182.04	291.63;296.56	198.55	294.09	1.07	1.6	Down	-0.57	7.46797e-08	8.74709e-07	9962701	9963700	-0.61	1.94727e-06	1.2204e-05	Promoter (<=1kb)	1	9962114	9963181	1068	1	Potri.001G123000	Potri.001G123000.1	588
328	Chr01	10040302	10041800	1499	*	1500	172.30;212.38	284.27;285.02	192.34	284.64	1.08	1.76	Down	-0.57	0.000159836	0.00105291	10040401	10041400	-0.75	7.24982e-09	6.65341e-08	Promoter (<=1kb)	1	10035215	10041334	6120	2	Potri.001G123700	Potri.001G123700.1	0
329	Chr01	10052702	10053900	1199	*	1200	227.64;179.11	257.59;293.01	203.37	275.3	1.33	2.19	Down	-0.44	0.0489485	0.292054	10052701	10053700	-0.66	2.41359e-06	1.4997e-05	Promoter (<=1kb)	1	10048068	10054635	6568	2	Potri.001G123800	Potri.001G123800.1	735
330	Chr01	10083002	10084700	1699	*	1700	384.85;371.91	264.03;238.85	378.38	251.44	0.3	0.12	Up	0.59	4.70809e-11	3.35671e-09	10083501	10084500	0.68	2.4737e-11	7.26e-10	Exon (Potri.001G124000.1/Potri.001G124000, exon 5 of 12)	1	10079939	10087774	7836	2	Potri.001G124000	Potri.001G124000.1	3074
331	Chr01	10098502	10099500	999	*	1000	286.75;267.19	328.43;336.52	276.97	332.47	2.03	2.41	Down	-0.26	1.05225e-06	9.45028e-06	10098501	10099500	-0.26	1.05225e-06	6.78748e-06	Promoter (<=1kb)	1	10098354	10099496	1143	1	Potri.001G124100	Potri.001G124100.1	148
332	Chr01	10162002	10163000	999	*	1000	321.97;349.40	351.42;350.72	335.68	351.07	2.07	1.69	Down	-0.06	2.62216e-07	2.67559e-06	10162001	10163000	-0.06	2.62216e-07	1.80997e-06	Promoter (<=1kb)	1	10160273	10163172	2900	2	Potri.001G125200	Potri.001G125200.1	172
333	Chr01	10221502	10224800	3299	*	3300	1139.46;1020.81	1280.58;1235.96	1080.13	1258.27	2.74	2.87	Down	-0.22	0.00101536	0.00642629	10223701	10224700	-0.1	5.63222e-11	9.51226e-10	Promoter (<=1kb)	1	10220375	10224788	4414	2	Potri.001G126100	Potri.001G126100.1	0
334	Chr01	10224402	10225400	999	*	1000	306.87;311.23	316.47;293.90	309.05	305.18	2.28	2.14	Up	0.02	1.05533e-06	9.47035e-06	10224401	10225400	0.02	1.05533e-06	6.80421e-06	Promoter (<=1kb)	1	10220375	10224788	4414	2	Potri.001G126100	Potri.001G126100.1	0
335	Chr01	10238802	10239800	999	*	1000	256.57;189.87	303.59;309.88	223.22	306.73	1.36	1.63	Down	-0.46	5.43647e-05	0.000380621	10238801	10239800	-0.46	5.43647e-05	0.000305685	Exon (Potri.001G126200.1/Potri.001G126200, exon 14 of 14)	1	10239371	10246331	6961	2	Potri.001G126200	Potri.001G126200.1	6531
336	Chr01	10304502	10307300	2799	*	2800	402.46;372.89	715.73;768.04	387.67	741.88	1	1.82	Down	-0.94	1.20335e-10	4.15601e-09	10304501	10305500	-0.99	1.41541e-11	7.26e-10	Promoter (<=1kb)	1	10304909	10305803	895	1	Potri.001G127000	Potri.001G127000.1	0
337	Chr01	10364902	10366700	1799	*	1800	325.74;313.19	513.34;443.95	319.46	478.64	1.12	1.65	Down	-0.58	3.77379e-07	3.71622e-06	10365401	10366400	-0.86	4.14201e-08	3.23589e-07	Promoter (<=1kb)	1	10365173	10366916	1744	1	Potri.001G128100	Potri.001G128100.1	0
338	Chr01	10481902	10482900	999	*	1000	238.96;259.36	240.11;220.20	249.16	230.15	1.64	1.59	Up	0.11	1.43613e-07	1.55611e-06	10481901	10482900	0.11	1.43613e-07	1.02697e-06	Promoter (<=1kb)	1	10472478	10483075	10598	2	Potri.001G129600	Potri.001G129600.3	175
339	Chr01	10482402	10483400	999	*	1000	220.09;235.87	234.59;255.72	227.98	245.15	1.41	1.51	Down	-0.1	4.40978e-07	4.29254e-06	10482401	10483400	-0.1	4.40978e-07	2.97116e-06	Promoter (<=1kb)	1	10472478	10483075	10598	2	Potri.001G129600	Potri.001G129600.3	0
340	Chr01	10486202	10487200	999	*	1000	261.60;267.19	334.87;359.60	264.39	347.23	1.86	2.29	Down	-0.39	3.90024e-07	3.83262e-06	10486201	10487200	-0.39	3.90024e-07	2.64284e-06	Promoter (<=1kb)	1	10486014	10487571	1558	2	Potri.001G129700	Potri.001G129700.1	371
341	Chr01	10512302	10514000	1699	*	1700	417.55;437.49	542.78;574.47	427.52	558.63	1.74	2.56	Down	-0.39	9.46582e-07	8.57715e-06	10512901	10513900	-0.41	3.7111e-11	7.68093e-10	Promoter (<=1kb)	1	10512692	10516827	4136	1	Potri.001G130100	Potri.001G130100.4	0
342	Chr01	10515402	10516400	999	*	1000	199.97;217.28	147.19;130.52	208.62	138.86	1.39	1.35	Up	0.59	3.45321e-06	2.83878e-05	10515401	10516400	0.59	3.45321e-06	2.12042e-05	Promoter (2-3kb)	1	10512692	10516981	4290	1	Potri.001G130100	Potri.001G130100.2	2710
343	Chr01	10554002	10555000	999	*	1000	348.38;321.02	380.86;375.58	334.7	378.22	1.32	1.3	Down	-0.18	1.6902e-10	5.05476e-09	10554001	10555000	-0.18	1.6902e-10	2.32559e-09	Promoter (<=1kb)	1	10554771	10555139	369	1	Potri.001G131100	Potri.001G131100.1	0
344	Chr01	10575902	10576900	999	*	1000	270.40;255.45	224.47;225.53	262.92	225	2.33	1.88	Up	0.22	2.9793e-08	3.89394e-07	10575901	10576900	0.22	2.9793e-08	2.39283e-07	Promoter (<=1kb)	1	10576247	10581724	5478	1	Potri.001G131400	Potri.001G131400.2	0
345	Chr01	10601702	10602700	999	*	1000	340.83;366.04	331.19;348.06	353.44	339.62	2.49	1.99	Up	0.06	1.02725e-07	1.15875e-06	10601701	10602700	0.06	1.02725e-07	7.5037e-07	Promoter (1-2kb)	1	10599973	10601922	1950	1	Potri.001G131700	Potri.001G131700.1	1729
346	Chr01	10628302	10629300	999	*	1000	275.43;279.91	234.59;230.85	277.67	232.72	1.88	1.38	Up	0.25	2.27376e-10	6.16588e-09	10628301	10629300	0.25	2.27376e-10	2.99353e-09	Promoter (<=1kb)	1	10627592	10629971	2380	2	Potri.001G132000	Potri.001G132000.1	671
347	Chr01	10643202	10644500	1299	*	1300	220.09;229.02	276.91;295.67	224.56	286.29	1.19	1.36	Down	-0.35	1.80052e-11	3.35671e-09	10643201	10644200	-0.33	4.03267e-10	4.95193e-09	Promoter (<=1kb)	1	10643548	10644105	558	2	Potri.001G132300	Potri.001G132300.1	0
348	Chr01	10651102	10652100	999	*	1000	367.24;367.02	349.58;324.08	367.13	336.83	2.48	1.98	Up	0.12	1.58082e-08	2.25453e-07	10651101	10652100	0.12	1.58082e-08	1.34776e-07	Promoter (<=1kb)	1	10651220	10652319	1100	1	Potri.001G132500	Potri.001G132500.1	0
349	Chr01	10700602	10701600	999	*	1000	247.76;236.85	201.47;189.12	242.31	195.3	2.86	2.18	Up	0.31	4.46511e-08	5.55502e-07	10700601	10701600	0.31	4.46511e-08	3.46311e-07	Promoter (<=1kb)	1	10698727	10700853	2127	2	Potri.001G133000	Potri.001G133000.1	0
350	Chr01	10701802	10703400	1599	*	1600	333.28;271.11	538.18;497.23	302.2	517.7	0.92	1.13	Down	-0.78	8.47973e-09	1.30792e-07	10702101	10703100	-1	1.07803e-11	7.26e-10	Promoter (<=1kb)	1	10702052	10703433	1382	2	Potri.001G133100	Potri.001G133100.1	33
351	Chr01	10705902	10707700	1799	*	1800	335.80;415.96	533.58;533.63	375.88	533.6	1.4	2.14	Down	-0.51	1.90764e-05	0.000142683	10706201	10707200	-0.73	1.391e-07	9.97515e-07	Promoter (<=1kb)	1	10705862	10707591	1730	2	Potri.001G133200	Potri.001G133200.1	0
352	Chr01	10716502	10717700	1199	*	1200	177.33;157.57	239.19;239.73	167.45	239.46	1.24	2	Down	-0.52	3.099e-05	0.000224806	10716501	10717500	-0.57	1.48205e-11	7.26e-10	Promoter (<=1kb)	1	10716727	10718822	2096	1	Potri.001G133300	Potri.001G133300.1	0
353	Chr01	10726002	10727200	1199	*	1200	303.10;313.19	242.87;236.18	308.15	239.53	2.11	1.84	Up	0.36	0.000964966	0.00611357	10726001	10727000	0.31	1.02753e-10	1.51699e-09	Exon (Potri.001G133500.1/Potri.001G133500, exon 9 of 11)	1	10719005	10722122	3118	2	Potri.001G133400	Potri.001G133400.2	-3880
354	Chr01	10740802	10741800	999	*	1000	193.68;212.38	222.63;227.30	203.03	224.97	1.54	1.64	Down	-0.15	6.02021e-08	7.28993e-07	10740801	10741800	-0.15	6.02021e-08	4.59017e-07	Promoter (<=1kb)	1	10738939	10741549	2611	2	Potri.001G133600	Potri.001G133600.3	0
355	Chr01	10837802	10839500	1699	*	1700	446.48;368.00	286.11;297.45	407.24	291.78	1.64	1.38	Up	0.48	2.50812e-06	2.10398e-05	10838301	10839300	0.8	3.68446e-08	2.90568e-07	Promoter (<=1kb)	1	10835156	10838869	3714	2	Potri.001G134900	Potri.001G134900.1	0
356	Chr01	10844402	10846400	1999	*	2000	435.16;451.19	550.14;564.71	443.17	557.42	1.59	1.85	Down	-0.33	1.73031e-08	2.43517e-07	10845401	10846400	-0.42	2.50406e-11	7.26e-10	Promoter (<=1kb)	1	10843684	10845969	2286	1	Potri.001G135000	Potri.001G135000.1	718
357	Chr01	10880202	10881200	999	*	1000	298.07;322.00	300.83;308.10	310.03	304.46	2.38	2.39	Up	0.03	7.00029e-07	6.53177e-06	10880201	10881200	0.03	7.00029e-07	4.61302e-06	Promoter (<=1kb)	1	10880192	10883925	3734	1	Potri.001G135700	Potri.001G135700.1	10
358	Chr01	10923602	10924700	1099	*	1100	222.61;284.81	164.67;177.58	253.71	171.13	1.91	1.36	Up	0.57	4.24599e-06	3.45489e-05	10923701	10924700	0.65	3.5702e-07	2.42567e-06	Promoter (<=1kb)	1	10923912	10926690	2779	1	Potri.001G136100	Potri.001G136100.1	0
359	Chr01	10925202	10926900	1699	*	1700	383.59;374.85	285.19;317.87	379.22	301.53	1.64	1.26	Up	0.33	2.57357e-09	4.60857e-08	10925901	10926900	0.27	2.67672e-08	2.16664e-07	Promoter (1-2kb)	1	10923912	10926690	2779	1	Potri.001G136100	Potri.001G136100.1	1290
360	Chr01	10931402	10933300	1899	*	1900	465.34;503.06	671.57;671.26	484.2	671.41	1.75	2.81	Down	-0.47	1.16116e-10	4.08015e-09	10931901	10932900	-0.67	4.62273e-11	8.47931e-10	Promoter (<=1kb)	1	10928209	10932675	4467	2	Potri.001G136200	Potri.001G136200.1	0
361	Chr01	10956702	10958200	1499	*	1500	202.49;212.38	292.55;293.01	207.43	292.78	1.33	1.59	Down	-0.5	3.91161e-11	3.35671e-09	10957001	10958000	-0.63	1.4668e-11	7.26e-10	Promoter (<=1kb)	1	10950665	10957814	7150	2	Potri.001G136400	Potri.001G136400.1	0
362	Chr01	10975002	10977600	2599	*	2600	811.20;817.23	540.02;538.07	814.22	539.04	2.65	2.12	Up	0.6	1.06043e-10	3.88031e-09	10975301	10976300	1.01	1.90882e-11	7.26e-10	Promoter (<=1kb)	1	10969442	10977302	7861	2	Potri.001G136600	Potri.001G136600.1	0
363	Chr01	11003602	11004600	999	*	1000	241.47;243.70	198.71;210.43	242.59	204.57	1.68	1.22	Up	0.25	1.37222e-09	2.68741e-08	11003601	11004600	0.25	1.37222e-09	1.46273e-08	Promoter (<=1kb)	1	11000887	11004442	3556	2	Potri.001G137000	Potri.001G137000.1	0
364	Chr01	11014802	11016000	1199	*	1200	279.20;304.38	203.31;204.22	291.79	203.76	3.33	2.39	Up	0.52	5.4428e-08	6.6368e-07	11015001	11016000	0.52	4.4175e-11	8.27792e-10	Promoter (<=1kb)	1	11014786	11016090	1305	1	Potri.001G137400	Potri.001G137400.1	16
365	Chr01	11026302	11028100	1799	*	1800	349.63;341.57	435.14;431.52	345.6	433.33	1.11	1.26	Down	-0.33	0.000303141	0.00196858	11026401	11027400	-0.39	5.72365e-11	9.61432e-10	Promoter (<=1kb)	1	11025451	11026893	1443	1	Potri.001G137500	Potri.001G137500.1	851
366	Chr01	11149602	11151300	1699	*	1700	436.41;414.00	605.33;598.45	425.21	601.89	1.2	1.52	Down	-0.5	8.52207e-11	3.55287e-09	11150201	11151200	-0.68	3.1657e-11	7.5589e-10	Promoter (<=1kb)	1	11150054	11151052	999	2	Potri.001G138800	Potri.001G138800.1	0
367	Chr01	11157002	11158000	999	*	1000	264.11;276.98	354.18;347.17	270.55	350.68	2.12	2.08	Down	-0.37	3.00377e-11	3.35671e-09	11157001	11158000	-0.37	3.00377e-11	7.4302e-10	Promoter (<=1kb)	1	11152850	11157980	5131	2	Potri.001G138900	Potri.001G138900.1	0
368	Chr01	11165302	11166300	999	*	1000	238.96;249.57	198.71;211.32	244.27	205.02	1.64	1.19	Up	0.25	7.30411e-10	1.57098e-08	11165301	11166300	0.25	7.30411e-10	8.34169e-09	Promoter (1-2kb)	1	11164891	11168275	3385	2	Potri.001G139200	Potri.001G139200.1	1975
369	Chr01	11275502	11276500	999	*	1000	145.89;145.83	188.59;200.67	145.86	194.63	2.17	2.88	Down	-0.42	1.77783e-09	3.35241e-08	11275501	11276500	-0.42	1.77783e-09	1.84713e-08	Promoter (<=1kb)	1	11274765	11276478	1714	2	Potri.001G140000	Potri.001G140000.1	0
370	Chr01	11293102	11294100	999	*	1000	314.42;306.34	308.19;287.68	310.38	297.93	2.35	2.09	Up	0.06	7.69024e-06	6.05364e-05	11293101	11294100	0.06	7.69024e-06	4.60664e-05	Promoter (<=1kb)	1	11290369	11294015	3647	2	Potri.001G140300	Potri.001G140300.1	0
371	Chr01	11329302	11330300	999	*	1000	349.63;353.32	324.75;348.06	351.48	336.4	2.97	3.22	Up	0.06	6.49471e-07	6.09773e-06	11329301	11330300	0.06	6.49471e-07	4.29659e-06	Promoter (<=1kb)	1	11329087	11332804	3718	1	Potri.001G140800	Potri.001G140800.1	215
372	Chr01	11334002	11335200	1199	*	1200	266.63;244.68	367.98;368.48	255.65	368.23	1.29	1.68	Down	-0.53	2.56962e-11	3.35671e-09	11334101	11335100	-0.58	1.88008e-11	7.26e-10	Promoter (<=1kb)	1	11333680	11339304	5625	1	Potri.001G140900	Potri.001G140900.1	322
373	Chr01	11348902	11350000	1099	*	1100	228.90;249.57	300.83;293.90	239.24	297.36	1.37	1.57	Down	-0.31	0.0175754	0.106434	11348901	11349900	-0.41	1.96512e-10	2.64646e-09	Promoter (<=1kb)	1	11348397	11350024	1628	2	Potri.001G141200	Potri.001G141200.1	24
374	Chr01	11363202	11364200	999	*	1000	157.21;144.85	184.91;202.44	151.03	193.68	1.63	1.72	Down	-0.36	5.36447e-10	1.22056e-08	11363201	11364200	-0.36	5.36447e-10	6.358e-09	Promoter (<=1kb)	1	11363207	11365352	2146	1	Potri.001G141400	Potri.001G141400.1	0
375	Chr01	11374102	11375100	999	*	1000	213.81;213.36	144.43;161.60	213.58	153.02	1.8	1.07	Up	0.48	6.9737e-07	6.51677e-06	11374101	11375100	0.48	6.9737e-07	4.59984e-06	Distal Intergenic	1	11381850	11384754	2905	2	Potri.001G141500	Potri.001G141500.1	9654
376	Chr01	11382302	11383300	999	*	1000	274.17;279.91	219.87;210.43	277.04	215.15	2.49	1.74	Up	0.36	1.29918e-08	1.90644e-07	11382301	11383300	0.36	1.29918e-08	1.13079e-07	Promoter (1-2kb)	1	11381850	11384754	2905	2	Potri.001G141500	Potri.001G141500.1	1454
377	Chr01	11383902	11384900	999	*	1000	382.33;412.04	316.47;311.65	397.19	314.06	4	2.9	Up	0.34	1.66706e-08	2.36185e-07	11383901	11384900	0.34	1.66706e-08	1.41567e-07	Promoter (<=1kb)	1	11381850	11384754	2905	2	Potri.001G141500	Potri.001G141500.1	0
378	Chr01	11397202	11398200	999	*	1000	235.19;226.08	232.75;246.84	230.64	239.79	0.4	0.28	Down	-0.06	2.26135e-06	1.90967e-05	11397201	11398200	-0.06	2.26135e-06	1.40866e-05	Distal Intergenic	1	11405212	11406226	1015	1	Potri.001G141600	Potri.001G141600.1	-7012
379	Chr01	11404702	11405700	999	*	1000	378.56;348.42	321.07;348.06	363.49	334.56	2.28	1.75	Up	0.12	1.11627e-06	9.97258e-06	11404701	11405700	0.12	1.11627e-06	7.17802e-06	Promoter (<=1kb)	1	11405212	11406226	1015	1	Potri.001G141600	Potri.001G141600.1	0
380	Chr01	11450302	11451300	999	*	1000	203.74;226.08	263.11;253.94	214.91	258.52	1.97	2.42	Down	-0.27	1.20016e-07	1.33324e-06	11450301	11451300	-0.27	1.20016e-07	8.69591e-07	Promoter (<=1kb)	1	11446014	11451355	5342	2	Potri.001G142100	Potri.001G142100.2	55
381	Chr01	11469202	11471100	1899	*	1900	864.03;974.81	728.61;671.26	919.42	699.93	4.26	2.91	Up	0.39	0.000323004	0.00209416	11469501	11470500	0.56	5.03399e-11	8.87225e-10	Promoter (<=1kb)	1	11468524	11471513	2990	1	Potri.001G142200	Potri.001G142200.1	678
382	Chr01	11475802	11478000	2199	*	2200	532.00;661.61	405.70;435.07	596.81	420.39	2.09	1.61	Up	0.51	6.01822e-07	5.68478e-06	11476901	11477900	0.6	4.85694e-07	3.25868e-06	Downstream (2-3kb)	1	11480522	11483320	2799	2	Potri.001G142300	Potri.001G142300.1	5320
383	Chr01	11500702	11501900	1199	*	1200	158.47;158.55	268.63;238.85	158.51	253.74	0.82	1.23	Down	-0.68	1.96759e-06	1.67905e-05	11500701	11501700	-0.79	1.20196e-07	8.70332e-07	Distal Intergenic	1	11506203	11508026	1824	2	Potri.001G142500	Potri.001G142500.1	6126
384	Chr01	11563002	11565000	1999	*	2000	496.78;539.27	310.95;316.98	518.03	313.96	0.22	0.31	Up	0.72	8.0173e-11	3.48742e-09	11563901	11564900	0.72	2.18799e-11	7.26e-10	Distal Intergenic	1	11542659	11544254	1596	2	Potri.001G142800	Potri.001G142800.1	-18748
385	Chr01	11733302	11734300	999	*	1000	260.34;243.70	241.03;224.64	252.02	232.83	1.46	1.53	Up	0.11	4.63517e-08	5.73847e-07	11733301	11734300	0.11	4.63517e-08	3.58356e-07	Promoter (2-3kb)	1	11734609	11736929	2321	2	Potri.001G144400	Potri.001G144400.3	2629
386	Chr01	11736502	11737600	1099	*	1100	147.15;160.51	225.39;229.97	153.83	227.68	1.32	2.1	Down	-0.57	1.13105e-05	8.72424e-05	11736501	11737500	-0.56	3.53799e-11	7.65698e-10	Promoter (<=1kb)	1	11734609	11736929	2321	2	Potri.001G144400	Potri.001G144400.3	0
387	Chr01	11787502	11788500	999	*	1000	265.37;261.32	195.03;202.44	263.34	198.74	1.93	1.42	Up	0.41	2.98756e-10	7.55824e-09	11787501	11788500	0.41	2.98756e-10	3.80238e-09	Promoter (<=1kb)	1	11787348	11788352	1005	2	Potri.001G145100	Potri.001G145100.1	0
388	Chr01	11853402	11854400	999	*	1000	235.19;226.08	238.27;241.51	230.64	239.89	1.4	1.31	Down	-0.06	2.26147e-06	1.90967e-05	11853401	11854400	-0.06	2.26147e-06	1.40866e-05	Promoter (<=1kb)	1	11852895	11853137	243	2	Potri.001G145600	Potri.001G145600.1	-265
389	Chr01	11856002	11857300	1299	*	1300	243.99;276.00	164.67;153.61	259.99	159.14	2.15	2.18	Up	0.71	1.42545e-07	1.54724e-06	11856201	11857200	0.76	7.51776e-09	6.86987e-08	Promoter (<=1kb)	1	11856320	11859780	3461	1	Potri.001G145700	Potri.001G145700.2	0
390	Chr01	11883002	11884000	999	*	1000	233.93;255.45	226.31;229.97	244.69	228.14	1.98	2.4	Up	0.1	1.24405e-06	1.1013e-05	11883001	11884000	0.1	1.24405e-06	7.95705e-06	Promoter (<=1kb)	1	11882678	11884695	2018	2	Potri.001G146000	Potri.001G146000.1	695
391	Chr01	11902302	11903700	1399	*	1400	371.02;416.93	241.95;260.16	393.98	251.05	2.63	2.25	Up	0.65	1.42748e-07	1.54775e-06	11902301	11903300	0.65	1.02742e-06	6.63345e-06	Promoter (<=1kb)	1	11897853	11902477	4625	2	Potri.001G146200	Potri.001G146200.17	0
392	Chr01	11911602	11913000	1399	*	1400	348.38;307.32	230.91;234.41	327.85	232.66	2.48	1.76	Up	0.49	7.79234e-05	0.000530268	11912001	11913000	0.63	9.30929e-12	7.26e-10	Promoter (<=1kb)	1	11911514	11911777	264	2	Potri.001G146300	Potri.001G146300.1	0
393	Chr01	11929202	11930200	999	*	1000	246.51;266.21	191.35;211.32	256.36	201.34	1.93	2.17	Up	0.35	2.3039e-10	6.23551e-09	11929201	11930200	0.35	2.3039e-10	3.02953e-09	Promoter (<=1kb)	1	11922617	11930064	7448	2	Potri.001G146400	Potri.001G146400.1	0
394	Chr01	11954002	11955200	1199	*	1200	391.14;404.21	578.65;536.29	397.67	557.47	1.64	1.71	Down	-0.49	5.08184e-10	1.16767e-08	11954101	11955100	-0.51	5.41381e-11	9.26954e-10	Promoter (<=1kb)	1	11952583	11955329	2747	2	Potri.001G146800	Potri.001G146800.1	129
395	Chr01	11978002	11980500	2499	*	2500	552.12;616.59	425.94;412.88	584.36	419.41	1.68	1.4	Up	0.48	2.74198e-07	2.78361e-06	11978001	11979000	0.28	1.49451e-09	1.57773e-08	Promoter (1-2kb)	1	11980149	11982359	2211	2	Potri.001G147200	Potri.001G147200.1	1859
396	Chr01	11980802	11981900	1099	*	1100	230.16;245.66	176.63;162.49	237.91	169.56	1.38	1.07	Up	0.49	9.53302e-05	0.000638603	11980801	11981800	0.57	2.43793e-05	0.00014103	Promoter (<=1kb)	1	11980149	11982359	2211	2	Potri.001G147200	Potri.001G147200.1	459
397	Chr01	11991102	11992700	1599	*	1600	363.47;382.68	287.03;304.55	373.07	295.79	1.67	1.36	Up	0.33	0.000250465	0.00163239	11991601	11992600	0.31	5.63544e-10	6.6299e-09	Promoter (<=1kb)	1	11991088	11993252	2165	1	Potri.001G147400	Potri.001G147400.1	14
398	Chr01	12019702	12020900	1199	*	1200	198.71;181.06	286.11;278.80	189.89	282.45	0.89	1.12	Down	-0.57	7.2814e-08	8.58024e-07	12019901	12020900	-0.58	3.45897e-06	2.12372e-05	Promoter (<=1kb)	1	12017275	12020604	3330	2	Potri.001G147700	Potri.001G147700.1	0
399	Chr01	12149602	12151400	1799	*	1800	509.36;610.72	360.62;401.33	560.04	380.98	2.41	1.84	Up	0.56	2.9243e-06	2.42864e-05	12150301	12151300	0.57	4.60928e-11	8.46577e-10	Distal Intergenic	1	12170942	12173268	2327	1	Potri.001G148600	Potri.001G148600.1	-19542
400	Chr01	12170202	12172500	2299	*	2300	723.17;790.81	544.62;506.11	756.99	525.36	2.85	2.28	Up	0.53	1.04541e-10	3.84732e-09	12171101	12172100	0.84	9.20015e-11	1.38723e-09	Promoter (<=1kb)	1	12170942	12173268	2327	1	Potri.001G148600	Potri.001G148600.1	0
401	Chr01	12183902	12185200	1299	*	1300	415.03;265.23	207.91;222.86	340.13	215.39	2.06	1.39	Up	0.66	1.08024e-06	9.67987e-06	12184101	12185100	0.66	1.1918e-06	7.64698e-06	Distal Intergenic	1	12171626	12173268	1643	1	Potri.001G148600	Potri.001G148600.3	12276
402	Chr01	12205102	12207400	2299	*	2300	260.34;243.70	444.34;488.35	252.02	466.34	0.91	1.76	Down	-0.89	2.52851e-10	6.66569e-09	12206401	12207400	-0.91	1.12761e-11	7.26e-10	Promoter (<=1kb)	1	12205591	12207377	1787	1	Potri.001G148700	Potri.001G148700.1	0
403	Chr01	12275002	12281100	6099	*	6100	1525.56;1719.61	831.64;844.40	1622.59	838.02	2.11	1.16	Up	0.95	1.68912e-07	1.79916e-06	12279801	12280800	1.56	9.12837e-12	7.26e-10	Promoter (<=1kb)	1	12278156	12282118	3963	1	Potri.001G148900	Potri.001G148900.1	0
404	Chr01	12285902	12289500	3599	*	3600	799.88;790.81	467.34;469.70	795.34	468.52	1.94	1.15	Up	0.76	1.57172e-10	4.81822e-09	12286501	12287500	0.89	1.0324e-11	7.26e-10	Promoter (<=1kb)	1	12284776	12289144	4369	2	Potri.001G149100	Potri.001G149100.1	0
405	Chr01	12300602	12302300	1699	*	1700	377.30;358.21	231.83;230.85	367.76	231.34	1.75	1.39	Up	0.67	4.06597e-11	3.35671e-09	12301201	12302200	0.99	1.17443e-11	7.26e-10	Exon (Potri.001G149200.1/Potri.001G149200, exon 9 of 10)	1	12284776	12289144	4369	2	Potri.001G149100	Potri.001G149100.1	-11458
406	Chr01	12318702	12321800	3099	*	3100	1036.33;1122.59	569.46;606.44	1079.46	587.95	2.91	1.85	Up	0.88	2.12478e-09	3.92577e-08	12319201	12320200	0.99	9.01738e-12	7.26e-10	Promoter (<=1kb)	1	12318160	12322300	4141	2	Potri.001G149400	Potri.001G149400.1	500
407	Chr01	12336302	12337700	1399	*	1400	357.18;382.68	321.07;309.88	369.93	315.47	2.52	2.3	Up	0.23	2.70886e-06	2.26082e-05	12336301	12337300	0.31	2.10426e-09	2.15343e-08	Promoter (<=1kb)	1	12337245	12338048	804	1	Potri.001G149700	Potri.001G149700.1	0
408	Chr01	12387902	12389000	1099	*	1100	328.25;276.98	227.23;213.10	302.62	220.16	1.98	1.66	Up	0.46	0.000470404	0.00302662	12387901	12388900	0.49	2.81308e-05	0.000161926	Promoter (<=1kb)	1	12387634	12390388	2755	1	Potri.001G150300	Potri.001G150300.1	268
409	Chr01	12392602	12393600	999	*	1000	350.89;368.98	338.55;351.61	359.94	345.08	3.53	2.29	Up	0.06	4.52931e-09	7.56037e-08	12392601	12393600	0.06	4.52931e-09	4.31339e-08	Promoter (<=1kb)	1	12392821	12395263	2443	1	Potri.001G150400	Potri.001G150400.5	0
410	Chr01	12400502	12401500	999	*	1000	301.84;281.87	359.70;332.08	291.86	345.89	1.48	1.91	Down	-0.25	2.37192e-09	4.30546e-08	12400501	12401500	-0.25	2.37192e-09	2.39443e-08	Promoter (<=1kb)	1	12400259	12404438	4180	1	Potri.001G150500	Potri.001G150500.1	243
411	Chr01	12406502	12409500	2999	*	3000	660.28;632.25	1188.59;1093.01	646.27	1140.8	1.27	1.88	Down	-0.82	6.18365e-10	1.37282e-08	12406601	12407600	-0.85	1.86877e-11	7.26e-10	Promoter (<=1kb)	1	12407345	12409406	2062	1	Potri.001G150600	Potri.001G150600.1	0
412	Chr01	12508602	12509600	999	*	1000	221.35;241.74	199.63;209.55	231.55	204.59	2.5	3.44	Up	0.18	1.87587e-08	2.60546e-07	12508601	12509600	0.18	1.87587e-08	1.56995e-07	Promoter (<=1kb)	1	12502479	12509399	6921	2	Potri.001G151700	Potri.001G151700.1	0
413	Chr01	12588202	12589200	999	*	1000	210.03;186.94	233.67;237.96	198.48	235.81	1.42	1.35	Down	-0.25	2.36839e-08	3.16361e-07	12588201	12589200	-0.25	2.36839e-08	1.93558e-07	Promoter (<=1kb)	1	12587166	12588716	1551	2	Potri.001G152500	Potri.001G152500.1	0
414	Chr01	12599902	12602100	2199	*	2200	431.38;334.72	573.14;529.19	383.05	551.16	0.99	1.54	Down	-0.52	0.000266299	0.00173417	12599901	12600900	-0.45	2.55138e-08	2.07693e-07	Promoter (<=1kb)	1	12600084	12602088	2005	1	Potri.001G152600	Potri.001G152600.3	0
415	Chr01	12630302	12631300	999	*	1000	282.98;218.25	356.02;335.63	250.62	345.83	1.05	1.17	Down	-0.46	6.80124e-05	0.000467554	12630301	12631300	-0.46	6.80124e-05	0.000378838	Promoter (<=1kb)	1	12630051	12631690	1640	2	Potri.001G153100	Potri.001G153100.1	390
416	Chr01	12677602	12681500	3899	*	3900	1258.94;1306.59	850.04;689.01	1282.76	769.53	0.71	0.25	Up	0.74	1.03863e-07	1.1668e-06	12678301	12679300	0.67	1.23126e-11	7.26e-10	Promoter (<=1kb)	1	12678022	12678338	317	2	Potri.001G153700	Potri.001G153700.1	0
417	Chr01	12745902	12748200	2299	*	2300	462.83;550.04	742.41;758.27	506.43	750.34	1.46	2.3	Down	-0.57	1.97239e-06	1.68238e-05	12746701	12747700	-0.8	4.28876e-11	8.1728e-10	Promoter (<=1kb)	1	12746334	12750923	4590	1	Potri.001G154300	Potri.001G154300.1	0
418	Chr01	12755102	12756100	999	*	1000	226.38;230.00	252.07;237.96	228.19	245.01	2.15	3.17	Down	-0.1	4.86131e-07	4.68992e-06	12755101	12756100	-0.1	4.86131e-07	3.26083e-06	Promoter (<=1kb)	1	12755223	12760809	5587	1	Potri.001G154400	Potri.001G154400.6	0
419	Chr01	12761902	12763100	1199	*	1200	313.16;294.59	219.87;213.10	303.88	216.48	1.7	1.06	Up	0.49	3.35692e-10	8.31928e-09	12761901	12762900	0.45	7.82451e-09	7.12462e-08	Promoter (<=1kb)	1	12762035	12763776	1742	1	Potri.001G154500	Potri.001G154500.1	0
420	Chr01	12777502	12778500	999	*	1000	208.77;199.66	215.27;234.41	204.22	224.84	1.29	1.48	Down	-0.14	7.18354e-08	8.50314e-07	12777501	12778500	-0.14	7.18354e-08	5.40047e-07	Exon (Potri.001G154600.1/Potri.001G154600, exon 12 of 12)	1	12778869	12782341	3473	2	Potri.001G154700	Potri.001G154700.2	3841
421	Chr01	12781502	12782500	999	*	1000	338.32;324.94	337.63;347.17	331.63	342.4	2.49	2.14	Down	-0.05	1.54262e-05	0.00011671	12781501	12782500	-0.05	1.54262e-05	9.05034e-05	Promoter (<=1kb)	1	12778869	12782341	3473	2	Potri.001G154700	Potri.001G154700.2	0
422	Chr01	12795602	12797100	1499	*	1500	166.01;171.28	255.75;289.46	168.64	272.6	1.04	1.78	Down	-0.69	1.09098e-06	9.76987e-06	12795601	12796600	-0.85	1.54749e-11	7.26e-10	Promoter (<=1kb)	1	12795022	12797156	2135	1	Potri.001G155000	Potri.001G155000.1	580
423	Chr01	12805002	12807700	2699	*	2700	520.68;536.34	743.33;712.10	528.51	727.71	1.32	1.73	Down	-0.46	1.463e-10	4.60416e-09	12806701	12807700	-0.47	1.86719e-09	1.93351e-08	Promoter (<=1kb)	1	12805310	12807718	2409	2	Potri.001G155100	Potri.001G155100.1	18
424	Chr01	12866402	12868100	1699	*	1700	257.82;267.19	379.94;340.95	262.51	360.45	1.33	1.65	Down	-0.46	0.000391029	0.00252639	12867101	12868100	-0.34	7.60821e-11	1.18893e-09	Promoter (<=1kb)	1	12866862	12871420	4559	1	Potri.001G155500	Potri.001G155500.7	0
425	Chr01	12935802	12936800	999	*	1000	323.22;348.42	356.02;388.01	335.82	372.02	2.6	2.35	Down	-0.15	1.75442e-08	2.46311e-07	12935801	12936800	-0.15	1.75442e-08	1.48017e-07	Promoter (<=1kb)	1	12936068	12938453	2386	1	Potri.001G156000	Potri.001G156000.3	0
426	Chr01	12974402	12975400	999	*	1000	329.51;342.55	293.47;320.53	336.03	307	1.99	1.73	Up	0.13	2.12685e-09	3.92831e-08	12974401	12975400	0.13	2.12685e-09	2.17456e-08	Promoter (<=1kb)	1	12975872	12976388	517	2	Potri.001G156400	Potri.001G156400.1	988
427	Chr01	12977302	12978300	999	*	1000	243.99;219.23	302.67;368.48	231.61	335.57	1.46	1.72	Down	-0.53	3.89237e-05	0.000278308	12977301	12978300	-0.53	3.89237e-05	0.000221337	Promoter (<=1kb)	1	12976446	12977554	1109	2	Potri.001G156500	Potri.001G156500.1	0
428	Chr01	13077302	13078600	1299	*	1300	155.95;135.06	239.19;212.21	145.51	225.7	0.89	1.36	Down	-0.63	1.09902e-05	8.48623e-05	13077601	13078600	-0.76	4.79289e-07	3.21996e-06	Promoter (1-2kb)	1	13080021	13081261	1241	1	Potri.001G157500	Potri.001G157500.1	-1421
429	Chr01	13110002	13111200	1199	*	1200	157.21;181.06	267.71;273.47	169.14	270.59	0.94	1.69	Down	-0.68	2.48248e-11	3.35671e-09	13110001	13111000	-0.67	8.82871e-09	7.92525e-08	Promoter (<=1kb)	1	13109295	13110342	1048	1	Potri.001G157700	Potri.001G157700.1	707
430	Chr01	13139202	13140300	1099	*	1100	279.20;306.34	222.63;244.17	292.77	233.4	3	2.23	Up	0.33	0.0158739	0.0962762	13139301	13140300	0.33	3.21932e-11	7.5589e-10	Promoter (<=1kb)	1	13139379	13143213	3835	1	Potri.001G157900	Potri.001G157900.1	0
431	Chr01	13146002	13147300	1299	*	1300	349.63;347.45	300.83;302.78	348.54	301.8	2.16	1.51	Up	0.21	0.0043256	0.0267671	13146201	13147200	0.3	4.95443e-11	8.77914e-10	Promoter (2-3kb)	1	13148634	13150195	1562	2	Potri.001G158000	Potri.001G158000.3	2895
432	Chr01	13151402	13152400	999	*	1000	261.60;264.25	185.83;178.47	262.93	182.15	2.01	1.57	Up	0.53	1.01841e-08	1.53975e-07	13151401	13152400	0.53	1.01841e-08	9.04167e-08	Promoter (<=1kb)	1	13148612	13152953	4342	2	Potri.001G158000	Potri.001G158000.1	553
433	Chr01	13160502	13161500	999	*	1000	139.60;153.66	194.11;208.66	146.63	201.38	1.13	1.3	Down	-0.46	6.12099e-11	3.35671e-09	13160501	13161500	-0.46	6.12099e-11	1.00875e-09	Downstream (2-3kb)	1	13164000	13164793	794	2	Potri.001G158100	Potri.001G158100.1	3293
434	Chr01	13185602	13186600	999	*	1000	198.71;203.57	222.63;228.19	201.14	225.41	1.14	1.19	Down	-0.16	1.22061e-07	1.35002e-06	13185601	13186600	-0.16	1.22061e-07	8.81905e-07	Promoter (<=1kb)	1	13185148	13185916	769	2	Potri.001G158400	Potri.001G158400.1	0
435	Chr01	13213002	13214500	1499	*	1500	230.16;212.38	325.67;302.78	221.27	314.22	0.9	1.21	Down	-0.51	2.40604e-11	3.35671e-09	13213501	13214500	-0.52	2.01696e-10	2.7e-09	Distal Intergenic	1	13209787	13211608	1822	1	Potri.001G158600	Potri.001G158600.1	3215
436	Chr01	13224302	13226600	2299	*	2300	783.53;828.98	609.93;547.84	806.26	578.89	2.58	1.48	Up	0.48	4.25202e-08	5.33029e-07	13224301	13225300	0.35	7.5791e-11	1.18471e-09	Promoter (<=1kb)	1	13225758	13226690	933	2	Potri.001G158800	Potri.001G158800.1	90
437	Chr01	13236402	13238300	1899	*	1900	376.05;355.28	436.06;451.94	365.66	444	1.74	2.39	Down	-0.28	0.003939	0.0244045	13236401	13237400	-0.4	1.46261e-10	2.04931e-09	Promoter (<=1kb)	1	13227356	13237951	10596	2	Potri.001G158900	Potri.001G158900.2	0
438	Chr01	13348402	13352100	3699	*	3700	1402.31;1410.34	832.56;884.35	1406.32	858.46	2.58	1.73	Up	0.71	4.98069e-10	1.15011e-08	13348901	13349900	0.69	2.02121e-11	7.26e-10	Promoter (<=1kb)	1	13348363	13352609	4247	1	Potri.001G160100	Potri.001G160100.1	39
439	Chr01	13439802	13440800	999	*	1000	350.89;335.70	357.86;357.83	343.3	357.84	1.99	2.46	Down	-0.06	1.01393e-08	1.53339e-07	13439801	13440800	-0.06	1.01393e-08	9.00472e-08	Promoter (<=1kb)	1	13439888	13444507	4620	1	Potri.001G161000	Potri.001G161000.1	0
440	Chr01	13524402	13525400	999	*	1000	220.09;225.11	253.91;241.51	222.6	247.71	1.62	1.48	Down	-0.15	1.02377e-06	9.22204e-06	13524401	13525400	-0.15	1.02377e-06	6.61704e-06	Promoter (1-2kb)	1	13518889	13522623	3735	2	Potri.001G161800	Potri.001G161800.1	-1779
441	Chr01	13536802	13539100	2299	*	2300	379.82;344.51	600.73;594.90	362.16	597.81	1.24	2.15	Down	-0.72	9.6716e-11	3.67857e-09	13537401	13538400	-0.78	1.56938e-11	7.26e-10	Promoter (<=1kb)	1	13537112	13538837	1726	2	Potri.001G162100	Potri.001G162100.2	0
442	Chr01	13540002	13541300	1299	*	1300	221.35;194.77	344.07;256.60	208.06	300.33	1.05	1.26	Down	-0.53	0.000464409	0.00298873	13540001	13541000	-0.57	4.9204e-05	0.000277533	Promoter (1-2kb)	1	13537112	13538837	1726	2	Potri.001G162100	Potri.001G162100.2	-1165
443	Chr01	13572002	13573300	1299	*	1300	153.44;170.30	312.79;252.16	161.87	282.48	0.68	1.18	Down	-0.8	2.59707e-07	2.65193e-06	13572001	13573000	-0.94	1.4267e-10	2.00502e-09	Promoter (<=1kb)	1	13572080	13577414	5335	1	Potri.001G162400	Potri.001G162400.1	0
444	Chr01	13638702	13639800	1099	*	1100	207.52;195.74	273.23;316.98	201.63	295.1	1.05	1.35	Down	-0.55	7.42261e-05	0.000507086	13638801	13639800	-0.65	6.34928e-06	3.82801e-05	Promoter (<=1kb)	1	13635891	13639622	3732	2	Potri.001G163000	Potri.001G163000.1	0
445	Chr01	13657002	13659000	1999	*	2000	570.99;526.55	755.29;749.39	548.77	752.34	2.57	3.12	Down	-0.46	7.8335e-11	3.47461e-09	13658001	13659000	-0.37	3.9026e-11	7.79575e-10	Promoter (<=1kb)	1	13657603	13660551	2949	1	Potri.001G163300	Potri.001G163300.1	0
446	Chr01	13678502	13680600	2099	*	2100	286.75;255.45	521.62;490.12	271.1	505.87	1.09	1.55	Down	-0.9	3.92804e-11	3.35671e-09	13678901	13679900	-0.96	2.96707e-11	7.42472e-10	Promoter (<=1kb)	1	13678911	13682081	3171	1	Potri.001G163600	Potri.001G163600.1	0
447	Chr01	13694602	13695600	999	*	1000	188.65;207.49	257.59;274.36	198.07	265.98	1.96	2.07	Down	-0.43	2.16313e-06	1.83359e-05	13694601	13695600	-0.43	2.16313e-06	1.34993e-05	Promoter (<=1kb)	1	13695168	13698032	2865	1	Potri.001G163700	Potri.001G163700.1	0
448	Chr01	13744402	13745400	999	*	1000	227.64;212.38	275.07;260.16	220.01	267.61	1.37	1.44	Down	-0.28	2.22892e-09	4.08575e-08	13744401	13745400	-0.28	2.22892e-09	2.26359e-08	Promoter (<=1kb)	1	13745313	13745675	363	2	Potri.001G164200	Potri.001G164200.1	275
449	Chr01	13805102	13806900	1799	*	1800	383.59;361.15	479.30;479.47	372.37	479.38	1.05	1.18	Down	-0.36	1.47493e-05	0.000111983	13805501	13806500	-0.43	1.68344e-11	7.26e-10	Exon (Potri.001G164700.5/Potri.001G164700, exon 5 of 5)	1	13801402	13806578	5177	1	Potri.001G164700	Potri.001G164700.1	3700
450	Chr01	13828102	13829100	999	*	1000	153.44;105.70	201.47;192.68	129.57	197.07	0.76	0.96	Down	-0.61	7.04223e-05	0.000482932	13828101	13829100	-0.61	7.04223e-05	0.00039191	Exon (Potri.001G164900.1/Potri.001G164900, exon 7 of 9)	1	13835378	13841155	5778	1	Potri.001G165000	Potri.001G165000.1	-6278
451	Chr01	13939702	13941000	1299	*	1300	232.67;277.96	177.55;180.24	255.31	178.9	1.78	1.26	Up	0.51	6.88478e-05	0.000473006	13940001	13941000	0.51	1.29733e-06	8.27939e-06	Promoter (<=1kb)	1	13935000	13940574	5575	2	Potri.001G166100	Potri.001G166100.1	0
452	Chr01	13971902	13973300	1399	*	1400	241.47;218.25	314.63;315.21	229.86	314.92	2.07	2.97	Down	-0.45	1.07102e-05	8.28033e-05	13971901	13972900	-0.52	1.63011e-11	7.26e-10	Promoter (<=1kb)	1	13972194	13975116	2923	1	Potri.001G166400	Potri.001G166400.1	0
453	Chr01	13987402	13988400	999	*	1000	240.22;221.19	238.27;260.16	230.7	249.21	2.18	3.33	Down	-0.11	1.26945e-07	1.39253e-06	13987401	13988400	-0.11	1.26945e-07	9.1293e-07	Promoter (<=1kb)	1	13984604	13988224	3621	2	Potri.001G166600	Potri.001G166600.1	0
454	Chr01	14016002	14017300	1299	*	1300	147.15;164.43	254.83;211.32	155.79	233.07	0.85	1.29	Down	-0.58	0.00040096	0.00258876	14016001	14017000	-0.74	2.04455e-06	1.28036e-05	Promoter (<=1kb)	1	14009482	14016958	7477	2	Potri.001G166800	Potri.001G166800.1	0
455	Chr01	14040602	14042300	1699	*	1700	340.83;372.89	218.03;264.60	356.86	241.31	2.04	1.74	Up	0.56	0.000195238	0.00127947	14041201	14042200	0.5	6.79368e-11	1.08939e-09	Promoter (1-2kb)	1	14039321	14041538	2218	1	Potri.001G167000	Potri.001G167000.1	1281
456	Chr01	14048802	14050700	1899	*	1900	462.83;506.98	297.15;303.66	484.9	300.41	2.5	2.22	Up	0.69	9.08592e-11	3.61507e-09	14049401	14050400	0.62	5.50466e-10	6.49383e-09	Promoter (<=1kb)	1	14044219	14050634	6416	2	Potri.001G167100	Potri.001G167100.3	0
457	Chr01	14059402	14061400	1999	*	2000	363.47;314.17	526.22;549.61	338.82	537.91	2.3	3.48	Down	-0.67	8.34431e-10	1.75284e-08	14059501	14060500	-0.74	3.1395e-11	7.54899e-10	Promoter (<=1kb)	1	14060006	14063003	2998	1	Potri.001G167300	Potri.001G167300.1	0
458	Chr01	14073402	14074400	999	*	1000	154.69;139.96	211.59;199.78	147.33	205.68	1.06	1.54	Down	-0.48	2.89616e-11	3.35671e-09	14073401	14074400	-0.48	2.89616e-11	7.37714e-10	Promoter (<=1kb)	1	14074002	14074800	799	1	Potri.001G167600	Potri.001G167600.1	0
459	Chr01	14106802	14108100	1299	*	1300	305.62;286.77	367.98;383.57	296.19	375.78	1.83	1.96	Down	-0.34	5.07084e-06	4.08758e-05	14107101	14108100	-0.37	1.71986e-11	7.26e-10	Promoter (<=1kb)	1	14106872	14112847	5976	1	Potri.001G167700	Potri.001G167700.1	0
460	Chr01	14110902	14112100	1199	*	1200	275.43;274.04	457.22;362.26	274.74	409.74	1.36	1.53	Down	-0.58	2.6372e-06	2.20497e-05	14111101	14112100	-0.62	2.29647e-06	1.42947e-05	Exon (Potri.001G167700.1/Potri.001G167700, exon 6 of 8)	1	14106876	14111660	4785	1	Potri.001G167700	Potri.001G167700.3	4026
461	Chr01	14112202	14113200	999	*	1000	207.52;193.79	257.59;253.05	200.65	255.32	1.45	1.55	Down	-0.35	3.486e-11	3.35671e-09	14112201	14113200	-0.35	3.486e-11	7.65698e-10	Exon (Potri.001G167700.1/Potri.001G167700, exon 8 of 8)	1	14117810	14120178	2369	1	Potri.001G167800	Potri.001G167800.1	-4610
462	Chr01	14209802	14210800	999	*	1000	162.24;142.89	213.43;229.08	152.57	221.25	0.97	1.53	Down	-0.54	2.15754e-05	0.000160259	14209801	14210800	-0.54	2.15754e-05	0.00012542	Promoter (1-2kb)	1	14210917	14212587	1671	2	Potri.001G168800	Potri.001G168800.1	1787
463	Chr01	14372802	14376300	3499	*	3500	965.90;1078.55	584.17;677.47	1022.22	630.82	2.87	2.14	Up	0.7	2.7968e-07	2.83565e-06	14374501	14375500	0.79	2.75944e-10	3.54599e-09	Promoter (<=1kb)	1	14373475	14375573	2099	1	Potri.001G170100	Potri.001G170100.2	0
464	Chr01	14450902	14451900	999	*	1000	285.49;261.32	228.15;221.98	273.41	225.06	1.82	1.37	Up	0.28	4.16797e-09	7.01239e-08	14450901	14451900	0.28	4.16797e-09	3.99311e-08	Downstream (2-3kb)	1	14445263	14445780	518	1	Potri.001G170600	Potri.001G170600.1	5639
465	Chr01	14481402	14482600	1199	*	1200	313.16;301.45	248.39;237.07	307.3	242.73	1.88	1.4	Up	0.34	0.00377212	0.0233784	14481401	14482400	0.41	1.84609e-11	7.26e-10	Promoter (<=1kb)	1	14476382	14482221	5840	2	Potri.001G170800	Potri.001G170800.1	0
466	Chr01	14547002	14549300	2299	*	2300	540.80;577.45	355.10;293.90	559.12	324.5	1.67	1.06	Up	0.78	7.29611e-10	1.56986e-08	14548201	14549200	0.65	1.04899e-11	7.26e-10	Promoter (<=1kb)	1	14547510	14549011	1502	1	Potri.001G171600	Potri.001G171600.1	0
467	Chr01	14734202	14735500	1299	*	1300	354.67;333.74	363.38;385.35	344.2	374.37	1.97	1.99	Down	-0.12	7.91263e-11	3.48232e-09	14734501	14735500	-0.09	2.89868e-08	2.33244e-07	Promoter (<=1kb)	1	14731247	14735457	4211	2	Potri.001G173800	Potri.001G173800.1	0
468	Chr01	14768902	14770600	1699	*	1700	530.74;528.51	623.73;667.70	529.62	645.72	2.13	2.16	Down	-0.29	0.000840923	0.00534467	14768901	14769900	-0.19	3.52402e-11	7.65698e-10	Promoter (<=1kb)	1	14769312	14770291	980	1	Potri.001G174300	Potri.001G174300.1	0
469	Chr01	14846902	14847900	999	*	1000	206.26;215.32	294.39;308.99	210.79	301.69	1.87	3.2	Down	-0.52	1.708e-11	3.35671e-09	14846901	14847900	-0.52	1.708e-11	7.26e-10	Promoter (<=1kb)	1	14846705	14848920	2216	1	Potri.001G175000	Potri.001G175000.1	197
470	Chr01	14884202	14885800	1599	*	1600	267.89;264.25	341.31;362.26	266.07	351.78	1.35	1.58	Down	-0.4	4.0029e-11	3.35671e-09	14884401	14885400	-0.46	1.6042e-11	7.26e-10	Promoter (1-2kb)	1	14883041	14885582	2542	1	Potri.001G175400	Potri.001G175400.1	1161
471	Chr01	14896102	14897900	1799	*	1800	364.73;462.93	528.06;532.74	413.83	530.4	1.18	1.37	Down	-0.36	0.00171125	0.010726	14896901	14897900	-0.26	2.3817e-07	1.65303e-06	Promoter (<=1kb)	1	14895637	14899789	4153	1	Potri.001G175600	Potri.001G175600.1	465
472	Chr01	15129202	15130200	999	*	1000	489.24;490.34	526.22;527.41	489.79	526.82	3.4	3.07	Down	-0.11	3.18097e-09	5.51452e-08	15129201	15130200	-0.11	3.18097e-09	3.11924e-08	Promoter (<=1kb)	1	15124487	15130416	5930	2	Potri.001G176900	Potri.001G176900.1	216
473	Chr01	15195102	15197200	2099	*	2100	201.23;212.38	439.74;432.41	206.81	436.07	0.98	1.97	Down	-1.08	6.4126e-11	3.36048e-09	15196201	15197200	-0.99	1.50654e-11	7.26e-10	Promoter (<=1kb)	1	15194484	15196563	2080	2	Potri.001G177400	Potri.001G177400.1	0
474	Chr01	15376002	15377100	1099	*	1100	353.41;336.68	380.86;373.81	345.04	377.34	2.48	2.14	Down	-0.13	5.28707e-11	3.35671e-09	15376101	15377100	-0.13	6.01499e-11	9.96658e-10	Promoter (<=1kb)	1	15376383	15377487	1105	1	Potri.001G178400	Potri.001G178400.1	0
475	Chr01	15403202	15404200	999	*	1000	215.06;213.36	265.87;276.14	214.21	271	1.58	2.01	Down	-0.34	2.53687e-09	4.56482e-08	15403201	15404200	-0.34	2.53687e-09	2.54897e-08	Promoter (<=1kb)	1	15402678	15408484	5807	1	Potri.001G178900	Potri.001G178900.2	524
476	Chr01	15443502	15444700	1199	*	1200	241.47;233.91	162.83;175.80	237.69	169.32	2.15	2.12	Up	0.49	0.000157081	0.00103525	15443701	15444700	0.51	4.32361e-07	2.91556e-06	Promoter (<=1kb)	1	15440958	15444449	3492	2	Potri.001G179100	Potri.001G179100.2	0
477	Chr01	15562302	15563600	1299	*	1300	306.87;308.30	322.91;340.95	307.59	331.93	1.64	2.01	Down	-0.11	0.00793062	0.048612	15562501	15563500	-0.22	9.48203e-10	1.04879e-08	Promoter (<=1kb)	1	15562778	15563977	1200	1	Potri.001G179800	Potri.001G179800.1	0
478	Chr01	15652702	15654500	1799	*	1800	228.90;216.30	359.70;332.96	222.6	346.33	1.09	1.29	Down	-0.64	3.58872e-11	3.35671e-09	15652701	15653700	-0.53	1.51959e-11	7.26e-10	Promoter (<=1kb)	1	15651740	15652092	353	2	Potri.001G180700	Potri.001G180700.1	-610
479	Chr01	15752402	15753400	999	*	1000	223.87;203.57	262.19;245.95	213.72	254.07	1.51	2.1	Down	-0.25	2.77958e-06	2.31444e-05	15752401	15753400	-0.25	2.77958e-06	1.71879e-05	Promoter (<=1kb)	1	15749027	15754113	5087	2	Potri.001G181100	Potri.001G181100.1	713
480	Chr01	15874202	15875300	1099	*	1100	281.72;237.83	162.83;182.02	259.77	172.43	1.85	1.11	Up	0.59	3.77513e-06	3.09294e-05	15874301	15875300	0.59	3.77513e-06	2.31224e-05	Promoter (<=1kb)	1	15874724	15877167	2444	1	Potri.001G182000	Potri.001G182000.1	0
481	Chr01	15919002	15920000	999	*	1000	202.49;207.49	150.87;152.72	204.99	151.8	1.4	1.02	Up	0.43	1.13105e-05	8.72424e-05	15919001	15920000	0.43	1.13105e-05	6.70006e-05	Promoter (<=1kb)	1	15914170	15920020	5851	2	Potri.001G182600	Potri.001G182600.1	20
482	Chr01	15952002	15954000	1999	*	2000	472.89;482.51	268.63;335.63	477.7	302.13	2.22	1.52	Up	0.66	1.50864e-07	1.62083e-06	15952401	15953400	1	2.58584e-11	7.27557e-10	Promoter (<=1kb)	1	15951405	15954075	2671	2	Potri.001G182900	Potri.001G182900.1	75
483	Chr01	15963102	15964100	999	*	1000	148.41;111.57	196.87;193.56	129.99	195.22	1.1	1.78	Down	-0.59	5.06399e-05	0.000355971	15963101	15964100	-0.59	5.06399e-05	0.00028546	Promoter (<=1kb)	1	15957980	15963386	5407	2	Potri.001G183000	Potri.001G183000.1	0
484	Chr01	16056502	16058100	1599	*	1600	193.68;109.62	275.99;286.79	151.65	281.39	0.88	1.88	Down	-0.89	1.91555e-07	2.01307e-06	16056701	16057700	-1.35	1.55123e-11	7.26e-10	Promoter (<=1kb)	1	16054258	16057969	3712	2	Potri.001G183600	Potri.001G183600.1	0
485	Chr01	16065302	16066300	999	*	1000	223.87;204.55	275.07;258.38	214.21	266.72	1.21	1.6	Down	-0.32	1.72333e-08	2.43017e-07	16065301	16066300	-0.32	1.72333e-08	1.45901e-07	Promoter (<=1kb)	1	16065020	16066811	1792	2	Potri.001G183700	Potri.001G183700.1	511
486	Chr01	16280002	16284000	3999	*	4000	731.97;746.76	1211.59;1127.64	739.37	1169.61	1.17	1.86	Down	-0.66	2.55014e-09	4.58145e-08	16281801	16282800	-0.72	1.62137e-11	7.26e-10	Promoter (<=1kb)	1	16280035	16283828	3794	2	Potri.001G185700	Potri.001G185700.1	0
487	Chr01	16343502	16345200	1699	*	1700	291.78;227.06	344.07;340.07	259.42	342.07	2	2.54	Down	-0.4	0.00144361	0.00908419	16343601	16344600	-0.5	1.38665e-05	8.16103e-05	Promoter (<=1kb)	1	16338889	16344492	5604	2	Potri.001G186000	Potri.001G186000.1	0
488	Chr01	16410402	16411800	1399	*	1400	162.24;170.30	261.27;256.60	166.27	258.94	1.09	1.64	Down	-0.64	2.01912e-08	2.77133e-07	16410601	16411600	-0.7	1.95636e-11	7.26e-10	Promoter (<=1kb)	1	16407353	16411494	4142	2	Potri.001G186200	Potri.001G186200.1	0
489	Chr01	16453602	16455100	1499	*	1500	397.43;387.57	321.99;345.39	392.5	333.69	2.33	2.31	Up	0.23	2.47235e-10	6.56101e-09	16453601	16454600	0.31	8.38157e-10	9.41431e-09	Promoter (<=1kb)	1	16453965	16455670	1706	1	Potri.001G186700	Potri.001G186700.1	0
490	Chr01	16484202	16485400	1199	*	1200	387.37;364.08	332.11;347.17	375.72	339.64	2.38	1.94	Up	0.15	1.02496e-09	2.09168e-08	16484201	16485200	0.23	1.97426e-08	1.64331e-07	Promoter (<=1kb)	1	16484306	16489619	5314	1	Potri.001G187000	Potri.001G187000.1	0
491	Chr01	16814902	16815900	999	*	1000	298.07;282.85	327.51;353.39	290.46	340.45	2.39	1.99	Down	-0.23	5.60589e-09	9.13349e-08	16814901	16815900	-0.23	5.60589e-09	5.25352e-08	Promoter (<=1kb)	1	16814660	16821622	6963	1	Potri.001G189100	Potri.001G189100.2	242
492	Chr01	17034502	17035900	1399	*	1400	364.73;371.91	509.66;469.70	368.32	489.68	1.54	1.67	Down	-0.41	6.09719e-05	0.000423587	17034701	17035700	-0.41	4.22161e-11	8.12107e-10	Promoter (<=1kb)	1	17034637	17041389	6753	1	Potri.001G190000	Potri.001G190000.1	0
493	Chr01	17062802	17064900	2099	*	2100	330.77;358.21	509.66;543.40	344.49	526.53	0.9	1.52	Down	-0.61	1.15871e-10	4.07408e-09	17063901	17064900	-0.68	1.6611e-11	7.26e-10	Promoter (<=1kb)	1	17058562	17064403	5842	2	Potri.001G190200	Potri.001G190200.1	0
494	Chr01	17118302	17119300	999	*	1000	335.80;342.55	366.14;398.67	339.18	382.41	2.34	3.99	Down	-0.17	2.07762e-09	3.84629e-08	17118301	17119300	-0.17	2.07762e-09	2.12812e-08	Promoter (<=1kb)	1	17118949	17121802	2854	1	Potri.001G190300	Potri.001G190300.4	0
495	Chr01	17141102	17142800	1699	*	1700	295.55;265.23	345.90;353.39	280.39	349.65	1.16	1.83	Down	-0.32	2.38636e-11	3.35671e-09	17141501	17142500	-0.4	1.52823e-11	7.26e-10	Promoter (<=1kb)	1	17137553	17142541	4989	2	Potri.001G190400	Potri.001G190400.1	0
496	Chr01	17167702	17170000	2299	*	2300	861.51;985.57	574.98;600.22	923.54	587.6	3.13	3.31	Up	0.65	1.63743e-07	1.75079e-06	17169001	17170000	0.53	5.29613e-11	9.14095e-10	Promoter (<=1kb)	1	17168222	17169724	1503	2	Potri.001G190700	Potri.001G190700.2	0
497	Chr01	17173702	17174700	999	*	1000	203.74;236.85	136.15;145.62	220.3	140.89	2.65	2.14	Up	0.64	3.15759e-06	2.60804e-05	17173701	17174700	0.64	3.15759e-06	1.94424e-05	Distal Intergenic	1	17168222	17169724	1503	2	Potri.001G190700	Potri.001G190700.2	-3978
498	Chr01	17186002	17187100	1099	*	1100	232.67;232.94	164.67;155.38	232.8	160.03	1.49	1.08	Up	0.54	1.34362e-05	0.000102586	17186001	17187000	0.72	2.47271e-11	7.26e-10	Promoter (1-2kb)	1	17186219	17189099	2881	2	Potri.001G190800	Potri.001G190800.1	1999
499	Chr01	17187202	17189300	2099	*	2100	462.83;462.93	363.38;364.04	462.88	363.71	2.03	1.68	Up	0.35	6.44478e-05	0.000445076	17187801	17188800	0.4	2.47801e-11	7.26e-10	Promoter (<=1kb)	1	17186219	17189099	2881	2	Potri.001G190800	Potri.001G190800.1	0
500	Chr01	17207202	17208400	1199	*	1200	227.64;242.72	287.95;289.46	235.18	288.7	1.41	1.85	Down	-0.3	0.0229241	0.138255	17207201	17208200	-0.35	6.72759e-10	7.74825e-09	Promoter (1-2kb)	1	17207140	17209543	2404	2	Potri.001G191000	Potri.001G191000.1	1143
501	Chr01	17289902	17291700	1799	*	1800	479.18;481.53	301.75;348.06	480.35	324.9	2.33	2.02	Up	0.56	1.7036e-08	2.40689e-07	17290401	17291400	0.75	1.86358e-11	7.26e-10	Promoter (<=1kb)	1	17289833	17294037	4205	1	Potri.001G191300	Potri.001G191300.2	69
502	Chr01	17385302	17386300	999	*	1000	231.41;234.89	203.31;198.89	233.15	201.1	1.59	1.34	Up	0.21	6.13913e-08	7.40342e-07	17385301	17386300	0.21	6.13913e-08	4.66619e-07	Promoter (<=1kb)	1	17384029	17386396	2368	2	Potri.001G191800	Potri.001G191800.1	96
503	Chr01	17504802	17506700	1899	*	1900	413.78;442.38	218.95;285.02	428.08	251.98	2.1	1.7	Up	0.76	8.31906e-08	9.67496e-07	17505201	17506200	0.93	1.25875e-09	1.3521e-08	Promoter (1-2kb)	1	17502725	17502934	210	2	Potri.001G192400	Potri.001G192400.1	-1868
504	Chr01	17556502	17558600	2099	*	2100	586.08;602.89	238.27;256.60	594.49	247.44	3.55	1.43	Up	1.26	1.186e-10	4.12844e-09	17557501	17558500	1.3	1.30217e-11	7.26e-10	Promoter (<=1kb)	1	17557058	17558040	983	2	Potri.001G192800	Potri.001G192800.2	0
505	Chr01	17590002	17591000	999	*	1000	220.09;237.83	169.27;155.38	228.96	162.33	2.34	3.82	Up	0.5	8.17659e-05	0.00055439	17590001	17591000	0.5	8.17659e-05	0.000452557	Promoter (<=1kb)	1	17586837	17591587	4751	2	Potri.001G193000	Potri.001G193000.2	587
506	Chr01	17649402	17650400	999	*	1000	372.27;353.32	289.79;274.36	362.8	282.07	0.23	0.1	Up	0.36	2.52242e-09	4.54174e-08	17649401	17650400	0.36	2.52242e-09	2.53628e-08	Intron (Potri.001G193400.4/Potri.001G193400, intron 7 of 7)	1	17650319	17654898	4580	2	Potri.001G193400	Potri.001G193400.4	4498
507	Chr01	17701702	17702700	999	*	1000	241.47;251.53	217.11;237.96	246.5	227.53	1.61	1.42	Up	0.12	1.1306e-06	1.00923e-05	17701701	17702700	0.12	1.1306e-06	7.26684e-06	Intron (Potri.001G193700.1/Potri.001G193700, intron 12 of 12)	1	17698397	17700840	2444	1	Potri.001G193600	Potri.001G193600.1	3305
508	Chr01	17760502	17762000	1499	*	1500	281.72;397.36	230.91;248.61	339.54	239.76	1.64	1.11	Up	0.5	3.47496e-06	2.8554e-05	17760901	17761900	0.68	3.00081e-07	2.05608e-06	Promoter (<=1kb)	1	17760812	17761648	837	1	Potri.001G194100	Potri.001G194100.1	0
509	Chr01	17840202	17841300	1099	*	1100	293.04;283.83	190.43;215.76	288.43	203.1	2.22	1.65	Up	0.51	6.4513e-10	1.41926e-08	17840301	17841300	0.47	8.25522e-10	9.28173e-09	Promoter (<=1kb)	1	17840072	17841568	1497	2	Potri.001G194400	Potri.001G194400.1	268
510	Chr01	18196402	18198100	1699	*	1700	577.27;510.89	646.73;627.75	544.08	637.24	2.79	2.49	Down	-0.23	0.0473108	0.282463	18197101	18198100	-0.2	4.11937e-11	7.99192e-10	Promoter (<=1kb)	1	18197189	18197531	343	2	Potri.001G195000	Potri.001G195000.1	0
511	Chr01	19057102	19058100	999	*	1000	247.76;259.36	184.91;196.23	253.56	190.57	2.14	2.01	Up	0.41	5.92154e-09	9.56128e-08	19057101	19058100	0.41	5.92154e-09	5.51324e-08	Promoter (<=1kb)	1	19057498	19058671	1174	2	Potri.001G197700	Potri.001G197700.2	571
512	Chr01	19252202	19253700	1499	*	1500	226.38;207.49	356.94;279.69	216.94	318.32	1.34	1.94	Down	-0.55	4.02176e-05	0.000286715	19252501	19253500	-0.59	2.43411e-05	0.000140823	Promoter (<=1kb)	1	19251020	19253165	2146	2	Potri.001G199100	Potri.001G199100.1	0
513	Chr01	19457602	19458800	1199	*	1200	144.63;171.28	227.23;222.86	157.95	225.05	0.96	1.23	Down	-0.51	0.0010921	0.00690651	19457801	19458800	-0.62	1.19444e-10	1.71808e-09	Promoter (<=1kb)	1	19456805	19462727	5923	1	Potri.001G200000	Potri.001G200000.3	797
514	Chr01	19591802	19592800	999	*	1000	303.10;288.72	230.91;231.74	295.91	231.33	1.81	1.2	Up	0.36	4.35106e-11	3.35671e-09	19591801	19592800	0.36	4.35106e-11	8.22136e-10	Promoter (<=1kb)	1	19591454	19593357	1904	1	Potri.001G200600	Potri.001G200600.2	348
515	Chr01	20465802	20466900	1099	*	1100	265.37;253.49	430.54;334.74	259.43	382.64	1.48	2.1	Down	-0.56	5.76826e-06	4.61684e-05	20465901	20466900	-0.56	6.04613e-06	3.64957e-05	Promoter (<=1kb)	1	20466642	20493602	26961	1	Potri.001G205400	Potri.001G205400.1	0
516	Chr01	20466802	20467800	999	*	1000	211.29;265.23	179.39;160.71	238.26	170.05	1.78	1.37	Up	0.49	6.62432e-05	0.000456628	20466801	20467800	0.49	6.62432e-05	0.000369389	Promoter (<=1kb)	1	20466642	20493602	26961	1	Potri.001G205400	Potri.001G205400.1	160
517	Chr01	20656802	20658500	1699	*	1700	581.05;480.55	390.98;404.00	530.8	397.49	0.25	0.11	Up	0.42	4.29643e-06	3.49035e-05	20656801	20657800	0.57	1.56902e-06	9.92369e-06	Promoter (<=1kb)	1	20658471	20661501	3031	1	Potri.001G206600	Potri.001G206600.1	0
518	Chr01	20742002	20743000	999	*	1000	228.90;221.19	239.19;254.83	225.04	247.01	2.13	1.96	Down	-0.13	7.02103e-07	6.53877e-06	20742001	20743000	-0.13	7.02103e-07	4.62188e-06	Promoter (<=1kb)	1	20738769	20742872	4104	2	Potri.001G207000	Potri.001G207000.1	0
519	Chr01	20751202	20752300	1099	*	1100	272.92;294.59	460.90;321.42	283.76	391.16	0.9	1.05	Down	-0.46	0.000259743	0.00169227	20751201	20752200	-0.52	2.0865e-05	0.000121354	Promoter (<=1kb)	1	20752281	20753117	837	1	Potri.001G207200	Potri.001G207200.1	0
520	Chr01	20872702	20873700	999	*	1000	324.48;357.23	366.14;352.50	340.86	359.32	2.08	1.92	Down	-0.08	1.0539e-07	1.18138e-06	20872701	20873700	-0.08	1.0539e-07	7.67305e-07	Promoter (<=1kb)	1	20868374	20873427	5054	2	Potri.001G208200	Potri.001G208200.2	0
521	Chr01	21013402	21014800	1399	*	1400	199.97;135.06	232.75;242.40	167.52	237.57	0.96	1.24	Down	-0.5	0.000323317	0.00209571	21013801	21014800	-0.77	1.06941e-06	6.89021e-06	Promoter (<=1kb)	1	21013646	21014419	774	2	Potri.001G209300	Potri.001G209300.1	0
522	Chr01	21067502	21068700	1199	*	1200	299.33;322.00	485.74;407.55	310.66	446.64	1.58	2.05	Down	-0.52	9.46932e-06	7.37097e-05	21067501	21068500	-0.59	1.38255e-06	8.80415e-06	Promoter (<=1kb)	1	21067227	21068548	1322	2	Potri.001G210000	Potri.001G210000.1	0
523	Chr01	21142902	21143900	999	*	1000	201.23;201.62	235.51;253.94	201.42	244.73	1.94	2.02	Down	-0.28	1.41511e-10	4.53784e-09	21142901	21143900	-0.28	1.41511e-10	1.99175e-09	Promoter (<=1kb)	1	21141238	21143941	2704	2	Potri.001G210900	Potri.001G210900.1	41
524	Chr01	21168902	21170200	1299	*	1300	245.25;250.55	340.39;388.90	247.9	364.64	1.48	2.36	Down	-0.56	8.09601e-06	6.35335e-05	21169001	21170000	-0.58	2.7524e-10	3.53939e-09	Promoter (<=1kb)	1	21159657	21169175	9519	2	Potri.001G211200	Potri.001G211200.3	0
525	Chr01	21199502	21201100	1599	*	1600	545.83;552.98	700.09;702.33	549.4	701.21	0.7	0.59	Down	-0.35	1.92096e-07	2.01762e-06	21199901	21200900	-0.6	5.84415e-11	9.75802e-10	Promoter (<=1kb)	1	21199618	21201330	1713	1	Potri.001G211500	Potri.001G211500.1	0
526	Chr01	21381902	21383600	1699	*	1700	569.73;539.27	644.89;638.40	554.5	641.65	2.26	2.22	Down	-0.21	0.0147456	0.0895598	21382601	21383600	-0.27	3.29221e-11	7.6087e-10	Promoter (<=1kb)	1	21376589	21383037	6449	2	Potri.001G212000	Potri.001G212000.1	0
527	Chr01	21398302	21399300	999	*	1000	182.36;128.21	220.79;236.18	155.29	228.49	0.79	1.08	Down	-0.56	8.61199e-05	0.000582284	21398301	21399300	-0.56	8.61199e-05	0.000475854	Promoter (<=1kb)	1	21398183	21398674	492	2	Potri.001G212200	Potri.001G212200.1	0
528	Chr01	21672702	21673700	999	*	1000	267.89;268.17	216.19;231.74	268.03	223.97	1.79	1.48	Up	0.26	8.03896e-09	1.24717e-07	21672701	21673700	0.26	8.03896e-09	7.2748e-08	Promoter (<=1kb)	1	21673582	21677301	3720	1	Potri.001G213800	Potri.001G213800.3	0
529	Chr01	21720502	21721500	999	*	1000	198.71;178.13	247.47;308.10	188.42	277.79	1.35	1.82	Down	-0.56	8.79496e-05	0.00059408	21720501	21721500	-0.56	8.79496e-05	0.00048582	Promoter (<=1kb)	1	21716518	21721444	4927	2	Potri.001G214500	Potri.001G214500.1	0
530	Chr01	21784302	21785300	999	*	1000	242.73;250.55	218.03;196.23	246.64	207.13	1.83	2.02	Up	0.25	1.1773e-09	2.36455e-08	21784301	21785300	0.25	1.1773e-09	1.27516e-08	Promoter (<=1kb)	1	21784042	21787305	3264	1	Potri.001G215000	Potri.001G215000.2	260
531	Chr01	21823902	21824900	999	*	1000	215.06;234.89	196.87;210.43	224.98	203.65	1.67	1.08	Up	0.14	2.11717e-07	2.19898e-06	21823901	21824900	0.14	2.11717e-07	1.47606e-06	Exon (Potri.001G215500.1/Potri.001G215500, exon 11 of 11)	1	21819188	21822014	2827	1	Potri.001G215400	Potri.001G215400.1	4714
532	Chr01	21889502	21891300	1799	*	1800	306.87;264.25	488.50;506.99	285.56	497.75	1.11	1.72	Down	-0.8	4.16984e-11	3.35671e-09	21889901	21890900	-1.09	8.24649e-11	1.26774e-09	Promoter (<=1kb)	1	21888451	21891103	2653	2	Potri.001G216000	Potri.001G216000.1	0
533	Chr01	22032402	22033400	999	*	1000	469.11;470.76	500.46;530.08	469.94	515.27	2.62	3.2	Down	-0.13	3.10984e-06	2.57051e-05	22032401	22033400	-0.13	3.10984e-06	1.91527e-05	Promoter (<=1kb)	1	22029042	22033612	4571	2	Potri.001G216600	Potri.001G216600.3	212
534	Chr01	22115002	22118400	3399	*	3400	1072.80;1114.76	683.53;688.13	1093.78	685.83	3.04	2.08	Up	0.67	2.80043e-10	7.18645e-09	22116801	22117800	0.94	2.89461e-11	7.37657e-10	Promoter (<=1kb)	1	22115512	22118114	2603	1	Potri.001G216800	Potri.001G216800.1	0
535	Chr01	22380802	22381800	999	*	1000	300.59;305.36	302.67;315.21	302.97	308.94	1.72	1.72	Down	-0.03	1.38187e-06	1.21334e-05	22380801	22381800	-0.03	1.38187e-06	8.80079e-06	Promoter (<=1kb)	1	22375231	22381938	6708	2	Potri.001G217800	Potri.001G217800.1	138
536	Chr01	22398002	22399800	1799	*	1800	256.57;286.77	431.46;459.93	271.67	445.7	1.13	2.07	Down	-0.71	4.4513e-11	3.35671e-09	22398001	22399000	-0.87	8.75082e-12	7.26e-10	Promoter (<=1kb)	1	22398396	22405569	7174	1	Potri.001G218100	Potri.001G218100.2	0
537	Chr01	22422102	22423600	1499	*	1500	381.08;343.53	534.50;521.20	362.3	527.85	1.48	1.76	Down	-0.54	5.71579e-11	3.35671e-09	22422401	22423400	-0.65	1.45764e-11	7.26e-10	Promoter (<=1kb)	1	22421943	22423084	1142	1	Potri.001G218300	Potri.001G218300.1	159
538	Chr01	22505402	22507000	1599	*	1600	479.18;444.34	319.23;317.87	461.76	318.55	2.01	1.18	Up	0.54	7.54035e-11	3.44286e-09	22506001	22507000	0.66	1.50957e-11	7.26e-10	Promoter (<=1kb)	1	22505436	22506738	1303	1	Potri.001G219100	Potri.001G219100.1	0
539	Chr01	22519202	22521100	1899	*	1900	342.09;247.62	436.98;417.31	294.85	427.15	0.93	1.14	Down	-0.53	3.27673e-07	3.2782e-06	22519801	22520800	-0.69	3.49715e-07	2.37721e-06	Promoter (2-3kb)	1	22519273	22523662	4390	2	Potri.001G219300	Potri.001G219300.2	2562
540	Chr01	22522802	22523800	999	*	1000	135.83;152.68	205.15;205.99	144.25	205.57	0.93	1.38	Down	-0.51	3.18214e-11	3.35671e-09	22522801	22523800	-0.51	3.18214e-11	7.5589e-10	Promoter (<=1kb)	1	22519273	22523662	4390	2	Potri.001G219300	Potri.001G219300.2	0
541	Chr01	22628202	22629200	999	*	1000	359.70;347.45	330.27;332.96	353.57	331.61	2.51	2.25	Up	0.09	2.09525e-06	1.77848e-05	22628201	22629200	0.09	2.09525e-06	1.3083e-05	Promoter (<=1kb)	1	22628156	22631750	3595	1	Potri.001G220600	Potri.001G220600.2	46
542	Chr01	22636602	22637600	999	*	1000	255.31;261.32	198.71;192.68	258.31	195.69	1.91	1.39	Up	0.4	7.12771e-10	1.53896e-08	22636601	22637600	0.4	7.12771e-10	8.16528e-09	Promoter (<=1kb)	1	22635853	22639486	3634	1	Potri.001G220700	Potri.001G220700.3	749
543	Chr01	22639402	22640400	999	*	1000	360.95;343.53	344.99;345.39	352.24	345.19	2.1	2.16	Up	0.03	5.29106e-08	6.47297e-07	22639401	22640400	0.03	5.29106e-08	4.06029e-07	Intron (Potri.001G220700.2/Potri.001G220700, intron 4 of 4)	1	22635853	22639486	3634	1	Potri.001G220700	Potri.001G220700.3	3549
544	Chr01	22639602	22640600	999	*	1000	347.12;328.85	334.87;348.06	337.98	341.46	2.02	2.31	Down	-0.01	5.07868e-06	4.0913e-05	22639601	22640600	-0.01	5.07868e-06	3.08126e-05	Distal Intergenic	1	22635853	22639486	3634	1	Potri.001G220700	Potri.001G220700.3	3749
545	Chr01	22647402	22649900	2499	*	2500	1041.36;1311.49	815.08;855.05	1176.42	835.07	3.47	2.98	Up	0.49	1.12563e-06	1.00511e-05	22648501	22649500	1.05	2.00215e-08	1.66503e-07	Promoter (<=1kb)	1	22646944	22649668	2725	1	Potri.001G220800	Potri.001G220800.3	458
546	Chr01	22884802	22885800	999	*	1000	208.77;199.66	220.79;235.29	204.22	228.04	0.95	1.07	Down	-0.16	2.17171e-08	2.94457e-07	22884801	22885800	-0.16	2.17171e-08	1.78978e-07	Promoter (<=1kb)	1	22882578	22883871	1294	2	Potri.001G221800	Potri.001G221800.2	-931
547	Chr01	22941102	22942100	999	*	1000	259.08;240.77	182.15;197.11	249.92	189.63	1.46	1.52	Up	0.4	3.8698e-08	4.89543e-07	22941101	22942100	0.4	3.8698e-08	3.03682e-07	Distal Intergenic	1	22922818	22923909	1092	2	Potri.001G221900	Potri.001G221900.1	-17193
548	Chr01	23067602	23069900	2299	*	2300	569.73;719.36	455.38;444.84	644.54	450.11	2.43	2.81	Up	0.52	4.71715e-07	4.5677e-06	23067601	23068600	0.74	8.61734e-11	1.31068e-09	Promoter (<=1kb)	1	23063093	23069660	6568	2	Potri.001G222600	Potri.001G222600.10	0
549	Chr01	23487902	23489100	1199	*	1200	271.66;254.47	183.99;182.02	263.06	183.01	1.52	1.13	Up	0.52	1.07857e-08	1.62105e-07	23488001	23489000	0.68	1.40921e-11	7.26e-10	Promoter (<=1kb)	1	23487768	23488943	1176	1	Potri.001G224200	Potri.001G224200.1	134
550	Chr01	23616602	23618500	1899	*	1900	371.02;384.64	496.78;476.80	377.83	486.79	1.34	1.55	Down	-0.37	1.41008e-05	0.000107268	23616901	23617900	-0.5	1.65594e-11	7.26e-10	Promoter (<=1kb)	1	23616826	23618418	1593	2	Potri.001G225700	Potri.001G225700.1	0
551	Chr01	23830502	23831900	1399	*	1400	237.70;265.23	122.35;151.83	251.47	137.09	1.72	0.71	Up	0.88	6.44588e-09	1.03184e-07	23830901	23831900	0.9	1.4824e-11	7.26e-10	Promoter (1-2kb)	1	23833043	23833498	456	2	Potri.001G226800	Potri.001G226800.1	1598
552	Chr01	23848402	23849400	999	*	1000	255.31;262.30	223.55;232.63	258.8	228.09	1.73	1.58	Up	0.18	2.12532e-08	2.89714e-07	23848401	23849400	0.18	2.12532e-08	1.75803e-07	Promoter (<=1kb)	1	23847871	23851553	3683	1	Potri.001G226900	Potri.001G226900.1	531
553	Chr01	23853002	23854000	999	*	1000	308.13;323.96	298.99;289.46	316.04	294.22	1.65	1.71	Up	0.1	4.01293e-06	3.27144e-05	23853001	23854000	0.1	4.01293e-06	2.45018e-05	Promoter (<=1kb)	1	23853026	23853617	592	1	Potri.001G227100	Potri.001G227100.1	0
554	Chr01	23856402	23858700	2299	*	2300	490.49;457.06	688.13;807.10	473.78	747.62	1.87	3.45	Down	-0.66	3.7162e-07	3.66533e-06	23856501	23857500	-0.99	2.35943e-07	1.63834e-06	Promoter (<=1kb)	1	23854707	23858904	4198	2	Potri.001G227000	Potri.001G227000.3	204
555	Chr01	24038202	24039600	1399	*	1400	435.16;310.25	272.31;235.29	372.71	253.8	1.53	1.08	Up	0.55	0.000455136	0.00293007	24038201	24039200	0.63	4.91715e-07	3.29432e-06	Promoter (<=1kb)	1	24037632	24041036	3405	1	Potri.001G228300	Potri.001G228300.1	570
556	Chr01	24069002	24070100	1099	*	1100	207.52;134.08	241.03;250.39	170.8	245.71	0.96	1.28	Down	-0.52	9.20792e-05	0.000618533	24069001	24070000	-0.57	2.46807e-05	0.000142729	Promoter (2-3kb)	1	24070843	24072172	1330	2	Potri.001G228700	Potri.001G228700.1	2072
557	Chr01	24089502	24091600	2099	*	2100	487.98;456.08	237.35;253.05	472.03	245.2	1.84	1.09	Up	0.94	8.03578e-11	3.48742e-09	24089501	24090500	1.31	6.20867e-12	7.26e-10	Promoter (2-3kb)	1	24086627	24092095	5469	1	Potri.001G229000	Potri.001G229000.1	2875
558	Chr01	24100802	24102000	1199	*	1200	427.61;424.76	342.23;320.53	426.19	331.38	2.44	1.75	Up	0.36	6.49284e-11	3.36048e-09	24101001	24102000	0.36	2.19102e-11	7.26e-10	Promoter (<=1kb)	1	24100735	24104086	3352	1	Potri.001G229100	Potri.001G229100.1	67
559	Chr01	24111502	24112800	1299	*	1300	547.09;506.00	672.49;633.96	526.54	653.23	3.67	2.97	Down	-0.31	0.000143966	0.000951282	24111801	24112800	-0.31	8.86737e-10	9.89625e-09	Promoter (<=1kb)	1	24111875	24112586	712	2	Potri.001G229200	Potri.001G229200.1	0
560	Chr01	24122702	24124300	1599	*	1600	466.60;525.57	364.30;328.52	496.09	346.41	2.73	1.77	Up	0.52	1.57778e-05	0.000119193	24123001	24124000	0.74	1.55894e-11	7.26e-10	Promoter (1-2kb)	1	24122403	24126240	3838	2	Potri.001G229300	Potri.001G229300.1	1940
561	Chr01	24160002	24161000	999	*	1000	114.45;121.36	185.83;198.89	117.91	192.36	0.68	0.92	Down	-0.71	1.99811e-10	5.62482e-09	24160001	24161000	-0.71	1.99811e-10	2.68119e-09	Distal Intergenic	1	24169409	24171443	2035	1	Potri.001G229700	Potri.001G229700.1	-8409
562	Chr01	24184802	24185800	999	*	1000	167.27;182.04	241.95;255.72	174.66	248.83	1.68	1.71	Down	-0.51	2.98345e-05	0.000216959	24184801	24185800	-0.51	2.98345e-05	0.000171292	Promoter (<=1kb)	1	24179574	24185240	5667	2	Potri.001G229800	Potri.001G229800.1	0
563	Chr01	24211502	24213500	1999	*	2000	567.21;776.13	408.46;460.82	671.67	434.64	2.16	1.55	Up	0.63	1.27356e-06	1.12479e-05	24211901	24212900	0.65	4.60187e-07	3.09852e-06	Promoter (<=1kb)	1	24193502	24211507	18006	2	Potri.001G230000	Potri.001G230000.10	0
564	Chr01	24263602	24265200	1599	*	1600	262.85;243.70	465.50;348.95	253.28	407.22	1.14	1.47	Down	-0.69	9.6482e-07	8.72542e-06	24264001	24265000	-0.75	6.52394e-07	4.3149e-06	Promoter (<=1kb)	1	24263909	24265189	1281	1	Potri.001G230600	Potri.001G230600.1	0
565	Chr01	24299302	24302200	2899	*	2900	578.53;603.87	846.36;782.24	591.2	814.3	1.19	1.71	Down	-0.46	3.15197e-07	3.16075e-06	24301201	24302200	-0.51	1.46548e-11	7.26e-10	Promoter (<=1kb)	1	24297937	24300629	2693	2	Potri.001G231000	Potri.001G231000.1	0
566	Chr01	24519802	24520800	999	*	1000	208.77;212.38	161.91;147.39	210.58	154.65	1.46	1.21	Up	0.45	9.50904e-07	8.61097e-06	24519801	24520800	0.45	9.50904e-07	6.16526e-06	Promoter (<=1kb)	1	24519224	24522931	3708	1	Potri.001G233300	Potri.001G233300.3	578
567	Chr01	24539302	24540500	1199	*	1200	226.38;223.15	296.23;285.90	224.77	291.07	1.21	1.34	Down	-0.37	1.5747e-11	3.35671e-09	24539501	24540500	-0.36	5.59704e-11	9.48014e-10	Promoter (1-2kb)	1	24542364	24542581	218	1	Potri.001G233500	Potri.001G233500.1	-1864
568	Chr01	24584302	24586000	1699	*	1700	157.21;236.85	288.87;322.31	197.03	305.59	1.2	1.89	Down	-0.63	0.000586571	0.00375501	24584301	24585300	-0.74	2.60009e-11	7.28762e-10	Promoter (<=1kb)	1	24584518	24590880	6363	1	Potri.001G233700	Potri.001G233700.1	0
569	Chr01	24597402	24598400	999	*	1000	256.57;282.85	349.58;332.96	269.71	341.27	2.12	2.83	Down	-0.34	3.72488e-11	3.35671e-09	24597401	24598400	-0.34	3.72488e-11	7.68093e-10	Promoter (<=1kb)	1	24592632	24598194	5563	2	Potri.001G233800	Potri.001G233800.7	0
570	Chr01	24625202	24627100	1899	*	1900	427.61;470.76	306.35;301.89	449.19	304.12	3.43	2.09	Up	0.56	3.35138e-09	5.78258e-08	24625501	24626500	0.56	4.3977e-11	8.2564e-10	Promoter (<=1kb)	1	24622464	24626526	4063	2	Potri.001G234200	Potri.001G234200.1	0
571	Chr01	24630802	24632400	1599	*	1600	319.45;334.72	202.39;201.55	327.09	201.97	1.71	1.13	Up	0.7	1.60156e-11	3.35671e-09	24631001	24632000	0.7	1.01725e-11	7.26e-10	Exon (Potri.001G234300.3/Potri.001G234300, exon 19 of 20)	1	24622464	24626526	4063	2	Potri.001G234200	Potri.001G234200.1	-4276
572	Chr01	24663102	24665100	1999	*	2000	508.10;504.04	390.98;372.03	506.07	381.51	1.55	1.13	Up	0.41	4.23864e-11	3.35671e-09	24663501	24664500	0.71	1.79892e-11	7.26e-10	Promoter (<=1kb)	1	24662395	24664623	2229	2	Potri.001G234600	Potri.001G234600.1	0
573	Chr01	24670502	24672400	1899	*	1900	569.73;570.59	399.26;403.11	570.16	401.19	2.14	1.44	Up	0.51	8.07115e-11	3.49072e-09	24671101	24672100	0.47	2.47517e-11	7.26e-10	Promoter (<=1kb)	1	24670690	24672234	1545	1	Potri.001G234700	Potri.001G234700.1	0
574	Chr01	24681902	24682900	999	*	1000	203.74;205.53	139.83;142.95	204.64	141.39	1.16	0.91	Up	0.53	7.06367e-05	0.000484283	24681901	24682900	0.53	7.06367e-05	0.000393025	Promoter (1-2kb)	1	24680767	24683599	2833	1	Potri.001G234900	Potri.001G234900.5	1135
575	Chr01	24706302	24707300	999	*	1000	217.58;205.53	149.95;138.51	211.55	144.23	1.48	1.3	Up	0.55	1.91625e-05	0.00014327	24706301	24707300	0.55	1.91625e-05	0.000111793	Distal Intergenic	1	24715143	24716672	1530	1	Potri.001G235300	Potri.001G235300.1	-7843
576	Chr01	24746602	24748100	1499	*	1500	724.42;695.87	610.85;583.35	710.15	597.1	2.63	2.01	Up	0.25	9.75844e-11	3.69423e-09	24746901	24747900	0.34	3.77858e-09	3.64696e-08	Promoter (<=1kb)	1	24746418	24750032	3615	1	Potri.001G235700	Potri.001G235700.1	184
577	Chr01	24787902	24788900	999	*	1000	291.78;313.19	317.39;346.28	302.49	331.83	2.06	2.11	Down	-0.13	1.15947e-08	1.72822e-07	24787901	24788900	-0.13	1.15947e-08	1.01887e-07	Promoter (<=1kb)	1	24788353	24789036	684	1	Potri.001G236200	Potri.001G236200.1	0
578	Chr01	24796602	24797600	999	*	1000	223.87;230.98	252.07;256.60	227.42	254.34	1.57	2.45	Down	-0.16	1.72909e-08	2.43429e-07	24796601	24797600	-0.16	1.72909e-08	1.4619e-07	Promoter (<=1kb)	1	24796593	24798604	2012	1	Potri.001G236400	Potri.001G236400.1	9
579	Chr01	24841802	24842800	999	*	1000	132.06;131.15	194.11;190.01	131.6	192.06	1.34	2.16	Down	-0.55	1.89023e-11	3.35671e-09	24841801	24842800	-0.55	1.89023e-11	7.26e-10	Promoter (<=1kb)	1	24838410	24842493	4084	2	Potri.001G237100	Potri.001G237100.1	0
580	Chr01	24847302	24849200	1899	*	1900	271.66;287.74	406.62;441.29	279.7	423.96	1.12	2.63	Down	-0.6	6.76413e-11	3.36715e-09	24847901	24848900	-0.9	1.41916e-09	1.5053e-08	Promoter (<=1kb)	1	24844038	24848919	4882	2	Potri.001G237200	Potri.001G237200.1	0
581	Chr01	24903302	24905400	2099	*	2100	454.02;445.32	584.17;589.57	449.67	586.87	1.32	1.52	Down	-0.38	1.02973e-10	3.81266e-09	24904401	24905400	-0.49	1.78879e-11	7.26e-10	Promoter (<=1kb)	1	24903221	24904905	1685	1	Potri.001G237700	Potri.001G237700.1	81
582	Chr01	24935602	24936600	999	*	1000	225.12;237.83	218.03;196.23	231.48	207.13	1.54	1.02	Up	0.16	3.54162e-08	4.53963e-07	24935601	24936600	0.16	3.54162e-08	2.8077e-07	Promoter (<=1kb)	1	24935265	24936384	1120	1	Potri.001G238100	Potri.001G238100.1	337
583	Chr01	24941402	24943600	2199	*	2200	457.80;547.10	651.33;687.24	502.45	669.28	1.68	2.71	Down	-0.41	0.000156762	0.00103327	24941801	24942800	-0.37	3.56694e-11	7.65698e-10	Promoter (<=1kb)	1	24941547	24943536	1990	1	Potri.001G238300	Potri.001G238300.1	0
584	Chr01	24995502	24996500	999	*	1000	252.79;255.45	206.07;185.57	254.12	195.82	2.01	1.96	Up	0.38	1.95023e-09	3.63455e-08	24995501	24996500	0.38	1.95023e-09	2.0061e-08	Promoter (1-2kb)	1	24993992	24997327	3336	1	Potri.001G238800	Potri.001G238800.1	1510
585	Chr01	25023502	25024500	999	*	1000	237.70;281.87	145.35;173.14	259.79	159.25	1.71	1.79	Up	0.71	1.96924e-05	0.000146917	25023501	25024500	0.71	1.96924e-05	0.000114689	Promoter (2-3kb)	1	25021006	25027873	6868	1	Potri.001G239100	Potri.001G239100.1	2496
586	Chr01	25028302	25030200	1899	*	1900	438.93;470.76	309.11;321.42	454.85	315.26	2.27	1.59	Up	0.53	6.52363e-11	3.36048e-09	25029201	25030200	0.76	1.13063e-11	7.26e-10	Promoter (<=1kb)	1	25027874	25029798	1925	2	Potri.001G239200	Potri.001G239200.1	0
587	Chr01	25068902	25070600	1699	*	1700	321.97;307.32	433.30;415.54	314.64	424.42	1.13	1.76	Down	-0.43	4.6786e-11	3.35671e-09	25069001	25070000	-0.68	3.06306e-11	7.48604e-10	Promoter (<=1kb)	1	25068934	25073819	4886	1	Potri.001G239500	Potri.001G239500.2	0
588	Chr01	25099402	25101400	1999	*	2000	505.59;494.25	689.97;636.63	499.92	663.3	1.57	1.83	Down	-0.41	9.60508e-11	3.67782e-09	25100301	25101300	-0.57	2.37362e-11	7.26e-10	Promoter (<=1kb)	1	25098084	25100928	2845	2	Potri.001G240000	Potri.001G240000.1	0
589	Chr01	25117602	25118600	999	*	1000	359.70;381.70	331.19;308.99	370.7	320.09	3.47	3.08	Up	0.21	6.54478e-07	6.14267e-06	25117601	25118600	0.21	6.54478e-07	4.32664e-06	Promoter (<=1kb)	1	25116735	25118462	1728	2	Potri.001G240200	Potri.001G240200.1	0
590	Chr01	25156502	25158300	1799	*	1800	416.29;396.38	233.67;257.49	406.34	245.58	2.21	1.1	Up	0.73	3.28128e-11	3.35671e-09	25157301	25158300	0.89	1.32366e-11	7.26e-10	Promoter (<=1kb)	1	25156425	25158091	1667	2	Potri.001G240600	Potri.001G240600.1	0
591	Chr01	25171902	25173500	1599	*	1600	447.73;432.59	291.63;279.69	440.16	285.66	1.96	1.28	Up	0.62	3.68192e-11	3.35671e-09	25171901	25172900	0.69	2.99737e-11	7.4302e-10	Promoter (<=1kb)	1	25172516	25176404	3889	1	Potri.001G240700	Potri.001G240700.1	0
592	Chr01	25179802	25181200	1399	*	1400	215.06;214.34	276.91;283.24	214.7	280.07	1.15	1.63	Down	-0.38	1.40796e-10	4.52322e-09	25180201	25181200	-0.7	1.00205e-10	1.48802e-09	Promoter (<=1kb)	1	25179581	25180552	972	1	Potri.001G240800	Potri.001G240800.1	221
593	Chr01	25188702	25190500	1799	*	1800	314.42;302.42	482.06;435.07	308.42	458.57	1.09	1.52	Down	-0.57	1.03343e-07	1.16265e-06	25188801	25189800	-0.49	1.11423e-10	1.62182e-09	Promoter (<=1kb)	1	25187951	25190739	2789	2	Potri.001G240900	Potri.001G240900.1	239
594	Chr01	25218502	25219500	999	*	1000	220.09;242.72	201.47;209.55	231.41	205.51	1.92	1.93	Up	0.17	2.18686e-08	2.96008e-07	25218501	25219500	0.17	2.18686e-08	1.79987e-07	Promoter (1-2kb)	1	25216453	25216653	201	2	Potri.001G241200	Potri.001G241200.1	-1849
595	Chr01	25223302	25224400	1099	*	1100	153.44;157.57	218.95;221.09	155.51	220.02	0.98	1.25	Down	-0.5	0.000190132	0.00124762	25223301	25224300	-0.57	1.49623e-11	7.26e-10	Promoter (<=1kb)	1	25219902	25224321	4420	2	Potri.001G241300	Potri.001G241300.1	0
596	Chr01	25279502	25280500	999	*	1000	367.24;368.00	339.47;346.28	367.62	342.87	2.82	2.4	Up	0.1	1.59151e-09	3.04843e-08	25279501	25280500	0.1	1.59151e-09	1.67218e-08	Promoter (<=1kb)	1	25279617	25283185	3569	1	Potri.001G241800	Potri.001G241800.1	0
597	Chr01	25315802	25318000	2199	*	2200	630.10;566.68	369.82;427.97	598.39	398.9	1.61	0.98	Up	0.59	0.000176668	0.00116063	25316201	25317200	0.81	1.98268e-11	7.26e-10	Promoter (<=1kb)	1	25316198	25318171	1974	1	Potri.001G241900	Potri.001G241900.1	0
598	Chr01	25324102	25326500	2399	*	2400	714.36;749.70	494.94;414.65	732.03	454.79	2.27	1.45	Up	0.69	1.52337e-09	2.93099e-08	25324601	25325600	0.74	1.26733e-08	1.10444e-07	Promoter (<=1kb)	1	25324930	25327208	2279	1	Potri.001G242000	Potri.001G242000.1	0
599	Chr01	25353002	25354000	999	*	1000	199.97;202.60	228.15;221.98	201.28	225.06	1.23	1.56	Down	-0.16	1.46224e-07	1.57985e-06	25353001	25354000	-0.16	1.46224e-07	1.04389e-06	Promoter (1-2kb)	1	25352183	25355047	2865	2	Potri.001G242300	Potri.001G242300.1	1047
600	Chr01	25373202	25374200	999	*	1000	163.50;116.47	200.55;212.21	139.98	206.38	0.98	1.25	Down	-0.56	6.13377e-05	0.000425651	25373201	25374200	-0.56	6.13377e-05	0.000343337	Promoter (<=1kb)	1	25373050	25373265	216	1	Potri.001G242500	Potri.001G242500.1	152
601	Chr01	25382902	25383900	999	*	1000	106.90;132.13	229.07;193.56	119.51	211.32	0.71	1.11	Down	-0.82	9.02895e-05	0.000608047	25382901	25383900	-0.82	9.02895e-05	0.000498203	Distal Intergenic	1	25375873	25379080	3208	2	Potri.001G242600	Potri.001G242600.7	-3822
602	Chr01	25397202	25398200	999	*	1000	272.92;251.53	223.55;233.52	262.22	228.53	1.69	1.58	Up	0.2	1.2318e-08	1.81999e-07	25397201	25398200	0.2	1.2318e-08	1.07582e-07	Promoter (<=1kb)	1	25396902	25397843	942	2	Potri.001G242900	Potri.001G242900.1	0
603	Chr01	25440902	25442700	1799	*	1800	743.29;757.53	968.72;815.10	750.41	891.91	2.29	2.42	Down	-0.25	0.0112648	0.068695	25440901	25441900	-0.16	3.93168e-11	7.81992e-10	Promoter (<=1kb)	1	25441037	25442596	1560	2	Potri.001G243300	Potri.001G243300.1	0
604	Chr01	25475802	25477000	1199	*	1200	320.71;304.38	481.14;435.07	312.55	458.11	1.44	2.13	Down	-0.55	1.66466e-07	1.77786e-06	25476001	25477000	-0.5	2.60381e-11	7.28762e-10	Promoter (<=1kb)	1	25475500	25478928	3429	1	Potri.001G243600	Potri.001G243600.2	302
605	Chr01	25490802	25491800	999	*	1000	223.87;211.40	271.39;263.71	217.64	267.55	1.46	1.48	Down	-0.3	4.03287e-09	6.81317e-08	25490801	25491800	-0.3	4.03287e-09	3.87498e-08	Promoter (<=1kb)	1	25488878	25490251	1374	2	Potri.001G243800	Potri.001G243800.1	-551
606	Chr01	25518602	25519600	999	*	1000	231.41;207.49	307.27;280.58	219.45	293.92	1.3	1.29	Down	-0.42	9.57023e-06	7.44329e-05	25518601	25519600	-0.42	9.57023e-06	5.69431e-05	Promoter (<=1kb)	1	25518304	25519801	1498	1	Potri.001G244200	Potri.001G244200.1	298
607	Chr01	25525402	25526400	999	*	1000	254.05;256.42	224.47;232.63	255.24	228.55	2	1.55	Up	0.16	5.40448e-08	6.59728e-07	25525401	25526400	0.16	5.40448e-08	4.14163e-07	Promoter (<=1kb)	1	25524253	25525980	1728	2	Potri.001G244400	Potri.001G244400.1	0
608	Chr01	25570402	25572100	1699	*	1700	357.18;427.70	243.79;287.68	392.44	265.74	1.66	1.23	Up	0.56	0.000714851	0.00456105	25570501	25571500	0.71	5.13894e-08	3.95824e-07	Promoter (1-2kb)	1	25569162	25571674	2513	1	Potri.001G244900	Potri.001G244900.1	1240
609	Chr01	25577502	25579900	2399	*	2400	1056.45;1035.49	805.88;775.14	1045.97	790.51	2.65	1.93	Up	0.4	2.50028e-10	6.60061e-09	25578501	25579500	0.59	9.47149e-11	1.41856e-09	Promoter (<=1kb)	1	25578021	25580176	2156	1	Potri.001G245000	Potri.001G245000.1	0
610	Chr01	25589902	25592000	2099	*	2100	1411.12;1303.66	1044.15;968.70	1357.39	1006.43	3.23	2.31	Up	0.43	2.34445e-10	6.31462e-09	25590701	25591700	0.62	1.00269e-10	1.48811e-09	Promoter (<=1kb)	1	25590045	25592695	2651	1	Potri.001G245200	Potri.001G245200.1	0
611	Chr01	25633102	25634600	1499	*	1500	334.54;328.85	459.06;424.42	331.7	441.74	1.27	1.49	Down	-0.41	4.44642e-11	3.35671e-09	25633601	25634600	-0.45	2.89024e-11	7.37456e-10	Promoter (<=1kb)	1	25633268	25635016	1749	1	Potri.001G245800	Potri.001G245800.1	0
612	Chr01	25774702	25775700	999	*	1000	476.66;461.96	433.30;467.04	469.31	450.17	3.33	2.9	Up	0.06	2.67158e-08	3.52977e-07	25774701	25775700	0.06	2.67158e-08	2.16342e-07	Promoter (<=1kb)	1	25775384	25777479	2096	1	Potri.001G247500	Potri.001G247500.1	0
613	Chr01	25796202	25797300	1099	*	1100	293.04;313.19	240.11;236.18	303.11	238.15	2.07	1.72	Up	0.35	0.00161953	0.010166	25796201	25797200	0.34	4.54348e-10	5.49936e-09	Promoter (<=1kb)	1	25795953	25799144	3192	1	Potri.001G248100	Potri.001G248100.2	249
614	Chr01	25807402	25809200	1799	*	1800	228.90;218.25	306.35;286.79	223.58	296.57	1.61	2.13	Down	-0.41	1.53942e-11	3.35671e-09	25807901	25808900	-0.51	2.41088e-11	7.26e-10	Promoter (1-2kb)	1	25804341	25805960	1620	2	Potri.001G248300	Potri.001G248300.1	-1442
615	Chr01	25815102	25816100	999	*	1000	129.54;121.36	187.67;228.19	125.45	207.93	0.87	1.27	Down	-0.73	9.64925e-06	7.50057e-05	25815101	25816100	-0.73	9.64925e-06	5.73949e-05	Promoter (1-2kb)	1	25813262	25815274	2013	1	Potri.001G248400	Potri.001G248400.2	1840
616	Chr01	25817402	25818600	1199	*	1200	233.93;226.08	296.23;307.21	230.01	301.72	1.3	1.88	Down	-0.39	0.000372415	0.00240892	25817401	25818400	-0.29	6.78218e-09	6.25819e-08	Promoter (<=1kb)	1	25817689	25818720	1032	2	Potri.001G248500	Potri.001G248500.1	120
617	Chr01	25855802	25858900	3099	*	3100	659.02;601.91	880.40;903.89	630.47	892.14	1.54	2.12	Down	-0.5	1.4342e-10	4.56027e-09	25857901	25858900	-0.49	1.45655e-11	7.26e-10	Promoter (<=1kb)	1	25855605	25858433	2829	1	Potri.001G248800	Potri.001G248800.1	197
618	Chr01	25862902	25863900	999	*	1000	197.46;140.94	232.75;245.06	169.2	238.91	1.03	1.71	Down	-0.5	9.57346e-05	0.000641159	25862901	25863900	-0.5	9.57346e-05	0.000526686	Promoter (2-3kb)	1	25864314	25866402	2089	2	Potri.001G248900	Potri.001G248900.1	2502
619	Chr01	25938902	25941000	2099	*	2100	211.29;287.74	484.82;539.85	249.52	512.33	1.07	2.12	Down	-1.04	1.94368e-07	2.03995e-06	25939101	25940100	-1.02	3.36253e-11	7.64222e-10	Promoter (<=1kb)	1	25939369	25940963	1595	1	Potri.001G249900	Potri.001G249900.1	0
620	Chr01	26011702	26012700	999	*	1000	251.54;258.38	192.27;205.99	254.96	199.13	2.34	1.51	Up	0.36	5.20468e-10	1.19002e-08	26011701	26012700	0.36	5.20468e-10	6.19227e-09	Distal Intergenic	1	26004321	26007651	3331	2	Potri.001G250800	Potri.001G250800.1	-4051
621	Chr01	26126102	26127300	1199	*	1200	303.10;334.72	377.18;399.56	318.91	388.37	2.16	2.24	Down	-0.28	1.13576e-09	2.28852e-08	26126101	26127100	-0.28	4.72439e-11	8.56502e-10	Promoter (<=1kb)	1	26126681	26129324	2644	1	Potri.001G251500	Potri.001G251500.1	0
622	Chr01	26217602	26219600	1999	*	2000	753.35;739.91	988.04;907.44	746.63	947.74	2.41	2.63	Down	-0.34	1.15466e-09	2.32409e-08	26218401	26219400	-0.53	1.00188e-09	1.09966e-08	Promoter (<=1kb)	1	26218220	26223054	4835	1	Potri.001G252500	Potri.001G252500.1	0
623	Chr01	26238302	26240200	1899	*	1900	591.11;631.27	448.94;395.12	611.19	422.03	3.01	1.85	Up	0.53	1.40031e-08	2.02765e-07	26239001	26240000	0.66	2.65254e-11	7.28762e-10	Promoter (<=1kb)	1	26238533	26242062	3530	1	Potri.001G252600	Potri.001G252600.1	0
624	Chr01	26241102	26242200	1099	*	1100	368.50;409.11	277.83;278.80	388.8	278.31	2.02	1.43	Up	0.48	8.06461e-06	6.3296e-05	26241201	26242200	0.47	3.73398e-05	0.00021259	Promoter (2-3kb)	1	26238533	26242062	3530	1	Potri.001G252600	Potri.001G252600.1	2569
625	Chr01	26264802	26267600	2799	*	2800	631.35;625.40	940.20;879.02	628.38	909.61	1.55	2.12	Down	-0.53	1.07728e-09	2.18488e-08	26265901	26266900	-0.58	2.18568e-11	7.26e-10	Promoter (<=1kb)	1	26264675	26267301	2627	2	Potri.001G252900	Potri.001G252900.2	0
626	Chr01	26280302	26281300	999	*	1000	308.13;300.47	310.03;310.77	304.3	310.4	2.77	2.43	Down	-0.03	8.03288e-07	7.38784e-06	26280301	26281300	-0.03	8.03288e-07	5.25071e-06	Promoter (<=1kb)	1	26280101	26282194	2094	1	Potri.001G253000	Potri.001G253000.1	201
627	Chr01	26292502	26293500	999	*	1000	211.29;182.04	257.59;275.25	196.67	266.42	1.01	1.42	Down	-0.44	9.33504e-05	0.000626469	26292501	26293500	-0.44	9.33504e-05	0.000514076	Promoter (1-2kb)	1	26285683	26290841	5159	2	Potri.001G253100	Potri.001G253100.1	-1661
628	Chr01	26473602	26474600	999	*	1000	338.32;319.06	307.27;286.79	328.69	297.03	1.96	1.75	Up	0.15	1.34987e-07	1.4738e-06	26473601	26474600	0.15	1.34987e-07	9.68518e-07	Promoter (<=1kb)	1	26465826	26474614	8789	2	Potri.001G255000	Potri.001G255000.1	14
629	Chr01	26496602	26498300	1699	*	1700	330.77;310.25	417.66;509.66	320.51	463.66	1.47	1.77	Down	-0.53	2.49063e-06	2.08993e-05	26496801	26497800	-0.62	1.12069e-06	7.20483e-06	Promoter (<=1kb)	1	26492621	26498211	5591	2	Potri.001G255400	Potri.001G255400.1	0
630	Chr01	26585202	26586200	999	*	1000	210.03;195.74	229.07;221.98	202.89	225.52	1.39	1.31	Down	-0.15	1.02263e-07	1.15444e-06	26585201	26586200	-0.15	1.02263e-07	7.47562e-07	Promoter (<=1kb)	1	26584894	26587033	2140	1	Potri.001G256200	Potri.001G256200.1	308
631	Chr01	26590102	26592100	1999	*	2000	228.90;203.57	527.14;412.88	216.24	470.01	0.78	1.63	Down	-1.12	1.90287e-07	2.00164e-06	26590501	26591500	-1.41	7.18746e-08	5.40207e-07	Promoter (<=1kb)	1	26587045	26591389	4345	2	Potri.001G256300	Potri.001G256300.1	0
632	Chr01	26646502	26647500	999	*	1000	576.02;600.93	817.84;705.00	588.48	761.42	2.52	2.27	Down	-0.37	8.4662e-05	0.000573052	26646501	26647500	-0.37	8.4662e-05	0.000468076	Promoter (<=1kb)	1	26646671	26648521	1851	1	Potri.001G256800	Potri.001G256800.2	0
633	Chr01	26649102	26650300	1199	*	1200	247.76;219.23	307.27;332.96	233.5	320.12	1.49	1.7	Down	-0.46	0.000186689	0.00122532	26649101	26650100	-0.55	2.97499e-10	3.78811e-09	Promoter (<=1kb)	1	26649207	26650149	943	1	Potri.001G256900	Potri.001G256900.1	0
634	Chr01	26654302	26655600	1299	*	1300	589.85;652.81	515.18;532.74	621.33	523.96	1.71	1.26	Up	0.25	0.0244753	0.147531	26654301	26655300	0.32	6.60539e-11	1.06747e-09	Promoter (<=1kb)	1	26650310	26655359	5050	2	Potri.001G257000	Potri.001G257000.1	0
635	Chr01	26689902	26692300	2399	*	2400	735.74;641.06	509.66;452.83	688.4	481.24	2.05	1.54	Up	0.52	0.000318354	0.00206474	26691101	26692100	0.6	3.23864e-11	7.5796e-10	Exon (Potri.001G257500.1/Potri.001G257500, exon 5 of 5)	1	26690388	26695562	5175	2	Potri.001G257600	Potri.001G257600.1	3262
636	Chr01	26709802	26711800	1999	*	2000	418.81;471.74	279.67;267.26	445.28	273.46	1.79	1.4	Up	0.7	7.14913e-08	8.48038e-07	26709801	26710800	0.56	6.7302e-11	1.08357e-09	Promoter (<=1kb)	1	26709838	26711128	1291	2	Potri.001G257700	Potri.001G257700.2	0
637	Chr01	26713302	26714900	1599	*	1600	372.27;414.98	312.79;331.19	393.63	321.99	1.72	1.59	Up	0.29	0.0267908	0.161192	26713301	26714300	0.3	3.12552e-09	3.06702e-08	Promoter (<=1kb)	1	26713816	26714404	589	1	Potri.001G257900	Potri.001G257900.1	0
638	Chr01	26717102	26718400	1299	*	1300	286.75;473.70	268.63;250.39	380.23	259.51	2.54	2.06	Up	0.55	1.97601e-06	1.68521e-05	26717301	26718300	0.59	2.30421e-06	1.43413e-05	Promoter (<=1kb)	1	26714695	26718481	3787	2	Potri.001G258000	Potri.001G258000.1	81
639	Chr01	26744102	26747100	2999	*	3000	611.23;557.87	1001.84;1041.51	584.55	1021.67	1.23	1.94	Down	-0.81	1.80826e-10	5.25307e-09	26744501	26745500	-0.88	1.73547e-11	7.26e-10	Promoter (<=1kb)	1	26744123	26746928	2806	1	Potri.001G258400	Potri.001G258400.1	0
640	Chr01	26800002	26801100	1099	*	1100	230.16;245.66	299.91;301.89	237.91	300.9	1.36	1.57	Down	-0.34	0.0061848	0.0380989	26800001	26801000	-0.38	1.62705e-11	7.26e-10	Promoter (<=1kb)	1	26800052	26805523	5472	1	Potri.001G259000	Potri.001G259000.1	0
641	Chr01	26996902	26998000	1099	*	1100	225.12;226.08	275.99;299.22	225.6	287.61	1.8	1.96	Down	-0.35	2.80663e-11	3.35671e-09	26997001	26998000	-0.35	2.80663e-11	7.31586e-10	Promoter (<=1kb)	1	26996828	26997916	1089	2	Potri.001G260700	Potri.001G260700.1	0
642	Chr01	27077502	27079800	2299	*	2300	977.22;964.04	621.89;728.08	970.63	674.99	2.85	1.83	Up	0.52	2.0053e-07	2.09626e-06	27078301	27079300	0.62	4.70963e-11	8.55903e-10	Promoter (<=1kb)	1	27077512	27079481	1970	2	Potri.001G261400	Potri.001G261400.1	0
643	Chr01	27081202	27082300	1099	*	1100	436.41;544.17	379.94;387.13	490.29	383.53	2.97	2.36	Up	0.35	4.82268e-05	0.000339993	27081301	27082300	0.36	7.17232e-05	0.000398752	Promoter (<=1kb)	1	27079758	27082080	2323	2	Potri.001G261500	Potri.001G261500.2	0
644	Chr01	27096602	27097600	999	*	1000	432.64;394.42	482.98;515.87	413.53	499.43	2.25	2.03	Down	-0.27	5.70444e-11	3.35671e-09	27096601	27097600	-0.27	5.70444e-11	9.5963e-10	Promoter (<=1kb)	1	27093603	27097836	4234	2	Potri.001G261600	Potri.001G261600.1	236
645	Chr01	27112202	27115500	3299	*	3300	479.18;372.89	778.29;749.39	426.03	763.84	1.14	1.98	Down	-0.84	5.54298e-08	6.74863e-07	27113501	27114500	-0.69	1.0094e-11	7.26e-10	Promoter (<=1kb)	1	27112047	27114202	2156	2	Potri.001G261900	Potri.001G261900.3	0
646	Chr01	27141002	27142600	1599	*	1600	228.90;229.02	310.95;279.69	228.96	295.32	1.15	1.54	Down	-0.37	0.0155345	0.0942383	27141601	27142600	-0.32	7.63943e-10	8.6679e-09	Promoter (<=1kb)	1	27141399	27144983	3585	1	Potri.001G262400	Potri.001G262400.8	0
647	Chr01	27175302	27176400	1099	*	1100	343.35;331.79	381.78;381.80	337.57	381.79	1.68	1.69	Down	-0.18	5.32103e-11	3.35671e-09	27175301	27176300	-0.24	7.37518e-06	4.42709e-05	Promoter (<=1kb)	1	27175648	27176831	1184	1	Potri.001G262900	Potri.001G262900.2	0
648	Chr01	27251702	27253300	1599	*	1600	201.23;210.42	307.27;310.77	205.83	309.02	1	1.4	Down	-0.59	1.74967e-11	3.35671e-09	27251901	27252900	-0.59	1.94555e-11	7.26e-10	Promoter (<=1kb)	1	27251358	27254180	2823	2	Potri.001G263900	Potri.001G263900.2	880
649	Chr01	27269202	27270200	999	*	1000	249.02;252.51	189.51;195.34	250.77	192.43	1.87	1.01	Up	0.38	7.93063e-09	1.23758e-07	27269201	27270200	0.38	7.93063e-09	7.20597e-08	Exon (Potri.001G264000.2/Potri.001G264000, exon 17 of 19)	1	27263657	27270418	6762	1	Potri.001G264000	Potri.001G264000.1	5545
650	Chr01	27280802	27281800	999	*	1000	320.71;334.72	349.58;358.71	327.72	354.15	3	2.66	Down	-0.11	9.57781e-07	8.66558e-06	27280801	27281800	-0.11	9.57781e-07	6.20608e-06	Promoter (<=1kb)	1	27275969	27281268	5300	2	Potri.001G264100	Potri.001G264100.1	0
651	Chr01	27306702	27308000	1299	*	1300	353.41;337.66	410.30;428.86	345.53	419.58	2.08	2.04	Down	-0.28	0.00666285	0.0409804	27307001	27308000	-0.37	1.88694e-11	7.26e-10	Promoter (<=1kb)	1	27306998	27307417	420	2	Potri.001G264700	Potri.001G264700.1	0
652	Chr01	27433402	27434700	1299	*	1300	348.38;272.08	228.15;200.67	310.23	214.41	1.82	1.33	Up	0.53	9.94625e-05	0.00066469	27433401	27434400	0.7	6.15361e-06	3.71124e-05	Promoter (<=1kb)	1	27433730	27435297	1568	1	Potri.001G266500	Potri.001G266500.1	0
653	Chr01	27588002	27589000	999	*	1000	227.64;233.91	231.83;247.73	230.78	239.78	2.16	4	Down	-0.06	1.51146e-06	1.31457e-05	27588001	27589000	-0.06	1.51146e-06	9.58058e-06	Promoter (<=1kb)	1	27585471	27588723	3253	2	Potri.001G267800	Potri.001G267800.3	0
654	Chr01	27639502	27640900	1399	*	1400	325.74;316.13	231.83;212.21	320.93	222.02	1.74	1.33	Up	0.53	2.91298e-11	3.35671e-09	27639601	27640600	0.57	4.9768e-11	8.80759e-10	Promoter (<=1kb)	1	27640492	27641107	616	2	Potri.001G268500	Potri.001G268500.1	207
655	Chr01	27648602	27650100	1499	*	1500	446.48;448.25	376.26;327.64	447.36	351.95	1.71	1.21	Up	0.35	0.00632103	0.0389295	27648801	27649800	0.54	3.92721e-11	7.81453e-10	Promoter (<=1kb)	1	27647690	27649914	2225	2	Potri.001G268600	Potri.001G268600.1	0
656	Chr01	27686302	27687300	999	*	1000	241.47;230.98	198.71;205.11	236.23	201.91	1.57	1.45	Up	0.23	2.26975e-08	3.05082e-07	27686301	27687300	0.23	2.26975e-08	1.86096e-07	Promoter (<=1kb)	1	27680237	27687443	7207	2	Potri.001G269200	Potri.001G269200.1	143
657	Chr01	27708502	27709500	999	*	1000	228.90;229.02	238.27;245.06	228.96	241.67	1.79	1.75	Down	-0.08	1.51151e-06	1.31457e-05	27708501	27709500	-0.08	1.51151e-06	9.58058e-06	Downstream (<1kb)	1	27709813	27712573	2761	2	Potri.001G269500	Potri.001G269500.1	3073
658	Chr01	27746402	27747400	999	*	1000	236.44;250.55	224.47;237.07	243.5	230.77	1.54	1.42	Up	0.08	7.03548e-07	6.54281e-06	27746401	27747400	0.08	7.03548e-07	4.62589e-06	Promoter (1-2kb)	1	27745149	27748072	2924	1	Potri.001G270100	Potri.001G270100.2	1253
659	Chr01	27910002	27911000	999	*	1000	187.39;212.38	259.43;236.18	199.89	247.81	1.85	2.33	Down	-0.31	7.96007e-09	1.23975e-07	27910001	27911000	-0.31	7.96007e-09	7.22448e-08	Promoter (<=1kb)	1	27908752	27910641	1890	2	Potri.001G271500	Potri.001G271500.2	0
660	Chr01	27925102	27926200	1099	*	1100	159.73;154.64	231.83;217.54	157.18	224.68	0.97	1.35	Down	-0.52	7.68151e-05	0.000523556	27925201	27926200	-0.56	1.52665e-11	7.26e-10	Intron (Potri.001G271800.1/Potri.001G271800, intron 15 of 15)	1	27925471	27930907	5437	2	Potri.001G271800	Potri.001G271800.1	4707
661	Chr01	27932602	27935100	2499	*	2500	338.32;263.28	847.28;814.21	300.8	830.75	0.96	2.07	Down	-1.47	5.37591e-10	1.22266e-08	27932701	27933700	-1.6	1.75722e-11	7.26e-10	Promoter (<=1kb)	1	27932885	27934667	1783	2	Potri.001G271900	Potri.001G271900.1	0
662	Chr01	27944502	27945600	1099	*	1100	232.67;230.98	164.67;165.15	231.82	164.91	1.38	0.9	Up	0.49	0.000144672	0.000955608	27944501	27945500	0.55	1.47014e-07	1.04767e-06	Promoter (<=1kb)	1	27944590	27945505	916	1	Potri.001G272200	Potri.001G272200.1	0
663	Chr01	27957602	27958600	999	*	1000	228.90;231.96	203.31;202.44	230.43	202.88	2.25	4.28	Up	0.18	7.27849e-08	8.58024e-07	27957601	27958600	0.18	7.27849e-08	5.45936e-07	Promoter (<=1kb)	1	27951267	27958549	7283	2	Potri.001G272300	Potri.001G272300.1	0
664	Chr01	27965502	27966500	999	*	1000	236.44;219.23	247.47;247.73	227.84	247.6	1.32	1.29	Down	-0.12	2.84741e-07	2.87756e-06	27965501	27966500	-0.12	2.84741e-07	1.95458e-06	Promoter (<=1kb)	1	27965468	27966817	1350	2	Potri.001G272500	Potri.001G272500.1	317
665	Chr01	27975102	27978100	2999	*	3000	255.31;292.64	489.42;505.22	273.97	497.32	1.03	1.68	Down	-0.86	4.83382e-11	3.35671e-09	27975801	27976800	-0.9	8.12856e-12	7.26e-10	Promoter (<=1kb)	1	27975658	27978608	2951	1	Potri.001G272700	Potri.001G272700.2	0
666	Chr01	27984402	27985400	999	*	1000	116.96;138.98	193.19;198.00	127.97	195.6	1.12	1.45	Down	-0.61	5.84094e-11	3.35671e-09	27984401	27985400	-0.61	5.84094e-11	9.75558e-10	Promoter (<=1kb)	1	27984780	27987970	3191	1	Potri.001G272800	Potri.001G272800.2	0
667	Chr01	27985602	27986700	1099	*	1100	166.01;143.87	222.63;232.63	154.94	227.63	1.54	2.02	Down	-0.55	1.71654e-05	0.000129064	27985601	27986600	-0.58	1.98064e-05	0.000115341	Promoter (<=1kb)	1	27984782	27987970	3189	1	Potri.001G272800	Potri.001G272800.1	820
668	Chr01	27994502	27996400	1899	*	1900	368.50;353.32	472.86;461.71	360.91	467.28	1.42	1.85	Down	-0.37	1.31801e-05	0.000100741	27994501	27995500	-0.3	5.62147e-10	6.61764e-09	Promoter (<=1kb)	1	27994628	27997398	2771	1	Potri.001G273000	Potri.001G273000.1	0
669	Chr01	28023502	28024600	1099	*	1100	225.12;243.70	284.27;294.78	234.41	289.53	1.77	2.15	Down	-0.3	0.0174791	0.105863	28023501	28024500	-0.29	2.04201e-10	2.72699e-09	Promoter (<=1kb)	1	28023496	28029452	5957	1	Potri.001G273600	Potri.001G273600.5	6
670	Chr01	28028602	28030600	1999	*	2000	462.83;289.70	591.53;631.30	376.26	611.42	1.14	1.85	Down	-0.7	7.80147e-07	7.19516e-06	28028701	28029700	-0.79	4.70077e-08	3.63277e-07	Promoter (1-2kb)	1	28027555	28029452	1898	1	Potri.001G273600	Potri.001G273600.6	1047
671	Chr01	28036602	28038100	1499	*	1500	125.77;161.49	310.03;315.21	143.63	312.62	0.89	2.15	Down	-1.12	9.78994e-11	3.69588e-09	28036601	28037600	-1.33	8.57305e-12	7.26e-10	Promoter (<=1kb)	1	28036166	28038189	2024	1	Potri.001G273700	Potri.001G273700.1	436
672	Chr01	28074102	28075100	999	*	1000	189.91;184.98	236.43;249.50	187.44	242.97	0.94	1.01	Down	-0.37	1.30777e-08	1.91629e-07	28074101	28075100	-0.37	1.30777e-08	1.13755e-07	Promoter (1-2kb)	1	28072496	28073350	855	1	Potri.001G274200	Potri.001G274200.1	1606
673	Chr01	28109702	28110700	999	*	1000	213.81;191.83	237.35;237.96	202.82	237.65	1.29	1.14	Down	-0.23	1.42681e-09	2.77292e-08	28109701	28110700	-0.23	1.42681e-09	1.51198e-08	Promoter (<=1kb)	1	28109771	28111950	2180	1	Potri.001G274600	Potri.001G274600.1	0
674	Chr01	28125802	28126800	999	*	1000	332.03;323.96	390.98;408.44	327.99	399.71	1.81	1.83	Down	-0.29	3.58247e-11	3.35671e-09	28125801	28126800	-0.29	3.58247e-11	7.65698e-10	Promoter (<=1kb)	1	28126226	28138725	12500	1	Potri.001G274900	Potri.001G274900.4	0
675	Chr01	28238102	28242100	3999	*	4000	719.39;526.55	1158.23;1169.37	622.97	1163.8	1.22	2.37	Down	-0.9	5.71268e-08	6.94766e-07	28238401	28239400	-1.47	2.80612e-11	7.31586e-10	Promoter (<=1kb)	1	28238523	28241097	2575	2	Potri.001G275800	Potri.001G275800.1	0
676	Chr01	28262302	28263600	1299	*	1300	203.74;192.81	324.75;273.47	198.28	299.11	1.38	1.66	Down	-0.59	1.58414e-05	0.000119657	28262501	28263500	-0.62	1.26469e-05	7.46608e-05	Promoter (<=1kb)	1	28259037	28262698	3662	2	Potri.001G276200	Potri.001G276200.1	0
677	Chr01	28321802	28322800	999	*	1000	251.54;244.68	218.03;195.34	248.11	206.68	0.55	0.29	Up	0.26	2.41829e-09	4.37684e-08	28321801	28322800	0.26	2.41829e-09	2.43728e-08	Promoter (<=1kb)	1	28321114	28324918	3805	1	Potri.001G276600	Potri.001G276600.1	688
678	Chr01	28382202	28383200	999	*	1000	221.35;227.06	245.63;240.62	224.21	243.13	2.73	2.78	Down	-0.12	4.26752e-06	3.46987e-05	28382201	28383200	-0.12	4.26752e-06	2.59938e-05	Promoter (<=1kb)	1	28382697	28386031	3335	1	Potri.001G277100	Potri.001G277100.1	0
679	Chr01	28386802	28387800	999	*	1000	383.59;355.28	355.10;334.74	369.43	344.92	2.26	2.06	Up	0.1	1.11993e-09	2.26235e-08	28386801	28387800	0.1	1.11993e-09	1.21822e-08	Promoter (<=1kb)	1	28386627	28391575	4949	1	Potri.001G277200	Potri.001G277200.1	175
680	Chr01	28391002	28392000	999	*	1000	216.32;215.32	141.67;148.28	215.82	144.98	1.61	1.61	Up	0.57	9.39682e-12	3.35671e-09	28391001	28392000	0.57	9.39682e-12	7.26e-10	Promoter (2-3kb)	1	28394660	28396300	1641	1	Potri.001G277300	Potri.001G277300.1	-2660
681	Chr01	28469202	28472200	2999	*	3000	975.96;1043.32	695.49;635.74	1009.64	665.61	2.75	1.76	Up	0.6	1.1058e-10	3.97824e-09	28470701	28471700	0.9	2.12036e-11	7.26e-10	Promoter (<=1kb)	1	28469726	28472044	2319	1	Potri.001G278500	Potri.001G278500.1	0
682	Chr01	28487902	28488900	999	*	1000	231.41;244.68	212.51;198.00	238.05	205.26	1.79	1.53	Up	0.21	2.96609e-09	5.2151e-08	28487901	28488900	0.21	2.96609e-09	2.93725e-08	Distal Intergenic	1	28497212	28498606	1395	1	Potri.001G278600	Potri.001G278600.1	-8312
683	Chr01	28537102	28538100	999	*	1000	207.52;228.04	243.79;258.38	217.78	251.08	1.96	2.03	Down	-0.21	8.4595e-07	7.74005e-06	28537101	28538100	-0.21	8.4595e-07	5.51699e-06	Promoter (<=1kb)	1	28537352	28540177	2826	1	Potri.001G278900	Potri.001G278900.1	0
684	Chr01	28545002	28547900	2899	*	2900	425.10;405.19	771.85;769.81	415.14	770.83	1.13	2.02	Down	-0.89	1.76455e-10	5.17756e-09	28546301	28547300	-1.14	6.55409e-12	7.26e-10	Promoter (<=1kb)	1	28545364	28547872	2509	1	Potri.001G279000	Potri.001G279000.1	0
685	Chr01	28576802	28577900	1099	*	1100	250.28;152.68	276.91;297.45	201.48	287.18	1.07	1.28	Down	-0.51	3.91515e-05	0.000279757	28576801	28577800	-0.56	4.21265e-05	0.000238819	Promoter (1-2kb)	1	28577731	28579734	2004	2	Potri.001G279300	Potri.001G279300.1	1834
686	Chr01	28623602	28625300	1699	*	1700	320.71;218.25	403.86;455.49	269.48	429.68	1.27	1.89	Down	-0.67	0.00113302	0.00715714	28624301	28625300	-0.65	1.48623e-06	9.43529e-06	Promoter (<=1kb)	1	28623697	28626492	2796	1	Potri.001G279500	Potri.001G279500.1	0
687	Chr01	28647502	28648600	1099	*	1100	238.96;229.02	275.99;296.56	233.99	286.27	1.3	1.24	Down	-0.29	0.0191947	0.116077	28647501	28648500	-0.23	4.85635e-07	3.25868e-06	Promoter (2-3kb)	1	28648178	28651007	2830	2	Potri.001G279900	Potri.001G279900.1	2407
688	Chr01	28649802	28651300	1499	*	1500	265.37;253.49	315.55;324.08	259.43	319.82	1.74	1.98	Down	-0.3	0.024279	0.146364	28650301	28651300	-0.34	1.80188e-10	2.45565e-09	Promoter (<=1kb)	1	28648178	28651007	2830	2	Potri.001G279900	Potri.001G279900.1	0
689	Chr01	28679602	28681600	1999	*	2000	359.70;301.45	489.42;496.34	330.57	492.88	1.19	1.4	Down	-0.58	7.67608e-08	8.97015e-07	28680501	28681500	-0.71	2.02754e-11	7.26e-10	Promoter (1-2kb)	1	28678158	28683081	4924	2	Potri.001G280200	Potri.001G280200.1	1481
690	Chr01	28681902	28683500	1599	*	1600	199.97;195.74	298.99;317.87	197.86	308.43	0.98	1.65	Down	-0.64	2.03783e-11	3.35671e-09	28682101	28683100	-0.88	1.19408e-11	7.26e-10	Promoter (<=1kb)	1	28678158	28683081	4924	2	Potri.001G280200	Potri.001G280200.1	0
691	Chr01	28692702	28693700	999	*	1000	183.62;201.62	256.67;237.07	192.62	246.87	1.05	1.11	Down	-0.36	5.41083e-10	1.22849e-08	28692701	28693700	-0.36	5.41083e-10	6.40207e-09	Promoter (<=1kb)	1	28693976	28695427	1452	1	Potri.001G280400	Potri.001G280400.1	-276
692	Chr01	28694002	28695600	1599	*	1600	373.53;327.87	506.90;510.54	350.7	508.72	2.02	2.49	Down	-0.54	1.33936e-08	1.95206e-07	28694501	28695500	-1.01	1.46537e-11	7.26e-10	Promoter (<=1kb)	1	28693976	28696186	2211	1	Potri.001G280400	Potri.001G280400.2	26
693	Chr01	28729902	28731400	1499	*	1500	178.59;145.83	253.91;276.14	162.21	265.02	1.07	1.54	Down	-0.71	6.05869e-07	5.71914e-06	28730201	28731200	-0.7	1.46023e-11	7.26e-10	Promoter (<=1kb)	1	28727027	28730241	3215	2	Potri.001G280700	Potri.001G280700.2	0
694	Chr01	28789802	28790800	999	*	1000	186.14;214.34	264.03;260.16	200.24	262.09	1.18	1.2	Down	-0.39	4.54432e-05	0.000321383	28789801	28790800	-0.39	4.54432e-05	0.00025697	Promoter (<=1kb)	1	28789562	28794684	5123	1	Potri.001G281300	Potri.001G281300.4	240
695	Chr01	28804102	28805200	1099	*	1100	362.21;345.49	448.02;437.74	353.85	442.88	1.92	1.85	Down	-0.32	0.000294703	0.00191512	28804201	28805200	-0.31	4.49196e-11	8.35194e-10	Promoter (<=1kb)	1	28804887	28811521	6635	1	Potri.001G281500	Potri.001G281500.1	0
696	Chr01	28826202	28828100	1899	*	1900	382.33;508.93	231.83;251.28	445.63	241.55	2.24	1.41	Up	0.88	3.12769e-07	3.13809e-06	28827101	28828100	0.8	6.58229e-08	4.97121e-07	Promoter (<=1kb)	1	28826810	28829822	3013	1	Potri.001G281800	Potri.001G281800.1	0
697	Chr01	28829702	28832700	2999	*	3000	871.57;835.83	576.81;561.16	853.7	568.99	2.37	1.23	Up	0.59	1.94396e-10	5.52653e-09	28830701	28831700	0.82	3.36293e-11	7.64222e-10	Promoter (<=1kb)	1	28830332	28832950	2619	1	Potri.001G281900	Potri.001G281900.1	0
698	Chr01	28835002	28836900	1899	*	1900	602.43;535.36	353.26;324.08	568.89	338.67	2.3	1.21	Up	0.75	2.31746e-07	2.39284e-06	28835601	28836600	1.19	3.06314e-11	7.48604e-10	Promoter (<=1kb)	1	28835560	28836351	792	1	Potri.001G282000	Potri.001G282000.1	0
699	Chr01	28839702	28843200	3499	*	3500	1179.70;1408.38	626.49;652.61	1294.04	639.55	2.43	1.24	Up	1.02	9.42927e-08	1.07468e-06	28842201	28843200	0.77	1.01075e-11	7.26e-10	Promoter (<=1kb)	1	28840423	28843020	2598	1	Potri.001G282100	Potri.001G282100.1	0
700	Chr01	29152802	29153900	1099	*	1100	325.74;340.59	379.02;388.90	333.17	383.96	2.02	1.92	Down	-0.2	4.74423e-11	3.35671e-09	29152801	29153800	-0.22	1.54945e-06	9.80434e-06	Promoter (<=1kb)	1	29152817	29157561	4745	1	Potri.001G285000	Potri.001G285000.1	0
701	Chr01	29196102	29197100	999	*	1000	318.19;320.04	370.74;373.81	319.12	372.28	1.94	1.59	Down	-0.22	3.8639e-08	4.88986e-07	29196101	29197100	-0.22	3.8639e-08	3.03262e-07	Promoter (<=1kb)	1	29193856	29196779	2924	2	Potri.001G285700	Potri.001G285700.1	0
702	Chr01	29231802	29232800	999	*	1000	255.31;213.36	144.43;164.26	234.33	154.35	1.35	0.92	Up	0.6	1.90505e-05	0.000142509	29231801	29232800	0.6	1.90505e-05	0.000111183	Promoter (<=1kb)	1	29231167	29235109	3943	1	Potri.001G285900	Potri.001G285900.2	635
703	Chr01	29253802	29254800	999	*	1000	304.36;286.77	310.95;318.76	295.56	314.85	2	2.09	Down	-0.09	2.06734e-06	1.75726e-05	29253801	29254800	-0.09	2.06734e-06	1.29261e-05	Promoter (<=1kb)	1	29253970	29254783	814	1	Potri.001G286200	Potri.001G286200.1	0
704	Chr01	29262802	29263800	999	*	1000	233.93;216.30	245.63;254.83	225.11	250.23	1.83	1.46	Down	-0.15	2.38861e-07	2.45334e-06	29262801	29263800	-0.15	2.38861e-07	1.65469e-06	Promoter (<=1kb)	1	29260030	29263398	3369	2	Potri.001G286400	Potri.001G286400.1	0
705	Chr01	29308102	29309900	1799	*	1800	377.30;353.32	425.94;457.27	365.31	441.61	1.96	2.12	Down	-0.27	0.0112087	0.0683636	29308401	29309400	-0.34	2.2847e-11	7.26e-10	Promoter (<=1kb)	1	29308732	29315119	6388	1	Potri.001G287000	Potri.001G287000.1	0
706	Chr01	29343802	29345500	1699	*	1700	393.65;389.53	320.15;323.20	391.59	321.67	1.52	1.21	Up	0.28	4.19635e-09	7.05096e-08	29343801	29344800	0.19	8.71461e-09	7.83543e-08	Promoter (<=1kb)	1	29343362	29344278	917	2	Potri.001G287500	Potri.001G287500.1	0
707	Chr01	29357102	29358100	999	*	1000	236.44;228.04	249.31;235.29	232.24	242.3	1.53	2.08	Down	-0.06	4.86816e-07	4.69144e-06	29357101	29358100	-0.06	4.86816e-07	3.26277e-06	Promoter (<=1kb)	1	29356682	29362593	5912	1	Potri.001G287700	Potri.001G287700.1	420
708	Chr01	29390102	29391800	1699	*	1700	379.82;357.23	256.67;263.71	368.53	260.19	0.24	0.08	Up	0.5	4.72001e-11	3.35671e-09	29390101	29391100	0.55	3.67827e-10	4.55784e-09	Promoter (<=1kb)	1	29390781	29391222	442	2	Potri.001G288100	Potri.001G288100.1	0
709	Chr01	29416702	29417900	1199	*	1200	270.40;345.49	195.95;159.82	307.94	177.89	2.39	1.3	Up	0.79	2.05068e-05	0.000152666	29416901	29417900	1.3	6.44856e-12	7.26e-10	Promoter (<=1kb)	1	29416452	29417172	721	1	Potri.001G288600	Potri.001G288600.1	250
710	Chr01	29597902	29599500	1599	*	1600	288.01;333.74	194.11;189.12	310.88	191.62	1.82	1.1	Up	0.7	2.12731e-07	2.2086e-06	29598001	29599000	0.86	1.1287e-11	7.26e-10	Promoter (<=1kb)	1	29598116	29598751	636	1	Potri.001G290200	Potri.001G290200.1	0
711	Chr01	29763002	29764000	999	*	1000	199.97;186.94	253.91;274.36	193.45	264.14	1.01	1.14	Down	-0.45	2.43157e-05	0.000179183	29763001	29764000	-0.45	2.43157e-05	0.000140703	Downstream (2-3kb)	1	29758932	29759122	191	2	Potri.001G292200	Potri.001G292200.1	-3880
712	Chr01	29814402	29816400	1999	*	2000	344.60;338.64	455.38;425.31	341.62	440.34	1.57	2.16	Down	-0.37	0.000154237	0.00101698	29814401	29815400	-0.5	1.98293e-10	2.66595e-09	Promoter (<=1kb)	1	29814603	29816165	1563	2	Potri.001G292900	Potri.001G292900.1	0
713	Chr01	29881402	29882400	999	*	1000	249.02;257.40	206.99;192.68	253.21	199.83	1.4	1.08	Up	0.34	6.11824e-10	1.36181e-08	29881401	29882400	0.34	6.11824e-10	7.13922e-09	Promoter (<=1kb)	1	29882871	29884249	1379	1	Potri.001G293700	Potri.001G293700.1	-471
714	Chr01	29884902	29885900	999	*	1000	210.03;218.25	164.67;142.95	214.14	153.81	1.18	0.89	Up	0.48	2.21006e-06	1.87251e-05	29884901	29885900	0.48	2.21006e-06	1.37891e-05	Promoter (1-2kb)	1	29884950	29886938	1989	2	Potri.001G293800	Potri.001G293800.1	1038
715	Chr01	29895902	29897200	1299	*	1300	519.42;507.96	545.54;574.47	513.69	560	2.23	1.92	Down	-0.12	4.60248e-11	3.35671e-09	29896201	29897200	-0.18	5.1062e-11	8.92649e-10	Promoter (<=1kb)	1	29895872	29897676	1805	1	Potri.001G293900	Potri.001G293900.1	30
716	Chr01	29955402	29956900	1499	*	1500	379.82;372.89	294.39;279.69	376.36	287.04	2.3	1.41	Up	0.39	2.9516e-11	3.35671e-09	29955701	29956700	0.5	9.42404e-11	1.41411e-09	Promoter (<=1kb)	1	29955818	29956511	694	1	Potri.001G294800	Potri.001G294800.1	0
717	Chr01	29994102	29995100	999	*	1000	262.85;249.57	163.75;178.47	256.21	171.11	2.01	1.25	Up	0.58	8.70055e-07	7.92876e-06	29994101	29995100	0.58	8.70055e-07	5.65931e-06	Promoter (<=1kb)	1	29993383	29994497	1115	1	Potri.001G295500	Potri.001G295500.1	719
718	Chr01	30038702	30041000	2299	*	2300	549.61;599.96	798.53;775.14	574.78	786.83	2.06	2.56	Down	-0.45	1.43955e-10	4.56682e-09	30038701	30039700	-0.53	2.02136e-11	7.26e-10	Promoter (<=1kb)	1	30033262	30040920	7659	2	Potri.001G295800	Potri.001G295800.1	0
719	Chr01	30045402	30047200	1799	*	1800	305.62;284.81	417.66;398.67	295.21	408.17	0.97	1.57	Down	-0.47	2.48113e-10	6.57091e-09	30045701	30046700	-0.35	3.48644e-11	7.65698e-10	Distal Intergenic	1	30033262	30040920	7659	2	Potri.001G295800	Potri.001G295800.2	-4482
720	Chr01	30065502	30066600	1099	*	1100	270.40;283.83	221.71;229.08	277.11	225.39	2.14	1.47	Up	0.3	7.20616e-10	1.5529e-08	30065601	30066600	0.27	4.28008e-10	5.21558e-09	Promoter (<=1kb)	1	30065145	30067061	1917	1	Potri.001G296200	Potri.001G296200.1	357
721	Chr01	30079002	30080700	1699	*	1700	323.22;335.70	372.58;386.24	329.46	379.41	1.44	1.84	Down	-0.2	1.79524e-10	5.2316e-09	30079601	30080600	-0.41	4.14263e-11	8.01469e-10	Promoter (<=1kb)	1	30077378	30080376	2999	2	Potri.001G296500	Potri.001G296500.1	0
722	Chr01	30107702	30108800	1099	*	1100	338.32;314.17	427.78;397.78	326.24	412.78	1.57	1.89	Down	-0.34	9.77584e-11	3.69423e-09	30107801	30108800	-0.36	2.14527e-11	7.26e-10	Promoter (<=1kb)	1	30107330	30109454	2125	1	Potri.001G297000	Potri.001G297000.1	372
723	Chr01	30109602	30111000	1399	*	1400	261.60;233.91	318.31;334.74	247.76	326.52	1.08	1.12	Down	-0.4	0.000378435	0.00244644	30109801	30110800	-0.49	2.40626e-11	7.26e-10	Promoter (<=1kb)	1	30110247	30110618	372	1	Potri.001G297100	Potri.001G297100.1	0
724	Chr01	30128902	30130800	1899	*	1900	264.11;247.62	385.46;400.44	255.86	392.95	1.16	1.37	Down	-0.62	4.08293e-11	3.35671e-09	30129101	30130100	-0.69	9.60799e-12	7.26e-10	Promoter (<=1kb)	1	30122680	30130061	7382	2	Potri.001G297300	Potri.001G297300.1	0
725	Chr01	30133902	30134900	999	*	1000	217.58;222.17	253.91;261.93	219.87	257.92	1.41	1.38	Down	-0.23	4.46819e-08	5.55602e-07	30133901	30134900	-0.23	4.46819e-08	3.46423e-07	Promoter (<=1kb)	1	30132582	30134768	2187	2	Potri.001G297400	Potri.001G297400.1	0
726	Chr01	30140002	30142600	2599	*	2600	454.02;410.08	887.76;646.39	432.05	767.08	0.91	1.44	Down	-0.83	1.39836e-06	1.2259e-05	30141101	30142100	-1.02	1.72009e-07	1.21387e-06	Distal Intergenic	1	30132582	30134768	2187	2	Potri.001G297400	Potri.001G297400.1	-5234
727	Chr01	30147902	30148900	999	*	1000	197.46;210.42	223.55;225.53	203.94	224.54	1.31	1.22	Down	-0.14	6.02398e-08	7.29042e-07	30147901	30148900	-0.14	6.02398e-08	4.59159e-07	Promoter (2-3kb)	1	30148103	30151371	3269	2	Potri.001G297500	Potri.001G297500.1	2471
728	Chr01	30149802	30151800	1999	*	2000	428.87;459.02	621.89;657.05	443.94	639.47	1.74	1.95	Down	-0.53	9.51252e-11	3.67076e-09	30149801	30150800	-0.46	1.65966e-11	7.26e-10	Promoter (<=1kb)	1	30148103	30151371	3269	2	Potri.001G297500	Potri.001G297500.1	0
729	Chr01	30231802	30233400	1599	*	1600	373.53;378.76	239.19;253.05	376.15	246.12	2	1.64	Up	0.61	1.79121e-10	5.2253e-09	30232301	30233300	0.62	1.85609e-07	1.30407e-06	Promoter (<=1kb)	1	30228450	30231036	2587	2	Potri.001G298100	Potri.001G298100.1	-766
730	Chr01	30235502	30236500	999	*	1000	310.65;322.98	301.75;305.44	316.81	303.59	2.58	2.88	Up	0.06	2.01326e-07	2.10112e-06	30235501	30236500	0.06	2.01326e-07	1.40953e-06	Promoter (<=1kb)	1	30231775	30236462	4688	2	Potri.001G298200	Potri.001G298200.1	0
731	Chr01	30279402	30280400	999	*	1000	206.26;225.11	155.47;141.18	215.68	148.32	1.25	0.75	Up	0.54	1.51443e-06	1.31567e-05	30279401	30280400	0.54	1.51443e-06	9.59123e-06	Promoter (1-2kb)	1	30278307	30285439	7133	1	Potri.001G298400	Potri.001G298400.2	1095
732	Chr01	30287102	30288300	1199	*	1200	359.70;375.83	314.63;309.88	367.76	312.25	3.28	2.38	Up	0.24	1.21104e-05	9.30874e-05	30287101	30288100	0.19	3.91202e-08	3.06866e-07	Promoter (<=1kb)	1	30287388	30290720	3333	1	Potri.001G298500	Potri.001G298500.1	0
733	Chr01	30295302	30296400	1099	*	1100	186.14;216.30	279.67;265.48	201.22	272.58	0.95	1.14	Down	-0.44	0.00327994	0.0203733	30295301	30296300	-0.46	2.36298e-11	7.26e-10	Promoter (1-2kb)	1	30292258	30293441	1184	2	Potri.001G298700	Potri.001G298700.1	-1861
734	Chr01	30323502	30324500	999	*	1000	201.23;185.96	238.27;255.72	193.59	246.99	1.23	1.5	Down	-0.35	6.41492e-10	1.41404e-08	30323501	30324500	-0.35	6.41492e-10	7.43415e-09	Promoter (<=1kb)	1	30317738	30323513	5776	2	Potri.001G299000	Potri.001G299000.7	0
735	Chr01	30398302	30399700	1399	*	1400	293.04;304.38	229.99;226.42	298.71	228.2	1.64	1.28	Up	0.39	3.59792e-11	3.35671e-09	30398701	30399700	0.51	7.45507e-11	1.16958e-09	Promoter (<=1kb)	1	30397763	30398505	743	1	Potri.001G299600	Potri.001G299600.1	539
736	Chr01	30437802	30439300	1499	*	1500	289.27;250.55	384.54;365.82	269.91	375.18	1.51	1.78	Down	-0.48	1.41761e-05	0.000107808	30437801	30438800	-0.66	1.85323e-11	7.26e-10	Promoter (<=1kb)	1	30434222	30439180	4959	2	Potri.001G300100	Potri.001G300100.1	0
737	Chr01	30440702	30441800	1099	*	1100	225.12;155.62	260.35;280.58	190.37	270.46	0.97	1.07	Down	-0.51	3.35887e-05	0.000242209	30440701	30441700	-0.63	1.58669e-06	1.00241e-05	Promoter (<=1kb)	1	30440622	30441838	1217	2	Potri.001G300200	Potri.001G300200.1	38
738	Chr01	30456602	30458200	1599	*	1600	347.12;334.72	367.98;390.68	340.92	379.33	1.59	1.75	Down	-0.15	5.24282e-11	3.35671e-09	30456601	30457600	-0.22	1.31551e-08	1.14215e-07	Promoter (<=1kb)	1	30457437	30460586	3150	1	Potri.001G300400	Potri.001G300400.2	0
739	Chr01	30477702	30479200	1499	*	1500	608.72;601.91	753.45;749.39	605.31	751.42	2.42	2.32	Down	-0.31	1.11737e-10	3.99926e-09	30477801	30478800	-0.37	5.60742e-11	9.48472e-10	Promoter (<=1kb)	1	30476901	30480587	3687	1	Potri.001G300700	Potri.001G300700.1	801
740	Chr01	30481802	30483500	1699	*	1700	158.47;136.04	302.67;216.65	147.25	259.66	1.16	1.62	Down	-0.82	7.16064e-07	6.64695e-06	30482401	30483400	-0.94	3.68018e-07	2.49857e-06	Promoter (1-2kb)	1	30485297	30486474	1178	1	Potri.001G300800	Potri.001G300800.1	-1797
741	Chr01	30484602	30485700	1099	*	1100	314.42;265.23	441.58;441.29	289.83	441.43	1.58	2.15	Down	-0.61	2.30056e-08	3.08556e-07	30484701	30485700	-0.68	3.16294e-07	2.16345e-06	Promoter (<=1kb)	1	30485297	30486474	1178	1	Potri.001G300800	Potri.001G300800.1	0
742	Chr01	30485802	30486900	1099	*	1100	313.16;297.53	415.82;404.00	305.35	409.91	1.48	1.62	Down	-0.42	4.08545e-11	3.35671e-09	30485901	30486900	-0.45	2.38836e-11	7.26e-10	Promoter (<=1kb)	1	30485297	30486474	1178	1	Potri.001G300800	Potri.001G300800.2	505
743	Chr01	30488702	30491600	2899	*	2900	553.38;498.17	827.04;821.31	525.77	824.18	1.39	1.7	Down	-0.65	1.53456e-10	4.73645e-09	30490401	30491400	-0.75	1.70835e-11	7.26e-10	Promoter (<=1kb)	1	30489404	30492653	3250	1	Potri.001G300900	Potri.001G300900.1	0
744	Chr01	30580302	30582100	1799	*	1800	396.17;414.00	330.27;304.55	405.08	317.41	1.82	1.84	Up	0.35	8.13461e-10	1.71395e-08	30580301	30581300	0.5	5.50943e-11	9.37291e-10	Promoter (<=1kb)	1	30578259	30581885	3627	2	Potri.001G301900	Potri.001G301900.2	0
745	Chr01	30608302	30609300	999	*	1000	226.38;219.23	266.79;277.91	222.81	272.35	1.16	1.51	Down	-0.29	2.13553e-10	5.90576e-09	30608301	30609300	-0.29	2.13553e-10	2.83426e-09	Promoter (1-2kb)	1	30609374	30610852	1479	2	Potri.001G302300	Potri.001G302300.1	1552
746	Chr01	30629802	30631600	1799	*	1800	310.65;336.68	598.89;562.93	323.66	580.91	1.62	2.89	Down	-0.84	8.04476e-11	3.48742e-09	30629901	30630900	-0.75	1.78738e-11	7.26e-10	Promoter (<=1kb)	1	30630183	30631587	1405	2	Potri.001G302600	Potri.001G302600.1	0
747	Chr01	30729802	30730900	1099	*	1100	290.52;293.62	378.10;358.71	292.07	368.41	1.99	2.26	Down	-0.33	7.21071e-05	0.000493697	30729901	30730900	-0.38	2.72211e-11	7.29647e-10	Promoter (<=1kb)	1	30724827	30730840	6014	2	Potri.001G304100	Potri.001G304100.4	0
748	Chr01	30745502	30746900	1399	*	1400	157.21;207.49	287.03;298.34	182.35	292.68	0.74	1.51	Down	-0.68	4.62775e-07	4.49063e-06	30745901	30746900	-1.07	1.15495e-08	1.01538e-07	Promoter (<=1kb)	1	30745876	30750376	4501	1	Potri.001G304200	Potri.001G304200.1	0
749	Chr01	30755302	30756300	999	*	1000	274.17;261.32	218.03;215.76	267.75	216.9	2.41	2.43	Up	0.3	1.25168e-07	1.37444e-06	30755301	30756300	0.3	1.25168e-07	9.0073e-07	Promoter (<=1kb)	1	30753405	30756890	3486	2	Potri.001G304600	Potri.001G304600.2	590
750	Chr01	30768502	30770200	1699	*	1700	542.06;496.21	617.29;577.14	519.14	597.22	2.12	2.45	Down	-0.2	8.43308e-11	3.55287e-09	30769201	30770200	-0.2	2.98096e-09	2.94849e-08	Promoter (<=1kb)	1	30769186	30769951	766	1	Potri.001G304700	Potri.001G304700.1	0
751	Chr01	30772302	30773800	1499	*	1500	270.40;240.77	393.74;371.14	255.58	382.44	1.4	2.3	Down	-0.58	2.44811e-11	3.35671e-09	30772701	30773700	-0.7	4.66221e-10	5.62854e-09	Promoter (<=1kb)	1	30772404	30774048	1645	2	Potri.001G304800	Potri.001G304800.1	248
752	Chr01	30778302	30780000	1699	*	1700	530.74;540.25	681.69;672.14	535.5	676.92	2.12	2.22	Down	-0.34	1.10978e-06	9.92513e-06	30779001	30780000	-0.3	8.88516e-11	1.34518e-09	Distal Intergenic	1	30772404	30774048	1645	2	Potri.001G304800	Potri.001G304800.1	-4254
753	Chr01	30879102	30880400	1299	*	1300	235.19;363.11	206.99;211.32	299.15	209.16	1.85	1.66	Up	0.52	1.0392e-05	8.05213e-05	30879201	30880200	0.73	4.47868e-07	3.01686e-06	Promoter (<=1kb)	1	30874776	30880512	5737	2	Potri.001G305700	Potri.001G305700.2	112
754	Chr01	30900102	30901100	999	*	1000	220.09;230.98	262.19;246.84	225.54	254.51	1.32	1.34	Down	-0.17	2.76929e-08	3.64753e-07	30900101	30901100	-0.17	2.76929e-08	2.23638e-07	Exon (Potri.001G305800.1/Potri.001G305800, exon 10 of 13)	1	30894909	30902370	7462	1	Potri.001G305800	Potri.001G305800.1	5193
755	Chr01	30967602	30968600	999	*	1000	203.74;201.62	233.67;229.97	202.68	231.82	1.14	1.29	Down	-0.19	8.05419e-09	1.24814e-07	30967601	30968600	-0.19	8.05419e-09	7.28299e-08	Promoter (<=1kb)	1	30966617	30969252	2636	2	Potri.001G306500	Potri.001G306500.2	652
756	Chr01	31269302	31272300	2999	*	3000	860.25;788.85	518.86;546.95	824.55	532.9	2.81	1.73	Up	0.63	1.10294e-07	1.23214e-06	31270401	31271400	0.83	3.07658e-08	2.45999e-07	Promoter (<=1kb)	1	31266670	31269309	2640	2	Potri.001G309000	Potri.001G309000.1	0
757	Chr01	31301002	31302400	1399	*	1400	223.87;256.42	354.18;397.78	240.15	375.98	1.44	2.32	Down	-0.65	1.47785e-05	0.00011219	31301401	31302400	-0.77	2.18281e-11	7.26e-10	Promoter (<=1kb)	1	31298698	31301887	3190	2	Potri.001G309500	Potri.001G309500.1	0
758	Chr01	31393902	31395500	1599	*	1600	460.31;464.89	386.38;395.12	462.6	390.75	2.83	2.28	Up	0.24	0.0398344	0.238464	31394501	31395500	0.28	2.20613e-11	7.26e-10	Promoter (<=1kb)	1	31392790	31394898	2109	2	Potri.001G310200	Potri.001G310200.1	0
759	Chr01	31411902	31412900	999	*	1000	211.29;228.04	104.88;144.73	219.67	124.8	1.83	1.8	Up	0.82	1.54835e-06	1.34326e-05	31411901	31412900	0.82	1.54835e-06	9.79849e-06	Promoter (<=1kb)	1	31408149	31412793	4645	2	Potri.001G310500	Potri.001G310500.2	0
760	Chr01	31541802	31542900	1099	*	1100	184.88;156.60	317.39;237.07	170.74	277.23	1.07	1.37	Down	-0.7	4.9707e-05	0.000349766	31541801	31542800	-0.74	9.52056e-06	5.66596e-05	Promoter (<=1kb)	1	31541474	31542964	1491	2	Potri.001G311700	Potri.001G311700.1	64
761	Chr01	31878202	31879500	1299	*	1300	288.01;398.34	464.58;482.13	343.17	473.36	2.01	2.35	Down	-0.46	2.44979e-06	2.05721e-05	31878401	31879400	-0.59	2.43117e-07	1.68125e-06	Promoter (<=1kb)	1	31878794	31883561	4768	1	Potri.001G312900	Potri.001G312900.1	0
762	Chr01	31965402	31966400	999	*	1000	202.49;200.64	220.79;230.85	201.56	225.82	1.34	1.26	Down	-0.16	1.02121e-07	1.15419e-06	31965401	31966400	-0.16	1.02121e-07	7.47133e-07	Downstream (1-2kb)	1	31967440	31972058	4619	2	Potri.001G313900	Potri.001G313900.1	5658
763	Chr01	31992302	31995200	2899	*	2900	562.18;546.13	702.85;738.74	554.15	720.79	1.4	1.75	Down	-0.38	1.20432e-10	4.15601e-09	31993601	31994600	-0.6	2.17988e-11	7.26e-10	Promoter (<=1kb)	1	31992487	31994873	2387	1	Potri.001G314100	Potri.001G314100.1	0
764	Chr01	32073302	32074700	1399	*	1400	325.74;342.55	243.79;233.52	334.15	238.65	1.94	1.03	Up	0.49	8.66608e-07	7.90122e-06	32073701	32074700	0.51	2.68876e-09	2.68036e-08	Promoter (<=1kb)	1	32071825	32074449	2625	2	Potri.001G315000	Potri.001G315000.1	0
765	Chr01	32108702	32109700	999	*	1000	206.26;210.42	133.39;136.74	208.34	135.07	1.44	1.4	Up	0.63	6.02773e-11	3.35671e-09	32108701	32109700	0.63	6.02773e-11	9.98175e-10	Downstream (2-3kb)	1	32112258	32113076	819	2	Potri.001G315400	Potri.001G315400.1	3376
766	Chr01	32198302	32199300	999	*	1000	327.00;313.19	295.31;316.09	320.09	305.7	3.29	2.21	Up	0.07	6.56545e-08	7.8296e-07	32198301	32199300	0.07	6.56545e-08	4.95917e-07	Promoter (<=1kb)	1	32198671	32203519	4849	1	Potri.001G316700	Potri.001G316700.1	0
767	Chr01	32198702	32199700	999	*	1000	298.07;309.28	311.87;308.99	303.67	310.43	2.81	2.08	Down	-0.03	6.99755e-07	6.53031e-06	32198701	32199700	-0.03	6.99755e-07	4.61231e-06	Promoter (<=1kb)	1	32198671	32203519	4849	1	Potri.001G316700	Potri.001G316700.1	31
768	Chr01	32214402	32216500	2099	*	2100	465.34;492.30	379.02;369.37	478.82	374.2	1.22	0.88	Up	0.36	2.33969e-05	0.000172777	32215401	32216400	0.19	8.65581e-08	6.39983e-07	Promoter (<=1kb)	1	32215807	32216925	1119	1	Potri.001G316900	Potri.001G316900.1	0
769	Chr01	32281602	32283300	1699	*	1700	315.68;252.51	381.78;380.02	284.09	380.9	1.19	1.4	Down	-0.42	0.000471248	0.0030317	32282101	32283100	-0.51	3.01377e-09	2.97724e-08	Promoter (<=1kb)	1	32282535	32283489	955	1	Potri.001G317800	Potri.001G317800.1	0
770	Chr01	32380702	32381900	1199	*	1200	476.66;450.21	371.66;378.25	463.44	374.96	3.12	2.98	Up	0.31	0.00144202	0.00907519	32380901	32381900	0.27	6.14077e-11	1.01142e-09	Promoter (<=1kb)	1	32380060	32381896	1837	1	Potri.001G319100	Potri.001G319100.1	642
771	Chr01	32465602	32467400	1799	*	1800	245.25;240.77	341.31;338.29	243.01	339.8	1.11	1.37	Down	-0.48	1.57085e-06	1.36129e-05	32466201	32467200	-0.69	1.46941e-11	7.26e-10	Promoter (<=1kb)	1	32464921	32467315	2395	2	Potri.001G320000	Potri.001G320000.1	0
772	Chr01	32510602	32513900	3299	*	3300	730.71;688.04	983.44;979.36	709.38	981.4	1.62	2.04	Down	-0.47	1.74007e-10	5.15121e-09	32512101	32513100	-0.55	2.36583e-11	7.26e-10	Promoter (<=1kb)	1	32510315	32513375	3061	2	Potri.001G320400	Potri.001G320400.3	0
773	Chr01	32538902	32542200	3299	*	3300	479.18;438.47	703.77;702.33	458.82	703.05	1.48	2.37	Down	-0.62	1.19739e-10	4.14741e-09	32539601	32540600	-0.68	1.62362e-11	7.26e-10	Promoter (<=1kb)	1	32539504	32542181	2678	1	Potri.001G320500	Potri.001G320500.1	0
774	Chr01	32557502	32559500	1999	*	2000	301.84;292.64	472.86;445.73	297.24	459.29	1.1	1.92	Down	-0.63	4.36261e-11	3.35671e-09	32558001	32559000	-0.93	1.83536e-11	7.26e-10	Promoter (<=1kb)	1	32558025	32558917	893	2	Potri.001G320700	Potri.001G320700.1	0
775	Chr01	32566602	32568100	1499	*	1500	314.42;316.13	475.62;425.31	315.27	450.46	1.18	1.42	Down	-0.51	3.97541e-06	3.24276e-05	32567101	32568100	-0.67	5.56813e-09	5.2234e-08	Promoter (<=1kb)	1	32566530	32567917	1388	2	Potri.001G320800	Potri.001G320800.1	0
776	Chr01	32568802	32569800	999	*	1000	143.38;149.74	193.19;196.23	146.56	194.71	1.34	1.5	Down	-0.41	6.43173e-05	0.000444231	32568801	32569800	-0.41	6.43173e-05	0.000359045	Promoter (<=1kb)	1	32566530	32567917	1388	2	Potri.001G320800	Potri.001G320800.1	-885
777	Chr01	32708102	32709300	1199	*	1200	325.74;315.15	465.50;411.99	320.44	438.74	1.4	1.8	Down	-0.45	8.20995e-05	0.000556449	32708301	32709300	-0.52	1.67538e-05	9.81172e-05	Promoter (<=1kb)	1	32708189	32710280	2092	1	Potri.001G323000	Potri.001G323000.1	0
778	Chr01	32712302	32713300	999	*	1000	147.15;149.74	218.95;211.32	148.45	215.14	0.94	1.1	Down	-0.54	1.47557e-11	3.35671e-09	32712301	32713300	-0.54	1.47557e-11	7.26e-10	Distal Intergenic	1	32708189	32711665	3477	1	Potri.001G323000	Potri.001G323000.2	4113
779	Chr01	32732302	32733300	999	*	1000	205.00;225.11	332.11;296.56	215.05	314.33	1.91	2.35	Down	-0.55	4.83805e-05	0.00034099	32732301	32733300	-0.55	4.83805e-05	0.000273054	Promoter (<=1kb)	1	32729139	32732876	3738	2	Potri.001G323200	Potri.001G323200.4	0
780	Chr01	32750302	32751300	999	*	1000	218.84;230.00	258.51;258.38	224.42	258.44	1.94	2.73	Down	-0.2	9.27279e-09	1.41771e-07	32750301	32751300	-0.2	9.27279e-09	8.29456e-08	Promoter (<=1kb)	1	32748363	32751431	3069	2	Potri.001G323400	Potri.001G323400.1	131
781	Chr01	32830002	32831000	999	*	1000	138.34;138.98	199.63;198.89	138.66	199.26	1.77	2.76	Down	-0.52	3.35494e-09	5.78553e-08	32830001	32831000	-0.52	3.35494e-09	3.27807e-08	Promoter (<=1kb)	1	32830561	32840873	10313	1	Potri.001G324400	Potri.001G324400.1	0
782	Chr01	32851802	32852900	1099	*	1100	295.55;260.34	143.51;178.47	277.95	160.99	1.73	1.12	Up	0.79	4.50531e-05	0.00031911	32851901	32852900	0.75	1.57397e-06	9.95274e-06	Promoter (<=1kb)	1	32851197	32852391	1195	2	Potri.001G324500	Potri.001G324500.1	0
783	Chr01	32867102	32868200	1099	*	1100	134.57;177.15	244.71;258.38	155.86	251.54	0.98	1.96	Down	-0.69	1.69381e-06	1.45993e-05	32867101	32868100	-0.67	1.48154e-06	9.4066e-06	Promoter (<=1kb)	1	32862870	32867222	4353	2	Potri.001G324700	Potri.001G324700.1	0
784	Chr01	32906102	32907900	1799	*	1800	456.54;508.93	394.66;403.11	482.74	398.89	1.96	1.63	Up	0.28	0.0323986	0.194409	32906901	32907900	0.1	2.40348e-07	1.66314e-06	Promoter (<=1kb)	1	32905969	32907743	1775	2	Potri.001G325100	Potri.001G325100.1	0
785	Chr01	32907302	32908300	999	*	1000	192.42;212.38	234.59;221.09	202.4	227.84	1.35	1.17	Down	-0.17	2.55846e-08	3.39799e-07	32907301	32908300	-0.17	2.55846e-08	2.08147e-07	Promoter (<=1kb)	1	32905969	32907743	1775	2	Potri.001G325100	Potri.001G325100.1	0
786	Chr01	32948202	32950400	2199	*	2200	420.06;428.68	613.61;615.32	424.37	614.47	1.62	2.22	Down	-0.53	9.49323e-11	3.67076e-09	32948401	32949400	-0.64	2.67045e-11	7.28762e-10	Promoter (<=1kb)	1	32946377	32949929	3553	2	Potri.001G325500	Potri.001G325500.1	0
787	Chr01	33106602	33107700	1099	*	1100	387.37;375.83	344.99;329.41	381.6	337.2	2.52	1.85	Up	0.18	5.78057e-10	1.29883e-08	33106601	33107600	0.17	8.41472e-10	9.44963e-09	Promoter (<=1kb)	1	33103672	33107449	3778	2	Potri.001G326800	Potri.001G326800.1	0
788	Chr01	33108502	33112100	3599	*	3600	924.39;1034.51	531.74;548.72	979.45	540.23	2.07	1.35	Up	0.86	5.11274e-09	8.40359e-08	33109701	33110700	1.24	1.68199e-11	7.26e-10	Promoter (<=1kb)	1	33107875	33111647	3773	2	Potri.001G327000	Potri.001G327000.1	0
789	Chr01	33126702	33130100	3399	*	3400	1079.09;1004.17	723.09;770.70	1041.63	746.89	2.79	2.3	Up	0.48	1.54987e-10	4.77052e-09	33127401	33128400	0.67	4.78012e-11	8.61252e-10	Promoter (<=1kb)	1	33128474	33130288	1815	2	Potri.001G327100	Potri.001G327100.1	188
790	Chr01	33133202	33134200	999	*	1000	201.23;222.17	92.92;125.19	211.7	109.06	2.66	2.23	Up	0.96	8.02166e-08	9.35051e-07	33133201	33134200	0.96	8.02166e-08	5.97186e-07	Promoter (2-3kb)	1	33130474	33130727	254	2	Potri.001G327200	Potri.001G327200.1	-2475
791	Chr01	33141602	33142800	1199	*	1200	327.00;311.23	250.23;215.76	319.11	232.99	1.6	1.07	Up	0.45	0.00110485	0.00698553	33141801	33142800	0.43	4.06766e-06	2.48162e-05	Exon (Potri.001G327300.1/Potri.001G327300, exon 7 of 7)	1	33141895	33146866	4972	2	Potri.001G327300	Potri.001G327300.1	4066
792	Chr01	33145102	33146100	999	*	1000	254.05;220.21	149.95;162.49	237.13	156.22	1.75	1.4	Up	0.6	4.07427e-05	0.000290273	33145101	33146100	0.6	4.07427e-05	0.000231209	Promoter (<=1kb)	1	33141895	33146866	4972	2	Potri.001G327300	Potri.001G327300.1	766
793	Chr01	33189202	33190600	1399	*	1400	238.96;244.68	134.31;163.37	241.82	148.84	1.57	1.01	Up	0.7	5.81435e-07	5.52869e-06	33189601	33190600	0.81	3.11769e-08	2.49072e-07	Promoter (<=1kb)	1	33189266	33190019	754	2	Potri.001G327700	Potri.001G327700.1	0
794	Chr01	33198302	33199300	999	*	1000	201.23;239.79	136.15;131.41	220.51	133.78	1.79	1.34	Up	0.72	1.25409e-07	1.37676e-06	33198301	33199300	0.72	1.25409e-07	9.02347e-07	Promoter (1-2kb)	1	33197157	33203154	5998	1	Potri.001G327800	Potri.001G327800.3	1145
795	Chr01	33210602	33213400	2799	*	2800	594.88;776.13	317.39;321.42	685.5	319.4	2.79	1.74	Up	1.1	2.50917e-07	2.56498e-06	33210601	33211600	1.05	1.36592e-11	7.26e-10	Promoter (<=1kb)	1	33209754	33213251	3498	1	Potri.001G328000	Potri.001G328000.1	848
796	Chr01	33281102	33282100	999	*	1000	210.03;205.53	122.35;143.84	207.78	133.1	1.42	1.93	Up	0.64	1.78207e-09	3.35814e-08	33281101	33282100	0.64	1.78207e-09	1.85051e-08	Promoter (<=1kb)	1	33280763	33282168	1406	1	Potri.001G328500	Potri.001G328500.1	339
797	Chr01	33283002	33284500	1499	*	1500	391.14;390.51	289.79;303.66	390.82	296.73	1.36	1.24	Up	0.4	5.80923e-06	4.64697e-05	33283201	33284200	0.4	1.96391e-11	7.26e-10	Promoter (<=1kb)	1	33283566	33286852	3287	1	Potri.001G328600	Potri.001G328600.1	0
798	Chr01	33285202	33288400	3199	*	3200	1319.31;1380.97	880.40;904.77	1350.14	892.59	1.55	1.07	Up	0.6	3.18301e-10	7.94827e-09	33285401	33286400	0.63	2.65312e-11	7.28762e-10	Promoter (1-2kb)	1	33283566	33286852	3287	1	Potri.001G328600	Potri.001G328600.1	1636
799	Chr01	33299902	33301900	1999	*	2000	664.05;551.02	810.48;843.51	607.54	827	1.87	2.36	Down	-0.44	8.86383e-07	8.07097e-06	33300801	33301800	-0.4	1.23642e-10	1.76833e-09	Promoter (<=1kb)	1	33300073	33301251	1179	2	Potri.001G329000	Potri.001G329000.1	0
800	Chr01	33314502	33316300	1799	*	1800	388.62;509.91	307.27;328.52	449.27	317.9	2.51	2.33	Up	0.5	7.35803e-07	6.81974e-06	33314601	33315600	0.63	5.99948e-07	3.97942e-06	Promoter (<=1kb)	1	33314557	33318286	3730	1	Potri.001G329100	Potri.001G329100.1	0
801	Chr01	33335902	33336900	999	*	1000	208.77;227.06	251.15;250.39	217.92	250.77	1.3	1.45	Down	-0.2	1.02323e-06	9.22204e-06	33335901	33336900	-0.2	1.02323e-06	6.61704e-06	Promoter (1-2kb)	1	33332999	33334865	1867	2	Potri.001G329500	Potri.001G329500.1	-1037
802	Chr01	33410202	33412700	2499	*	2500	764.67;708.59	522.54;467.04	736.63	494.79	3.13	1.8	Up	0.57	4.90921e-10	1.13737e-08	33410301	33411300	0.55	3.0107e-11	7.43338e-10	Promoter (<=1kb)	1	33410903	33414775	3873	1	Potri.001G330500	Potri.001G330500.1	0
803	Chr01	33469802	33471500	1699	*	1700	363.47;418.89	266.79;258.38	391.18	262.58	1.48	1	Up	0.58	3.37542e-07	3.37029e-06	33469801	33470800	0.63	4.0784e-11	7.96494e-10	Promoter (2-3kb)	1	33467590	33469134	1545	1	Potri.001G331100	Potri.001G331100.1	2212
804	Chr01	33484502	33485500	999	*	1000	211.29;197.70	230.91;218.42	204.5	224.67	1.22	1.1	Down	-0.14	8.57141e-08	9.91269e-07	33484501	33485500	-0.14	8.57141e-08	6.35655e-07	Promoter (<=1kb)	1	33482441	33484374	1934	2	Potri.001G331300	Potri.001G331300.1	-128
805	Chr01	33507002	33508000	999	*	1000	227.64;230.00	215.27;198.00	228.82	206.64	1.19	1.13	Up	0.15	3.10248e-08	4.02759e-07	33507001	33508000	0.15	3.10248e-08	2.47892e-07	Downstream (1-2kb)	1	33509123	33512253	3131	2	Potri.001G331500	Potri.001G331500.4	4253
806	Chr01	33509302	33512200	2899	*	2900	947.03;1155.87	609.01;661.49	1051.45	635.25	3	2.3	Up	0.73	1.90654e-07	2.00509e-06	33510301	33511300	1.07	1.44474e-11	7.26e-10	Promoter (<=1kb)	1	33509123	33512253	3131	2	Potri.001G331500	Potri.001G331500.4	53
807	Chr01	33521302	33522300	999	*	1000	355.92;389.53	334.87;349.83	372.73	342.35	2.47	1.78	Up	0.12	7.66917e-09	1.20283e-07	33521301	33522300	0.12	7.66917e-09	6.99344e-08	Promoter (<=1kb)	1	33521396	33523511	2116	1	Potri.001G331600	Potri.001G331600.1	0
808	Chr01	33528402	33529400	999	*	1000	242.73;238.81	194.11;214.87	240.77	204.49	1.69	1.33	Up	0.24	4.02358e-09	6.79953e-08	33528401	33529400	0.24	4.02358e-09	3.86672e-08	Promoter (<=1kb)	1	33530025	33534168	4144	1	Potri.001G331700	Potri.001G331700.1	-625
809	Chr01	33530202	33531200	999	*	1000	343.35;366.04	342.23;349.83	354.69	346.03	2.3	2.65	Up	0.04	1.16202e-08	1.73115e-07	33530201	33531200	0.04	1.16202e-08	1.0205e-07	Promoter (<=1kb)	1	33530025	33534168	4144	1	Potri.001G331700	Potri.001G331700.1	177
810	Chr01	33531202	33532200	999	*	1000	276.69;301.45	318.31;322.31	289.07	320.31	1.41	1.37	Down	-0.15	1.05223e-06	9.45028e-06	33531201	33532200	-0.15	1.05223e-06	6.78748e-06	Promoter (1-2kb)	1	33530025	33534168	4144	1	Potri.001G331700	Potri.001G331700.1	1177
811	Chr01	33533102	33534100	999	*	1000	329.51;363.11	379.02;370.26	346.31	374.64	1.73	1.79	Down	-0.11	3.17611e-10	7.93458e-09	33533101	33534100	-0.11	3.17611e-10	4.00763e-09	Exon (Potri.001G331700.1/Potri.001G331700, exon 5 of 6)	1	33530025	33534168	4144	1	Potri.001G331700	Potri.001G331700.1	3077
812	Chr01	33548002	33549000	999	*	1000	211.29;209.45	138.91;146.50	210.37	142.71	1.56	0.96	Up	0.56	1.3594e-05	0.000103692	33548001	33549000	0.56	1.3594e-05	8.00906e-05	Exon (Potri.001G331900.1/Potri.001G331900, exon 13 of 15)	1	33547583	33552085	4503	2	Potri.001G331900	Potri.001G331900.1	3085
813	Chr01	33570502	33571500	999	*	1000	154.69;145.83	193.19;190.01	150.26	191.6	0.99	1.56	Down	-0.35	8.88852e-05	0.000599385	33570501	33571500	-0.35	8.88852e-05	0.0004906	Promoter (1-2kb)	1	33568341	33569287	947	2	Potri.001G332200	Potri.001G332200.1	-1215
814	Chr01	33574802	33576400	1599	*	1600	233.93;189.87	318.31;336.52	211.9	327.41	0.84	1.47	Down	-0.63	3.90263e-07	3.8343e-06	33574801	33575800	-0.61	1.60583e-11	7.26e-10	Promoter (<=1kb)	1	33569928	33575737	5810	2	Potri.001G332300	Potri.001G332300.2	0
815	Chr01	33648102	33650300	2199	*	2200	280.46;260.34	523.46;616.21	270.4	569.83	0.88	2.07	Down	-1.08	2.38385e-08	3.18046e-07	33649201	33650200	-1.08	1.83531e-11	7.26e-10	Promoter (<=1kb)	1	33643396	33650443	7048	2	Potri.001G333200	Potri.001G333200.1	143
816	Chr01	33655602	33656700	1099	*	1100	142.12;163.45	343.15;253.05	152.78	298.1	0.9	2	Down	-0.96	3.72213e-07	3.66858e-06	33655601	33656600	-1	2.91532e-07	1.99923e-06	Exon (Potri.001G333300.1/Potri.001G333300, exon 7 of 7)	1	33655876	33661264	5389	2	Potri.001G333300	Potri.001G333300.1	4564
817	Chr01	33770302	33772900	2599	*	2600	923.14;833.87	387.30;397.78	878.5	392.54	1.98	0.86	Up	1.16	2.60277e-10	6.80185e-09	33770401	33771400	1.14	1.39173e-11	7.26e-10	Promoter (<=1kb)	1	33770978	33772259	1282	2	Potri.001G334500	Potri.001G334500.1	0
818	Chr01	33773302	33775100	1799	*	1800	428.87;368.98	243.79;213.98	398.92	228.89	1.36	0.85	Up	0.8	8.43811e-08	9.80116e-07	33774101	33775100	0.83	1.95902e-11	7.26e-10	Promoter (1-2kb)	1	33770978	33772259	1282	2	Potri.001G334500	Potri.001G334500.1	-1043
819	Chr01	33794902	33796500	1599	*	1600	345.86;336.68	366.14;380.91	341.27	373.53	1.11	1.19	Down	-0.13	1.14949e-10	4.05443e-09	33795401	33796400	-0.23	6.56152e-10	7.58358e-09	Promoter (<=1kb)	1	33794055	33796508	2454	1	Potri.001G334700	Potri.001G334700.1	847
820	Chr01	33823402	33824900	1499	*	1500	417.55;437.49	304.51;306.33	427.52	305.42	1.66	1.24	Up	0.49	4.5902e-10	1.07461e-08	33823701	33824700	0.5	2.98582e-07	2.04656e-06	Promoter (<=1kb)	1	33820541	33824909	4369	2	Potri.001G334900	Potri.001G334900.1	9
821	Chr01	33837602	33839200	1599	*	1600	462.83;444.34	543.70;547.84	453.58	545.77	2.08	2.28	Down	-0.27	6.21816e-08	7.46326e-07	33837701	33838700	-0.27	3.77526e-11	7.71519e-10	Promoter (<=1kb)	1	33837648	33838911	1264	1	Potri.001G335100	Potri.001G335100.1	0
822	Chr01	33875302	33877500	2199	*	2200	602.43;563.74	821.52;823.09	583.09	822.31	1.54	2.27	Down	-0.5	1.44638e-10	4.57109e-09	33875301	33876300	-0.44	2.33739e-11	7.26e-10	Promoter (<=1kb)	1	33873137	33877518	4382	2	Potri.001G335400	Potri.001G335400.1	18
823	Chr01	33935402	33936400	999	*	1000	140.86;140.94	227.23;201.55	140.9	214.39	0.94	1.35	Down	-0.61	7.75782e-05	0.000528241	33935401	33936400	-0.61	7.75782e-05	0.000430104	Promoter (<=1kb)	1	33935261	33936191	931	1	Potri.001G336200	Potri.001G336200.1	141
824	Chr01	34016402	34017500	1099	*	1100	259.08;255.45	220.79;233.52	257.26	227.15	1.95	1.77	Up	0.18	5.43467e-08	6.62832e-07	34016401	34017400	0.23	3.15497e-08	2.5169e-07	Promoter (<=1kb)	1	34016875	34023216	6342	1	Potri.001G336800	Potri.001G336800.1	0
825	Chr01	34017202	34018200	999	*	1000	329.51;352.34	345.90;359.60	340.93	352.75	2.32	2.07	Down	-0.05	4.47871e-08	5.56574e-07	34017201	34018200	-0.05	4.47871e-08	3.47125e-07	Promoter (<=1kb)	1	34016875	34023216	6342	1	Potri.001G336800	Potri.001G336800.1	327
826	Chr01	34018202	34019200	999	*	1000	363.47;338.64	333.03;316.09	351.05	324.56	1.52	1.03	Up	0.11	3.17604e-05	0.000229767	34018201	34019200	0.11	3.17604e-05	0.000181713	Promoter (1-2kb)	1	34016875	34023216	6342	1	Potri.001G336800	Potri.001G336800.1	1327
827	Chr01	34048702	34049700	999	*	1000	306.87;294.59	313.71;332.96	300.73	323.34	1.82	1.73	Down	-0.1	3.61813e-08	4.61862e-07	34048701	34049700	-0.1	3.61813e-08	2.8566e-07	Promoter (<=1kb)	1	34048493	34050485	1993	1	Potri.001G337200	Potri.001G337200.1	209
828	Chr01	34057902	34058900	999	*	1000	333.28;337.66	320.15;342.73	335.47	331.44	1.84	1.85	Up	0.02	9.08099e-05	0.000611022	34057901	34058900	0.02	9.08099e-05	0.000500777	Promoter (<=1kb)	1	34054884	34058973	4090	2	Potri.001G337300	Potri.001G337300.1	73
829	Chr01	34070702	34072000	1299	*	1300	337.06;411.06	241.95;263.71	374.06	252.83	2.5	1.67	Up	0.57	1.69265e-07	1.79923e-06	34070801	34071800	0.68	6.41467e-08	4.84921e-07	Promoter (<=1kb)	1	34066033	34071542	5510	2	Potri.001G337400	Potri.001G337400.1	0
830	Chr01	34209602	34210700	1099	*	1100	264.11;268.17	208.83;197.11	266.14	202.97	1.47	1.28	Up	0.39	1.22532e-10	4.19426e-09	34209701	34210700	0.42	6.86749e-09	6.31915e-08	Promoter (2-3kb)	1	34207763	34213077	5315	2	Potri.001G338400	Potri.001G338400.1	2377
831	Chr01	34316702	34317700	999	*	1000	155.95;135.06	269.55;195.34	145.51	232.44	0.67	1.02	Down	-0.68	1.06027e-05	8.20291e-05	34316701	34317700	-0.68	1.06027e-05	6.28921e-05	Promoter (<=1kb)	1	34316929	34319080	2152	1	Potri.001G339500	Potri.001G339500.2	0
832	Chr01	34358002	34359100	1099	*	1100	365.98;336.68	434.22;429.75	351.33	431.98	2.07	2.72	Down	-0.3	0.000891257	0.00565685	34358101	34359100	-0.34	6.32143e-11	1.03325e-09	Promoter (<=1kb)	1	34355166	34359436	4271	2	Potri.001G340000	Potri.001G340000.1	336
833	Chr01	34360602	34362800	2199	*	2200	486.72;510.89	384.54;387.13	498.81	385.83	1.67	1.24	Up	0.37	3.93073e-11	3.35671e-09	34360901	34361900	0.56	1.25669e-08	1.096e-07	Promoter (1-2kb)	1	34355166	34359436	4271	2	Potri.001G340000	Potri.001G340000.1	-1166
834	Chr01	34722402	34723400	999	*	1000	152.18;137.02	190.43;203.33	144.6	196.88	0.9	1.21	Down	-0.45	1.4491e-09	2.81191e-08	34722401	34723400	-0.45	1.4491e-09	1.53356e-08	Promoter (<=1kb)	1	34722605	34723387	783	2	Potri.001G342100	Potri.001G342100.1	0
835	Chr01	34725302	34727900	2599	*	2600	704.30;803.53	459.06;420.87	753.91	439.96	2.01	1.13	Up	0.78	6.378e-08	7.62234e-07	34725501	34726500	1.12	1.07069e-11	7.26e-10	Promoter (<=1kb)	1	34723643	34727679	4037	2	Potri.001G342200	Potri.001G342200.3	0
836	Chr01	34746902	34748300	1399	*	1400	368.50;377.79	275.07;297.45	373.14	286.26	2.08	1.44	Up	0.38	2.64305e-11	3.35671e-09	34747101	34748100	0.41	2.40937e-11	7.26e-10	Promoter (<=1kb)	1	34746970	34751398	4429	1	Potri.001G342300	Potri.001G342300.1	0
837	Chr01	34763002	34764000	999	*	1000	306.87;301.45	323.83;307.21	304.16	315.52	2.13	1.9	Down	-0.05	1.74325e-07	1.84639e-06	34763001	34764000	-0.05	1.74325e-07	1.22928e-06	Promoter (<=1kb)	1	34761892	34764022	2131	2	Potri.001G342400	Potri.001G342400.1	22
838	Chr01	34839802	34840800	999	*	1000	325.74;342.55	343.15;371.14	334.15	357.14	1.83	2.25	Down	-0.1	4.22951e-07	4.12786e-06	34839801	34840800	-0.1	4.22951e-07	2.85349e-06	Promoter (<=1kb)	1	34839554	34840791	1238	1	Potri.001G343200	Potri.001G343200.1	248
839	Chr01	34841602	34842600	999	*	1000	217.58;234.89	257.59;266.37	226.24	261.98	1.26	1.29	Down	-0.21	1.41493e-09	2.75462e-08	34841601	34842600	-0.21	1.41493e-09	1.50195e-08	Promoter (<=1kb)	1	34841008	34842099	1092	2	Potri.001G343300	Potri.001G343300.1	0
840	Chr01	34844302	34845300	999	*	1000	264.11;243.70	228.15;235.29	253.91	231.72	1.42	1.51	Up	0.13	3.97372e-08	5.01407e-07	34844301	34845300	0.13	3.97372e-08	3.11312e-07	Promoter (<=1kb)	1	34842583	34845773	3191	2	Potri.001G343400	Potri.001G343400.2	473
841	Chr01	34882002	34884700	2699	*	2700	578.53;780.04	459.06;462.60	679.29	460.83	1.89	1.31	Up	0.56	1.36421e-06	1.19953e-05	34883301	34884300	0.71	5.28747e-08	4.05809e-07	Promoter (<=1kb)	1	34882185	34885025	2841	1	Potri.001G343600	Potri.001G343600.2	0
842	Chr01	34885302	34886800	1499	*	1500	398.68;373.87	281.51;248.61	386.28	265.06	1.63	1.13	Up	0.54	8.99514e-07	8.18253e-06	34885601	34886600	0.51	9.006e-10	1.00299e-08	Distal Intergenic	1	34882254	34885025	2772	1	Potri.001G343600	Potri.001G343600.4	3048
843	Chr01	35011102	35012100	999	*	1000	359.70;335.70	362.46;353.39	347.7	357.92	1.62	1.33	Down	-0.04	3.80368e-09	6.46706e-08	35011101	35012100	-0.04	3.80368e-09	3.66865e-08	Promoter (<=1kb)	1	35010695	35012340	1646	1	Potri.001G344800	Potri.001G344800.1	407
844	Chr01	35073302	35076400	3099	*	3100	793.60;771.23	577.73;571.81	782.41	574.77	1.52	1.22	Up	0.44	9.83346e-11	3.69779e-09	35075101	35076100	0.57	7.46326e-11	1.17021e-09	Promoter (<=1kb)	1	35072912	35092068	19157	1	Potri.001G345300	Potri.001G345300.2	390
845	Chr01	35084302	35085300	999	*	1000	206.26;207.49	133.39;103.00	206.87	118.2	1.41	1.03	Up	0.81	9.39375e-07	8.516e-06	35084301	35085300	0.81	9.39375e-07	6.09388e-06	Promoter (<=1kb)	1	35085392	35088891	3500	1	Potri.001G345300	Potri.001G345300.18	-92
846	Chr01	35218102	35219100	999	*	1000	250.28;240.77	196.87;205.11	245.52	200.99	0.65	0.41	Up	0.29	2.52083e-09	4.54034e-08	35218101	35219100	0.29	2.52083e-09	2.53513e-08	Promoter (<=1kb)	1	35213930	35219118	5189	2	Potri.001G346200	Potri.001G346200.1	18
847	Chr01	35336302	35337500	1199	*	1200	173.56;153.66	224.47;230.85	163.61	227.66	1.01	1.56	Down	-0.48	0.000250286	0.00163142	35336501	35337500	-0.48	6.54084e-11	1.06002e-09	Promoter (<=1kb)	1	35336321	35341576	5256	1	Potri.001G347400	Potri.001G347400.1	0
848	Chr01	35347402	35349500	2099	*	2100	608.72;592.13	452.62;449.28	600.42	450.95	1.7	1.39	Up	0.41	2.32212e-09	4.22743e-08	35348201	35349200	0.46	2.25821e-11	7.26e-10	Promoter (<=1kb)	1	35348106	35349722	1617	2	Potri.001G347700	Potri.001G347700.1	222
849	Chr01	35351702	35353600	1899	*	1900	344.60;488.38	267.71;282.35	416.49	275.03	0.49	0.22	Up	0.6	9.09198e-07	8.26658e-06	35351801	35352800	0.8	2.34683e-07	1.6304e-06	Promoter (1-2kb)	1	35348106	35349722	1617	2	Potri.001G347700	Potri.001G347700.2	-1980
850	Chr01	35384902	35385900	999	*	1000	199.97;214.34	141.67;125.19	207.16	133.43	1.44	0.99	Up	0.63	7.70623e-11	3.45604e-09	35384901	35385900	0.63	7.70623e-11	1.20051e-09	Promoter (<=1kb)	1	35385271	35388770	3500	1	Potri.001G348000	Potri.001G348000.1	0
851	Chr01	35386102	35388900	2799	*	2800	786.05;900.42	531.74;503.44	843.24	517.59	1.91	1.09	Up	0.7	1.03402e-06	9.29702e-06	35387001	35388000	0.8	1.69535e-11	7.26e-10	Promoter (<=1kb)	1	35385274	35388770	3497	1	Potri.001G348000	Potri.001G348000.3	828
852	Chr01	35391402	35393400	1999	*	2000	772.21;644.98	509.66;446.62	708.6	478.14	2.01	1.15	Up	0.57	5.72024e-05	0.000399038	35392301	35393300	0.74	7.90136e-09	7.18639e-08	Promoter (<=1kb)	1	35391314	35393029	1716	2	Potri.001G348100	Potri.001G348100.1	0
853	Chr01	35437502	35438600	1099	*	1100	368.50;259.36	408.46;420.87	313.93	414.66	1.01	1.12	Down	-0.4	5.2377e-05	0.000367304	35437501	35438500	-0.45	1.15307e-05	6.82445e-05	Exon (Potri.001G348500.1/Potri.001G348500, exon 3 of 3)	1	35433467	35438918	5452	1	Potri.001G348500	Potri.001G348500.2	4035
854	Chr01	35450702	35451700	999	*	1000	227.64;236.85	200.55;201.55	232.25	201.05	1.24	1.29	Up	0.21	7.27829e-08	8.58024e-07	35450701	35451700	0.21	7.27829e-08	5.45936e-07	Promoter (<=1kb)	1	35446609	35452382	5774	2	Potri.001G348600	Potri.001G348600.4	682
855	Chr01	35493202	35494200	999	*	1000	319.45;350.38	349.58;380.02	334.92	364.8	2.11	2.22	Down	-0.12	7.68671e-07	7.09635e-06	35493201	35494200	-0.12	7.68671e-07	5.03682e-06	Promoter (<=1kb)	1	35493239	35497605	4367	1	Potri.001G348800	Potri.001G348800.2	0
856	Chr01	35524402	35525700	1299	*	1300	329.51;349.40	255.75;237.96	339.46	246.85	1.77	1.35	Up	0.46	3.52143e-06	2.89164e-05	35524601	35525600	0.49	1.00558e-10	1.49128e-09	Promoter (<=1kb)	1	35520355	35526061	5707	2	Potri.001G349000	Potri.001G349000.1	361
857	Chr01	35598302	35599900	1599	*	1600	362.21;394.42	323.83;340.95	378.32	332.39	1.46	1.19	Up	0.19	2.22787e-08	3.00321e-07	35598701	35599700	0.13	2.08906e-08	1.73009e-07	Promoter (2-3kb)	1	35599641	35602362	2722	2	Potri.001G349500	Potri.001G349500.2	2462
858	Chr01	35601602	35602700	1099	*	1100	240.22;216.30	275.07;270.81	228.26	272.94	1.26	1.28	Down	-0.26	9.91293e-11	3.71444e-09	35601701	35602700	-0.29	1.02557e-10	1.5152e-09	Promoter (<=1kb)	1	35599641	35602362	2722	2	Potri.001G349500	Potri.001G349500.2	0
859	Chr01	35607202	35608200	999	*	1000	225.12;245.66	208.83;200.67	235.39	204.75	1.48	0.98	Up	0.2	6.17391e-09	9.92858e-08	35607201	35608200	0.2	6.17391e-09	5.73769e-08	Promoter (<=1kb)	1	35607275	35610294	3020	1	Potri.001G349600	Potri.001G349600.1	0
860	Chr01	35622202	35623300	1099	*	1100	158.47;173.23	264.03;240.62	165.85	252.33	1.03	1.41	Down	-0.61	6.71046e-06	5.32516e-05	35622201	35623200	-0.6	1.69739e-05	9.93329e-05	Promoter (<=1kb)	1	35622057	35622763	707	1	Potri.001G349700	Potri.001G349700.1	145
861	Chr01	35633602	35634800	1199	*	1200	267.89;263.28	214.35;205.11	265.58	209.73	1.64	1.51	Up	0.34	0.013764	0.0836795	35633701	35634700	0.35	1.20065e-10	1.72601e-09	Downstream (1-2kb)	1	35635938	35638197	2260	2	Potri.001G349900	Potri.001G349900.1	3397
862	Chr01	35637002	35638200	1199	*	1200	365.98;447.28	321.07;296.56	406.63	308.81	4.13	2.47	Up	0.4	4.2877e-05	0.000304508	35637001	35638000	0.49	6.29685e-05	0.000352007	Promoter (<=1kb)	1	35635938	35638197	2260	2	Potri.001G349900	Potri.001G349900.1	0
863	Chr01	35649102	35650100	999	*	1000	223.87;224.13	276.91;265.48	224	271.2	1.96	1.81	Down	-0.28	2.13902e-10	5.90664e-09	35649101	35650100	-0.28	2.13902e-10	2.83687e-09	Promoter (<=1kb)	1	35645012	35649712	4701	2	Potri.001G350000	Potri.001G350000.1	0
864	Chr01	35757502	35759000	1499	*	1500	318.19;295.57	486.66;422.64	306.88	454.65	1.48	1.99	Down	-0.57	5.66382e-07	5.39566e-06	35757901	35758900	-0.62	6.33507e-08	4.79423e-07	Promoter (<=1kb)	1	35756854	35770007	13154	1	Potri.001G350800	Potri.001G350800.1	648
865	Chr01	35768802	35769800	999	*	1000	238.96;226.08	217.11;196.23	232.52	206.67	1.26	1.01	Up	0.17	2.71487e-08	3.58272e-07	35768801	35769800	0.17	2.71487e-08	2.19625e-07	Intron (Potri.001G350800.1/Potri.001G350800, intron 6 of 6)	1	35776002	35780941	4940	1	Potri.001G350900	Potri.001G350900.1	-6202
866	Chr01	35908702	35909700	999	*	1000	333.28;314.17	359.70;349.83	323.73	354.77	1.97	2.2	Down	-0.13	3.47571e-06	2.8556e-05	35908701	35909700	-0.13	3.47571e-06	2.1333e-05	Promoter (<=1kb)	1	35908556	35909638	1083	2	Potri.001G351900	Potri.001G351900.2	0
867	Chr01	35944402	35946400	1999	*	2000	431.38;512.85	372.58;365.82	472.12	369.2	1.34	1.16	Up	0.35	0.000886197	0.00562794	35944601	35945600	0.25	2.21732e-09	2.25303e-08	Promoter (<=1kb)	1	35944316	35946954	2639	2	Potri.001G352100	Potri.001G352100.1	554
868	Chr01	35961402	35963800	2399	*	2400	685.44;695.87	413.98;467.04	690.65	440.51	2.07	1.56	Up	0.65	1.25559e-10	4.24114e-09	35962201	35963200	0.84	2.68763e-11	7.29647e-10	Promoter (<=1kb)	1	35961487	35963272	1786	2	Potri.001G352200	Potri.001G352200.1	0
869	Chr01	35985302	35987500	2199	*	2200	242.73;275.02	459.98;438.62	258.88	449.3	1.16	3.08	Down	-0.8	3.80884e-11	3.35671e-09	35986101	35987100	-0.86	2.54138e-11	7.27373e-10	Promoter (<=1kb)	1	35980166	35987073	6908	2	Potri.001G352300	Potri.001G352300.1	0
870	Chr01	36030202	36032200	1999	*	2000	471.63;460.98	323.83;258.38	466.3	291.1	1.74	1.03	Up	0.68	9.89382e-08	1.12532e-06	36030901	36031900	0.86	3.1843e-10	4.01707e-09	Promoter (<=1kb)	1	36029746	36031662	1917	2	Potri.001G352400	Potri.001G352400.1	0
871	Chr01	36061602	36063300	1699	*	1700	254.05;251.53	356.94;346.28	252.79	351.61	1.42	1.86	Down	-0.48	1.46013e-06	1.27545e-05	36061901	36062900	-0.55	1.69241e-11	7.26e-10	Promoter (<=1kb)	1	36056343	36062925	6583	2	Potri.001G352500	Potri.001G352500.1	0
872	Chr01	36081502	36083400	1899	*	1900	410.00;462.93	310.03;297.45	436.47	303.74	2.17	1.62	Up	0.52	4.59142e-07	4.46002e-06	36081601	36082600	0.59	1.5514e-08	1.32521e-07	Promoter (2-3kb)	1	36078839	36081610	2772	1	Potri.001G352700	Potri.001G352700.2	2663
873	Chr01	36101402	36102600	1199	*	1200	284.24;311.23	357.86;371.14	297.73	364.5	1.18	1.36	Down	-0.29	4.02034e-05	0.000286687	36101601	36102600	-0.33	2.87154e-11	7.35471e-10	Promoter (<=1kb)	1	36097979	36102875	4897	2	Potri.001G353000	Potri.001G353000.1	275
874	Chr01	36152402	36153400	999	*	1000	191.17;200.64	222.63;240.62	195.9	231.63	1.5	1.9	Down	-0.24	5.05713e-08	6.22635e-07	36152401	36153400	-0.24	5.05713e-08	3.90061e-07	Promoter (<=1kb)	1	36152636	36160024	7389	1	Potri.001G353800	Potri.001G353800.1	0
875	Chr01	36163502	36164600	1099	*	1100	245.25;225.11	162.83;167.81	235.18	165.32	1.47	1.02	Up	0.51	8.86414e-05	0.000598319	36163501	36164500	0.51	2.09438e-07	1.46156e-06	Promoter (1-2kb)	1	36162304	36164665	2362	1	Potri.001G353900	Potri.001G353900.2	1198
876	Chr01	36209102	36210100	999	*	1000	207.52;200.64	351.42;297.45	204.08	324.44	1.63	2.26	Down	-0.67	4.63845e-07	4.49866e-06	36209101	36210100	-0.67	4.63845e-07	3.12109e-06	Promoter (<=1kb)	1	36205756	36209664	3909	2	Potri.001G354600	Potri.001G354600.1	0
877	Chr01	36283302	36285300	1999	*	2000	547.09;603.87	358.78;344.51	575.48	351.65	2.61	1.77	Up	0.71	2.22349e-08	3.00058e-07	36284201	36285200	0.7	1.60927e-11	7.26e-10	Promoter (<=1kb)	1	36277028	36284618	7591	2	Potri.001G355100	Potri.001G355100.1	0
878	Chr01	36310002	36311700	1699	*	1700	338.32;368.00	261.27;257.49	353.16	259.38	1.4	0.89	Up	0.45	2.20935e-05	0.000163867	36310601	36311600	0.5	6.80481e-11	1.09086e-09	Promoter (2-3kb)	1	36310027	36314519	4493	2	Potri.001G355300	Potri.001G355300.1	2819
879	Chr01	36313602	36314900	1299	*	1300	259.08;286.77	210.67;228.19	272.92	219.43	2.08	1.55	Up	0.31	0.0433393	0.25914	36313601	36314600	0.23	7.50974e-10	8.53463e-09	Promoter (<=1kb)	1	36310027	36314519	4493	2	Potri.001G355300	Potri.001G355300.1	0
880	Chr01	36452802	36453900	1099	*	1100	232.67;278.94	182.15;150.94	255.8	166.55	1.65	0.93	Up	0.62	0.000501827	0.00322286	36452901	36453900	0.87	6.34888e-08	4.80404e-07	Promoter (<=1kb)	1	36452350	36455983	3634	1	Potri.001G356200	Potri.001G356200.1	452
881	Chr01	36454402	36455500	1099	*	1100	274.17;280.89	219.87;231.74	277.53	225.81	1.38	1.33	Up	0.3	6.99574e-10	1.51339e-08	36454401	36455400	0.4	1.95877e-10	2.63982e-09	Promoter (1-2kb)	1	36457224	36462685	5462	1	Potri.001G356300	Potri.001G356300.1	-1724
882	Chr01	36534502	36535500	999	*	1000	196.20;192.81	349.58;218.42	194.5	284	2.21	2.32	Down	-0.55	5.5751e-05	0.000389399	36534501	36535500	-0.55	5.5751e-05	0.000313102	Promoter (<=1kb)	1	36535147	36540069	4923	1	Potri.001G356800	Potri.001G356800.2	0
883	Chr01	36587202	36588800	1599	*	1600	284.24;286.77	413.06;421.75	285.5	417.41	1.3	1.89	Down	-0.55	1.31929e-10	4.3672e-09	36587601	36588600	-0.82	1.52793e-11	7.26e-10	Promoter (<=1kb)	1	36586907	36592152	5246	1	Potri.001G357100	Potri.001G357100.2	295
884	Chr01	36623602	36624600	999	*	1000	208.77;185.96	259.43;237.07	197.37	248.25	1.18	1.56	Down	-0.33	2.38835e-09	4.33106e-08	36623601	36624600	-0.33	2.38835e-09	2.40971e-08	Promoter (<=1kb)	1	36623487	36626135	2649	1	Potri.001G357300	Potri.001G357300.1	115
885	Chr01	36766002	36767700	1699	*	1700	166.01;129.19	317.39;304.55	147.6	310.97	1.05	2.12	Down	-1.08	7.20606e-11	3.4011e-09	36766501	36767500	-1.34	4.8519e-11	8.67732e-10	Promoter (<=1kb)	1	36756734	36767060	10327	2	Potri.001G358200	Potri.001G358200.1	0
886	Chr01	36770302	36771800	1499	*	1500	252.79;249.57	327.51;361.38	251.18	344.44	1.32	1.46	Down	-0.46	0.000245001	0.00159809	36770801	36771800	-0.43	2.55029e-11	7.27373e-10	Promoter (1-2kb)	1	36770547	36773290	2744	2	Potri.001G358300	Potri.001G358300.5	1490
887	Chr01	36791202	36792200	999	*	1000	227.64;216.30	156.39;118.09	221.97	137.24	1.49	0.85	Up	0.69	5.3209e-05	0.000372904	36791201	36792200	0.69	5.3209e-05	0.000299428	Promoter (1-2kb)	1	36790113	36801428	11316	1	Potri.001G358400	Potri.001G358400.2	1089
888	Chr01	36836702	36838900	2199	*	2200	523.19;521.66	368.90;383.57	522.43	376.24	1.47	0.97	Up	0.47	4.45928e-11	3.35671e-09	36837901	36838900	0.25	2.69469e-09	2.68531e-08	Promoter (2-3kb)	1	36837532	36841110	3579	2	Potri.001G358600	Potri.001G358600.3	2210
889	Chr01	36978402	36979400	999	*	1000	213.81;239.79	257.59;273.47	226.8	265.53	1.95	2.31	Down	-0.23	2.5693e-09	4.60536e-08	36978401	36979400	-0.23	2.5693e-09	2.57738e-08	Promoter (<=1kb)	1	36978971	36984763	5793	1	Potri.001G359400	Potri.001G359400.1	0
890	Chr01	37008702	37009700	999	*	1000	262.85;244.68	195.95;213.10	253.77	204.52	2.22	1.72	Up	0.31	3.59466e-10	8.82317e-09	37008701	37009700	0.31	3.59466e-10	4.47054e-09	Promoter (<=1kb)	1	37002804	37009640	6837	2	Potri.001G359700	Potri.001G359700.2	0
891	Chr01	37104502	37105600	1099	*	1100	220.09;226.08	148.11;161.60	223.09	154.86	1.82	1.32	Up	0.53	5.009e-05	0.000352372	37104501	37105500	0.5	3.73671e-07	2.53449e-06	Promoter (<=1kb)	1	37104622	37110820	6199	1	Potri.001G360500	Potri.001G360500.1	0
892	Chr01	37125502	37126500	999	*	1000	235.19;223.15	212.51;196.23	229.17	204.37	1.28	0.95	Up	0.17	8.69422e-08	9.98635e-07	37125501	37126500	0.17	8.69422e-08	6.42119e-07	Promoter (2-3kb)	1	37124983	37128785	3803	2	Potri.001G360600	Potri.001G360600.1	2285
893	Chr01	37127502	37129100	1599	*	1600	587.34;544.17	758.97;720.09	565.75	739.53	2.04	2.41	Down	-0.39	7.39228e-11	3.41114e-09	37127801	37128800	-0.48	6.75868e-11	1.08704e-09	Promoter (<=1kb)	1	37124983	37128785	3803	2	Potri.001G360600	Potri.001G360600.1	0
894	Chr01	37316102	37318400	2299	*	2300	477.92;495.23	634.77;621.53	486.58	628.15	1.34	1.63	Down	-0.37	9.03683e-11	3.60988e-09	37316801	37317800	-0.43	2.29088e-11	7.26e-10	Promoter (<=1kb)	1	37312595	37317889	5295	2	Potri.001G361200	Potri.001G361200.1	0
895	Chr01	37425502	37426900	1399	*	1400	311.90;282.85	399.26;375.58	297.38	387.42	1.61	1.82	Down	-0.38	3.63127e-07	3.5879e-06	37425501	37426500	-0.35	2.38083e-11	7.26e-10	Promoter (<=1kb)	1	37421065	37426024	4960	2	Potri.001G361900	Potri.001G361900.1	0
896	Chr01	37465402	37466500	1099	*	1100	250.28;233.91	149.03;150.94	242.1	149.99	1.9	1.04	Up	0.69	3.97199e-11	3.35671e-09	37465501	37466500	0.72	1.13457e-11	7.26e-10	Promoter (<=1kb)	1	37460709	37466377	5669	2	Potri.001G362200	Potri.001G362200.1	0
897	Chr01	37879202	37880300	1099	*	1100	227.64;220.21	259.43;256.60	223.93	258.02	1.47	1.59	Down	-0.2	1.73059e-08	2.43517e-07	37879201	37880200	-0.22	3.59325e-08	2.84224e-07	Promoter (<=1kb)	1	37875422	37880357	4936	2	Potri.001G365800	Potri.001G365800.1	57
898	Chr01	37933702	37935800	2099	*	2100	358.44;344.51	505.98;570.92	351.47	538.45	1.29	2	Down	-0.62	1.91879e-07	2.0161e-06	37934601	37935600	-0.94	2.22075e-11	7.26e-10	Promoter (<=1kb)	1	37934050	37935458	1409	1	Potri.001G366500	Potri.001G366500.1	0
899	Chr01	37983802	37987200	3399	*	3400	696.75;689.02	1067.15;1089.46	692.89	1078.31	1.32	2.15	Down	-0.64	2.88022e-10	7.35168e-09	37986001	37987000	-0.85	2.43372e-11	7.26e-10	Promoter (<=1kb)	1	37985626	37987234	1609	2	Potri.001G367100	Potri.001G367100.1	34
900	Chr01	37997402	37998500	1099	*	1100	205.00;226.08	287.95;272.59	215.54	280.27	1.04	1.33	Down	-0.38	9.18289e-11	3.62623e-09	37997501	37998500	-0.38	5.38531e-10	6.37999e-09	Promoter (<=1kb)	1	37996564	37998629	2066	1	Potri.001G367200	Potri.001G367200.2	838
901	Chr01	38020902	38023900	2999	*	3000	1256.42;1223.40	997.24;963.38	1239.91	980.31	2.96	1.87	Up	0.34	2.34069e-10	6.30754e-09	38020901	38021900	0.23	1.18999e-10	1.71373e-09	Promoter (<=1kb)	1	38021088	38022379	1292	1	Potri.001G367500	Potri.001G367500.1	0
902	Chr01	38177502	38178500	999	*	1000	235.19;217.28	255.75;245.06	226.23	250.41	1.37	1.47	Down	-0.15	1.69273e-07	1.79923e-06	38177501	38178500	-0.15	1.69273e-07	1.19607e-06	Promoter (<=1kb)	1	38174682	38178758	4077	2	Potri.001G368400	Potri.001G368400.1	258
903	Chr01	38320602	38321600	999	*	1000	225.12;223.15	206.07;207.77	224.14	206.92	1.22	0.99	Up	0.12	1.2307e-07	1.35616e-06	38320601	38321600	0.12	1.2307e-07	8.87236e-07	Exon (Potri.001G369200.1/Potri.001G369200, exon 2 of 2)	1	38326565	38331502	4938	1	Potri.001G369300	Potri.001G369300.1	-4965
904	Chr01	38472102	38473300	1199	*	1200	264.11;257.40	356.94;332.08	260.76	344.51	1.16	1.46	Down	-0.4	0.000306048	0.001987	38472101	38473100	-0.34	9.39644e-09	8.39306e-08	Promoter (<=1kb)	1	38469725	38473721	3997	2	Potri.001G370500	Potri.001G370500.1	421
905	Chr01	38500602	38501600	999	*	1000	276.69;314.17	356.02;388.01	295.43	372.02	1.26	1.35	Down	-0.33	4.17849e-09	7.02517e-08	38500601	38501600	-0.33	4.17849e-09	4.00182e-08	Promoter (<=1kb)	1	38501108	38501629	522	2	Potri.001G371000	Potri.001G371000.1	29
906	Chr01	38517402	38519100	1699	*	1700	250.28;268.17	406.62;379.13	259.22	392.88	1.19	1.61	Down	-0.6	4.60448e-11	3.35671e-09	38517601	38518600	-0.57	2.07835e-11	7.26e-10	Promoter (1-2kb)	1	38516222	38519153	2932	1	Potri.001G371200	Potri.001G371200.3	1180
907	Chr01	38646002	38648100	2099	*	2100	398.68;327.87	533.58;545.17	363.28	539.37	1.36	1.98	Down	-0.57	1.81626e-07	1.91341e-06	38647101	38648100	-0.63	3.39777e-11	7.645e-10	Promoter (<=1kb)	1	38644880	38647589	2710	2	Potri.001G372200	Potri.001G372200.1	0
908	Chr01	38716002	38717100	1099	*	1100	333.28;226.08	409.38;414.65	279.68	412.02	1.33	1.91	Down	-0.56	4.96272e-07	4.77418e-06	38716001	38717000	-0.54	1.00289e-06	6.49084e-06	Promoter (<=1kb)	1	38715429	38717191	1763	1	Potri.001G372800	Potri.001G372800.3	573
909	Chr01	38732802	38733800	999	*	1000	188.65;210.42	238.27;232.63	199.54	235.45	1.05	1.27	Down	-0.24	3.55803e-09	6.09207e-08	38732801	38733800	-0.24	3.55803e-09	3.4508e-08	Promoter (<=1kb)	1	38732825	38733547	723	2	Potri.001G372900	Potri.001G372900.1	0
910	Chr01	38743002	38745700	2699	*	2700	626.32;708.59	1000.00;1166.71	667.46	1083.35	1.94	3.02	Down	-0.7	6.00862e-07	5.67667e-06	38744701	38745700	-1.22	1.49827e-11	7.26e-10	Promoter (<=1kb)	1	38742437	38745163	2727	2	Potri.001G373100	Potri.001G373100.1	0
911	Chr01	38846202	38847400	1199	*	1200	236.44;285.79	171.11;182.02	261.12	176.57	2.4	1.34	Up	0.56	4.0865e-06	3.32949e-05	38846201	38847200	0.77	8.44458e-11	1.29138e-09	Promoter (<=1kb)	1	38846644	38847782	1139	1	Potri.001G373900	Potri.001G373900.1	0
912	Chr01	38865302	38866500	1199	*	1200	183.62;158.55	252.99;250.39	171.09	251.69	0.8	0.99	Down	-0.56	9.28507e-06	7.23663e-05	38865501	38866500	-0.51	4.25444e-10	5.18915e-09	Promoter (<=1kb)	1	38864766	38867592	2827	1	Potri.001G374200	Potri.001G374200.2	536
913	Chr01	39036802	39038600	1799	*	1800	530.74;577.45	426.86;396.01	554.09	411.43	2.55	2.2	Up	0.43	1.76824e-06	1.51915e-05	39037501	39038500	1	1.43243e-11	7.26e-10	Promoter (<=1kb)	1	39036511	39046648	10138	1	Potri.001G375500	Potri.001G375500.3	291
914	Chr01	39064402	39066400	1999	*	2000	245.25;275.02	411.22;397.78	260.13	404.5	1.05	1.68	Down	-0.64	5.76512e-11	3.35671e-09	39064401	39065400	-0.56	1.50911e-11	7.26e-10	Promoter (<=1kb)	1	39064696	39069035	4340	1	Potri.001G375700	Potri.001G375700.1	0
915	Chr01	39177002	39178200	1199	*	1200	228.90;327.87	129.71;112.76	278.38	121.24	2.91	1.57	Up	1.2	2.01136e-07	2.09954e-06	39177001	39178000	1.1	2.87089e-08	2.31074e-07	Promoter (1-2kb)	1	39179751	39180467	717	1	Potri.001G376200	Potri.001G376200.1	-1551
916	Chr01	39179002	39181300	2299	*	2300	747.06;740.89	298.99;366.70	743.98	332.85	2.88	1.54	Up	1.16	2.02688e-10	5.68353e-09	39180201	39181200	1.3	1.41951e-11	7.26e-10	Promoter (<=1kb)	1	39179751	39180467	717	1	Potri.001G376200	Potri.001G376200.1	0
917	Chr01	39225402	39226600	1199	*	1200	360.95;351.36	338.55;348.06	356.16	343.3	2.92	2.22	Up	0.05	3.08868e-08	4.01436e-07	39225601	39226600	0.04	2.65177e-07	1.82792e-06	Promoter (<=1kb)	1	39225618	39228047	2430	1	Potri.001G376400	Potri.001G376400.5	0
918	Chr01	39239602	39241100	1499	*	1500	308.13;298.51	197.79;191.79	303.32	194.79	1.47	1.15	Up	0.64	1.6567e-11	3.35671e-09	39239801	39240800	0.91	8.80391e-12	7.26e-10	Exon (Potri.001G376600.2/Potri.001G376600, exon 10 of 11)	1	39229408	39233759	4352	2	Potri.001G376500	Potri.001G376500.1	-5843
919	Chr01	39247902	39249400	1499	*	1500	237.70;276.98	337.63;334.74	257.34	336.18	1.18	1.33	Down	-0.39	0.00785285	0.0481458	39248401	39249400	-0.37	3.02769e-08	2.42771e-07	Promoter (<=1kb)	1	39248473	39251294	2822	1	Potri.001G376700	Potri.001G376700.1	0
920	Chr01	39260102	39261100	999	*	1000	227.64;233.91	205.15;207.77	230.78	206.46	2.05	2.22	Up	0.16	1.60274e-08	2.28114e-07	39260101	39261100	0.16	1.60274e-08	1.365e-07	Promoter (<=1kb)	1	39260040	39263278	3239	1	Potri.001G376900	Potri.001G376900.1	62
921	Chr01	39263102	39264100	999	*	1000	235.19;224.13	200.55;210.43	229.66	205.49	1.54	1.36	Up	0.16	4.3633e-08	5.44656e-07	39263101	39264100	0.16	4.3633e-08	3.39168e-07	Promoter (<=1kb)	1	39263658	39264275	618	2	Potri.001G377000	Potri.001G377000.1	175
922	Chr01	39263702	39264800	1099	*	1100	226.38;222.17	250.23;266.37	224.28	258.3	1.58	1.38	Down	-0.2	1.26647e-08	1.86529e-07	39263801	39264800	-0.25	4.26533e-08	3.32247e-07	Promoter (<=1kb)	1	39263658	39264275	618	2	Potri.001G377000	Potri.001G377000.1	0
923	Chr01	39288402	39289500	1099	*	1100	338.32;316.13	551.98;428.86	327.22	490.42	1.15	1.14	Down	-0.58	1.26078e-06	1.11421e-05	39288501	39289500	-0.61	1.37013e-06	8.73004e-06	Promoter (<=1kb)	1	39284617	39289808	5192	2	Potri.001G377400	Potri.001G377400.2	308
924	Chr01	39422602	39423600	999	*	1000	265.37;244.68	213.43;193.56	255.03	203.5	1.55	1.57	Up	0.33	4.44717e-10	1.04683e-08	39422601	39423600	0.33	4.44717e-10	5.39097e-09	Distal Intergenic	1	39400955	39401393	439	2	Potri.001G378300	Potri.001G378300.1	-21209
925	Chr01	39459902	39462200	2299	*	2300	535.77;434.55	211.59;210.43	485.16	211.01	2.25	0.97	Up	1.2	1.049e-07	1.17636e-06	39461201	39462200	1.28	8.13906e-12	7.26e-10	Promoter (<=1kb)	1	39459906	39461847	1942	2	Potri.001G378400	Potri.001G378400.1	0
926	Chr01	39549902	39551100	1199	*	1200	254.05;251.53	164.67;182.02	252.79	173.35	1.42	1.14	Up	0.54	5.99033e-06	4.78498e-05	39549901	39550900	0.58	7.67005e-11	1.1962e-09	Promoter (<=1kb)	1	39551565	39552364	800	1	Potri.001G379200	Potri.001G379200.1	-465
927	Chr01	39653802	39655900	2099	*	2100	609.97;623.44	974.24;982.02	616.71	978.13	1.91	3.21	Down	-0.67	1.80765e-10	5.25307e-09	39653901	39654900	-0.85	4.7451e-11	8.58254e-10	Promoter (<=1kb)	1	39652237	39655220	2984	2	Potri.001G380400	Potri.001G380400.1	0
928	Chr01	39656502	39657600	1099	*	1100	207.52;287.74	166.51;166.93	247.63	166.72	2.06	1.49	Up	0.57	9.99077e-06	7.75093e-05	39656501	39657500	0.54	2.14623e-05	0.000124776	Promoter (1-2kb)	1	39652302	39655385	3084	2	Potri.001G380400	Potri.001G380400.2	-1117
929	Chr01	39683802	39684800	999	*	1000	227.64;214.34	146.27;124.31	220.99	135.29	1.39	1.15	Up	0.71	3.87193e-10	9.38321e-09	39683801	39684800	0.71	3.87193e-10	4.77344e-09	Promoter (<=1kb)	1	39682172	39684840	2669	2	Potri.001G380800	Potri.001G380800.1	40
930	Chr01	39731502	39732500	999	*	1000	210.03;188.89	265.87;242.40	199.46	254.13	1.01	0.97	Down	-0.35	5.45524e-10	1.23517e-08	39731501	39732500	-0.35	5.45524e-10	6.44641e-09	Promoter (1-2kb)	1	39731802	39733662	1861	2	Potri.001G381400	Potri.001G381400.1	1162
931	Chr01	39798902	39800400	1499	*	1500	270.40;230.98	382.70;360.49	250.69	371.6	1.59	2.01	Down	-0.57	3.58929e-07	3.55145e-06	39798901	39799900	-0.7	1.75643e-11	7.26e-10	Promoter (<=1kb)	1	39799034	39800025	992	2	Potri.001G382300	Potri.001G382300.1	0
932	Chr01	39935502	39936500	999	*	1000	226.38;170.30	289.79;274.36	198.34	282.07	1.22	1.56	Down	-0.51	2.59583e-05	0.000190834	39935501	39936500	-0.51	2.59583e-05	0.000149807	Promoter (<=1kb)	1	39919939	39936358	16420	2	Potri.001G383600	Potri.001G383600.1	0
933	Chr01	39954202	39955300	1099	*	1100	211.29;219.23	288.87;282.35	215.26	285.61	1.44	1.86	Down	-0.41	4.3044e-11	3.35671e-09	39954301	39955300	-0.41	1.3913e-10	1.9622e-09	Promoter (<=1kb)	1	39951478	39954655	3178	2	Potri.001G383800	Potri.001G383800.3	0
934	Chr01	39967302	39968300	999	*	1000	199.97;210.42	124.19;145.62	205.2	134.91	1.65	1.44	Up	0.61	1.9123e-05	0.000143013	39967301	39968300	0.61	1.9123e-05	0.000111594	Promoter (<=1kb)	1	39965241	39968579	3339	2	Potri.001G383900	Potri.001G383900.1	279
935	Chr01	40418002	40419000	999	*	1000	265.37;212.38	164.67;157.16	238.88	160.92	1.32	0.84	Up	0.57	6.56497e-06	5.21786e-05	40418001	40419000	0.57	6.56497e-06	3.95463e-05	Distal Intergenic	1	40412588	40414508	1921	1	Potri.001G387900	Potri.001G387900.1	5414
936	Chr01	40682502	40685200	2699	*	2700	1069.03;1017.87	635.69;578.91	1043.45	607.3	2.47	1.34	Up	0.78	2.2211e-10	6.07323e-09	40682901	40683900	0.88	5.00328e-11	8.83486e-10	Promoter (<=1kb)	1	40683041	40685189	2149	1	Potri.001G388900	Potri.001G388900.1	0
937	Chr01	40741602	40742600	999	*	1000	344.60;282.85	210.67;179.36	313.73	195.01	1.75	1.18	Up	0.69	3.10127e-05	0.000224941	40741601	40742600	0.69	3.10127e-05	0.000177691	Promoter (<=1kb)	1	40741353	40744456	3104	1	Potri.001G389100	Potri.001G389100.1	249
938	Chr01	40752702	40753800	1099	*	1100	276.69;303.40	223.55;195.34	290.05	209.44	1.52	1.09	Up	0.47	0.000963561	0.00610536	40752801	40753800	0.48	7.93794e-11	1.2289e-09	Promoter (<=1kb)	1	40752852	40756019	3168	1	Potri.001G389200	Potri.001G389200.1	0
939	Chr01	40863002	40864000	999	*	1000	196.20;192.81	252.07;260.16	194.5	256.11	1.95	2.08	Down	-0.4	4.47175e-11	3.35671e-09	40863001	40864000	-0.4	4.47175e-11	8.33378e-10	Promoter (<=1kb)	1	40861482	40863257	1776	2	Potri.001G390600	Potri.001G390600.1	0
940	Chr01	40874602	40875600	999	*	1000	335.80;312.21	361.54;357.83	324.01	359.68	2.12	2.28	Down	-0.15	8.40948e-07	7.71261e-06	40874601	40875600	-0.15	8.40948e-07	5.48853e-06	Promoter (<=1kb)	1	40874503	40878680	4178	1	Potri.001G390700	Potri.001G390700.2	99
941	Chr01	41015102	41016800	1699	*	1700	348.38;341.57	246.55;235.29	344.98	240.92	0.45	0.15	Up	0.52	1.18921e-07	1.32217e-06	41015101	41016100	0.61	5.6912e-09	5.32899e-08	Promoter (<=1kb)	1	41014239	41015756	1518	2	Potri.001G391400	Potri.001G391400.5	0
942	Chr01	41088602	41089900	1299	*	1300	199.97;223.15	310.03;324.08	211.56	317.06	1.38	2.12	Down	-0.58	2.37354e-11	3.35671e-09	41088701	41089700	-0.75	4.82249e-11	8.65522e-10	Promoter (<=1kb)	1	41088638	41092049	3412	1	Potri.001G392200	Potri.001G392200.2	0
943	Chr01	41091002	41092000	999	*	1000	211.29;227.06	149.95;158.05	219.18	154	1.61	1.13	Up	0.51	7.59877e-08	8.88353e-07	41091001	41092000	0.51	7.59877e-08	5.67064e-07	Promoter (1-2kb)	1	41092221	41093621	1401	2	Potri.001G392300	Potri.001G392300.1	1621
944	Chr01	41123502	41125400	1899	*	1900	627.58;566.68	776.45;752.05	597.13	764.25	2.17	2.67	Down	-0.36	1.14188e-10	4.04292e-09	41123901	41124900	-0.68	5.53394e-11	9.41174e-10	Promoter (<=1kb)	1	41120015	41125265	5251	2	Potri.001G392600	Potri.001G392600.1	0
945	Chr01	41138202	41139200	999	*	1000	221.35;213.36	151.79;154.50	217.36	153.14	1.32	0.9	Up	0.51	2.73983e-07	2.78193e-06	41138201	41139200	0.51	2.73983e-07	1.88443e-06	Distal Intergenic	1	41145416	41150952	5537	2	Potri.001G392700	Potri.001G392700.1	11752
946	Chr01	41231502	41232500	999	*	1000	201.23;208.47	121.43;142.06	204.85	131.75	1.6	1.24	Up	0.64	1.25127e-09	2.47923e-08	41231501	41232500	0.64	1.25127e-09	1.34513e-08	Promoter (<=1kb)	1	41231203	41235361	4159	1	Potri.001G393200	Potri.001G393200.2	299
947	Chr01	41397702	41399100	1399	*	1400	296.81;318.08	226.31;232.63	307.45	229.47	1.62	1.15	Up	0.42	2.03959e-11	3.35671e-09	41398101	41399100	0.47	5.31497e-09	5.00103e-08	Promoter (<=1kb)	1	41397898	41398768	871	1	Potri.001G394800	Potri.001G394800.1	0
948	Chr01	41438102	41439100	999	*	1000	205.00;220.21	144.43;163.37	212.61	153.9	1.38	1.26	Up	0.47	7.90498e-07	7.28581e-06	41438101	41439100	0.47	7.90498e-07	5.17316e-06	Distal Intergenic	1	41429754	41432372	2619	2	Potri.001G395000	Potri.001G395000.1	-5730
949	Chr01	41773102	41774100	999	*	1000	354.67;332.76	370.74;360.49	343.72	365.62	2.71	2	Down	-0.09	7.3497e-10	1.57713e-08	41773101	41774100	-0.09	7.3497e-10	8.38003e-09	Promoter (<=1kb)	1	41773774	41775999	2226	1	Potri.001G396800	Potri.001G396800.1	0
950	Chr01	41779702	41780700	999	*	1000	203.74;185.96	242.87;240.62	194.85	241.75	1.91	1.8	Down	-0.31	3.05401e-09	5.33544e-08	41779701	41780700	-0.31	3.05401e-09	3.0053e-08	Promoter (<=1kb)	1	41778265	41780799	2535	2	Potri.001G396900	Potri.001G396900.1	99
951	Chr01	41808402	41809600	1199	*	1200	345.86;433.57	269.55;233.52	389.72	251.53	2.5	1.72	Up	0.63	4.70477e-05	0.000332226	41808401	41809400	1.06	5.50486e-08	4.21509e-07	Promoter (<=1kb)	1	41808763	41810069	1307	2	Potri.001G397200	Potri.001G397200.1	469
952	Chr01	41819402	41820600	1199	*	1200	249.02;285.79	157.31;135.85	267.4	146.58	1.57	0.79	Up	0.87	1.2984e-08	1.90579e-07	41819501	41820500	1	8.93563e-12	7.26e-10	Promoter (2-3kb)	1	41820446	41823173	2728	2	Potri.001G397300	Potri.001G397300.1	2573
953	Chr01	41932102	41933100	999	*	1000	203.74;226.08	290.71;299.22	214.91	294.97	1.39	1.66	Down	-0.46	1.79316e-11	3.35671e-09	41932101	41933100	-0.46	1.79316e-11	7.26e-10	Promoter (1-2kb)	1	41929826	41934366	4541	2	Potri.001G398500	Potri.001G398500.1	1266
954	Chr01	41940202	41941900	1699	*	1700	274.17;307.32	387.30;396.89	290.75	392.1	1.84	2.57	Down	-0.43	9.7411e-07	8.80088e-06	41940901	41941900	-0.47	1.82695e-11	7.26e-10	Promoter (<=1kb)	1	41940673	41945418	4746	1	Potri.001G398600	Potri.001G398600.1	0
955	Chr01	41943802	41945200	1399	*	1400	324.48;278.94	431.46;445.73	301.71	438.59	1.2	1.8	Down	-0.54	3.6323e-09	6.20213e-08	41943901	41944900	-0.5	2.00678e-11	7.26e-10	Promoter (1-2kb)	1	41946203	41947394	1192	1	Potri.001G398700	Potri.001G398700.1	-1003
956	Chr01	41953802	41955000	1199	*	1200	420.06;421.83	364.30;335.63	420.95	349.97	2.13	1.51	Up	0.27	6.23609e-11	3.35671e-09	41953801	41954800	0.28	1.21509e-09	1.30797e-08	Promoter (<=1kb)	1	41953025	41959574	6550	1	Potri.001G398800	Potri.001G398800.1	777
957	Chr01	42015502	42017300	1799	*	1800	364.73;419.87	531.74;550.50	392.3	541.12	2.14	2.62	Down	-0.46	8.5163e-06	6.65977e-05	42016001	42017000	-0.59	1.96326e-11	7.26e-10	Promoter (<=1kb)	1	42015598	42016722	1125	2	Potri.001G399100	Potri.001G399100.1	0
958	Chr01	42178002	42179000	999	*	1000	210.03;266.21	162.83;171.37	238.12	167.1	2.11	2.06	Up	0.51	5.22952e-05	0.000366822	42178001	42179000	0.51	5.22952e-05	0.000294404	Promoter (<=1kb)	1	42178485	42180323	1839	1	Potri.001G399900	Potri.001G399900.1	0
959	Chr01	42181702	42182700	999	*	1000	201.23;230.00	126.95;138.51	215.61	132.73	1.95	1.25	Up	0.7	7.93564e-07	7.30952e-06	42181701	42182700	0.7	7.93564e-07	5.19201e-06	Promoter (<=1kb)	1	42182426	42183852	1427	1	Potri.001G400000	Potri.001G400000.1	0
960	Chr01	42185702	42186700	999	*	1000	210.03;230.98	122.35;150.06	220.51	136.21	1.56	1.22	Up	0.7	6.23882e-07	5.87229e-06	42185701	42186700	0.7	6.23882e-07	4.13318e-06	Promoter (<=1kb)	1	42186746	42187813	1068	1	Potri.001G400200	Potri.001G400200.1	-46
961	Chr01	42334002	42335500	1499	*	1500	350.89;355.28	567.62;459.05	353.08	513.33	1.14	1.25	Down	-0.54	1.56507e-06	1.35713e-05	42334501	42335500	-0.57	1.67762e-06	1.05806e-05	Promoter (<=1kb)	1	42334317	42335381	1065	1	Potri.001G402100	Potri.001G402100.1	0
962	Chr01	42370902	42371900	999	*	1000	211.29;207.49	142.59;140.29	209.39	141.44	1.86	1.67	Up	0.57	1.20336e-05	9.25477e-05	42370901	42371900	0.57	1.20336e-05	7.11152e-05	Promoter (<=1kb)	1	42366684	42372231	5548	2	Potri.001G402500	Potri.001G402500.1	331
963	Chr01	42380502	42381800	1299	*	1300	486.72;456.08	292.55;204.22	471.4	248.38	2.43	1.03	Up	0.92	1.51502e-07	1.62613e-06	42380801	42381800	0.89	3.01441e-08	2.41998e-07	Promoter (<=1kb)	1	42380449	42382528	2080	1	Potri.001G402600	Potri.001G402600.14	53
964	Chr01	42436302	42438300	1999	*	2000	645.19;586.25	464.58;432.41	615.72	448.49	2.41	1.86	Up	0.46	4.9075e-10	1.13737e-08	42436301	42437300	0.31	2.82336e-10	3.61731e-09	Promoter (<=1kb)	1	42436490	42438190	1701	1	Potri.001G403000	Potri.001G403000.2	0
965	Chr01	42458902	42459900	999	*	1000	184.88;141.91	235.51;242.40	163.4	238.95	1.03	1.66	Down	-0.55	8.0798e-05	0.000548293	42458901	42459900	-0.55	8.0798e-05	0.000447334	Promoter (<=1kb)	1	42457942	42460127	2186	2	Potri.001G403300	Potri.001G403300.1	227
966	Chr01	42468102	42469100	999	*	1000	420.06;388.55	471.94;495.45	404.31	483.69	2.56	2.17	Down	-0.26	4.10573e-11	3.35671e-09	42468101	42469100	-0.26	4.10573e-11	7.97967e-10	Promoter (<=1kb)	1	42460986	42468018	7033	2	Potri.001G403400	Potri.001G403400.1	-84
967	Chr01	42488802	42490600	1799	*	1800	313.16;292.64	435.14;592.23	302.9	513.69	1.42	3.54	Down	-0.76	1.03124e-06	9.27503e-06	42488901	42489900	-0.97	7.3548e-07	4.82896e-06	Promoter (<=1kb)	1	42487736	42490191	2456	2	Potri.001G403600	Potri.001G403600.2	0
968	Chr01	42495002	42497500	2499	*	2500	374.79;346.47	557.50;602.89	360.63	580.19	1.21	2.19	Down	-0.69	4.95443e-10	1.14547e-08	42496401	42497400	-0.62	2.75571e-11	7.29909e-10	Promoter (<=1kb)	1	42490710	42497311	6602	2	Potri.001G403700	Potri.001G403700.1	0
969	Chr01	42546702	42549400	2699	*	2700	841.39;869.10	440.66;457.27	855.25	448.97	2.51	1.18	Up	0.93	2.62262e-10	6.8376e-09	42548401	42549400	0.73	1.30222e-11	7.26e-10	Promoter (<=1kb)	1	42547278	42549008	1731	1	Potri.001G404100	Potri.001G404100.1	0
970	Chr01	42588602	42590200	1599	*	1600	298.07;273.06	383.62;390.68	285.57	387.15	1.49	2.74	Down	-0.44	2.69325e-06	2.25015e-05	42589201	42590200	-0.51	4.25276e-08	3.31684e-07	Promoter (<=1kb)	1	42588188	42590419	2232	1	Potri.001G404400	Potri.001G404400.1	414
971	Chr01	42743602	42744600	999	*	1000	221.35;233.91	247.47;257.49	227.63	252.48	1.5	1.51	Down	-0.15	2.76986e-08	3.64753e-07	42743601	42744600	-0.15	2.76986e-08	2.23652e-07	Downstream (<1kb)	1	42744910	42747687	2778	2	Potri.001G405200	Potri.001G405200.1	3087
972	Chr01	42745902	42747800	1899	*	1900	481.69;486.42	620.97;722.75	484.06	671.86	2.17	3.1	Down	-0.47	1.45584e-06	1.27249e-05	42746501	42747500	-0.67	3.18563e-07	2.17844e-06	Promoter (<=1kb)	1	42744843	42747769	2927	2	Potri.001G405200	Potri.001G405200.2	0
973	Chr01	42776802	42777900	1099	*	1100	233.93;254.47	167.43;143.84	244.2	155.64	1.9	1.36	Up	0.65	8.67001e-07	7.90222e-06	42776801	42777800	0.64	7.62621e-07	4.99835e-06	Promoter (<=1kb)	1	42776725	42777526	802	1	Potri.001G405400	Potri.001G405400.1	77
974	Chr01	42805502	42807000	1499	*	1500	168.53;199.66	265.87;284.13	184.09	275	0.97	1.45	Down	-0.58	1.4999e-05	0.000113725	42806001	42807000	-0.69	1.52523e-11	7.26e-10	Promoter (<=1kb)	1	42806309	42809272	2964	1	Potri.001G405500	Potri.001G405500.1	0
975	Chr01	42862902	42864400	1499	*	1500	344.60;313.19	409.38;396.89	328.9	403.14	1.28	1.66	Down	-0.29	3.90384e-11	3.35671e-09	42863001	42864000	-0.46	2.39542e-11	7.26e-10	Promoter (<=1kb)	1	42863040	42864992	1953	2	Potri.001G406200	Potri.001G406200.1	592
976	Chr01	42892202	42895200	2999	*	3000	651.48;626.38	919.96;921.64	638.93	920.8	1.42	2.01	Down	-0.53	1.62478e-10	4.9331e-09	42894201	42895200	-0.51	2.5062e-11	7.26e-10	Promoter (<=1kb)	1	42891768	42894746	2979	2	Potri.001G406500	Potri.001G406500.1	0
977	Chr01	42906902	42908000	1099	*	1100	218.84;198.68	291.63;285.90	208.76	288.77	1.24	1.79	Down	-0.47	7.86522e-11	3.47461e-09	42907001	42908000	-0.46	4.48953e-11	8.35194e-10	Promoter (<=1kb)	1	42906388	42908347	1960	1	Potri.001G406600	Potri.001G406600.2	514
978	Chr01	42945202	42946700	1499	*	1500	233.93;298.51	383.62;372.03	266.22	377.83	1.34	1.89	Down	-0.51	0.000166166	0.00109358	42945701	42946700	-0.69	1.75793e-11	7.26e-10	Promoter (<=1kb)	1	42944361	42958334	13974	1	Potri.001G407000	Potri.001G407000.1	841
979	Chr01	43083602	43084800	1199	*	1200	194.94;198.68	288.87;269.92	196.81	279.4	1.33	1.98	Down	-0.51	2.00758e-08	2.76021e-07	43083701	43084700	-0.6	8.31854e-07	5.43108e-06	Promoter (<=1kb)	1	43084024	43084743	720	2	Potri.001G408300	Potri.001G408300.1	0
980	Chr01	43091702	43092700	999	*	1000	464.08;368.00	318.31;301.00	416.04	309.65	0.22	0.09	Up	0.43	8.62379e-06	6.73911e-05	43091701	43092700	0.43	8.62379e-06	5.14873e-05	Downstream (2-3kb)	1	43095261	43095799	539	2	Potri.001G408400	Potri.001G408400.1	3099
981	Chr01	43159002	43160000	999	*	1000	252.79;261.32	221.71;237.96	257.06	229.83	1.48	1.5	Up	0.16	1.81251e-08	2.53766e-07	43159001	43160000	0.16	1.81251e-08	1.52619e-07	Promoter (<=1kb)	1	43158623	43160295	1673	1	Potri.001G408700	Potri.001G408700.1	379
982	Chr01	43321902	43323600	1699	*	1700	280.46;265.23	388.22;381.80	272.85	385.01	1.41	2.31	Down	-0.5	4.75259e-11	3.35671e-09	43322501	43323500	-0.71	1.60804e-11	7.26e-10	Promoter (<=1kb)	1	43321351	43322914	1564	2	Potri.001G409600	Potri.001G409600.1	0
983	Chr01	43352702	43354700	1999	*	2000	763.41;798.64	628.33;576.25	781.02	602.29	2.68	2.26	Up	0.37	7.13014e-08	8.45966e-07	43353101	43354100	0.92	2.27631e-11	7.26e-10	Promoter (<=1kb)	1	43351246	43353282	2037	2	Potri.001G410100	Potri.001G410100.4	0
984	Chr01	43357402	43358700	1299	*	1300	320.71;319.06	218.03;207.77	319.89	212.9	1.6	0.98	Up	0.59	6.84424e-11	3.36715e-09	43357401	43358400	0.67	1.22096e-11	7.26e-10	Promoter (<=1kb)	1	43358259	43358582	324	2	Potri.001G410200	Potri.001G410200.1	0
985	Chr01	43367502	43368600	1099	*	1100	348.38;317.11	437.90;516.76	332.74	477.33	2.08	3.24	Down	-0.52	4.69463e-06	3.79616e-05	43367501	43368500	-0.52	3.63683e-06	2.22925e-05	Promoter (<=1kb)	1	43366980	43368577	1598	2	Potri.001G410300	Potri.001G410300.1	0
986	Chr01	43372402	43373400	999	*	1000	230.16;232.94	247.47;238.85	231.55	243.16	1.37	1.46	Down	-0.07	3.39643e-07	3.38279e-06	43372401	43373400	-0.07	3.39643e-07	2.31437e-06	Distal Intergenic	1	43366980	43368577	1598	2	Potri.001G410300	Potri.001G410300.1	-3825
987	Chr01	43393102	43394600	1499	*	1500	231.41;223.15	365.22;370.26	227.28	367.74	1.01	1.6	Down	-0.69	3.70678e-11	3.35671e-09	43393301	43394300	-0.79	3.30265e-11	7.61998e-10	Distal Intergenic	1	43408861	43411279	2419	2	Potri.001G410400	Potri.001G410400.1	16679
988	Chr01	43637802	43639100	1299	*	1300	293.04;276.98	181.23;205.99	285.01	193.61	1.72	0.88	Up	0.56	2.56414e-09	4.60057e-08	43638101	43639100	0.65	2.59956e-06	1.61202e-05	Promoter (<=1kb)	1	43637981	43641515	3535	1	Potri.001G411700	Potri.001G411700.1	0
989	Chr01	43641502	43643600	2099	*	2100	686.69;672.38	590.61;565.59	679.54	578.1	0.63	0.3	Up	0.23	0.00428257	0.0265067	43642101	43643100	0.42	3.95684e-11	7.84553e-10	Promoter (<=1kb)	1	43642874	43643660	787	2	Potri.001G411800	Potri.001G411800.1	60
990	Chr01	43658202	43659200	999	*	1000	265.37;250.55	185.83;141.18	257.96	163.5	2.12	1.36	Up	0.66	6.42185e-05	0.000443932	43658201	43659200	0.66	6.42185e-05	0.000358743	Promoter (<=1kb)	1	43658479	43662497	4019	1	Potri.001G412000	Potri.001G412000.1	0
991	Chr01	43725902	43727500	1599	*	1600	858.99;675.32	588.77;530.97	767.16	559.87	0.22	0.08	Up	0.45	6.16788e-05	0.000427699	43726101	43727100	0.62	1.48945e-07	1.05981e-06	Promoter (<=1kb)	1	43726632	43728235	1604	2	Potri.001G412500	Potri.001G412500.1	735
992	Chr01	43814302	43815300	999	*	1000	433.90;412.04	491.26;464.37	422.97	477.82	2.49	2.36	Down	-0.18	4.8199e-11	3.35671e-09	43814301	43815300	-0.18	4.8199e-11	8.65522e-10	Promoter (<=1kb)	1	43814202	43820132	5931	1	Potri.001G413500	Potri.001G413500.1	100
993	Chr01	43814702	43815700	999	*	1000	357.18;356.25	333.03;340.95	356.72	336.99	2.29	2.38	Up	0.08	1.55566e-07	1.66814e-06	43814701	43815700	0.08	1.55566e-07	1.10481e-06	Promoter (<=1kb)	1	43814202	43820132	5931	1	Potri.001G413500	Potri.001G413500.1	500
994	Chr01	43831902	43833800	1899	*	1900	437.67;464.89	331.19;361.38	451.28	346.28	2.32	1.97	Up	0.38	3.27287e-11	3.35671e-09	43832801	43833800	0.7	6.60331e-09	6.10424e-08	Promoter (<=1kb)	1	43831282	43835238	3957	1	Potri.001G413700	Potri.001G413700.2	620
995	Chr01	44034102	44035400	1299	*	1300	286.75;263.28	365.22;412.88	275.01	389.05	1.98	4.49	Down	-0.5	6.32355e-05	0.000437679	44034401	44035400	-0.45	1.90248e-05	0.000111044	Promoter (<=1kb)	1	44034469	44038805	4337	1	Potri.001G415300	Potri.001G415300.5	0
996	Chr01	44126002	44127900	1899	*	1900	194.94;178.13	367.98;459.05	186.53	413.52	1	2.73	Down	-1.15	8.91156e-08	1.01963e-06	44126401	44127400	-1.09	4.01167e-09	3.85793e-08	Promoter (<=1kb)	1	44125736	44132905	7170	1	Potri.001G416300	Potri.001G416300.1	266
997	Chr01	44132602	44137100	4499	*	4500	1525.56;1457.31	988.04;1031.74	1491.44	1009.89	2.31	1.87	Up	0.56	4.17453e-10	9.96892e-09	44135501	44136500	0.89	2.53553e-11	7.27373e-10	Promoter (<=1kb)	1	44131598	44133789	2192	2	Potri.001G416400	Potri.001G416400.2	0
998	Chr01	44142902	44143900	999	*	1000	197.46;203.57	235.51;217.54	200.51	226.52	1.12	1.3	Down	-0.18	1.02082e-07	1.15419e-06	44142901	44143900	-0.18	1.02082e-07	7.47119e-07	Promoter (<=1kb)	1	44143850	44144390	541	1	Potri.001G416700	Potri.001G416700.1	0
999	Chr01	44160802	44162100	1299	*	1300	303.10;297.53	229.07;217.54	300.32	223.3	1.4	1.15	Up	0.43	9.38973e-11	3.64587e-09	44160801	44161800	0.57	8.93502e-12	7.26e-10	Promoter (<=1kb)	1	44161442	44164572	3131	1	Potri.001G416900	Potri.001G416900.1	0
1000	Chr01	44162902	44164800	1899	*	1900	462.83;391.49	298.07;283.24	427.16	290.65	1.55	0.96	Up	0.56	7.92894e-07	7.30549e-06	44163601	44164600	0.74	1.2441e-11	7.26e-10	Promoter (1-2kb)	1	44161442	44164572	3131	1	Potri.001G416900	Potri.001G416900.1	1460
1001	Chr01	44164902	44165900	999	*	1000	201.23;223.15	149.03;137.63	212.19	143.33	1.42	0.97	Up	0.57	1.44162e-05	0.000109588	44164901	44165900	0.57	1.44162e-05	8.47648e-05	Downstream (1-2kb)	1	44161442	44164572	3131	1	Potri.001G416900	Potri.001G416900.1	3460
1002	Chr01	44166002	44168400	2399	*	2400	552.12;680.21	256.67;319.65	616.17	288.16	2.16	1.44	Up	1.1	2.98516e-08	3.90069e-07	44166301	44167300	1.21	1.08501e-11	7.26e-10	Exon (Potri.001G417000.1/Potri.001G417000, exon 7 of 7)	1	44161442	44164572	3131	1	Potri.001G416900	Potri.001G416900.1	4560
1003	Chr01	44320902	44321900	999	*	1000	235.19;252.51	193.19;210.43	243.85	201.81	2.38	1.96	Up	0.27	1.72338e-09	3.26628e-08	44320901	44321900	0.27	1.72338e-09	1.7939e-08	Promoter (<=1kb)	1	44318798	44321721	2924	2	Potri.001G418400	Potri.001G418400.1	0
1004	Chr01	44355902	44357400	1499	*	1500	421.32;411.06	448.94;467.04	416.19	457.99	1.78	1.49	Down	-0.14	3.51669e-11	3.35671e-09	44356401	44357400	-0.26	3.60527e-11	7.65698e-10	Promoter (<=1kb)	1	44351934	44355913	3980	2	Potri.001G418800	Potri.001G418800.2	0
1005	Chr01	44462802	44464800	1999	*	2000	438.93;430.64	280.59;311.65	434.78	296.12	1.38	1.25	Up	0.55	5.37411e-11	3.35671e-09	44463401	44464400	0.55	5.58139e-11	9.46987e-10	Promoter (1-2kb)	1	44466260	44466590	331	2	Potri.001G419600	Potri.001G419600.1	1790
1006	Chr01	44554102	44555800	1699	*	1700	350.89;301.45	448.02;499.00	326.17	473.51	1.92	2.53	Down	-0.54	0.000464774	0.00299074	44554601	44555600	-0.6	2.70291e-11	7.29647e-10	Promoter (<=1kb)	1	44554203	44557886	3684	1	Potri.001G420200	Potri.001G420200.1	0
1007	Chr01	44571102	44572100	999	*	1000	332.03;319.06	358.78;335.63	325.55	347.21	2.04	2.24	Down	-0.09	1.74136e-05	0.000130817	44571101	44572100	-0.09	1.74136e-05	0.000101861	Promoter (<=1kb)	1	44570963	44576448	5486	1	Potri.001G420400	Potri.001G420400.1	139
1008	Chr01	44608202	44609200	999	*	1000	192.42;207.49	233.67;245.06	199.96	239.37	1.25	2.05	Down	-0.26	8.65313e-10	1.81158e-08	44608201	44609200	-0.26	8.65313e-10	9.69733e-09	Promoter (<=1kb)	1	44607395	44609475	2081	2	Potri.001G420900	Potri.001G420900.1	275
1009	Chr01	44895402	44896400	999	*	1000	506.84;514.81	589.69;562.04	510.83	575.87	3.24	3.67	Down	-0.17	5.61154e-11	3.35671e-09	44895401	44896400	-0.17	5.61154e-11	9.48664e-10	Promoter (<=1kb)	1	44893960	44896103	2144	2	Potri.001G423800	Potri.001G423800.1	0
1010	Chr01	44898102	44899600	1499	*	1500	340.83;338.64	393.74;372.03	339.73	382.89	1.89	1.75	Down	-0.17	4.19318e-11	3.35671e-09	44898501	44899500	-0.29	5.46353e-10	6.45349e-09	Promoter (<=1kb)	1	44897314	44899146	1833	2	Potri.001G423900	Potri.001G423900.1	0
1011	Chr01	46883002	46884400	1399	*	1400	294.30;246.64	184.91;191.79	270.47	188.35	1.64	0.99	Up	0.52	0.000129524	0.000858393	46883401	46884400	0.65	8.50441e-07	5.53624e-06	Distal Intergenic	1	46876578	46878021	1444	2	Potri.001G437400	Potri.001G437400.1	-4981
1012	Chr01	46910802	46915100	4299	*	4300	2153.15;2116.97	1727.68;1701.22	2135.06	1714.45	1.33	1.13	Up	0.32	5.25437e-10	1.19977e-08	46911301	46912300	0.5	7.31496e-11	1.15506e-09	Promoter (<=1kb)	1	46912119	46915187	3069	2	Potri.001G437700	Potri.001G437700.1	87
1013	Chr01	47036402	47037400	999	*	1000	245.25;251.53	230.91;229.08	248.39	229.99	1.88	2.13	Up	0.11	2.40326e-07	2.46484e-06	47036401	47037400	0.11	2.40326e-07	1.66314e-06	Promoter (<=1kb)	1	47035863	47040412	4550	1	Potri.001G439100	Potri.001G439100.1	539
1014	Chr01	47209902	47210900	999	*	1000	262.85;236.85	285.19;412.88	249.85	349.03	2.1	2.68	Down	-0.48	9.9835e-05	0.000666861	47209901	47210900	-0.48	9.9835e-05	0.000548542	Distal Intergenic	1	47215988	47222578	6591	1	Potri.001G440300	Potri.001G440300.1	-5088
1015	Chr01	47351502	47352800	1299	*	1300	360.95;389.53	237.35;263.71	375.24	250.53	1.63	0.91	Up	0.58	8.44038e-09	1.30329e-07	47351801	47352800	0.64	2.71341e-07	1.86695e-06	Promoter (<=1kb)	1	47351597	47354812	3216	1	Potri.001G442200	Potri.001G442200.1	0
1016	Chr01	47360702	47361700	999	*	1000	221.35;238.81	250.23;245.06	230.08	247.65	1.73	1.63	Down	-0.11	7.30578e-08	8.5914e-07	47360701	47361700	-0.11	7.30578e-08	5.47029e-07	Promoter (<=1kb)	1	47357122	47361607	4486	2	Potri.001G442400	Potri.001G442400.1	0
1017	Chr01	48149502	48151200	1699	*	1700	240.22;249.57	343.15;341.84	244.9	342.49	1.3	1.88	Down	-0.48	1.93251e-06	1.65139e-05	48150101	48151100	-0.76	1.14771e-11	7.26e-10	Promoter (<=1kb)	1	48150111	48153648	3538	1	Potri.001G448000	Potri.001G448000.1	0
1018	Chr01	48256702	48258300	1599	*	1600	153.44;150.72	270.47;305.44	152.08	287.95	1.06	3.24	Down	-0.92	2.99974e-09	5.26535e-08	48257301	48258300	-1.27	8.88617e-12	7.26e-10	Promoter (<=1kb)	1	48256678	48259048	2371	2	Potri.001G448400	Potri.001G448400.1	748
1019	Chr01	48319902	48320900	999	*	1000	235.19;221.19	261.27;261.04	228.19	261.16	2.04	2.26	Down	-0.19	1.96936e-09	3.6658e-08	48319901	48320900	-0.19	1.96936e-09	2.02381e-08	Promoter (<=1kb)	1	48320104	48326728	6625	1	Potri.001G448900	Potri.001G448900.1	0
1020	Chr01	48337802	48341100	3299	*	3300	535.77;511.87	776.45;777.80	523.82	777.12	1.28	1.72	Down	-0.57	9.33716e-11	3.64409e-09	48338301	48339300	-0.64	1.81688e-11	7.26e-10	Promoter (<=1kb)	1	48337382	48340526	3145	2	Potri.001G449100	Potri.001G449100.2	0
1021	Chr01	48394702	48395700	999	*	1000	192.42;209.45	223.55;242.40	200.94	232.97	1.24	1.21	Down	-0.21	5.77937e-09	9.37547e-08	48394701	48395700	-0.21	5.77937e-09	5.39999e-08	Promoter (1-2kb)	1	48393427	48393943	517	1	Potri.001G449700	Potri.001G449700.1	1275
1022	Chr01	48477002	48480100	3099	*	3100	524.45;401.28	781.97;699.67	462.86	740.82	1.15	1.96	Down	-0.68	0.000343654	0.00222572	48479101	48480100	-0.68	1.60397e-11	7.26e-10	Promoter (<=1kb)	1	48477219	48480431	3213	1	Potri.001G450600	Potri.001G450600.1	0
1023	Chr01	48519502	48521200	1699	*	1700	299.33;308.30	503.22;373.81	303.81	438.51	1.1	1.22	Down	-0.53	8.22224e-06	6.44697e-05	48519601	48520600	-0.76	5.53962e-07	3.69407e-06	Promoter (<=1kb)	1	48521578	48522471	894	1	Potri.001G451000	Potri.001G451000.1	-378
1024	Chr01	48835502	48836600	1099	*	1100	277.95;266.21	241.03;223.75	272.08	232.39	2.21	1.75	Up	0.23	6.11942e-10	1.36181e-08	48835501	48836500	0.22	7.44927e-10	8.47626e-09	Promoter (<=1kb)	1	48832753	48836244	3492	2	Potri.001G453500	Potri.001G453500.1	0
1025	Chr01	48843802	48847400	3599	*	3600	1518.02;1429.91	824.28;744.95	1473.96	784.62	2.44	1.35	Up	0.91	2.44594e-10	6.50948e-09	48844901	48845900	1.38	2.16558e-11	7.26e-10	Promoter (<=1kb)	1	48843819	48844434	616	1	Potri.001G453700	Potri.001G453700.1	0
1026	Chr01	48847902	48848900	999	*	1000	240.22;220.21	163.75;142.95	230.21	153.35	1.55	1.25	Up	0.59	3.96367e-08	5.00252e-07	48847901	48848900	0.59	3.96367e-08	3.10569e-07	Promoter (1-2kb)	1	48845147	48846862	1716	2	Potri.001G453800	Potri.001G453800.1	-1040
1027	Chr01	48876702	48877700	999	*	1000	308.13;287.74	315.55;324.08	297.94	319.82	1.58	1.56	Down	-0.1	2.65377e-07	2.70241e-06	48876701	48877700	-0.1	2.65377e-07	1.82885e-06	Exon (Potri.001G454200.1/Potri.001G454200, exon 26 of 27)	1	48882374	48886695	4322	1	Potri.001G454300	Potri.001G454300.1	-4674
1028	Chr01	48907402	48908600	1199	*	1200	202.49;173.23	298.07;296.56	187.86	297.31	1	1.56	Down	-0.66	2.90878e-11	3.35671e-09	48907401	48908400	-0.67	1.6973e-10	2.33421e-09	Promoter (2-3kb)	1	48906316	48911008	4693	2	Potri.001G454500	Potri.001G454500.1	2408
1029	Chr01	48922202	48923300	1099	*	1100	274.17;278.94	209.75;185.57	276.55	197.66	1.87	1.4	Up	0.48	1.64801e-09	3.13729e-08	48922201	48923200	0.48	3.20359e-09	3.14032e-08	Promoter (<=1kb)	1	48920682	48924032	3351	2	Potri.001G454600	Potri.001G454600.1	732
1030	Chr01	48962102	48964200	2099	*	2100	254.05;229.02	393.74;394.23	241.54	393.99	1.19	2.15	Down	-0.71	3.01373e-11	3.35671e-09	48963101	48964100	-1.02	8.11084e-12	7.26e-10	Promoter (<=1kb)	1	48962438	48967439	5002	1	Potri.001G455000	Potri.001G455000.1	0
1031	Chr01	48974102	48975400	1299	*	1300	318.19;281.87	402.02;369.37	300.03	385.7	3.67	3.43	Down	-0.36	2.15858e-10	5.95182e-09	48974301	48975300	-0.34	2.21805e-11	7.26e-10	Promoter (<=1kb)	1	48974593	48976034	1442	2	Potri.001G455100	Potri.001G455100.1	634
1032	Chr01	48992102	48993100	999	*	1000	187.39;105.70	214.35;224.64	146.55	219.5	1.24	2.24	Down	-0.58	5.89962e-05	0.000410832	48992101	48993100	-0.58	5.89962e-05	0.000330828	Promoter (<=1kb)	1	48992563	49002138	9576	1	Potri.001G455300	Potri.001G455300.1	0
1033	Chr01	49008702	49009700	999	*	1000	201.23;201.62	231.83;242.40	201.42	237.11	1.49	1.93	Down	-0.24	1.62754e-09	3.10572e-08	49008701	49009700	-0.24	1.62754e-09	1.70335e-08	Promoter (<=1kb)	1	49008395	49010231	1837	1	Potri.001G455400	Potri.001G455400.1	307
1034	Chr01	49015502	49016600	1099	*	1100	340.83;332.76	329.35;330.30	336.8	329.82	1.76	1.31	Up	0.03	0.000127877	0.000848588	49015501	49016500	0.04	1.58553e-06	1.00179e-05	Promoter (<=1kb)	1	49013391	49016640	3250	2	Potri.001G455500	Potri.001G455500.1	40
1035	Chr01	49050002	49053600	3599	*	3600	552.12;537.32	885.92;814.21	544.72	850.06	1.56	2.35	Down	-0.64	3.6718e-08	4.68178e-07	49051301	49052300	-0.85	7.92249e-12	7.26e-10	Promoter (<=1kb)	1	49049689	49053548	3860	2	Potri.001G455800	Potri.001G455800.1	0
1036	Chr01	49082502	49084700	2199	*	2200	475.40;518.72	316.47;280.58	497.06	298.52	1.52	1.12	Up	0.74	4.10617e-11	3.35671e-09	49082601	49083600	0.79	1.19803e-11	7.26e-10	Promoter (<=1kb)	1	49081270	49084304	3035	2	Potri.001G456400	Potri.001G456400.5	0
1037	Chr01	49101702	49102700	999	*	1000	194.94;203.57	232.75;240.62	199.26	236.69	2.6	2.39	Down	-0.25	3.04007e-09	5.32107e-08	49101701	49102700	-0.25	3.04007e-09	2.99527e-08	Promoter (<=1kb)	1	49094207	49102366	8160	2	Potri.001G456600	Potri.001G456600.1	0
1038	Chr01	49108802	49109900	1099	*	1100	270.40;272.08	231.83;213.98	271.24	222.91	1.98	1.64	Up	0.28	5.19555e-09	8.53216e-08	49108801	49109800	0.28	1.24143e-08	1.08356e-07	Promoter (<=1kb)	1	49108915	49109806	892	1	Potri.001G456700	Potri.001G456700.1	0
1039	Chr01	49110502	49111500	999	*	1000	260.34;247.62	237.35;226.42	253.98	231.88	2.16	1.64	Up	0.13	3.38971e-08	4.35792e-07	49110501	49111500	0.13	3.38971e-08	2.69339e-07	Promoter (<=1kb)	1	49111007	49114598	3592	1	Potri.001G456800	Potri.001G456800.1	0
1040	Chr01	49111102	49112100	999	*	1000	232.67;227.06	255.75;272.59	229.87	264.17	2.17	2.03	Down	-0.2	4.22805e-10	1.0058e-08	49111101	49112100	-0.2	4.22805e-10	5.16006e-09	Promoter (<=1kb)	1	49111007	49114598	3592	1	Potri.001G456800	Potri.001G456800.1	95
1041	Chr01	49154402	49155600	1199	*	1200	237.70;211.40	295.31;307.21	224.55	301.26	0.98	1.22	Down	-0.42	1.79536e-11	3.35671e-09	49154601	49155600	-0.39	5.43637e-10	6.42548e-09	Promoter (1-2kb)	1	49153258	49157209	3952	2	Potri.001G457300	Potri.001G457300.1	1609
1042	Chr01	49158302	49159300	999	*	1000	118.22;151.70	218.03;199.78	134.96	208.9	1.7	3.17	Down	-0.63	9.62935e-05	0.000644515	49158301	49159300	-0.63	9.62935e-05	0.000529604	Promoter (<=1kb)	1	49158894	49160818	1925	1	Potri.001G457500	Potri.001G457500.1	0
1043	Chr01	49189202	49190900	1699	*	1700	215.06;210.42	310.03;349.83	212.74	329.93	1.12	1.82	Down	-0.63	3.81072e-07	3.75192e-06	49189201	49190200	-0.73	2.00054e-11	7.26e-10	Promoter (<=1kb)	1	49189659	49190609	951	1	Potri.001G458000	Potri.001G458000.1	0
1044	Chr01	49355502	49356900	1399	*	1400	184.88;161.49	310.03;284.13	173.18	297.08	0.8	1.35	Down	-0.78	9.27157e-11	3.63538e-09	49355801	49356800	-0.79	5.94999e-09	5.53881e-08	Promoter (<=1kb)	1	49355583	49356811	1229	1	Potri.001G459400	Potri.001G459400.1	0
1045	Chr01	49364802	49365900	1099	*	1100	225.12;359.19	200.55;213.10	292.16	206.82	2.19	1.81	Up	0.5	2.4027e-05	0.000177149	49364801	49365800	0.54	1.44757e-05	8.50878e-05	Promoter (<=1kb)	1	49360630	49365691	5062	2	Potri.001G459700	Potri.001G459700.4	0
1046	Chr01	49411202	49412500	1299	*	1300	372.27;404.21	587.85;488.35	388.24	538.1	2.03	2.75	Down	-0.47	2.26921e-05	0.000167928	49411301	49412300	-0.53	5.49937e-06	3.3289e-05	Promoter (<=1kb)	1	49411406	49412691	1286	1	Potri.001G460400	Potri.001G460400.1	0
1047	Chr01	49433102	49434300	1199	*	1200	215.06;216.30	252.07;251.28	215.68	251.67	1.38	1.71	Down	-0.22	2.25885e-06	1.90967e-05	49433101	49434100	-0.36	3.6141e-10	4.48539e-09	Promoter (<=1kb)	1	49433744	49436406	2663	1	Potri.001G460600	Potri.001G460600.1	0
1048	Chr01	49513602	49514600	999	*	1000	140.86;147.79	193.19;197.11	144.32	195.15	0.85	1.18	Down	-0.44	2.18938e-09	4.02648e-08	49513601	49514600	-0.44	2.18938e-09	2.23195e-08	Promoter (<=1kb)	1	49512635	49515163	2529	1	Potri.001G461400	Potri.001G461400.1	967
1049	Chr01	49687902	49688900	999	*	1000	132.06;153.66	209.75;225.53	142.86	217.64	1.48	1.87	Down	-0.61	1.82872e-11	3.35671e-09	49687901	49688900	-0.61	1.82872e-11	7.26e-10	Promoter (<=1kb)	1	49688150	49691567	3418	1	Potri.001G462600	Potri.001G462600.2	0
1050	Chr01	49814802	49815800	999	*	1000	275.43;260.34	230.91;229.97	267.89	230.44	1.66	1.16	Up	0.22	1.75937e-09	3.32322e-08	49814801	49815800	0.22	1.75937e-09	1.82898e-08	Promoter (<=1kb)	1	49813847	49815761	1915	1	Potri.001G464200	Potri.001G464200.1	955
1051	Chr01	49884502	49885700	1199	*	1200	241.47;254.47	180.31;171.37	247.97	175.84	1.56	1.55	Up	0.5	6.67703e-05	0.000459864	49884701	49885700	0.54	4.65973e-11	8.51721e-10	Promoter (<=1kb)	1	49885312	49886140	829	1	Potri.001G465100	Potri.001G465100.1	0
1052	Chr01	49936202	49937500	1299	*	1300	282.98;272.08	330.27;335.63	277.53	332.95	1.23	1.45	Down	-0.26	3.21613e-11	3.35671e-09	49936201	49937200	-0.35	9.71097e-10	1.0703e-08	Promoter (<=1kb)	1	49936266	49939538	3273	1	Potri.001G466000	Potri.001G466000.2	0
1053	Chr01	50019302	50021500	2199	*	2200	376.05;371.91	572.22;641.95	373.98	607.08	1.27	1.88	Down	-0.7	1.17785e-07	1.31059e-06	50020001	50021000	-0.78	1.82606e-11	7.26e-10	Promoter (<=1kb)	1	50018650	50022657	4008	1	Potri.001G467000	Potri.001G467000.1	652
1054	Chr01	50068702	50069700	999	*	1000	227.64;231.96	205.15;204.22	229.8	204.68	1.76	1.97	Up	0.17	4.34403e-08	5.42494e-07	50068701	50069700	0.17	4.34403e-08	3.37765e-07	Promoter (<=1kb)	1	50069163	50069671	509	1	Potri.001G467900	Potri.001G467900.1	0
1055	Chr01	50110902	50112000	1099	*	1100	194.94;195.74	262.19;350.72	195.34	306.46	1.26	2.45	Down	-0.65	3.54116e-06	2.9068e-05	50110901	50111900	-0.66	6.67697e-06	4.02037e-05	Promoter (1-2kb)	1	50109254	50112846	3593	1	Potri.001G468700	Potri.001G468700.2	1648
1056	Chr01	50156902	50158500	1599	*	1600	238.96;224.13	320.15;349.83	231.54	334.99	1.39	1.73	Down	-0.53	3.55799e-06	2.91933e-05	50157001	50158000	-0.55	1.67498e-11	7.26e-10	Promoter (<=1kb)	1	50157235	50157870	636	2	Potri.001G469400	Potri.001G469400.1	0
1057	Chr01	50161802	50162800	999	*	1000	138.34;157.57	194.11;199.78	147.96	196.94	1.3	1.41	Down	-0.41	1.97785e-10	5.58873e-09	50161801	50162800	-0.41	1.97785e-10	2.66104e-09	Promoter (<=1kb)	1	50161423	50169456	8034	1	Potri.001G469500	Potri.001G469500.1	379
1058	Chr01	50169602	50171500	1899	*	1900	412.52;322.98	567.62;560.27	367.75	563.94	2.49	3.94	Down	-0.62	6.77552e-07	6.34644e-06	50170501	50171500	-0.92	3.13276e-08	2.5024e-07	Promoter (<=1kb)	1	50169935	50170866	932	2	Potri.001G469600	Potri.001G469600.1	0
1059	Chr01	50180402	50181800	1399	*	1400	632.61;655.74	432.38;500.78	644.18	466.58	3.52	2.66	Up	0.47	3.59e-07	3.55152e-06	50180701	50181700	0.47	1.87094e-10	2.53553e-09	Promoter (<=1kb)	1	50181616	50184672	3057	1	Potri.001G469700	Potri.001G469700.1	0
1060	Chr01	50202402	50203400	999	*	1000	212.55;199.66	227.23;216.65	206.1	221.94	1.56	1.2	Down	-0.11	1.4652e-07	1.58116e-06	50202401	50203400	-0.11	1.4652e-07	1.04482e-06	Promoter (<=1kb)	1	50201786	50203900	2115	2	Potri.001G470100	Potri.001G470100.1	500
1061	Chr01	50241602	50242900	1299	*	1300	305.62;291.66	206.99;192.68	298.64	199.83	1.5	0.85	Up	0.58	1.27481e-08	1.87559e-07	50241601	50242600	0.69	4.43792e-09	4.22924e-08	Promoter (<=1kb)	1	50241060	50242794	1735	1	Potri.001G470800	Potri.001G470800.2	542
1062	Chr01	50258502	50260900	2399	*	2400	659.02;612.68	410.30;451.06	635.85	430.68	1.67	1.24	Up	0.56	9.50179e-11	3.67076e-09	50259101	50260100	0.7	2.54454e-11	7.27373e-10	Promoter (<=1kb)	1	50257347	50259804	2458	2	Potri.001G471100	Potri.001G471100.7	0
1063	Chr01	50260502	50261800	1299	*	1300	173.56;157.57	255.75;248.61	165.57	252.18	0.89	1.3	Down	-0.61	1.47198e-07	1.58664e-06	50260601	50261600	-0.74	7.04211e-11	1.12086e-09	Promoter (<=1kb)	1	50257347	50260689	3343	2	Potri.001G471100	Potri.001G471100.2	0
1064	Chr01	50261602	50263200	1599	*	1600	373.53;412.04	271.39;278.80	392.79	275.09	1.99	1.6	Up	0.51	8.34047e-07	7.6556e-06	50261901	50262900	0.73	2.74085e-11	7.29647e-10	Promoter (<=1kb)	1	50261789	50264882	3094	1	Potri.001G471200	Potri.001G471200.2	0
1065	Chr01	50264902	50265900	999	*	1000	221.35;235.87	243.79;241.51	228.61	242.65	1.2	0.99	Down	-0.09	8.4671e-07	7.74005e-06	50264901	50265900	-0.09	8.4671e-07	5.51699e-06	Promoter (2-3kb)	1	50262341	50264882	2542	1	Potri.001G471200	Potri.001G471200.8	2561
[truncated: 8,295 more rows]

[truncated: 1 more sheets: Day5_VS_Day0]
