# Supplementary material for: PSDX: A Comprehensive Multi-Omics Association Database of Populus trichocarpa With a Focus on the Secondary Growth in Response to Stresses
Source: Front Plant Sci. 2021 May 20;12:655565. doi: 10.3389/fpls.2021.655565 (PMC8195342; doi:10.3389/fpls.2021.655565)
Supplement: Supplementary Table 5 — Alternative splicing events from 144 RNA-seq libraries. The first column is the locus name, and the second column is AS events from this gene. Each AS event contains the information of location and type. [file Table_5.XLS]

## Sheet: Table_4_format
locus_name	alternative splicing events
Potri.006G211100	Chr06:22548111-22548153|AltD|Chr06:22548154-22548280;Chr06:22548111-22548153;Chr06:22548111-22548280,Chr06:22546344-22546365|AltD|Chr06:22546366-22546488;Chr06:22546344-22546365;Chr06:22546344-22546488
Potri.005G173200	Chr05:18887204-18887381|ExonS|Chr05:18886923-18887202;Chr05:18887204-18887381;Chr05:18887382-18887470,Chr05:18888906-18889001|IntronR|Chr05:18888684-18888905;Chr05:18888906-18889001;Chr05:18889002-18889126,Chr05:18887339-18887471|IntronR|Chr05:18887204-18887338;Chr05:18887339-18887471;Chr05:18887472-18887557,Chr05:18887382-18887471|IntronR|Chr05:18887204-18887381;Chr05:18887382-18887471;Chr05:188…
Potri.010G068400	Chr10:9545599-9546560|IntronR|Chr10:9545523-9545598;Chr10:9545599-9546560;Chr10:9546561-9546632,Chr10:9545672-9546560|IntronR|Chr10:9545523-9545671;Chr10:9545672-9546560;Chr10:9546561-9546632,Chr10:9545703-9546560|IntronR|Chr10:9545523-9545702;Chr10:9545703-9546560;Chr10:9546561-9546632,Chr10:9549542-9549645|IntronR|Chr10:9548734-9549541;Chr10:9549542-9549645;Chr10:9549646-9550268,Chr10:9549723-9…
Potri.018G020300	Chr18:1575412-1575482|IntronR|Chr18:1574445-1575411;Chr18:1575412-1575482;Chr18:1575483-1575731,Chr18:1575417-1575507|IntronR|Chr18:1574445-1575416;Chr18:1575417-1575507;Chr18:1575508-1575731
Potri.016G048200	Chr16:3059678-3059917|IntronR|Chr16:3057941-3059677;Chr16:3059678-3059917;Chr16:3059918-3059990,Chr16:3058007-3059677|ExonS|Chr16:3057554-3058005;Chr16:3058007-3059677;Chr16:3059678-3059916
Potri.011G131900	Chr11:15710337-15710407|IntronR|Chr11:15710175-15710336;Chr11:15710337-15710407;Chr11:15710408-15710613,Chr11:15711147-15711153|AltA|Chr11:15711058-15711146;Chr11:15711147-15711153;Chr11:15711058-15711153,Chr11:15705702-15705727|AltD|Chr11:15705728-15705979;Chr11:15705702-15705727;Chr11:15705702-15705979,Chr11:15705702-15705851|AltD|Chr11:15705852-15705979;Chr11:15705702-15705851;Chr11:15705702-1…
Potri.004G116800	Chr04:10815649-10815651|AltA|Chr04:10815541-10815648;Chr04:10815649-10815651;Chr04:10815541-10815651
Potri.014G040600	Chr14:3310705-3310720|AltA|Chr14:3309780-3310704;Chr14:3310705-3310720;Chr14:3309780-3310720,Chr14:3310676-3310720|AltA|Chr14:3309780-3310675;Chr14:3310676-3310720;Chr14:3309780-3310720,Chr14:3312180-3314125|IntronR|Chr14:3311926-3312179;Chr14:3312180-3314125;Chr14:3314126-3314349,Chr14:3312182-3314126|IntronR|Chr14:3311926-3312181;Chr14:3312182-3314126;Chr14:3314127-3314349
Potri.005G080100	Chr05:5892069-5892341|IntronR|Chr05:5892342-5892796;Chr05:5892069-5892341;Chr05:5891952-5892068,Chr05:5901973-5902101|AltD|Chr05:5901629-5901972;Chr05:5901973-5902101;Chr05:5901629-5902102,Chr05:5901593-5901596|AltA|Chr05:5901597-5902102;Chr05:5901593-5901596;Chr05:5901593-5902102,Chr05:5901593-5901628|AltA|Chr05:5901629-5902102;Chr05:5901593-5901628;Chr05:5901593-5902102,Chr05:5901597-5901628|Al…
Potri.006G222900	Chr06:23541197-23542322|IntronR|Chr06:23542323-23542338;Chr06:23541197-23542322;Chr06:23541116-23541196,Chr06:23542339-23542635|IntronR|Chr06:23542636-23542714;Chr06:23542339-23542635;Chr06:23541116-23542338,Chr06:23542339-23542472|AltA|Chr06:23542473-23542635;Chr06:23542339-23542472;Chr06:23542339-23542635,Chr06:23543588-23543590|AltA|Chr06:23543591-23544347;Chr06:23543588-23543590;Chr06:2354358…
Potri.017G069500	Chr17:7873976-7874001|AltD|Chr17:7873219-7873975;Chr17:7873976-7874001;Chr17:7873219-7874002
Potri.009G158400	Chr09:12263314-12263398|IntronR|Chr09:12262862-12263313;Chr09:12263314-12263398;Chr09:12263399-12263904,Chr09:12265366-12265369|AltA|Chr09:12265266-12265365;Chr09:12265366-12265369;Chr09:12265266-12265369,Chr09:12263905-12263990|IntronR|Chr09:12262862-12263904;Chr09:12263905-12263990;Chr09:12263991-12265265,Chr09:12263905-12264020|IntronR|Chr09:12262862-12263904;Chr09:12263905-12264020;Chr09:1226…
Potri.016G032700	Chr16:1864956-1864985|AltD|Chr16:1864858-1864955;Chr16:1864956-1864985;Chr16:1864858-1864986
Potri.017G070500	Chr17:8069887-8069898|AltA|Chr17:8069899-8070312;Chr17:8069887-8069898;Chr17:8069887-8070312,Chr17:8073586-8073593|AltA|Chr17:8073594-8073677;Chr17:8073586-8073593;Chr17:8073586-8073677,Chr17:8073586-8073602|AltA|Chr17:8073603-8073677;Chr17:8073586-8073602;Chr17:8073586-8073677,Chr17:8073594-8073602|AltA|Chr17:8073603-8073677;Chr17:8073594-8073602;Chr17:8073594-8073677,Chr17:8074326-8074475|AltD|…
Potri.002G199500	Chr02:16030873-16030964|IntronR|Chr02:16030965-16031035;Chr02:16030873-16030964;Chr02:16030781-16030872,Chr02:16031036-16031178|IntronR|Chr02:16031179-16031245;Chr02:16031036-16031178;Chr02:16030781-16031035,Chr02:16031206-16031950|IntronR|Chr02:16031951-16032202;Chr02:16031206-16031950;Chr02:16031179-16031205,Chr02:16031246-16031950|IntronR|Chr02:16031951-16032202;Chr02:16031246-16031950;Chr02:1…
Potri.006G224500	Chr06:23638915-23638985|IntronR|Chr06:23638769-23638914;Chr06:23638915-23638985;Chr06:23638986-23639088,Chr06:23639441-23639534|ExonS|Chr06:23639356-23639439;Chr06:23639441-23639534;Chr06:23639535-23639945,Chr06:23643127-23643376|IntronR|Chr06:23643052-23643126;Chr06:23643127-23643376;Chr06:23643377-23643454,Chr06:23638766-23638768|AltA|Chr06:23638686-23638765;Chr06:23638766-23638768;Chr06:236386…
Potri.005G127900	Chr05:10101291-10101403|IntronR|Chr05:10101205-10101290;Chr05:10101291-10101403;Chr05:10101404-10101456,Chr05:10101296-10101403|IntronR|Chr05:10101205-10101295;Chr05:10101296-10101403;Chr05:10101404-10101456
Potri.014G118400	Chr14:9210136-9210228|AltD|Chr14:9209866-9210135;Chr14:9210136-9210228;Chr14:9209866-9210229
Potri.001G316700	Chr01:32199661-32199765|ExonS|Chr01:32199279-32199659;Chr01:32199661-32199765;Chr01:32199766-32200211,Chr01:32200209-32200212|AltA|Chr01:32199766-32200208;Chr01:32200209-32200212;Chr01:32199766-32200212
Potri.008G210000	Chr08:16053452-16054141|IntronR|Chr08:16053343-16053451;Chr08:16053452-16054141;Chr08:16054142-16054253,Chr08:16053460-16054141|IntronR|Chr08:16053343-16053459;Chr08:16053460-16054141;Chr08:16054142-16054253,Chr08:16055091-16055131|AltA|Chr08:16054848-16055090;Chr08:16055091-16055131;Chr08:16054848-16055131,Chr08:16055842-16055853|AltA|Chr08:16055244-16055841;Chr08:16055842-16055853;Chr08:1605524…
Potri.007G116100	Chr07:13706977-13706995|AltD|Chr07:13706850-13706976;Chr07:13706977-13706995;Chr07:13706850-13706996,Chr07:13707886-13708469|AltD|Chr07:13707780-13707885;Chr07:13707886-13708469;Chr07:13707780-13708470
Potri.019G054400	Chr19:8385995-8386060|AltA|Chr19:8385902-8385994;Chr19:8385995-8386060;Chr19:8385902-8386060,Chr19:8385902-8385994|IntronR|Chr19:8385848-8385901;Chr19:8385902-8385994;Chr19:8385995-8386161,Chr19:8385902-8386060|IntronR|Chr19:8385848-8385901;Chr19:8385902-8386060;Chr19:8386061-8386161,Chr19:8385902-8385967|IntronR|Chr19:8385848-8385901;Chr19:8385902-8385967;Chr19:8385968-8386161,Chr19:8385902-8386…
Potri.016G110400	Chr16:11289357-11289510|ExonS|Chr16:11289511-11289657;Chr16:11289357-11289510;Chr16:11289281-11289356
Potri.006G219800	Chr06:23223569-23223665|IntronR|Chr06:23223139-23223568;Chr06:23223569-23223665;Chr06:23223666-23224514,Chr06:23223569-23223784|IntronR|Chr06:23223139-23223568;Chr06:23223569-23223784;Chr06:23223785-23224514,Chr06:23223666-23223784|AltA|Chr06:23223569-23223665;Chr06:23223666-23223784;Chr06:23223569-23223784
Potri.002G186100	Chr02:14582072-14582301|IntronR|Chr02:14581901-14582071;Chr02:14582072-14582301;Chr02:14582302-14582481,Chr02:14582072-14582376|IntronR|Chr02:14581901-14582071;Chr02:14582072-14582376;Chr02:14582377-14582481,Chr02:14582825-14583275|IntronR|Chr02:14582694-14582824;Chr02:14582825-14583275;Chr02:14583276-14583444,Chr02:14582302-14582376|AltA|Chr02:14582072-14582301;Chr02:14582302-14582376;Chr02:1458…
Potri.013G049800	Chr13:3634170-3634327|IntronR|Chr13:3634328-3634412;Chr13:3634170-3634327;Chr13:3634088-3634169
Potri.005G214600	Chr05:22752983-22753064|IntronR|Chr05:22753065-22753190;Chr05:22752983-22753064;Chr05:22752475-22752982,Chr05:22752989-22753064|IntronR|Chr05:22753065-22753190;Chr05:22752989-22753064;Chr05:22752475-22752988,Chr05:22753850-22753951|IntronR|Chr05:22753952-22754034;Chr05:22753850-22753951;Chr05:22753795-22753849,Chr05:22761177-22761826|IntronR|Chr05:22761827-22762194;Chr05:22761177-22761826;Chr05:2…
Potri.002G082400	Chr02:5776023-5776148|ExonS|Chr02:5776149-5777044;Chr02:5776023-5776148;Chr02:5773922-5776022,Chr02:5776023-5776148|ExonS|Chr02:5776149-5777044;Chr02:5776023-5776148;Chr02:5775034-5776022
Potri.001G314700	Chr01:32049627-32049702|ExonS|Chr01:32049703-32050343;Chr01:32049627-32049702;Chr01:32049473-32049626,Chr01:32049627-32049727|ExonS|Chr01:32049728-32050343;Chr01:32049627-32049727;Chr01:32049473-32049626,Chr01:32051678-32051789|ExonS|Chr01:32051790-32051884;Chr01:32051678-32051789;Chr01:32050872-32051677,Chr01:32049468-32049472|AltA|Chr01:32049473-32049626;Chr01:32049468-32049472;Chr01:32049468-3…
Potri.009G157000	Chr09:12200246-12200680|IntronR|Chr09:12200180-12200245;Chr09:12200246-12200680;Chr09:12200681-12200767,Chr09:12200246-12200583|AltD|Chr09:12200584-12200680;Chr09:12200246-12200583;Chr09:12200246-12200680
Potri.003G030000	Chr03:3770690-3770729|AltA|Chr03:3770556-3770689;Chr03:3770690-3770729;Chr03:3770556-3770729,Chr03:3781664-3781812|AltA|Chr03:3781102-3781663;Chr03:3781664-3781812;Chr03:3781102-3781812,Chr03:3780935-3780990|AltA|Chr03:3780858-3780934;Chr03:3780935-3780990;Chr03:3780858-3780990
Potri.014G125700	Chr14:9683602-9683778|IntronR|Chr14:9683423-9683601;Chr14:9683602-9683778;Chr14:9683779-9683940,Chr14:9683729-9683807|IntronR|Chr14:9683423-9683728;Chr14:9683729-9683807;Chr14:9683808-9683940,Chr14:9682756-9682774|AltA|Chr14:9682632-9682755;Chr14:9682756-9682774;Chr14:9682632-9682774,Chr14:9681528-9681531|AltD|Chr14:9681532-9681629;Chr14:9681528-9681531;Chr14:9681528-9681629
Potri.005G206400	Chr05:22098168-22098366|IntronR|Chr05:22098367-22099157;Chr05:22098168-22098366;Chr05:22098062-22098167,Chr05:22096562-22096673|IntronR|Chr05:22096674-22097588;Chr05:22096562-22096673;Chr05:22095933-22096561
Potri.001G350000	Chr01:35648657-35648824|ExonS|Chr01:35648825-35649245;Chr01:35648657-35648824;Chr01:35647915-35648656
Potri.006G213500	Chr06:22701559-22701779|AltD|Chr06:22701780-22701888;Chr06:22701559-22701779;Chr06:22701559-22701888
Potri.005G077200	Chr05:5665225-5665294|ExonS|Chr05:5665295-5665414;Chr05:5665225-5665294;Chr05:5664982-5665224
Potri.001G048900	Chr01:3684576-3684611|AltA|Chr01:3684492-3684575;Chr01:3684576-3684611;Chr01:3684492-3684611
Potri.001G211600	Chr01:21213669-21213676|AltA|Chr01:21213677-21213759;Chr01:21213669-21213676;Chr01:21213669-21213759,Chr01:21211546-21211661|ExonS|Chr01:21211662-21212862;Chr01:21211546-21211661;Chr01:21210840-21211545
Potri.002G138000	Chr02:10259019-10259030|AltA|Chr02:10259031-10259745;Chr02:10259019-10259030;Chr02:10259019-10259745,Chr02:10258469-10258477|AltA|Chr02:10258478-10258668;Chr02:10258469-10258477;Chr02:10258469-10258668,Chr02:10260597-10260631|AltD|Chr02:10260023-10260596;Chr02:10260597-10260631;Chr02:10260023-10260632
Potri.013G127300	Chr13:14002596-14002893|IntronR|Chr13:14002014-14002595;Chr13:14002596-14002893;Chr13:14002894-14003288
Potri.019G039700	Chr19:4546483-4546560|AltA|Chr19:4546360-4546482;Chr19:4546483-4546560;Chr19:4546360-4546560,Chr19:4543606-4544617|IntronR|Chr19:4543447-4543605;Chr19:4543606-4544617;Chr19:4544618-4544882
Potri.006G057600	Chr06:4207337-4207597|IntronR|Chr06:4207204-4207336;Chr06:4207337-4207597;Chr06:4207598-4208010
Potri.014G135700	Chr14:10345219-10345240|AltA|Chr14:10343288-10345218;Chr14:10345219-10345240;Chr14:10343288-10345240,Chr14:10346976-10347015|AltA|Chr14:10346659-10346975;Chr14:10346976-10347015;Chr14:10346659-10347015,Chr14:10350111-10350114|AltA|Chr14:10349011-10350110;Chr14:10350111-10350114;Chr14:10349011-10350114,Chr14:10346191-10346496|IntronR|Chr14:10346095-10346190;Chr14:10346191-10346496;Chr14:10346497-1…
Potri.008G145400	Chr08:9789889-9791434|IntronR|Chr08:9791435-9791979;Chr08:9789889-9791434;Chr08:9789721-9789888,Chr08:9790669-9791434|IntronR|Chr08:9791435-9791979;Chr08:9790669-9791434;Chr08:9789721-9790668,Chr08:9789889-9790668|AltA|Chr08:9790669-9791434;Chr08:9789889-9790668;Chr08:9789889-9791434,Chr08:9791435-9791573|AltD|Chr08:9789889-9791434;Chr08:9791435-9791573;Chr08:9789889-9791574,Chr08:9792371-9792374…
Potri.008G004100	Chr08:232617-232621|AltA|Chr08:232622-232942;Chr08:232617-232621;Chr08:232617-232942
Potri.012G092000	Chr12:11909459-11909541|IntronR|Chr12:11909291-11909458;Chr12:11909459-11909541;Chr12:11909542-11909630,Chr12:11909459-11909554|IntronR|Chr12:11909291-11909458;Chr12:11909459-11909554;Chr12:11909555-11909630,Chr12:11909542-11909554|AltA|Chr12:11909459-11909541;Chr12:11909542-11909554;Chr12:11909459-11909554,Chr12:11910648-11910675|AltA|Chr12:11910492-11910647;Chr12:11910648-11910675;Chr12:1191049…
Potri.003G073000	Chr03:10197934-10198628|IntronR|Chr03:10197526-10197933;Chr03:10197934-10198628;Chr03:10198629-10199158,Chr03:10195865-10195913|ExonS|Chr03:10194785-10195863;Chr03:10195865-10195913;Chr03:10195914-10196387,Chr03:10198563-10198661|IntronR|Chr03:10197526-10198562;Chr03:10198563-10198661;Chr03:10198662-10198820,Chr03:10193786-10193929|ExonS|Chr03:10193030-10193784;Chr03:10193786-10193929;Chr03:10193…
Potri.002G127300	Chr02:9535365-9535442|IntronR|Chr02:9535443-9535982;Chr02:9535365-9535442;Chr02:9534828-9535364,Chr02:9535365-9535454|IntronR|Chr02:9535455-9535982;Chr02:9535365-9535454;Chr02:9534828-9535364,Chr02:9535365-9535473|IntronR|Chr02:9535474-9535982;Chr02:9535365-9535473;Chr02:9534828-9535364,Chr02:9536132-9536287|AltA|Chr02:9536288-9536516;Chr02:9536132-9536287;Chr02:9536132-9536516,Chr02:9536441-9536…
Potri.004G217600	Chr04:22425982-22426068|ExonS|Chr04:22426069-22426156;Chr04:22425982-22426068;Chr04:22425870-22425981,Chr04:22421642-22421645|AltD|Chr04:22421564-22421641;Chr04:22421642-22421645;Chr04:22421564-22421646,Chr04:22419876-22419954|AltA|Chr04:22419955-22421469;Chr04:22419876-22419954;Chr04:22419876-22421469,Chr04:22424195-22424276|IntronR|Chr04:22424277-22424336;Chr04:22424195-22424276;Chr04:22424142-…
Potri.019G004000	Chr19:402127-402366|IntronR|Chr19:402367-403533;Chr19:402127-402366;Chr19:401899-402126,Chr19:402281-402366|IntronR|Chr19:402367-403533;Chr19:402281-402366;Chr19:401898-402280
Potri.010G056600	Chr10:8619920-8620285|IntronR|Chr10:8619587-8619919;Chr10:8619920-8620285;Chr10:8620286-8620442,Chr10:8620443-8620532|IntronR|Chr10:8620286-8620442;Chr10:8620443-8620532;Chr10:8620533-8620583,Chr10:8620278-8620285|AltA|Chr10:8619920-8620277;Chr10:8620278-8620285;Chr10:8619920-8620285
Potri.013G000200	Chr13:14922-16122|IntronR|Chr13:14794-14921;Chr13:14922-16122;Chr13:16123-16387,Chr13:13601-13863|IntronR|Chr13:13565-13600;Chr13:13601-13863;Chr13:13864-14170,Chr13:14171-14576|IntronR|Chr13:13565-14170;Chr13:14171-14576;Chr13:14577-14676
Potri.T167600	scaffold_923:11566-11634|ExonS|scaffold_923:3548-11564;scaffold_923:11566-11634;scaffold_923:11635-11828
Potri.017G112200	Chr17:12790269-12790279|AltA|Chr17:12789755-12790268;Chr17:12790269-12790279;Chr17:12789755-12790279,Chr17:12789745-12789754|AltD|Chr17:12789755-12790268;Chr17:12789745-12789754;Chr17:12789745-12790268,Chr17:12793262-12793282|AltD|Chr17:12793283-12797169;Chr17:12793262-12793282;Chr17:12793262-12797169,Chr17:12780445-12780452|AltA|Chr17:12780366-12780444;Chr17:12780445-12780452;Chr17:12780366-1278…
Potri.010G157300	Chr10:16414635-16414638|AltA|Chr10:16414639-16414741;Chr10:16414635-16414638;Chr10:16414635-16414741,Chr10:16414804-16414959|IntronR|Chr10:16414960-16415312;Chr10:16414804-16414959;Chr10:16414742-16414803,Chr10:16413875-16413890|AltA|Chr10:16413891-16413994;Chr10:16413875-16413890;Chr10:16413875-16413994,Chr10:16414635-16414661|AltA|Chr10:16414662-16414741;Chr10:16414635-16414661;Chr10:16414635-1…
Potri.014G086000	Chr14:6772195-6772302|IntronR|Chr14:6772303-6772431;Chr14:6772195-6772302;Chr14:6771950-6772194,Chr14:6772195-6772311|IntronR|Chr14:6772312-6772431;Chr14:6772195-6772311;Chr14:6771950-6772194,Chr14:6772303-6772310|AltD|Chr14:6772195-6772302;Chr14:6772303-6772310;Chr14:6772195-6772311,Chr14:6774432-6775041|IntronR|Chr14:6775042-6775215;Chr14:6774432-6775041;Chr14:6773596-6774431
Potri.014G026800	Chr14:2272058-2272140|IntronR|Chr14:2271284-2272057;Chr14:2272058-2272140;Chr14:2272141-2272326
Potri.007G034000	Chr07:2625226-2625954|IntronR|Chr07:2625955-2626191;Chr07:2625226-2625954;Chr07:2624504-2625225,Chr07:2625594-2625635|ExonS|Chr07:2625636-2625829;Chr07:2625594-2625635;Chr07:2625226-2625593,Chr07:2625594-2625635|ExonS|Chr07:2625636-2625954;Chr07:2625594-2625635;Chr07:2625226-2625593,Chr07:2625594-2625678|ExonS|Chr07:2625679-2625829;Chr07:2625594-2625678;Chr07:2625226-2625593,Chr07:2625830-2625864…
Potri.007G121900	Chr07:14031794-14032719|IntronR|Chr07:14031689-14031793;Chr07:14031794-14032719;Chr07:14032720-14032833,Chr07:14031159-14031233|AltD|Chr07:14031234-14031322;Chr07:14031159-14031233;Chr07:14031159-14031322
Potri.002G010500	Chr02:614648-614683|IntronR|Chr02:614545-614647;Chr02:614648-614683;Chr02:614684-614715,Chr02:614716-614793|IntronR|Chr02:614545-614715;Chr02:614716-614793;Chr02:614794-615453,Chr02:615125-615303|IntronR|Chr02:614794-615124;Chr02:615125-615303;Chr02:615304-615453,Chr02:614545-614715|ExonS|Chr02:613316-614543;Chr02:614545-614715;Chr02:614716-614792,Chr02:614138-614141|AltD|Chr02:614142-614544;Chr0…
Potri.006G024300	Chr06:1707570-1707755|IntronR|Chr06:1707485-1707569;Chr06:1707570-1707755;Chr06:1707756-1707852
Potri.010G059600	Chr10:8832385-8832576|AltA|Chr10:8832577-8840065;Chr10:8832385-8832576;Chr10:8832385-8840065,Chr10:8833170-8833176|AltA|Chr10:8833177-8833307;Chr10:8833170-8833176;Chr10:8833170-8833307
Potri.018G083200	Chr18:11004682-11004686|AltA|Chr18:11004026-11004681;Chr18:11004682-11004686;Chr18:11004026-11004686,Chr18:11005010-11005020|AltA|Chr18:11004797-11005009;Chr18:11005010-11005020;Chr18:11004797-11005020,Chr18:11007379-11007416|AltA|Chr18:11007215-11007378;Chr18:11007379-11007416;Chr18:11007215-11007416,Chr18:11007215-11007378|IntronR|Chr18:11007061-11007214;Chr18:11007215-11007378;Chr18:11007379-1…
Potri.007G115000	Chr07:13625658-13625875|IntronR|Chr07:13625616-13625657;Chr07:13625658-13625875;Chr07:13625876-13625917,Chr07:13625616-13625657|ExonS|Chr07:13625521-13625614;Chr07:13625616-13625657;Chr07:13625658-13625874,Chr07:13620744-13620749|AltA|Chr07:13620408-13620743;Chr07:13620744-13620749;Chr07:13620408-13620749,Chr07:13625918-13625997|IntronR|Chr07:13625876-13625917;Chr07:13625918-13625997;Chr07:136259…
Potri.011G137500	Chr11:16071367-16071591|IntronR|Chr11:16071237-16071366;Chr11:16071367-16071591;Chr11:16071592-16071843,Chr11:16071472-16071591|IntronR|Chr11:16070842-16071471;Chr11:16071472-16071591;Chr11:16071592-16071843,Chr11:16071422-16071471|ExonS|Chr11:16071367-16071420;Chr11:16071422-16071471;Chr11:16071472-16071590
Potri.002G035800	Chr02:2295768-2295786|AltA|Chr02:2295787-2296605;Chr02:2295768-2295786;Chr02:2295768-2296605,Chr02:2297405-2297409|AltA|Chr02:2297410-2297605;Chr02:2297405-2297409;Chr02:2297405-2297605,Chr02:2291795-2291812|AltA|Chr02:2291813-2292286;Chr02:2291795-2291812;Chr02:2291795-2292286,Chr02:2297405-2297605|IntronR|Chr02:2297606-2297711;Chr02:2297405-2297605;Chr02:2297305-2297404,Chr02:2297410-2297605|In…
Potri.012G061400	Chr12:6615501-6615636|IntronR|Chr12:6615391-6615500;Chr12:6615501-6615636;Chr12:6615637-6616929,Chr12:6610465-6610642|ExonS|Chr12:6609739-6610463;Chr12:6610465-6610642;Chr12:6610643-6611309,Chr12:6610465-6610642|ExonS|Chr12:6609739-6610463;Chr12:6610465-6610642;Chr12:6610643-6611443,Chr12:6611311-6611444|AltA|Chr12:6610643-6611310;Chr12:6611311-6611444;Chr12:6610643-6611444,Chr12:6611894-6611924|…
Potri.007G039400	Chr07:3149830-3150179|IntronR|Chr07:3149481-3149829;Chr07:3149830-3150179;Chr07:3150180-3150256,Chr07:3150555-3150625|IntronR|Chr07:3150341-3150554;Chr07:3150555-3150625;Chr07:3150626-3150924,Chr07:3149481-3149485|AltA|Chr07:3149373-3149480;Chr07:3149481-3149485;Chr07:3149373-3149485
Potri.011G127100	Chr11:15219988-15220063|ExonS|Chr11:15219901-15219986;Chr11:15219988-15220063;Chr11:15220064-15221375,Chr11:15219901-15220977|IntronR|Chr11:15219714-15219900;Chr11:15219901-15220977;Chr11:15220978-15221050
Potri.013G155100	Chr13:15802385-15802588|IntronR|Chr13:15802075-15802384;Chr13:15802385-15802588;Chr13:15802589-15802891,Chr13:15801171-15801436|ExonS|Chr13:15800365-15801169;Chr13:15801171-15801436;Chr13:15801437-15801522,Chr13:15803284-15803328|AltA|Chr13:15802892-15803283;Chr13:15803284-15803328;Chr13:15802892-15803328,Chr13:15801748-15801838|IntronR|Chr13:15801524-15801747;Chr13:15801748-15801838;Chr13:158018…
Potri.001G357000	Chr01:36576921-36576921|AltD|Chr01:36576824-36576920;Chr01:36576921-36576921;Chr01:36576824-36576922,Chr01:36579004-36579111|IntronR|Chr01:36579112-36579212;Chr01:36579004-36579111;Chr01:36578919-36579003
Potri.011G024000	Chr11:1990296-1990304|AltD|Chr11:1990305-1990430;Chr11:1990296-1990304;Chr11:1990296-1990430,Chr11:2003243-2004399|IntronR|Chr11:2003098-2003242;Chr11:2003243-2004399;Chr11:2004400-2004526,Chr11:2002420-2002498|ExonS|Chr11:2002224-2002418;Chr11:2002420-2002498;Chr11:2002499-2002670,Chr11:2009486-2009490|AltA|Chr11:2008774-2009485;Chr11:2009486-2009490;Chr11:2008774-2009490,Chr11:1990029-1990093|A…
Potri.005G055400	Chr05:3922173-3922605|AltA|Chr05:3922606-3922777;Chr05:3922173-3922605;Chr05:3922173-3922777
Potri.001G208000	Chr01:20857585-20857785|ExonS|Chr01:20857786-20861086;Chr01:20857585-20857785;Chr01:20857097-20857584
Potri.019G051300	Chr19:7756054-7756376|IntronR|Chr19:7756002-7756053;Chr19:7756054-7756376;Chr19:7756377-7756441,Chr19:7756054-7756379|IntronR|Chr19:7756002-7756053;Chr19:7756054-7756379;Chr19:7756380-7756441,Chr19:7756442-7757519|IntronR|Chr19:7756377-7756441;Chr19:7756442-7757519;Chr19:7757520-7757583,Chr19:7756377-7756379|AltA|Chr19:7756054-7756376;Chr19:7756377-7756379;Chr19:7756054-7756379,Chr19:7755736-7755…
Potri.010G130300	Chr10:14553051-14553094|AltA|Chr10:14553095-14553232;Chr10:14553051-14553094;Chr10:14553051-14553232,Chr10:14553051-14553118|AltA|Chr10:14553119-14553232;Chr10:14553051-14553118;Chr10:14553051-14553232,Chr10:14553095-14553118|AltA|Chr10:14553119-14553232;Chr10:14553095-14553118;Chr10:14553095-14553232
Potri.014G147500	Chr14:11281506-11281508|AltA|Chr14:11281509-11282442;Chr14:11281506-11281508;Chr14:11281506-11282442
Potri.006G221100	Chr06:23366547-23366586|AltD|Chr06:23366025-23366546;Chr06:23366547-23366586;Chr06:23366025-23366587
Potri.009G030800	Chr09:4140454-4140547|IntronR|Chr09:4140373-4140453;Chr09:4140454-4140547;Chr09:4140548-4141061,Chr09:4140460-4140547|IntronR|Chr09:4140373-4140459;Chr09:4140460-4140547;Chr09:4140548-4141061,Chr09:4140772-4140808|IntronR|Chr09:4140809-4140907;Chr09:4140772-4140808;Chr09:4140692-4140771,Chr09:4140373-4140378|AltA|Chr09:4140229-4140372;Chr09:4140373-4140378;Chr09:4140229-4140378,Chr09:4140454-4140…
Potri.017G065600	Chr17:6352381-6352383|AltA|Chr17:6351577-6352380;Chr17:6352381-6352383;Chr17:6351577-6352383,Chr17:6351289-6351466|IntronR|Chr17:6351156-6351288;Chr17:6351289-6351466;Chr17:6351467-6351576,Chr17:6351156-6351288|ExonS|Chr17:6350525-6351154;Chr17:6351156-6351288;Chr17:6351289-6351465
Potri.001G122200	Chr01:9897203-9897298|ExonS|Chr01:9897299-9897389;Chr01:9897203-9897298;Chr01:9894506-9897202,Chr01:9894506-9894539|AltA|Chr01:9894540-9897202;Chr01:9894506-9894539;Chr01:9894506-9897202
Potri.009G135100	Chr09:10905691-10905834|ExonS|Chr09:10905835-10905938;Chr09:10905691-10905834;Chr09:10905498-10905690
Potri.014G157100	Chr14:12250449-12250539|ExonS|Chr14:12250540-12251129;Chr14:12250449-12250539;Chr14:12248005-12250448,Chr14:12251189-12251198|AltA|Chr14:12251199-12251289;Chr14:12251189-12251198;Chr14:12251189-12251289,Chr14:12251341-12251413|IntronR|Chr14:12251414-12251632;Chr14:12251341-12251413;Chr14:12251290-12251340
Potri.001G252000	Chr01:26173501-26173620|IntronR|Chr01:26173396-26173500;Chr01:26173501-26173620;Chr01:26173621-26173831,Chr01:26172056-26172633|ExonS|Chr01:26171958-26172054;Chr01:26172056-26172633;Chr01:26172634-26172818,Chr01:26173396-26173500|ExonS|Chr01:26173178-26173394;Chr01:26173396-26173500;Chr01:26173501-26173619,Chr01:26173396-26173620|AltA|Chr01:26173178-26173395;Chr01:26173396-26173620;Chr01:26173178…
Potri.014G041400	Chr14:3385143-3385337|IntronR|Chr14:3384828-3385142;Chr14:3385143-3385337;Chr14:3385338-3385371,Chr14:3386074-3386175|AltA|Chr14:3385851-3386073;Chr14:3386074-3386175;Chr14:3385851-3386175,Chr14:3386074-3386252|AltA|Chr14:3385851-3386073;Chr14:3386074-3386252;Chr14:3385851-3386252,Chr14:3386176-3386252|AltA|Chr14:3385851-3386175;Chr14:3386176-3386252;Chr14:3385851-3386252,Chr14:3387363-3387379|Al…
Potri.018G002000	Chr18:133503-133517|AltA|Chr18:133518-133741;Chr18:133503-133517;Chr18:133503-133741
Potri.005G198300	Chr05:21429936-21429939|AltA|Chr05:21429940-21430809;Chr05:21429936-21429939;Chr05:21429936-21430809,Chr05:21430951-21430953|AltA|Chr05:21430954-21431130;Chr05:21430951-21430953;Chr05:21430951-21431130,Chr05:21431276-21431319|AltA|Chr05:21431320-21431406;Chr05:21431276-21431319;Chr05:21431276-21431406,Chr05:21431276-21431406|IntronR|Chr05:21431407-21431502;Chr05:21431276-21431406;Chr05:21431131-2…
Potri.003G084100	Chr03:11158592-11158607|AltA|Chr03:11158608-11159486;Chr03:11158592-11158607;Chr03:11158592-11159486,Chr03:11158206-11158305|IntronR|Chr03:11158306-11158607;Chr03:11158206-11158305;Chr03:11157895-11158205,Chr03:11160612-11160745|IntronR|Chr03:11160746-11160847;Chr03:11160612-11160745;Chr03:11160558-11160611,Chr03:11158220-11158305|IntronR|Chr03:11158306-11158607;Chr03:11158220-11158305;Chr03:1115…
Potri.007G093400	Chr07:12031653-12031789|IntronR|Chr07:12031461-12031652;Chr07:12031653-12031789;Chr07:12031790-12032143,Chr07:12029057-12029059|AltA|Chr07:12027561-12029056;Chr07:12029057-12029059;Chr07:12027561-12029059,Chr07:12024275-12024528|IntronR|Chr07:12024235-12024274;Chr07:12024275-12024528;Chr07:12024529-12024648
Potri.T057800	scaffold_53:49788-49869|IntronR|scaffold_53:49728-49787;scaffold_53:49788-49869;scaffold_53:49870-49935,scaffold_53:49805-49869|IntronR|scaffold_53:49728-49804;scaffold_53:49805-49869;scaffold_53:49870-49935,scaffold_53:49788-49804|AltD|scaffold_53:49805-49869;scaffold_53:49788-49804;scaffold_53:49788-49869
Potri.013G050600	Chr13:3698412-3698921|IntronR|Chr13:3697953-3698411;Chr13:3698412-3698921;Chr13:3698922-3699732,Chr13:3698412-3699732|AltD|Chr13:3699733-3699921;Chr13:3698412-3699732;Chr13:3698412-3699921,Chr13:3697876-3697952|IntronR|Chr13:3697801-3697875;Chr13:3697876-3697952;Chr13:3697953-3698463,Chr13:3698412-3699921|IntronR|Chr13:3697953-3698411;Chr13:3698412-3699921;Chr13:3699922-3700362,Chr13:3698464-3699…
Potri.005G256500	Chr05:25636014-25636096|IntronR|Chr05:25636097-25636389;Chr05:25636014-25636096;Chr05:25635835-25636013,Chr05:25642438-25642661|AltD|Chr05:25637416-25642437;Chr05:25642438-25642661;Chr05:25637416-25642662,Chr05:25636014-25636096|IntronR|Chr05:25636097-25636389;Chr05:25636014-25636096;Chr05:25635732-25636013,Chr05:25643433-25643438|AltA|Chr05:25643439-25644129;Chr05:25643433-25643438;Chr05:2564343…
Potri.013G108600	Chr13:12200493-12200672|ExonS|Chr13:12200338-12200491;Chr13:12200493-12200672;Chr13:12200673-12200775
Potri.006G228700	Chr06:23959560-23959664|IntronR|Chr06:23959665-23959779;Chr06:23959560-23959664;Chr06:23959212-23959559,Chr06:23959560-23959683|IntronR|Chr06:23959684-23959779;Chr06:23959560-23959683;Chr06:23959212-23959559,Chr06:23962444-23962564|ExonS|Chr06:23962565-23962664;Chr06:23962444-23962564;Chr06:23962138-23962443,Chr06:23961895-23961904|AltA|Chr06:23961905-23962015;Chr06:23961895-23961904;Chr06:239618…
Potri.011G010300	Chr11:795288-795429|IntronR|Chr11:795170-795287;Chr11:795288-795429;Chr11:795430-795446,Chr11:795447-795558|IntronR|Chr11:795170-795446;Chr11:795447-795558;Chr11:795559-795621,Chr11:795622-795723|IntronR|Chr11:795550-795621;Chr11:795622-795723;Chr11:795724-795993,Chr11:795550-795558|AltA|Chr11:795447-795549;Chr11:795550-795558;Chr11:795447-795558,Chr11:795068-795169|IntronR|Chr11:794973-795067;Ch…
Potri.006G123000	Chr06:9853011-9853019|AltD|Chr06:9853020-9853342;Chr06:9853011-9853019;Chr06:9853011-9853342,Chr06:9852470-9852474|AltA|Chr06:9851929-9852469;Chr06:9852470-9852474;Chr06:9851929-9852474,Chr06:9848065-9848141|AltD|Chr06:9848142-9848300;Chr06:9848065-9848141;Chr06:9848065-9848300,Chr06:9848065-9848300|IntronR|Chr06:9847896-9848064;Chr06:9848065-9848300;Chr06:9848301-9848406,Chr06:9848142-9848300|In…
Potri.010G077900	Chr10:10314898-10315161|IntronR|Chr10:10315162-10315191;Chr10:10314898-10315161;Chr10:10314744-10314897,Chr10:10312069-10312098|ExonS|Chr10:10312099-10312185;Chr10:10312069-10312098;Chr10:10311940-10312068,Chr10:10314283-10314385|ExonS|Chr10:10314386-10314474;Chr10:10314283-10314385;Chr10:10313366-10314282,Chr10:10311940-10312068|IntronR|Chr10:10312069-10312098;Chr10:10311940-10312068;Chr10:10311…
Potri.006G233900	Chr06:24344426-24345267|IntronR|Chr06:24345268-24345905;Chr06:24344426-24345267;Chr06:24343124-24344425,Chr06:24344478-24345267|IntronR|Chr06:24345268-24345905;Chr06:24344478-24345267;Chr06:24343124-24344477,Chr06:24344426-24344477|AltA|Chr06:24344478-24345267;Chr06:24344426-24344477;Chr06:24344426-24345267
Potri.019G131400	Chr19:15708498-15709446|IntronR|Chr19:15709447-15709574;Chr19:15708498-15709446;Chr19:15708393-15708497,Chr19:15709885-15710077|IntronR|Chr19:15710078-15710163;Chr19:15709885-15710077;Chr19:15709778-15709884,Chr19:15709041-15709084|ExonS|Chr19:15709085-15709446;Chr19:15709041-15709084;Chr19:15708498-15709040,Chr19:15707331-15708391|AltD|Chr19:15707221-15707330;Chr19:15707331-15708391;Chr19:157072…
Potri.004G129700	Chr04:14350927-14351069|IntronR|Chr04:14350803-14350926;Chr04:14350927-14351069;Chr04:14351070-14351177
Potri.017G067600	Chr17:7342631-7342643|AltA|Chr17:7341917-7342630;Chr17:7342631-7342643;Chr17:7341917-7342643,Chr17:7341461-7341707|IntronR|Chr17:7341326-7341460;Chr17:7341461-7341707;Chr17:7341708-7341755,Chr17:7341461-7341866|IntronR|Chr17:7341313-7341460;Chr17:7341461-7341866;Chr17:7341867-7341916,Chr17:7341756-7341866|IntronR|Chr17:7341326-7341755;Chr17:7341756-7341866;Chr17:7341867-7341916,Chr17:7341708-7341…
Potri.005G225700	Chr05:23589531-23589656|IntronR|Chr05:23589061-23589530;Chr05:23589531-23589656;Chr05:23589657-23589778,Chr05:23590154-23590288|IntronR|Chr05:23589930-23590153;Chr05:23590154-23590288;Chr05:23590289-23590863
Potri.006G079700	Chr06:6037774-6037780|ExonS|Chr06:6037565-6037772;Chr06:6037774-6037780;Chr06:6037781-6037888,Chr06:6037774-6037889|AltA|Chr06:6037565-6037773;Chr06:6037774-6037889;Chr06:6037565-6037889,Chr06:6037565-6037568|AltD|Chr06:6037569-6037889;Chr06:6037565-6037568;Chr06:6037565-6037889
Potri.016G031600	Chr16:1788353-1788472|IntronR|Chr16:1788473-1788634;Chr16:1788353-1788472;Chr16:1788277-1788352,Chr16:1791056-1791059|AltA|Chr16:1791060-1791172;Chr16:1791056-1791059;Chr16:1791056-1791172
Potri.005G254900	Chr05:25558732-25558734|AltA|Chr05:25558558-25558731;Chr05:25558732-25558734;Chr05:25558558-25558734,Chr05:25559673-25559842|IntronR|Chr05:25559613-25559672;Chr05:25559673-25559842;Chr05:25559843-25560038,Chr05:25559271-25559304|AltA|Chr05:25558975-25559270;Chr05:25559271-25559304;Chr05:25558975-25559304
Potri.006G039100	Chr06:2766564-2767071|IntronR|Chr06:2766411-2766563;Chr06:2766564-2767071;Chr06:2767072-2767214
Potri.001G094600	Chr01:7449240-7449287|AltA|Chr01:7448980-7449239;Chr01:7449240-7449287;Chr01:7448980-7449287,Chr01:7448980-7448983|AltD|Chr01:7448984-7449239;Chr01:7448980-7448983;Chr01:7448980-7449239,Chr01:7449848-7450038|ExonS|Chr01:7449427-7449846;Chr01:7449848-7450038;Chr01:7450039-7450133,Chr01:7449427-7450134|IntronR|Chr01:7449240-7449426;Chr01:7449427-7450134;Chr01:7450135-7450212,Chr01:7449427-7449847|I…
Potri.006G032900	Chr06:2216064-2216420|AltA|Chr06:2215853-2216063;Chr06:2216064-2216420;Chr06:2215853-2216420
Potri.011G109800	Chr11:13413533-13413626|IntronR|Chr11:13413457-13413532;Chr11:13413533-13413626;Chr11:13413627-13413839,Chr11:13413587-13413717|IntronR|Chr11:13413457-13413586;Chr11:13413587-13413717;Chr11:13413718-13413839,Chr11:13414872-13415462|IntronR|Chr11:13414619-13414871;Chr11:13414872-13415462;Chr11:13415463-13415990,Chr11:13414885-13415462|IntronR|Chr11:13414636-13414884;Chr11:13414885-13415462;Chr11:1…
Potri.003G163600	Chr03:17446044-17446340|IntronR|Chr03:17445839-17446043;Chr03:17446044-17446340;Chr03:17446341-17446839,Chr03:17444163-17444238|ExonS|Chr03:17444028-17444161;Chr03:17444163-17444238;Chr03:17444239-17444322,Chr03:17444577-17444592|AltA|Chr03:17444493-17444576;Chr03:17444577-17444592;Chr03:17444493-17444592,Chr03:17441771-17441864|IntronR|Chr03:17441280-17441770;Chr03:17441771-17441864;Chr03:174418…
Potri.002G260100	Chr02:24903462-24903484|AltA|Chr02:24903368-24903461;Chr02:24903462-24903484;Chr02:24903368-24903484,Chr02:24906261-24906560|IntronR|Chr02:24906132-24906260;Chr02:24906261-24906560;Chr02:24906561-24906589,Chr02:24906782-24906828|AltA|Chr02:24906590-24906781;Chr02:24906782-24906828;Chr02:24906590-24906828
Potri.010G066000	Chr10:9337356-9337503|IntronR|Chr10:9337504-9337638;Chr10:9337356-9337503;Chr10:9335929-9337355,Chr10:9341715-9341722|AltA|Chr10:9341723-9341800;Chr10:9341715-9341722;Chr10:9341715-9341800,Chr10:9337356-9337439|IntronR|Chr10:9337440-9337882;Chr10:9337356-9337439;Chr10:9337251-9337355,Chr10:9337639-9337761|IntronR|Chr10:9337762-9337882;Chr10:9337639-9337761;Chr10:9337251-9337638,Chr10:9338298-9338…
Potri.013G064800	Chr13:4985187-4985223|AltA|Chr13:4984686-4985186;Chr13:4985187-4985223;Chr13:4984686-4985223,Chr13:4983021-4983029|AltA|Chr13:4982939-4983020;Chr13:4983021-4983029;Chr13:4982939-4983029,Chr13:4982848-4982901|IntronR|Chr13:4982713-4982847;Chr13:4982848-4982901;Chr13:4982902-4982938,Chr13:4983577-4983855|ExonS|Chr13:4983423-4983575;Chr13:4983577-4983855;Chr13:4983856-4984393
Potri.002G175000	Chr02:13370839-13371381|IntronR|Chr02:13371382-13371492;Chr02:13370839-13371381;Chr02:13370395-13370838,Chr02:13370395-13370838|ExonS|Chr02:13370839-13371381;Chr02:13370395-13370838;Chr02:13370266-13370394,Chr02:13370395-13371380|AltD|Chr02:13370266-13370394;Chr02:13370395-13371380;Chr02:13370266-13371381,Chr02:13370266-13370394|IntronR|Chr02:13370395-13370838;Chr02:13370266-13370394;Chr02:133701…
Potri.002G139600	Chr02:10349509-10349771|IntronR|Chr02:10349772-10349909;Chr02:10349509-10349771;Chr02:10348817-10349508,Chr02:10350703-10351204|IntronR|Chr02:10351205-10351303;Chr02:10350703-10351204;Chr02:10350658-10350702,Chr02:10350706-10351204|IntronR|Chr02:10351205-10351303;Chr02:10350706-10351204;Chr02:10350658-10350705,Chr02:10350703-10350705|AltA|Chr02:10350706-10351204;Chr02:10350703-10350705;Chr02:1035…
Potri.012G104500	Chr12:12864472-12864536|AltA|Chr12:12864372-12864471;Chr12:12864472-12864536;Chr12:12864372-12864536,Chr12:12866924-12867313|IntronR|Chr12:12866816-12866923;Chr12:12866924-12867313;Chr12:12867314-12867712
Potri.006G040300	Chr06:2864862-2865851|IntronR|Chr06:2865852-2866157;Chr06:2864862-2865851;Chr06:2864169-2864861,Chr06:2865286-2865851|IntronR|Chr06:2865852-2866157;Chr06:2865286-2865851;Chr06:2864169-2865285,Chr06:2866764-2866828|ExonS|Chr06:2866829-2867018;Chr06:2866764-2866828;Chr06:2866652-2866763,Chr06:2864862-2865285|AltA|Chr06:2865286-2865851;Chr06:2864862-2865285;Chr06:2864862-2865851,Chr06:2867067-286707…
Potri.006G227500	Chr06:23880608-23880670|AltA|Chr06:23880671-23880849;Chr06:23880608-23880670;Chr06:23880608-23880849,Chr06:23880608-23880674|AltA|Chr06:23880675-23880849;Chr06:23880608-23880674;Chr06:23880608-23880849,Chr06:23880671-23880674|AltA|Chr06:23880675-23880849;Chr06:23880671-23880674;Chr06:23880671-23880849,Chr06:23880671-23880849|IntronR|Chr06:23880850-23881008;Chr06:23880671-23880849;Chr06:23880436-2…
Potri.007G024600	Chr07:1869998-1870009|AltA|Chr07:1869917-1869997;Chr07:1869998-1870009;Chr07:1869917-1870009,Chr07:1870210-1870223|AltA|Chr07:1870123-1870209;Chr07:1870210-1870223;Chr07:1870123-1870223,Chr07:1872048-1872125|IntronR|Chr07:1871905-1872047;Chr07:1872048-1872125;Chr07:1872126-1872209,Chr07:1871896-1871904|AltA|Chr07:1871805-1871895;Chr07:1871896-1871904;Chr07:1871805-1871904,Chr07:1868640-1868656|Al…
Potri.016G071000	Chr16:5221545-5221633|IntronR|Chr16:5221347-5221544;Chr16:5221545-5221633;Chr16:5221634-5221733,Chr16:5218915-5218979|AltA|Chr16:5218599-5218914;Chr16:5218915-5218979;Chr16:5218599-5218979
Potri.004G162600	Chr04:18369335-18369598|IntronR|Chr04:18369599-18369841;Chr04:18369335-18369598;Chr04:18368167-18369334,Chr04:18367923-18368033|AltA|Chr04:18368034-18368166;Chr04:18367923-18368033;Chr04:18367923-18368166,Chr04:18368964-18369306|AltA|Chr04:18369307-18369397;Chr04:18368964-18369306;Chr04:18368964-18369397,Chr04:18370035-18370055|AltA|Chr04:18370056-18370153;Chr04:18370035-18370055;Chr04:18370035-1…
Potri.002G057100	Chr02:3815670-3815672|AltA|Chr02:3815673-3817080;Chr02:3815670-3815672;Chr02:3815670-3817080
Potri.011G059300	Chr11:5304641-5304646|AltA|Chr11:5304647-5305635;Chr11:5304641-5304646;Chr11:5304641-5305635
Potri.003G060700	Chr03:8837402-8838072|IntronR|Chr03:8838073-8838139;Chr03:8837402-8838072;Chr03:8837323-8837401
Potri.002G008600	Chr02:464716-464718|AltA|Chr02:464719-465301;Chr02:464716-464718;Chr02:464716-465301,Chr02:466017-466470|IntronR|Chr02:466471-466585;Chr02:466017-466470;Chr02:465948-466016,Chr02:465384-465386|AltA|Chr02:465387-465494;Chr02:465384-465386;Chr02:465384-465494
Potri.016G130000	Chr16:13238267-13238970|IntronR|Chr16:13237694-13238266;Chr16:13238267-13238970;Chr16:13238971-13239381,Chr16:13238267-13239226|IntronR|Chr16:13237694-13238266;Chr16:13238267-13239226;Chr16:13239227-13239381,Chr16:13238267-13239231|IntronR|Chr16:13237694-13238266;Chr16:13238267-13239231;Chr16:13239232-13239381,Chr16:13238556-13239226|IntronR|Chr16:13237694-13238555;Chr16:13238556-13239226;Chr16:1…
Potri.002G136200	Chr02:10123929-10124276|IntronR|Chr02:10124277-10124348;Chr02:10123929-10124276;Chr02:10122756-10123928,Chr02:10123957-10124276|IntronR|Chr02:10124277-10124348;Chr02:10123957-10124276;Chr02:10122756-10123956,Chr02:10123929-10123956|AltA|Chr02:10123957-10124276;Chr02:10123929-10123956;Chr02:10123929-10124276
Potri.017G129500	Chr17:14054107-14054110|AltA|Chr17:14054111-14054186;Chr17:14054107-14054110;Chr17:14054107-14054186
Potri.015G079500	Chr15:10460068-10460330|IntronR|Chr15:10459961-10460067;Chr15:10460068-10460330;Chr15:10460331-10460879,Chr15:10456294-10456298|AltD|Chr15:10456299-10456405;Chr15:10456294-10456298;Chr15:10456294-10456405,Chr15:10459083-10459213|AltD|Chr15:10459214-10459777;Chr15:10459083-10459213;Chr15:10459083-10459777,Chr15:10453386-10453480|IntronR|Chr15:10453272-10453385;Chr15:10453386-10453480;Chr15:1045348…
Potri.015G133400	Chr15:14336044-14336104|ExonS|Chr15:14336105-14336203;Chr15:14336044-14336104;Chr15:14335964-14336043,Chr15:14337251-14337326|AltD|Chr15:14336869-14337250;Chr15:14337251-14337326;Chr15:14336869-14337327,Chr15:14335527-14335616|IntronR|Chr15:14335617-14335713;Chr15:14335527-14335616;Chr15:14335432-14335526,Chr15:14337554-14337804|AltA|Chr15:14337805-14337904;Chr15:14337554-14337804;Chr15:14337554-…
Potri.001G098600	Chr01:7788383-7789051|IntronR|Chr01:7787823-7788382;Chr01:7788383-7789051;Chr01:7789052-7789264,Chr01:7788383-7789039|IntronR|Chr01:7787823-7788382;Chr01:7788383-7789039;Chr01:7789040-7789264,Chr01:7789040-7789051|AltA|Chr01:7788383-7789039;Chr01:7789040-7789051;Chr01:7788383-7789051
Potri.003G069500	Chr03:9777724-9778101|IntronR|Chr03:9778102-9778177;Chr03:9777724-9778101;Chr03:9777576-9777723,Chr03:9777769-9778101|IntronR|Chr03:9778102-9778177;Chr03:9777769-9778101;Chr03:9777576-9777768,Chr03:9777724-9777730|AltA|Chr03:9777731-9778101;Chr03:9777724-9777730;Chr03:9777724-9778101,Chr03:9777724-9777768|AltA|Chr03:9777769-9778101;Chr03:9777724-9777768;Chr03:9777724-9778101,Chr03:9777731-9777768…
Potri.013G093200	Chr13:9938016-9938057|AltD|Chr13:9936554-9938015;Chr13:9938016-9938057;Chr13:9936554-9938058,Chr13:9937308-9937416|ExonS|Chr13:9937417-9937917;Chr13:9937308-9937416;Chr13:9936533-9937307,Chr13:9936533-9936553|AltA|Chr13:9936554-9937307;Chr13:9936533-9936553;Chr13:9936533-9937307,Chr13:9937308-9937416|ExonS|Chr13:9937417-9937917;Chr13:9937308-9937416;Chr13:9936554-9937307
Potri.010G040000	Chr10:6731559-6731669|ExonS|Chr10:6731670-6731812;Chr10:6731559-6731669;Chr10:6731027-6731558,Chr10:6731189-6731558|IntronR|Chr10:6731559-6731669;Chr10:6731189-6731558;Chr10:6731127-6731188,Chr10:6731127-6731188|ExonS|Chr10:6731189-6731558;Chr10:6731127-6731188;Chr10:6731027-6731126,Chr10:6731127-6731669|ExonS|Chr10:6731670-6731812;Chr10:6731127-6731669;Chr10:6731027-6731126,Chr10:6731236-6731318…
Potri.008G152300	Chr08:10349633-10349743|IntronR|Chr08:10348862-10349632;Chr08:10349633-10349743;Chr08:10349744-10349957,Chr08:10347307-10347437|IntronR|Chr08:10347258-10347306;Chr08:10347307-10347437;Chr08:10347438-10347485,Chr08:10349958-10350203|IntronR|Chr08:10348862-10349957;Chr08:10349958-10350203;Chr08:10350204-10350616,Chr08:10346866-10347003|AltD|Chr08:10347004-10347109;Chr08:10346866-10347003;Chr08:1034…
Potri.004G045700	Chr04:3471868-3471992|IntronR|Chr04:3471993-3472322;Chr04:3471868-3471992;Chr04:3471702-3471867
Potri.011G145400	Chr11:16541945-16542010|ExonS|Chr11:16542011-16543721;Chr11:16541945-16542010;Chr11:16541858-16541944,Chr11:16544646-16544739|ExonS|Chr11:16544740-16544830;Chr11:16544646-16544739;Chr11:16544558-16544645,Chr11:16544670-16544739|ExonS|Chr11:16544740-16544830;Chr11:16544670-16544739;Chr11:16544558-16544669,Chr11:16544646-16544668|AltD|Chr11:16544558-16544645;Chr11:16544646-16544668;Chr11:16544558-1…
Potri.002G157000	Chr02:11799225-11799239|AltA|Chr02:11797312-11799224;Chr02:11799225-11799239;Chr02:11797312-11799239,Chr02:11801952-11801956|AltD|Chr02:11801957-11802376;Chr02:11801952-11801956;Chr02:11801952-11802376,Chr02:11802554-11802795|IntronR|Chr02:11802377-11802553;Chr02:11802554-11802795;Chr02:11802796-11803435,Chr02:11801957-11802160|AltD|Chr02:11802161-11802376;Chr02:11801957-11802160;Chr02:11801957-1…
Potri.001G073700	Chr01:5854207-5854452|IntronR|Chr01:5854037-5854206;Chr01:5854207-5854452;Chr01:5854453-5855256,Chr01:5854430-5855256|ExonS|Chr01:5854207-5854428;Chr01:5854430-5855256;Chr01:5855257-5856068,Chr01:5854430-5855914|ExonS|Chr01:5854207-5854428;Chr01:5854430-5855914;Chr01:5855915-5856068,Chr01:5854453-5855256|ExonS|Chr01:5854207-5854451;Chr01:5854453-5855256;Chr01:5855257-5856068,Chr01:5854453-5855914…
Potri.010G038900	Chr10:6592541-6592564|IntronR|Chr10:6592425-6592540;Chr10:6592541-6592564;Chr10:6592565-6593414,Chr10:6594990-6595131|IntronR|Chr10:6594969-6594989;Chr10:6594990-6595131;Chr10:6595132-6595364,Chr10:6594969-6594989|ExonS|Chr10:6594527-6594967;Chr10:6594969-6594989;Chr10:6594990-6595130,Chr10:6594969-6595131|AltA|Chr10:6594527-6594968;Chr10:6594969-6595131;Chr10:6594527-6595131
Potri.002G144600	Chr02:10759553-10759918|AltA|Chr02:10759919-10760429;Chr02:10759553-10759918;Chr02:10759553-10760429,Chr02:10759500-10759552|ExonS|Chr02:10759553-10760429;Chr02:10759500-10759552;Chr02:10759320-10759499,Chr02:10759830-10759918|ExonS|Chr02:10759919-10760429;Chr02:10759830-10759918;Chr02:10759553-10759829
Potri.008G175800	Chr08:12028446-12029382|IntronR|Chr08:12028165-12028445;Chr08:12028446-12029382;Chr08:12029383-12029479,Chr08:12028446-12029385|IntronR|Chr08:12028165-12028445;Chr08:12028446-12029385;Chr08:12029386-12029479,Chr08:12028446-12029419|IntronR|Chr08:12028165-12028445;Chr08:12028446-12029419;Chr08:12029420-12030716,Chr08:12028450-12029385|IntronR|Chr08:12028165-12028449;Chr08:12028450-12029385;Chr08:1…
Potri.008G091700	Chr08:5743507-5743734|IntronR|Chr08:5743735-5743923;Chr08:5743507-5743734;Chr08:5742099-5743506,Chr08:5743526-5743734|IntronR|Chr08:5743735-5743923;Chr08:5743526-5743734;Chr08:5742099-5743525,Chr08:5745243-5745561|IntronR|Chr08:5745562-5745960;Chr08:5745243-5745561;Chr08:5745174-5745242,Chr08:5743507-5743525|AltA|Chr08:5743526-5743734;Chr08:5743507-5743525;Chr08:5743507-5743734,Chr08:5744441-5744…
Potri.012G045000	Chr12:4124521-4124525|AltD|Chr12:4124526-4125297;Chr12:4124521-4124525;Chr12:4124521-4125297,Chr12:4125996-4125998|AltD|Chr12:4125999-4126142;Chr12:4125996-4125998;Chr12:4125996-4126142
Potri.015G118500	Chr15:13343514-13343628|AltA|Chr15:13343212-13343513;Chr15:13343514-13343628;Chr15:13343212-13343628
Potri.009G069800	Chr09:6894406-6894574|ExonS|Chr09:6894238-6894404;Chr09:6894406-6894574;Chr09:6894575-6895105,Chr09:6894139-6894143|AltA|Chr09:6892130-6894138;Chr09:6894139-6894143;Chr09:6892130-6894143
Potri.002G055500	Chr02:3713239-3713385|IntronR|Chr02:3713386-3713448;Chr02:3713239-3713385;Chr02:3712669-3713238,Chr02:3714663-3714685|ExonS|Chr02:3714686-3714772;Chr02:3714663-3714685;Chr02:3714482-3714662,Chr02:3714183-3714270|AltA|Chr02:3714271-3714409;Chr02:3714183-3714270;Chr02:3714183-3714409,Chr02:3714938-3715043|IntronR|Chr02:3715044-3715084;Chr02:3714938-3715043;Chr02:3714773-3714937,Chr02:3715085-371516…
Potri.019G079900	Chr19:11382750-11382867|ExonS|Chr19:11380443-11382748;Chr19:11382750-11382867;Chr19:11382868-11383406
Potri.001G136400	Chr01:10951290-10951432|AltA|Chr01:10951433-10954719;Chr01:10951290-10951432;Chr01:10951290-10954719
Potri.017G024900	Chr17:2294709-2294873|ExonS|Chr17:2291856-2294707;Chr17:2294709-2294873;Chr17:2294874-2297850
Potri.005G134400	Chr05:10934837-10934911|ExonS|Chr05:10934912-10935305;Chr05:10934837-10934911;Chr05:10934687-10934836,Chr05:10931286-10931316|AltA|Chr05:10931317-10931405;Chr05:10931286-10931316;Chr05:10931286-10931405,Chr05:10933737-10933743|AltA|Chr05:10933744-10934265;Chr05:10933737-10933743;Chr05:10933737-10934265,Chr05:10934355-10934358|AltA|Chr05:10934359-10934468;Chr05:10934355-10934358;Chr05:10934355-109…
Potri.009G054200	Chr09:5789640-5789963|IntronR|Chr09:5789578-5789639;Chr09:5789640-5789963;Chr09:5789964-5790047,Chr09:5795414-5795627|IntronR|Chr09:5795199-5795413;Chr09:5795414-5795627;Chr09:5795628-5795845,Chr09:5789575-5789639|ExonS|Chr09:5789495-5789573;Chr09:5789575-5789639;Chr09:5789640-5789962,Chr09:5789578-5789639|ExonS|Chr09:5789495-5789576;Chr09:5789578-5789639;Chr09:5789640-5789962,Chr09:5790792-57907…
Potri.009G012300	Chr09:2107823-2107828|AltA|Chr09:2107829-2108393;Chr09:2107823-2107828;Chr09:2107823-2108393
Potri.019G001100	Chr19:163793-163942|ExonS|Chr19:163943-164021;Chr19:163793-163942;Chr19:163706-163792,Chr19:163793-163953|ExonS|Chr19:163954-164021;Chr19:163793-163953;Chr19:163706-163792,Chr19:163943-163953|AltA|Chr19:163954-164021;Chr19:163943-163953;Chr19:163943-164021,Chr19:163954-164021|IntronR|Chr19:164022-164112;Chr19:163954-164021;Chr19:163793-163953,Chr19:163706-163792|IntronR|Chr19:163793-163953;Chr19:…
Potri.007G077400	Chr07:10140356-10140502|IntronR|Chr07:10140137-10140355;Chr07:10140356-10140502;Chr07:10140503-10141433,Chr07:10133338-10133341|AltA|Chr07:10132914-10133337;Chr07:10133338-10133341;Chr07:10132914-10133341,Chr07:10133338-10133379|AltA|Chr07:10132914-10133337;Chr07:10133338-10133379;Chr07:10132914-10133379,Chr07:10133342-10133379|AltA|Chr07:10132914-10133341;Chr07:10133342-10133379;Chr07:10132914-1…
Potri.010G055000	Chr10:8506228-8506231|AltA|Chr10:8504029-8506227;Chr10:8506228-8506231;Chr10:8504029-8506231,Chr10:8503990-8504028|ExonS|Chr10:8502502-8503988;Chr10:8503990-8504028;Chr10:8504029-8506226,Chr10:8502502-8502644|AltD|Chr10:8502645-8503989;Chr10:8502502-8502644;Chr10:8502502-8503989
Potri.010G019200	Chr10:2614509-2614517|AltA|Chr10:2614518-2614607;Chr10:2614509-2614517;Chr10:2614509-2614607,Chr10:2618943-2619038|ExonS|Chr10:2619039-2619322;Chr10:2618943-2619038;Chr10:2618640-2618942
Potri.015G040100	Chr15:3652932-3653152|IntronR|Chr15:3653153-3653368;Chr15:3652932-3653152;Chr15:3652601-3652931,Chr15:3655232-3655310|ExonS|Chr15:3655311-3656072;Chr15:3655232-3655310;Chr15:3655130-3655231,Chr15:3659096-3659151|AltA|Chr15:3659152-3659586;Chr15:3659096-3659151;Chr15:3659096-3659586,Chr15:3653952-3653968|AltA|Chr15:3653969-3654034;Chr15:3653952-3653968;Chr15:3653952-3654034,Chr15:3653340-3653368|A…
Potri.001G078500	Chr01:6210128-6210149|AltD|Chr01:6210150-6210777;Chr01:6210128-6210149;Chr01:6210128-6210777
Potri.008G046500	Chr08:2724650-2724891|IntronR|Chr08:2724460-2724649;Chr08:2724650-2724891;Chr08:2724892-2725283,Chr08:2725772-2725847|IntronR|Chr08:2725662-2725771;Chr08:2725772-2725847;Chr08:2725848-2726641,Chr08:2723101-2723121|AltA|Chr08:2722043-2723100;Chr08:2723101-2723121;Chr08:2722043-2723121
Potri.004G101500	Chr04:8898949-8898950|AltA|Chr04:8898868-8898948;Chr04:8898949-8898950;Chr04:8898868-8898950
Potri.008G121100	Chr08:7873472-7873531|AltA|Chr08:7873532-7874409;Chr08:7873472-7873531;Chr08:7873472-7874409
Potri.001G134800	Chr01:10831429-10831442|AltA|Chr01:10831443-10832237;Chr01:10831429-10831442;Chr01:10831429-10832237,Chr01:10833491-10833496|AltA|Chr01:10833497-10833902;Chr01:10833491-10833496;Chr01:10833491-10833902,Chr01:10834247-10834285|ExonS|Chr01:10834286-10834499;Chr01:10834247-10834285;Chr01:10834022-10834246
Potri.007G101500	Chr07:12675073-12675146|IntronR|Chr07:12674920-12675072;Chr07:12675073-12675146;Chr07:12675147-12675299
Potri.004G198200	Chr04:21067392-21067395|AltA|Chr04:21067396-21067879;Chr04:21067392-21067395;Chr04:21067392-21067879,Chr04:21067942-21067957|AltA|Chr04:21067958-21068051;Chr04:21067942-21067957;Chr04:21067942-21068051
Potri.009G162500	Chr09:12476000-12476078|IntronR|Chr09:12476079-12476541;Chr09:12476000-12476078;Chr09:12475575-12475999,Chr09:12476009-12476078|IntronR|Chr09:12476079-12476541;Chr09:12476009-12476078;Chr09:12475575-12476008,Chr09:12476000-12476008|AltA|Chr09:12476009-12476078;Chr09:12476000-12476008;Chr09:12476000-12476078,Chr09:12476000-12476078|IntronR|Chr09:12476079-12476541;Chr09:12476000-12476078;Chr09:1247…
Potri.013G110100	Chr13:12334183-12334727|IntronR|Chr13:12334728-12335001;Chr13:12334183-12334727;Chr13:12334078-12334182,Chr13:12334078-12334182|ExonS|Chr13:12334183-12334727;Chr13:12334078-12334182;Chr13:12333902-12334077,Chr13:12334078-12334609|ExonS|Chr13:12334610-12334727;Chr13:12334078-12334609;Chr13:12333902-12334077,Chr13:12334183-12334609|AltA|Chr13:12334610-12334727;Chr13:12334183-12334609;Chr13:12334183…
Potri.009G022200	Chr09:3382819-3382881|ExonS|Chr09:3382882-3387573;Chr09:3382819-3382881;Chr09:3382344-3382818,Chr09:3382819-3382919|ExonS|Chr09:3382920-3387573;Chr09:3382819-3382919;Chr09:3382344-3382818,Chr09:3382882-3382919|AltA|Chr09:3382920-3387573;Chr09:3382882-3382919;Chr09:3382882-3387573,Chr09:3388793-3388895|AltD|Chr09:3388375-3388792;Chr09:3388793-3388895;Chr09:3388375-3388896
Potri.005G089000	Chr05:6644160-6644256|AltA|Chr05:6644037-6644159;Chr05:6644160-6644256;Chr05:6644037-6644256
Potri.014G174600	Chr14:14172691-14172785|IntronR|Chr14:14172505-14172690;Chr14:14172691-14172785;Chr14:14172786-14173088
Potri.016G051900	Chr16:3331328-3331565|IntronR|Chr16:3330134-3331327;Chr16:3331328-3331565;Chr16:3331566-3332586,Chr16:3331328-3332019|IntronR|Chr16:3330134-3331327;Chr16:3331328-3332019;Chr16:3332020-3332586,Chr16:3326980-3327036|ExonS|Chr16:3326747-3326978;Chr16:3326980-3327036;Chr16:3327037-3327164,Chr16:3329409-3329412|AltA|Chr16:3329147-3329408;Chr16:3329409-3329412;Chr16:3329147-3329412,Chr16:3329618-332963…
Potri.005G061400	Chr05:4302252-4302274|AltA|Chr05:4302275-4302351;Chr05:4302252-4302274;Chr05:4302252-4302351,Chr05:4302138-4302140|AltD|Chr05:4301946-4302137;Chr05:4302138-4302140;Chr05:4301946-4302141,Chr05:4302544-4302623|IntronR|Chr05:4302624-4302749;Chr05:4302544-4302623;Chr05:4302352-4302543,Chr05:4303911-4304073|IntronR|Chr05:4304074-4304130;Chr05:4303911-4304073;Chr05:4303746-4303910,Chr05:4304537-4304540…
Potri.007G059100	Chr07:6337461-6337573|IntronR|Chr07:6337313-6337460;Chr07:6337461-6337573;Chr07:6337574-6337788,Chr07:6330830-6330867|AltA|Chr07:6330377-6330829;Chr07:6330830-6330867;Chr07:6330377-6330867,Chr07:6331849-6332169|IntronR|Chr07:6331780-6331848;Chr07:6331849-6332169;Chr07:6332170-6332295,Chr07:6330223-6330231|AltA|Chr07:6329751-6330222;Chr07:6330223-6330231;Chr07:6329751-6330231
Potri.002G080700	Chr02:5603490-5603502|AltA|Chr02:5603503-5603795;Chr02:5603490-5603502;Chr02:5603490-5603795
Potri.001G104300	Chr01:8311871-8312297|ExonS|Chr01:8312298-8312381;Chr01:8311871-8312297;Chr01:8311785-8311870,Chr01:8311785-8312181|IntronR|Chr01:8312182-8312516;Chr01:8311785-8312181;Chr01:8311701-8311784,Chr01:8311785-8312381|IntronR|Chr01:8312382-8312516;Chr01:8311785-8312381;Chr01:8311701-8311784,Chr01:8312517-8312662|IntronR|Chr01:8312663-8313427;Chr01:8312517-8312662;Chr01:8312382-8312516,Chr01:8314265-831…
Potri.007G134900	Chr07:14791235-14791271|AltA|Chr07:14791272-14792387;Chr07:14791235-14791271;Chr07:14791235-14792387
Potri.004G183600	Chr04:19987613-19987709|ExonS|Chr04:19987343-19987611;Chr04:19987613-19987709;Chr04:19987710-19987807,Chr04:19988501-19988563|ExonS|Chr04:19988213-19988499;Chr04:19988501-19988563;Chr04:19988564-19988962,Chr04:19987207-19987231|AltA|Chr04:19987019-19987206;Chr04:19987207-19987231;Chr04:19987019-19987231,Chr04:19988213-19988963|IntronR|Chr04:19988049-19988212;Chr04:19988213-19988963;Chr04:19988964…
Potri.006G217600	Chr06:23014994-23014996|AltD|Chr06:23014997-23015150;Chr06:23014994-23014996;Chr06:23014994-23015150,Chr06:23015904-23016004|IntronR|Chr06:23015688-23015903;Chr06:23015904-23016004;Chr06:23016005-23016403
Potri.009G169500	Chr09:12851335-12851952|AltA|Chr09:12851953-12852065;Chr09:12851335-12851952;Chr09:12851335-12852065,Chr09:12851384-12851493|IntronR|Chr09:12851065-12851383;Chr09:12851384-12851493;Chr09:12851494-12852147
Potri.006G073000	Chr06:5455992-5456697|IntronR|Chr06:5455933-5455991;Chr06:5455992-5456697;Chr06:5456698-5456999,Chr06:5456774-5456867|IntronR|Chr06:5456698-5456773;Chr06:5456774-5456867;Chr06:5456868-5456999,Chr06:5454454-5454544|ExonS|Chr06:5454326-5454452;Chr06:5454454-5454544;Chr06:5454545-5455347
Potri.008G006000	Chr08:350166-351251|AltD|Chr08:351252-351439;Chr08:350166-351251;Chr08:350166-351439,Chr08:351440-351505|AltA|Chr08:350166-351439;Chr08:351440-351505;Chr08:350166-351505,Chr08:351440-351508|AltA|Chr08:350166-351439;Chr08:351440-351508;Chr08:350166-351508,Chr08:351506-351508|AltA|Chr08:350166-351505;Chr08:351506-351508;Chr08:350166-351508,Chr08:350166-351256|AltD|Chr08:351257-351439;Chr08:350166-3…
Potri.008G039500	Chr08:2242564-2242661|IntronR|Chr08:2242085-2242563;Chr08:2242564-2242661;Chr08:2242662-2242867
Potri.018G089200	Chr18:11699101-11699213|IntronR|Chr18:11699214-11699338;Chr18:11699101-11699213;Chr18:11698858-11699100
Potri.004G121300	Chr04:11404631-11404769|ExonS|Chr04:11404770-11405349;Chr04:11404631-11404769;Chr04:11404393-11404630
Potri.018G039800	Chr18:3296793-3296862|IntronR|Chr18:3296863-3297084;Chr18:3296793-3296862;Chr18:3296697-3296792,Chr18:3296863-3297084|ExonS|Chr18:3297085-3297613;Chr18:3296863-3297084;Chr18:3296793-3296862,Chr18:3296793-3297084|AltA|Chr18:3297085-3297613;Chr18:3296793-3297084;Chr18:3296793-3297613
Potri.009G105300	Chr09:9195412-9195530|IntronR|Chr09:9195362-9195411;Chr09:9195412-9195530;Chr09:9195531-9195839,Chr09:9195531-9195613|IntronR|Chr09:9195362-9195530;Chr09:9195531-9195613;Chr09:9195614-9195839,Chr09:9197152-9197157|AltA|Chr09:9195840-9197151;Chr09:9197152-9197157;Chr09:9195840-9197157
Potri.006G132300	Chr06:10865154-10865202|ExonS|Chr06:10865087-10865152;Chr06:10865154-10865202;Chr06:10865203-10865303,Chr06:10865297-10865304|AltA|Chr06:10865203-10865296;Chr06:10865297-10865304;Chr06:10865203-10865304,Chr06:10865535-10865540|AltA|Chr06:10865389-10865534;Chr06:10865535-10865540;Chr06:10865389-10865540,Chr06:10864503-10864610|AltD|Chr06:10864611-10864749;Chr06:10864503-10864610;Chr06:10864503-108…
Potri.006G222200	Chr06:23474301-23474409|IntronR|Chr06:23474225-23474300;Chr06:23474301-23474409;Chr06:23474410-23474468,Chr06:23474469-23474588|IntronR|Chr06:23474410-23474468;Chr06:23474469-23474588;Chr06:23474589-23474725,Chr06:23472281-23472622|IntronR|Chr06:23472015-23472280;Chr06:23472281-23472622;Chr06:23472623-23472924,Chr06:23472690-23472829|IntronR|Chr06:23472623-23472689;Chr06:23472690-23472829;Chr06:2…
Potri.003G204400	Chr03:20528140-20528170|AltA|Chr03:20528171-20528760;Chr03:20528140-20528170;Chr03:20528140-20528760
Potri.008G044100	Chr08:2528379-2528779|IntronR|Chr08:2528780-2528870;Chr08:2528379-2528779;Chr08:2528295-2528378,Chr08:2527108-2527114|AltA|Chr08:2527115-2527207;Chr08:2527108-2527114;Chr08:2527108-2527207
Potri.003G053600	Chr03:7929561-7930704|IntronR|Chr03:7929384-7929560;Chr03:7929561-7930704;Chr03:7930705-7931826
Potri.003G171000	Chr03:18069099-18069199|IntronR|Chr03:18069200-18069488;Chr03:18069099-18069199;Chr03:18068106-18069098,Chr03:18071876-18071927|ExonS|Chr03:18071928-18072013;Chr03:18071876-18071927;Chr03:18071787-18071875,Chr03:18073058-18073227|ExonS|Chr03:18073228-18073489;Chr03:18073058-18073227;Chr03:18072734-18073057,Chr03:18073770-18073771|AltA|Chr03:18073772-18074147;Chr03:18073770-18073771;Chr03:18073770…
Potri.009G121400	Chr09:10156423-10156538|IntronR|Chr09:10156539-10156699;Chr09:10156423-10156538;Chr09:10156216-10156422,Chr09:10157916-10157978|AltA|Chr09:10157979-10158108;Chr09:10157916-10157978;Chr09:10157916-10158108
Potri.019G056300	Chr19:8775162-8775168|AltA|Chr19:8775169-8775752;Chr19:8775162-8775168;Chr19:8775162-8775752,Chr19:8775162-8775752|IntronR|Chr19:8775753-8775860;Chr19:8775162-8775752;Chr19:8774440-8775161,Chr19:8776964-8777025|AltA|Chr19:8777026-8778060;Chr19:8776964-8777025;Chr19:8776964-8778060,Chr19:8776964-8777064|AltA|Chr19:8777065-8778060;Chr19:8776964-8777064;Chr19:8776964-8778060
Potri.009G124800	Chr09:10378468-10378824|IntronR|Chr09:10378365-10378467;Chr09:10378468-10378824;Chr09:10378825-10378885,Chr09:10376544-10376551|AltD|Chr09:10376552-10376729;Chr09:10376544-10376551;Chr09:10376544-10376729,Chr09:10377791-10377818|AltD|Chr09:10377819-10378192;Chr09:10377791-10377818;Chr09:10377791-10378192,Chr09:10378468-10378824|IntronR|Chr09:10378365-10378467;Chr09:10378468-10378824;Chr09:1037882…
Potri.008G019400	Chr08:1032891-1032974|IntronR|Chr08:1032695-1032890;Chr08:1032891-1032974;Chr08:1032975-1033095
Potri.019G092100	Chr19:12288149-12288255|IntronR|Chr19:12288256-12288394;Chr19:12288149-12288255;Chr19:12287785-12288148
Potri.T037200	scaffold_38:11985-13255|IntronR|scaffold_38:11899-11984;scaffold_38:11985-13255;scaffold_38:13256-13524,scaffold_38:9167-9184|AltA|scaffold_38:9067-9166;scaffold_38:9167-9184;scaffold_38:9067-9184
Potri.006G185600	Chr06:19960684-19960778|ExonS|Chr06:19954861-19960682;Chr06:19960684-19960778;Chr06:19960779-19961487,Chr06:19961761-19961797|AltD|Chr06:19961798-19962682;Chr06:19961761-19961797;Chr06:19961761-19962682
Potri.001G352700	Chr01:36081745-36081757|AltA|Chr01:36080051-36081744;Chr01:36081745-36081757;Chr01:36080051-36081757
Potri.013G131600	Chr13:14285138-14285204|AltA|Chr13:14285205-14286527;Chr13:14285138-14285204;Chr13:14285138-14286527
Potri.016G144100	Chr16:14480679-14480682|AltD|Chr16:14480584-14480678;Chr16:14480679-14480682;Chr16:14480584-14480683,Chr16:14480910-14481034|IntronR|Chr16:14481035-14481196;Chr16:14480910-14481034;Chr16:14480835-14480909,Chr16:14482113-14482138|ExonS|Chr16:14482139-14482250;Chr16:14482113-14482138;Chr16:14482030-14482112,Chr16:14477970-14477983|AltD|Chr16:14477856-14477969;Chr16:14477970-14477983;Chr16:14477856-…
Potri.003G126100	Chr03:14696525-14696798|IntronR|Chr03:14696448-14696524;Chr03:14696525-14696798;Chr03:14696799-14696860
Potri.010G164300	Chr10:16853512-16853515|AltA|Chr10:16853418-16853511;Chr10:16853512-16853515;Chr10:16853418-16853515,Chr10:16854732-16854741|AltA|Chr10:16854091-16854731;Chr10:16854732-16854741;Chr10:16854091-16854741,Chr10:16853418-16853511|IntronR|Chr10:16853258-16853417;Chr10:16853418-16853511;Chr10:16853512-16853655,Chr10:16853418-16853515|IntronR|Chr10:16853258-16853417;Chr10:16853418-16853515;Chr10:1685351…
Potri.018G026400	Chr18:2102360-2102440|IntronR|Chr18:2102441-2102532;Chr18:2102360-2102440;Chr18:2101886-2102359,Chr18:2103002-2103365|IntronR|Chr18:2103366-2103406;Chr18:2103002-2103365;Chr18:2102631-2103001,Chr18:2103366-2103406|ExonS|Chr18:2103407-2103569;Chr18:2103366-2103406;Chr18:2103002-2103365,Chr18:2103002-2103406|AltA|Chr18:2103407-2103569;Chr18:2103002-2103406;Chr18:2103002-2103569,Chr18:2103656-210375…
Potri.001G043600	Chr01:3153788-3154155|IntronR|Chr01:3153682-3153787;Chr01:3153788-3154155;Chr01:3154156-3154304,Chr01:3154156-3154304|ExonS|Chr01:3153788-3154154;Chr01:3154156-3154304;Chr01:3154305-3154993,Chr01:3153788-3154304|AltD|Chr01:3154305-3154994;Chr01:3153788-3154304;Chr01:3153788-3154994
Potri.002G259000	Chr02:24771143-24771147|AltD|Chr02:24771027-24771142;Chr02:24771143-24771147;Chr02:24771027-24771148
Potri.005G206300	Chr05:22091920-22092547|IntronR|Chr05:22091613-22091919;Chr05:22091920-22092547;Chr05:22092548-22092613,Chr05:22091436-22091487|ExonS|Chr05:22091327-22091434;Chr05:22091436-22091487;Chr05:22091488-22091611
Potri.018G024800	Chr18:1981270-1981828|IntronR|Chr18:1981141-1981269;Chr18:1981270-1981828;Chr18:1981829-1981950,Chr18:1981301-1981828|IntronR|Chr18:1981141-1981300;Chr18:1981301-1981828;Chr18:1981829-1981950,Chr18:1981362-1981828|IntronR|Chr18:1981141-1981361;Chr18:1981362-1981828;Chr18:1981829-1981950,Chr18:1980772-1980851|ExonS|Chr18:1980587-1980770;Chr18:1980772-1980851;Chr18:1980852-1981139,Chr18:1980772-198…
Potri.004G015200	Chr04:972228-972507|IntronR|Chr04:971819-972227;Chr04:972228-972507;Chr04:972508-973638,Chr04:971759-971818|AltA|Chr04:971455-971758;Chr04:971759-971818;Chr04:971455-971818
Potri.014G095300	Chr14:7411734-7411738|AltA|Chr14:7411739-7412175;Chr14:7411734-7411738;Chr14:7411734-7412175,Chr14:7411519-7411636|IntronR|Chr14:7411637-7411738;Chr14:7411519-7411636;Chr14:7411421-7411518,Chr14:7416747-7417432|IntronR|Chr14:7417433-7417561;Chr14:7416747-7417432;Chr14:7415300-7416746
Potri.008G096800	Chr08:6051643-6051803|ExonS|Chr08:6051257-6051641;Chr08:6051643-6051803;Chr08:6051804-6052333,Chr08:6049594-6049641|AltA|Chr08:6049511-6049593;Chr08:6049594-6049641;Chr08:6049511-6049641,Chr08:6051053-6051074|AltA|Chr08:6050634-6051052;Chr08:6051053-6051074;Chr08:6050634-6051074,Chr08:6054969-6054974|AltA|Chr08:6054895-6054968;Chr08:6054969-6054974;Chr08:6054895-6054974,Chr08:6054969-6055037|AltA…
Potri.006G141900	Chr06:11974233-11974340|ExonS|Chr06:11974341-11975126;Chr06:11974233-11974340;Chr06:11973959-11974232,Chr06:11974233-11974350|ExonS|Chr06:11974351-11975126;Chr06:11974233-11974350;Chr06:11973959-11974232,Chr06:11975867-11976083|ExonS|Chr06:11976084-11976558;Chr06:11975867-11976083;Chr06:11975604-11975866,Chr06:11976180-11976304|ExonS|Chr06:11976305-11976558;Chr06:11976180-11976304;Chr06:11976084-…
Potri.014G145200	Chr14:11087575-11087643|IntronR|Chr14:11087644-11087737;Chr14:11087575-11087643;Chr14:11087432-11087574
Potri.002G142100	Chr02:10533574-10533912|IntronR|Chr02:10533518-10533573;Chr02:10533574-10533912;Chr02:10533913-10533986,Chr02:10533761-10533912|AltA|Chr02:10533574-10533760;Chr02:10533761-10533912;Chr02:10533574-10533912,Chr02:10534063-10534081|AltA|Chr02:10533987-10534062;Chr02:10534063-10534081;Chr02:10533987-10534081
Potri.002G026700	Chr02:1721297-1721302|AltA|Chr02:1721303-1721487;Chr02:1721297-1721302;Chr02:1721297-1721487,Chr02:1721533-1721537|AltA|Chr02:1721538-1722835;Chr02:1721533-1721537;Chr02:1721533-1722835
Potri.019G092800	Chr19:12325480-12325693|IntronR|Chr19:12325694-12325763;Chr19:12325480-12325693;Chr19:12325253-12325479,Chr19:12326962-12327026|AltD|Chr19:12326837-12326961;Chr19:12326962-12327026;Chr19:12326837-12327027
Potri.014G192800	Chr14:17983083-17983201|IntronR|Chr14:17982926-17983082;Chr14:17983083-17983201;Chr14:17983202-17983298,Chr14:17983380-17983783|AltA|Chr14:17983299-17983379;Chr14:17983380-17983783;Chr14:17983299-17983783,Chr14:17980059-17980067|AltD|Chr14:17980068-17980478;Chr14:17980059-17980067;Chr14:17980059-17980478,Chr14:17983380-17983432|AltA|Chr14:17983299-17983379;Chr14:17983380-17983432;Chr14:17983299-1…
Potri.015G090500	Chr15:11260568-11260604|AltA|Chr15:11260605-11260926;Chr15:11260568-11260604;Chr15:11260568-11260926,Chr15:11261720-11261762|AltA|Chr15:11261763-11261875;Chr15:11261720-11261762;Chr15:11261720-11261875,Chr15:11261717-11261762|AltA|Chr15:11261763-11261875;Chr15:11261717-11261762;Chr15:11261717-11261875,Chr15:11260438-11260440|AltD|Chr15:11260361-11260437;Chr15:11260438-11260440;Chr15:11260361-1126…
Potri.008G094700	Chr08:5938887-5938944|AltD|Chr08:5938677-5938886;Chr08:5938887-5938944;Chr08:5938677-5938945,Chr08:5938677-5938886|IntronR|Chr08:5938887-5939165;Chr08:5938677-5938886;Chr08:5936620-5938676,Chr08:5938677-5938945|IntronR|Chr08:5938946-5939165;Chr08:5938677-5938945;Chr08:5936620-5938676,Chr08:5938680-5938886|IntronR|Chr08:5938887-5939165;Chr08:5938680-5938886;Chr08:5936620-5938679,Chr08:5938677-5938…
Potri.004G054300	Chr04:4257907-4258135|IntronR|Chr04:4257758-4257906;Chr04:4257907-4258135;Chr04:4258136-4258412,Chr04:4257758-4257906|ExonS|Chr04:4255732-4257756;Chr04:4257758-4257906;Chr04:4257907-4258134,Chr04:4255513-4255554|AltA|Chr04:4255421-4255512;Chr04:4255513-4255554;Chr04:4255421-4255554,Chr04:4257758-4258135|AltA|Chr04:4255732-4257757;Chr04:4257758-4258135;Chr04:4255732-4258135
Potri.010G245000	Chr10:22001636-22001966|IntronR|Chr10:22001513-22001635;Chr10:22001636-22001966;Chr10:22001967-22002518,Chr10:22000899-22000904|AltA|Chr10:22000781-22000898;Chr10:22000899-22000904;Chr10:22000781-22000904,Chr10:22000926-22001175|IntronR|Chr10:22000899-22000925;Chr10:22000926-22001175;Chr10:22001176-22001291,Chr10:22000926-22001091|AltD|Chr10:22001092-22001175;Chr10:22000926-22001091;Chr10:2200092…
Potri.007G123400	Chr07:14110306-14110446|IntronR|Chr07:14110447-14110624;Chr07:14110306-14110446;Chr07:14109938-14110305
Potri.005G053700	Chr05:3831024-3831040|AltA|Chr05:3831041-3831146;Chr05:3831024-3831040;Chr05:3831024-3831146,Chr05:3831824-3831882|ExonS|Chr05:3831883-3832171;Chr05:3831824-3831882;Chr05:3831322-3831823,Chr05:3831824-3831917|ExonS|Chr05:3831918-3832171;Chr05:3831824-3831917;Chr05:3831322-3831823,Chr05:3831824-3831921|ExonS|Chr05:3831922-3832171;Chr05:3831824-3831921;Chr05:3831322-3831823,Chr05:3831918-3831921|Al…
Potri.003G034700	Chr03:4420331-4420340|AltA|Chr03:4420341-4420441;Chr03:4420331-4420340;Chr03:4420331-4420441,Chr03:4423937-4424091|AltD|Chr03:4423749-4423936;Chr03:4423937-4424091;Chr03:4423749-4424092
Potri.008G064800	Chr08:3923051-3923209|IntronR|Chr08:3923210-3923287;Chr08:3923051-3923209;Chr08:3922985-3923050,Chr08:3923083-3923209|IntronR|Chr08:3923210-3923287;Chr08:3923083-3923209;Chr08:3922985-3923082,Chr08:3923553-3923674|IntronR|Chr08:3923675-3923755;Chr08:3923553-3923674;Chr08:3923395-3923552,Chr08:3922014-3922058|ExonS|Chr08:3922059-3922137;Chr08:3922014-3922058;Chr08:3921546-3922013,Chr08:3922362-392…
Potri.014G060800	Chr14:4707807-4707847|AltD|Chr14:4707848-4707936;Chr14:4707807-4707847;Chr14:4707807-4707936,Chr14:4708094-4708110|AltD|Chr14:4708111-4708352;Chr14:4708094-4708110;Chr14:4708094-4708352,Chr14:4708964-4710178|IntronR|Chr14:4708875-4708963;Chr14:4708964-4710178;Chr14:4710179-4710293,Chr14:4708875-4708963|ExonS|Chr14:4708668-4708873;Chr14:4708875-4708963;Chr14:4708964-4710177,Chr14:4708353-4708390|A…
Potri.010G213300	Chr10:20137231-20137312|IntronR|Chr10:20137147-20137230;Chr10:20137231-20137312;Chr10:20137313-20137431,Chr10:20140195-20140425|IntronR|Chr10:20139291-20140194;Chr10:20140195-20140425;Chr10:20140426-20140489
Potri.001G147600	Chr01:12008746-12008751|AltA|Chr01:12008752-12009256;Chr01:12008746-12008751;Chr01:12008746-12009256,Chr01:12007742-12007840|IntronR|Chr01:12007841-12008751;Chr01:12007742-12007840;Chr01:12007577-12007741,Chr01:12008746-12009256|IntronR|Chr01:12009257-12009552;Chr01:12008746-12009256;Chr01:12007577-12008745,Chr01:12008752-12009256|IntronR|Chr01:12009257-12009552;Chr01:12008752-12009256;Chr01:1200…
Potri.010G170700	Chr10:17231068-17231825|IntronR|Chr10:17230873-17231067;Chr10:17231068-17231825;Chr10:17231826-17231909,Chr10:17232706-17232784|IntronR|Chr10:17232624-17232705;Chr10:17232706-17232784;Chr10:17232785-17232911,Chr10:17233328-17233941|IntronR|Chr10:17233105-17233327;Chr10:17233328-17233941;Chr10:17233942-17233996,Chr10:17230404-17230407|AltA|Chr10:17230166-17230403;Chr10:17230404-17230407;Chr10:1723…
Potri.008G160600	Chr08:10907270-10908427|IntronR|Chr08:10906619-10907269;Chr08:10907270-10908427;Chr08:10908428-10909319,Chr08:10906673-10907269|ExonS|Chr08:10903891-10906671;Chr08:10906673-10907269;Chr08:10907270-10908426
Potri.008G111700	Chr08:7116428-7116499|IntronR|Chr08:7116500-7116536;Chr08:7116428-7116499;Chr08:7116386-7116427,Chr08:7116537-7117105|IntronR|Chr08:7117106-7117185;Chr08:7116537-7117105;Chr08:7116500-7116536,Chr08:7117385-7117529|IntronR|Chr08:7117530-7117705;Chr08:7117385-7117529;Chr08:7117274-7117384,Chr08:7117706-7118173|IntronR|Chr08:7118174-7118211;Chr08:7117706-7118173;Chr08:7117530-7117705,Chr08:7117274-7…
Potri.004G190900	Chr04:20553608-20553704|IntronR|Chr04:20552929-20553607;Chr04:20553608-20553704;Chr04:20553705-20554010,Chr04:20552118-20552121|AltD|Chr04:20552122-20552217;Chr04:20552118-20552121;Chr04:20552118-20552217
Potri.006G093800	Chr06:7154049-7154151|IntronR|Chr06:7153953-7154048;Chr06:7154049-7154151;Chr06:7154152-7154198,Chr06:7153662-7153952|IntronR|Chr06:7153559-7153661;Chr06:7153662-7153952;Chr06:7153953-7154048,Chr06:7151882-7151884|AltA|Chr06:7151804-7151881;Chr06:7151882-7151884;Chr06:7151804-7151884,Chr06:7153399-7153414|AltA|Chr06:7153233-7153398;Chr06:7153399-7153414;Chr06:7153233-7153414
Potri.008G104100	Chr08:6611043-6611054|AltA|Chr08:6611055-6611371;Chr08:6611043-6611054;Chr08:6611043-6611371,Chr08:6611043-6611286|AltA|Chr08:6611287-6611371;Chr08:6611043-6611286;Chr08:6611043-6611371,Chr08:6611055-6611286|AltA|Chr08:6611287-6611371;Chr08:6611055-6611286;Chr08:6611055-6611371,Chr08:6611535-6611607|AltA|Chr08:6611608-6612416;Chr08:6611535-6611607;Chr08:6611535-6612416
Potri.001G333100	Chr01:33641336-33641562|IntronR|Chr01:33641195-33641335;Chr01:33641336-33641562;Chr01:33641563-33641724
Potri.001G239900	Chr01:25095579-25095612|ExonS|Chr01:25095613-25096188;Chr01:25095579-25095612;Chr01:25095439-25095578,Chr01:25095591-25095612|ExonS|Chr01:25095613-25096188;Chr01:25095591-25095612;Chr01:25095439-25095590,Chr01:25096209-25096220|AltA|Chr01:25096221-25096430;Chr01:25096209-25096220;Chr01:25096209-25096430,Chr01:25095579-25095589|AltD|Chr01:25095439-25095578;Chr01:25095579-25095589;Chr01:25095439-25…
Potri.006G187500	Chr06:20221996-20222046|ExonS|Chr06:20221865-20221994;Chr06:20221996-20222046;Chr06:20222047-20222316,Chr06:20222696-20222714|AltD|Chr06:20222715-20222834;Chr06:20222696-20222714;Chr06:20222696-20222834,Chr06:20224373-20224487|AltD|Chr06:20224488-20224659;Chr06:20224373-20224487;Chr06:20224373-20224659
Potri.001G120300	Chr01:9676961-9677066|IntronR|Chr01:9677067-9677432;Chr01:9676961-9677066;Chr01:9676882-9676960
Potri.009G137200	Chr09:11013906-11014242|IntronR|Chr09:11014243-11015345;Chr09:11013906-11014242;Chr09:11013824-11013905,Chr09:11014386-11014910|IntronR|Chr09:11014911-11015345;Chr09:11014386-11014910;Chr09:11014243-11014385,Chr09:11015115-11015191|IntronR|Chr09:11015192-11015345;Chr09:11015115-11015191;Chr09:11014243-11015114,Chr09:11015115-11015288|IntronR|Chr09:11015289-11015345;Chr09:11015115-11015288;Chr09:1…
Potri.017G061900	Chr17:5753768-5753898|IntronR|Chr17:5753899-5753970;Chr17:5753768-5753898;Chr17:5753762-5753767,Chr17:5753762-5753767|ExonS|Chr17:5753768-5753898;Chr17:5753762-5753767;Chr17:5753378-5753761,Chr17:5753782-5753897|IntronR|Chr17:5753898-5753970;Chr17:5753782-5753897;Chr17:5753762-5753781,Chr17:5753787-5753898|IntronR|Chr17:5753899-5753970;Chr17:5753787-5753898;Chr17:5753762-5753786,Chr17:5753798-575…
Potri.005G149900	Chr05:13459843-13460109|IntronR|Chr05:13457956-13459842;Chr05:13459843-13460109;Chr05:13460110-13460788
Potri.016G035500	Chr16:2087172-2087257|IntronR|Chr16:2086875-2087171;Chr16:2087172-2087257;Chr16:2087258-2087370,Chr16:2087258-2087370|ExonS|Chr16:2087172-2087256;Chr16:2087258-2087370;Chr16:2087371-2087839
Potri.008G118700	Chr08:7658333-7658550|IntronR|Chr08:7658021-7658332;Chr08:7658333-7658550;Chr08:7658551-7658869
Potri.005G110500	Chr05:8500141-8500225|IntronR|Chr05:8500226-8500472;Chr05:8500141-8500225;Chr05:8500087-8500140,Chr05:8502999-8503096|ExonS|Chr05:8503097-8505818;Chr05:8502999-8503096;Chr05:8500685-8502998,Chr05:8499898-8499928|AltA|Chr05:8499929-8500086;Chr05:8499898-8499928;Chr05:8499898-8500086,Chr05:8506159-8506163|AltA|Chr05:8506164-8506246;Chr05:8506159-8506163;Chr05:8506159-8506246,Chr05:8499898-8500086|I…
Potri.015G081000	Chr15:10549986-10550297|IntronR|Chr15:10550298-10550451;Chr15:10549986-10550297;Chr15:10549907-10549985,Chr15:10549817-10549906|IntronR|Chr15:10549907-10549985;Chr15:10549817-10549906;Chr15:10549726-10549816,Chr15:10551591-10551637|AltA|Chr15:10551638-10552725;Chr15:10551591-10551637;Chr15:10551591-10552725
Potri.006G129500	Chr06:10591118-10591308|IntronR|Chr06:10591309-10591621;Chr06:10591118-10591308;Chr06:10590999-10591117,Chr06:10591125-10591308|IntronR|Chr06:10591309-10591621;Chr06:10591125-10591308;Chr06:10590999-10591124,Chr06:10590147-10590167|AltA|Chr06:10590168-10590275;Chr06:10590147-10590167;Chr06:10590147-10590275,Chr06:10591118-10591124|AltA|Chr06:10591125-10591308;Chr06:10591118-10591124;Chr06:1059111…
Potri.011G121600	Chr11:14660788-14660870|IntronR|Chr11:14660871-14660938;Chr11:14660788-14660870;Chr11:14660727-14660787,Chr11:14664107-14664348|IntronR|Chr11:14664349-14664465;Chr11:14664107-14664348;Chr11:14664046-14664106,Chr11:14661223-14661258|ExonS|Chr11:14661259-14661413;Chr11:14661223-14661258;Chr11:14660939-14661222
Potri.014G070100	Chr14:5679319-5679344|AltA|Chr14:5679345-5679488;Chr14:5679319-5679344;Chr14:5679319-5679488
Potri.007G115900	Chr07:13701925-13701928|AltA|Chr07:13701484-13701924;Chr07:13701925-13701928;Chr07:13701484-13701928
Potri.014G109600	Chr14:8564676-8564708|AltA|Chr14:8564709-8565441;Chr14:8564676-8564708;Chr14:8564676-8565441
Potri.006G053400	Chr06:3876844-3877149|IntronR|Chr06:3876714-3876843;Chr06:3876844-3877149;Chr06:3877150-3877512,Chr06:3878314-3878401|IntronR|Chr06:3878178-3878313;Chr06:3878314-3878401;Chr06:3878402-3878447,Chr06:3876129-3876162|ExonS|Chr06:3875615-3876127;Chr06:3876129-3876162;Chr06:3876163-3876326,Chr06:3876163-3876327|IntronR|Chr06:3876129-3876162;Chr06:3876163-3876327;Chr06:3876328-3876432,Chr06:3878448-387…
Potri.006G234800	Chr06:24446388-24446506|IntronR|Chr06:24446182-24446387;Chr06:24446388-24446506;Chr06:24446507-24446933,Chr06:24443929-24443959|AltD|Chr06:24443960-24444050;Chr06:24443929-24443959;Chr06:24443929-24444050
Potri.004G118800	Chr04:11084838-11085046|IntronR|Chr04:11084654-11084837;Chr04:11084838-11085046;Chr04:11085047-11085524
Potri.010G237500	Chr10:21673990-21674204|ExonS|Chr10:21673892-21673988;Chr10:21673990-21674204;Chr10:21674205-21674338,Chr10:21673990-21674216|ExonS|Chr10:21673892-21673988;Chr10:21673990-21674216;Chr10:21674217-21674338,Chr10:21673494-21673637|AltA|Chr10:21672796-21673493;Chr10:21673494-21673637;Chr10:21672796-21673637,Chr10:21674205-21674216|AltD|Chr10:21674217-21674339;Chr10:21674205-21674216;Chr10:21674205-21…
Potri.014G131600	Chr14:10023454-10023514|ExonS|Chr14:10023329-10023452;Chr14:10023454-10023514;Chr14:10023515-10023608,Chr14:10025212-10025328|ExonS|Chr14:10023699-10025210;Chr14:10025212-10025328;Chr14:10025329-10025864,Chr14:10027580-10027681|IntronR|Chr14:10027523-10027579;Chr14:10027580-10027681;Chr14:10027682-10028107,Chr14:10027523-10027698|AltA|Chr14:10026183-10027522;Chr14:10027523-10027698;Chr14:10026183…
Potri.005G246600	Chr05:25058248-25058251|AltA|Chr05:25058075-25058247;Chr05:25058248-25058251;Chr05:25058075-25058251
Potri.006G242200	Chr06:25089948-25090262|IntronR|Chr06:25090263-25090383;Chr06:25089948-25090262;Chr06:25089368-25089947,Chr06:25090891-25091123|IntronR|Chr06:25091124-25091217;Chr06:25090891-25091123;Chr06:25089445-25090890
Potri.019G126300	Chr19:15325069-15325130|AltD|Chr19:15324463-15325068;Chr19:15325069-15325130;Chr19:15324463-15325131,Chr19:15325282-15326073|IntronR|Chr19:15326074-15326457;Chr19:15325282-15326073;Chr19:15325132-15325281,Chr19:15325282-15325344|AltA|Chr19:15325345-15326073;Chr19:15325282-15325344;Chr19:15325282-15326073
Potri.018G000700	Chr18:62704-62859|ExonS|Chr18:61390-62702;Chr18:62704-62859;Chr18:62860-63032
Potri.008G035800	Chr08:1985984-1985987|AltA|Chr08:1985555-1985983;Chr08:1985984-1985987;Chr08:1985555-1985987,Chr08:1987613-1987615|AltD|Chr08:1987616-1988182;Chr08:1987613-1987615;Chr08:1987613-1988182,Chr08:1987316-1987506|IntronR|Chr08:1987221-1987315;Chr08:1987316-1987506;Chr08:1987507-1987612,Chr08:1985984-1985987|AltA|Chr08:1985460-1985983;Chr08:1985984-1985987;Chr08:1985460-1985987,Chr08:1987613-1988182|In…
Potri.007G082300	Chr07:10642637-10642639|AltA|Chr07:10642181-10642636;Chr07:10642637-10642639;Chr07:10642181-10642639,Chr07:10641720-10641767|AltA|Chr07:10641042-10641719;Chr07:10641720-10641767;Chr07:10641042-10641767
Potri.009G145800	Chr09:11542003-11542113|IntronR|Chr09:11541946-11542002;Chr09:11542003-11542113;Chr09:11542114-11542193,Chr09:11543618-11545355|IntronR|Chr09:11543549-11543617;Chr09:11543618-11545355;Chr09:11545356-11545427,Chr09:11543443-11543449|AltD|Chr09:11543450-11543548;Chr09:11543443-11543449;Chr09:11543443-11543548,Chr09:11542003-11542113|IntronR|Chr09:11541946-11542002;Chr09:11542003-11542113;Chr09:1154…
Potri.001G289000	Chr01:29445653-29445772|IntronR|Chr01:29445773-29445916;Chr01:29445653-29445772;Chr01:29445543-29445652,Chr01:29444714-29444801|ExonS|Chr01:29444802-29445146;Chr01:29444714-29444801;Chr01:29444517-29444713,Chr01:29444714-29444805|ExonS|Chr01:29444806-29445146;Chr01:29444714-29444805;Chr01:29444517-29444713,Chr01:29445219-29445223|AltA|Chr01:29445224-29445341;Chr01:29445219-29445223;Chr01:29445219…
Potri.009G025300	Chr09:3652555-3652631|IntronR|Chr09:3652453-3652554;Chr09:3652555-3652631;Chr09:3652632-3652669,Chr09:3650018-3650021|AltA|Chr09:3649337-3650017;Chr09:3650018-3650021;Chr09:3649337-3650021,Chr09:3656991-3657022|AltA|Chr09:3656916-3656990;Chr09:3656991-3657022;Chr09:3656916-3657022,Chr09:3658558-3658576|AltA|Chr09:3658482-3658557;Chr09:3658558-3658576;Chr09:3658482-3658576,Chr09:3650576-3650594|Al…
Potri.001G248100	Chr01:25797359-25797571|IntronR|Chr01:25797264-25797358;Chr01:25797359-25797571;Chr01:25797572-25797647,Chr01:25797264-25797358|ExonS|Chr01:25797120-25797262;Chr01:25797264-25797358;Chr01:25797359-25797570,Chr01:25797264-25797275|AltA|Chr01:25797120-25797263;Chr01:25797264-25797275;Chr01:25797120-25797275,Chr01:25797264-25797571|AltA|Chr01:25797120-25797263;Chr01:25797264-25797571;Chr01:25797120-…
Potri.006G125500	Chr06:10103477-10103492|AltA|Chr06:10103381-10103476;Chr06:10103477-10103492;Chr06:10103381-10103492,Chr06:10100247-10100364|IntronR|Chr06:10100094-10100246;Chr06:10100247-10100364;Chr06:10100365-10100530
Potri.012G130500	Chr12:14726654-14726658|AltA|Chr12:14726659-14727526;Chr12:14726654-14726658;Chr12:14726654-14727526,Chr12:14725362-14725374|AltD|Chr12:14724796-14725361;Chr12:14725362-14725374;Chr12:14724796-14725375,Chr12:14728232-14728309|ExonS|Chr12:14728310-14728405;Chr12:14728232-14728309;Chr12:14728109-14728231,Chr12:14730130-14730140|AltD|Chr12:14729999-14730129;Chr12:14730130-14730140;Chr12:14729999-147…
Potri.008G007500	Chr08:406460-406467|AltA|Chr08:406290-406459;Chr08:406460-406467;Chr08:406290-406467,Chr08:407924-407951|AltA|Chr08:407790-407923;Chr08:407924-407951;Chr08:407790-407951,Chr08:404701-404818|AltD|Chr08:404819-404925;Chr08:404701-404818;Chr08:404701-404925,Chr08:408766-408843|IntronR|Chr08:408685-408765;Chr08:408766-408843;Chr08:408844-409014,Chr08:405970-405982|AltD|Chr08:405983-406117;Chr08:40597…
Potri.004G035800	Chr04:2677384-2677388|AltA|Chr04:2677389-2677529;Chr04:2677384-2677388;Chr04:2677384-2677529,Chr04:2677123-2677150|AltD|Chr04:2677038-2677122;Chr04:2677123-2677150;Chr04:2677038-2677151,Chr04:2677789-2677791|AltD|Chr04:2677621-2677788;Chr04:2677789-2677791;Chr04:2677621-2677792,Chr04:2677030-2677037|AltA|Chr04:2677038-2677122;Chr04:2677030-2677037;Chr04:2677030-2677122,Chr04:2677030-2677037|AltA|…
Potri.006G221800	Chr06:23443738-23443825|IntronR|Chr06:23443608-23443737;Chr06:23443738-23443825;Chr06:23443826-23444720,Chr06:23443738-23443808|IntronR|Chr06:23443608-23443737;Chr06:23443738-23443808;Chr06:23443809-23444720,Chr06:23443809-23443825|AltA|Chr06:23443738-23443808;Chr06:23443809-23443825;Chr06:23443738-23443825
Potri.009G030100	Chr09:4069604-4069610|AltA|Chr09:4069611-4070500;Chr09:4069604-4069610;Chr09:4069604-4070500
Potri.017G013900	Chr17:1158771-1158900|IntronR|Chr17:1158659-1158770;Chr17:1158771-1158900;Chr17:1158901-1158996
Potri.016G033100	Chr16:1885397-1885521|IntronR|Chr16:1885522-1885674;Chr16:1885397-1885521;Chr16:1885104-1885396,Chr16:1886164-1886343|IntronR|Chr16:1886344-1886460;Chr16:1886164-1886343;Chr16:1886105-1886163
Potri.006G156200	Chr06:14303477-14303602|IntronR|Chr06:14303603-14303829;Chr06:14303477-14303602;Chr06:14303351-14303476,Chr06:14303479-14303603|IntronR|Chr06:14303604-14303829;Chr06:14303479-14303603;Chr06:14303351-14303478
Potri.004G153100	Chr04:17471844-17471960|IntronR|Chr04:17471961-17472163;Chr04:17471844-17471960;Chr04:17471748-17471843
Potri.010G208900	Chr10:19839019-19839109|IntronR|Chr10:19838871-19839018;Chr10:19839019-19839109;Chr10:19839110-19839195,Chr10:19839019-19839119|IntronR|Chr10:19838871-19839018;Chr10:19839019-19839119;Chr10:19839120-19839195,Chr10:19841494-19841566|ExonS|Chr10:19839196-19841492;Chr10:19841494-19841566;Chr10:19841567-19841966,Chr10:19839110-19839119|AltA|Chr10:19839019-19839109;Chr10:19839110-19839119;Chr10:198390…
Potri.002G056100	Chr02:3755054-3756152|ExonS|Chr02:3753735-3755052;Chr02:3755054-3756152;Chr02:3756153-3756356
Potri.002G162900	Chr02:12301488-12301516|AltA|Chr02:12301517-12301594;Chr02:12301488-12301516;Chr02:12301488-12301594,Chr02:12301561-12301593|AltD|Chr02:12301488-12301560;Chr02:12301561-12301593;Chr02:12301488-12301594,Chr02:12302338-12302341|AltD|Chr02:12302240-12302337;Chr02:12302338-12302341;Chr02:12302240-12302342,Chr02:12300854-12301011|IntronR|Chr02:12301012-12301126;Chr02:12300854-12301011;Chr02:12300731-1…
Potri.008G185200	Chr08:12702341-12702445|IntronR|Chr08:12701900-12702340;Chr08:12702341-12702445;Chr08:12702446-12702690
Potri.018G145800	Chr18:16537539-16537540|AltA|Chr18:16537357-16537538;Chr18:16537539-16537540;Chr18:16537357-16537540,Chr18:16536384-16536390|AltA|Chr18:16535554-16536383;Chr18:16536384-16536390;Chr18:16535554-16536390,Chr18:16536809-16536821|AltA|Chr18:16536636-16536808;Chr18:16536809-16536821;Chr18:16536636-16536821,Chr18:16537266-16537276|AltA|Chr18:16537146-16537265;Chr18:16537266-16537276;Chr18:16537146-1653…
Potri.008G205400	Chr08:14863091-14863094|AltA|Chr08:14863095-14863223;Chr08:14863091-14863094;Chr08:14863091-14863223,Chr08:14863091-14863125|AltA|Chr08:14863126-14863223;Chr08:14863091-14863125;Chr08:14863091-14863223,Chr08:14863095-14863125|AltA|Chr08:14863126-14863223;Chr08:14863095-14863125;Chr08:14863095-14863223,Chr08:14863641-14863647|AltA|Chr08:14863648-14863933;Chr08:14863641-14863647;Chr08:14863641-1486…
Potri.004G201400	Chr04:21255975-21256001|AltD|Chr04:21256002-21256078;Chr04:21255975-21256001;Chr04:21255975-21256078,Chr04:21256113-21256356|IntronR|Chr04:21256079-21256112;Chr04:21256113-21256356;Chr04:21256357-21256523,Chr04:21255975-21256078|IntronR|Chr04:21255928-21255974;Chr04:21255975-21256078;Chr04:21256079-21256112,Chr04:21256002-21256078|IntronR|Chr04:21255928-21256001;Chr04:21256002-21256078;Chr04:2125…
Potri.008G054500	Chr08:3214500-3214675|IntronR|Chr08:3214676-3214816;Chr08:3214500-3214675;Chr08:3213717-3214499,Chr08:3214676-3214816|ExonS|Chr08:3214817-3214933;Chr08:3214676-3214816;Chr08:3214500-3214675,Chr08:3214500-3214816|AltA|Chr08:3214817-3214933;Chr08:3214500-3214816;Chr08:3214500-3214933,Chr08:3215565-3215571|AltA|Chr08:3215572-3215910;Chr08:3215565-3215571;Chr08:3215565-3215910,Chr08:3216137-3216159|A…
Potri.003G056100	Chr03:8292505-8293072|IntronR|Chr03:8292246-8292504;Chr03:8292505-8293072;Chr03:8293073-8293268,Chr03:8291050-8291273|ExonS|Chr03:8290848-8291048;Chr03:8291050-8291273;Chr03:8291274-8292244,Chr03:8291202-8291273|ExonS|Chr03:8290848-8291200;Chr03:8291202-8291273;Chr03:8291274-8292244,Chr03:8291050-8291201|AltA|Chr03:8290848-8291049;Chr03:8291050-8291201;Chr03:8290848-8291201,Chr03:8292505-8293072|…
Potri.013G020400	Chr13:1352078-1352082|AltD|Chr13:1352083-1352187;Chr13:1352078-1352082;Chr13:1352078-1352187,Chr13:1355263-1355375|IntronR|Chr13:1355145-1355262;Chr13:1355263-1355375;Chr13:1355376-1355903,Chr13:1350058-1350145|ExonS|Chr13:1349836-1350056;Chr13:1350058-1350145;Chr13:1350146-1351090,Chr13:1351263-1351872|AltD|Chr13:1351873-1351974;Chr13:1351263-1351872;Chr13:1351263-1351974
Potri.017G030100	Chr17:2634521-2634562|IntronR|Chr17:2634342-2634520;Chr17:2634521-2634562;Chr17:2634563-2635408
Potri.014G152600	Chr14:11845557-11845658|ExonS|Chr14:11845659-11845814;Chr14:11845557-11845658;Chr14:11845419-11845556
Potri.007G026900	Chr07:2046845-2047099|IntronR|Chr07:2047100-2047827;Chr07:2046845-2047099;Chr07:2046545-2046844,Chr07:2046845-2047182|IntronR|Chr07:2047183-2047827;Chr07:2046845-2047182;Chr07:2046545-2046844,Chr07:2048909-2049089|IntronR|Chr07:2049090-2050291;Chr07:2048909-2049089;Chr07:2048827-2048908,Chr07:2048909-2050228|IntronR|Chr07:2050229-2050291;Chr07:2048909-2050228;Chr07:2048827-2048908,Chr07:2047828-2…
Potri.T051700	scaffold_48:132388-132508|IntronR|scaffold_48:132509-132752;scaffold_48:132388-132508;scaffold_48:132244-132387,scaffold_48:132753-132894|IntronR|scaffold_48:132895-133184;scaffold_48:132753-132894;scaffold_48:132509-132752
Potri.001G292300	Chr01:29767265-29767385|IntronR|Chr01:29767386-29767695;Chr01:29767265-29767385;Chr01:29767173-29767264,Chr01:29767304-29767385|IntronR|Chr01:29767386-29767695;Chr01:29767304-29767385;Chr01:29767173-29767303,Chr01:29767265-29767303|AltA|Chr01:29767304-29767385;Chr01:29767265-29767303;Chr01:29767265-29767385
Potri.001G068100	Chr01:5430264-5431263|IntronR|Chr01:5429875-5430263;Chr01:5430264-5431263;Chr01:5431264-5431505,Chr01:5431264-5431505|ExonS|Chr01:5430264-5431262;Chr01:5431264-5431505;Chr01:5431506-5431968,Chr01:5430264-5431505|AltD|Chr01:5431506-5431969;Chr01:5430264-5431505;Chr01:5430264-5431969
Potri.006G072400	Chr06:5376139-5376140|AltA|Chr06:5376141-5376249;Chr06:5376139-5376140;Chr06:5376139-5376249
Potri.002G160500	Chr02:12100802-12100934|IntronR|Chr02:12100684-12100801;Chr02:12100802-12100934;Chr02:12100935-12101313,Chr02:12094334-12094340|AltA|Chr02:12094211-12094333;Chr02:12094334-12094340;Chr02:12094211-12094340,Chr02:12095483-12095596|IntronR|Chr02:12095331-12095482;Chr02:12095483-12095596;Chr02:12095597-12095779,Chr02:12100802-12100934|IntronR|Chr02:12100684-12100801;Chr02:12100802-12100934;Chr02:1210…
Potri.016G084300	Chr16:6583301-6584055|IntronR|Chr16:6582819-6583300;Chr16:6583301-6584055;Chr16:6584056-6584167,Chr16:6583418-6584162|AltD|Chr16:6584163-6584648;Chr16:6583418-6584162;Chr16:6583418-6584648,Chr16:6583301-6584055|IntronR|Chr16:6582819-6583300;Chr16:6583301-6584055;Chr16:6584056-6584162,Chr16:6583305-6584055|IntronR|Chr16:6582819-6583304;Chr16:6583305-6584055;Chr16:6584056-6584162,Chr16:6583301-6583…
Potri.015G103600	Chr15:12173222-12173329|IntronR|Chr15:12173098-12173221;Chr15:12173222-12173329;Chr15:12173330-12173905
Potri.004G078300	Chr04:6479575-6479708|IntronR|Chr04:6479709-6479811;Chr04:6479575-6479708;Chr04:6479498-6479574
Potri.001G185900	Chr01:16310783-16310827|ExonS|Chr01:16310828-16310984;Chr01:16310783-16310827;Chr01:16310146-16310782,Chr01:16311045-16311218|IntronR|Chr01:16311219-16311284;Chr01:16311045-16311218;Chr01:16310985-16311044,Chr01:16313073-16313157|IntronR|Chr01:16313158-16313328;Chr01:16313073-16313157;Chr01:16312868-16313072
Potri.016G109000	Chr16:11194801-11194820|AltA|Chr16:11194707-11194800;Chr16:11194801-11194820;Chr16:11194707-11194820
Potri.T110200	scaffold_169:72686-72749|AltD|scaffold_169:72516-72685;scaffold_169:72686-72749;scaffold_169:72516-72750
Potri.T154400	scaffold_608:7721-7747|AltD|scaffold_608:7748-8281;scaffold_608:7721-7747;scaffold_608:7721-8281,scaffold_608:7721-7755|AltD|scaffold_608:7756-8281;scaffold_608:7721-7755;scaffold_608:7721-8281,scaffold_608:7748-7755|AltD|scaffold_608:7756-8281;scaffold_608:7748-7755;scaffold_608:7748-8281
Potri.019G133500	Chr19:15847621-15848053|IntronR|Chr19:15848054-15848128;Chr19:15847621-15848053;Chr19:15847499-15847620,Chr19:15849010-15849148|ExonS|Chr19:15849149-15849242;Chr19:15849010-15849148;Chr19:15848129-15849009,Chr19:15849243-15849331|ExonS|Chr19:15849332-15849587;Chr19:15849243-15849331;Chr19:15848129-15849242,Chr19:15849705-15849708|AltA|Chr19:15849709-15849877;Chr19:15849705-15849708;Chr19:15849705…
Potri.002G245500	Chr02:23696780-23696782|AltD|Chr02:23696783-23696869;Chr02:23696780-23696782;Chr02:23696780-23696869,Chr02:23696780-23696869|IntronR|Chr02:23696734-23696779;Chr02:23696780-23696869;Chr02:23696870-23696976,Chr02:23696783-23696869|IntronR|Chr02:23696734-23696782;Chr02:23696783-23696869;Chr02:23696870-23696976
Potri.001G197900	Chr01:19068628-19068752|IntronR|Chr01:19068753-19069419;Chr01:19068628-19068752;Chr01:19068486-19068627,Chr01:19070190-19070256|AltD|Chr01:19069975-19070189;Chr01:19070190-19070256;Chr01:19069975-19070257
Potri.001G025100	Chr01:1861222-1861337|IntronR|Chr01:1861152-1861221;Chr01:1861222-1861337;Chr01:1861338-1861431,Chr01:1861250-1861337|IntronR|Chr01:1861152-1861249;Chr01:1861250-1861337;Chr01:1861338-1861431,Chr01:1863075-1863243|IntronR|Chr01:1862732-1863074;Chr01:1863075-1863243;Chr01:1863244-1863319,Chr01:1863078-1863243|IntronR|Chr01:1862732-1863077;Chr01:1863078-1863243;Chr01:1863244-1863319,Chr01:1865607-1…
Potri.002G120700	Chr02:9047780-9047782|AltA|Chr02:9047783-9047880;Chr02:9047780-9047782;Chr02:9047780-9047880
Potri.017G038400	Chr17:3140930-3141040|IntronR|Chr17:3141041-3141869;Chr17:3140930-3141040;Chr17:3140520-3140929
Potri.005G202400	Chr05:21751685-21751776|IntronR|Chr05:21751777-21751858;Chr05:21751685-21751776;Chr05:21751159-21751684
Potri.015G125700	Chr15:13883473-13883584|ExonS|Chr15:13883585-13883731;Chr15:13883473-13883584;Chr15:13880305-13883472
Potri.001G102000	Chr01:8144621-8144930|IntronR|Chr01:8144262-8144620;Chr01:8144621-8144930;Chr01:8144931-8145015,Chr01:8144931-8145015|ExonS|Chr01:8144621-8144929;Chr01:8144931-8145015;Chr01:8145016-8145426,Chr01:8145158-8145247|ExonS|Chr01:8145016-8145156;Chr01:8145158-8145247;Chr01:8145248-8145426,Chr01:8152188-8152218|AltA|Chr01:8152110-8152187;Chr01:8152188-8152218;Chr01:8152110-8152218,Chr01:8144621-8145015|…
Potri.010G180100	Chr10:17868785-17869051|AltA|Chr10:17869052-17869880;Chr10:17868785-17869051;Chr10:17868785-17869880,Chr10:17868785-17869086|AltA|Chr10:17869087-17869880;Chr10:17868785-17869086;Chr10:17868785-17869880,Chr10:17869052-17869086|AltA|Chr10:17869087-17869880;Chr10:17869052-17869086;Chr10:17869052-17869880
Potri.014G161800	Chr14:12745268-12745346|IntronR|Chr14:12744900-12745267;Chr14:12745268-12745346;Chr14:12745347-12745418,Chr14:12745419-12745487|IntronR|Chr14:12745347-12745418;Chr14:12745419-12745487;Chr14:12745488-12745575,Chr14:12747415-12747878|IntronR|Chr14:12747381-12747414;Chr14:12747415-12747878;Chr14:12747879-12747994,Chr14:12747533-12747878|IntronR|Chr14:12747381-12747532;Chr14:12747533-12747878;Chr14:1…
Potri.009G060700	Chr09:6281379-6281868|IntronR|Chr09:6281869-6281949;Chr09:6281379-6281868;Chr09:6280859-6281378,Chr09:6282041-6282279|ExonS|Chr09:6282280-6282419;Chr09:6282041-6282279;Chr09:6281950-6282040,Chr09:6281379-6281868|IntronR|Chr09:6281869-6281949;Chr09:6281379-6281868;Chr09:6280852-6281378
Potri.012G057100	Chr12:5930271-5930401|IntronR|Chr12:5930402-5930546;Chr12:5930271-5930401;Chr12:5930159-5930270,Chr12:5930271-5930448|IntronR|Chr12:5930449-5930546;Chr12:5930271-5930448;Chr12:5930159-5930270,Chr12:5939031-5939112|IntronR|Chr12:5939113-5939280;Chr12:5939031-5939112;Chr12:5938965-5939030,Chr12:5939031-5939116|IntronR|Chr12:5939117-5939280;Chr12:5939031-5939116;Chr12:5938965-5939030,Chr12:5931242-5…
Potri.017G129200	Chr17:14037545-14037547|AltA|Chr17:14037418-14037544;Chr17:14037545-14037547;Chr17:14037418-14037547
Potri.001G217800	Chr01:22374593-22375748|AltD|Chr01:22373722-22374592;Chr01:22374593-22375748;Chr01:22373722-22375749
Potri.011G151400	Chr11:16986358-16986435|IntronR|Chr11:16986090-16986357;Chr11:16986358-16986435;Chr11:16986436-16986545
Potri.019G031500	Chr19:3557303-3557308|AltA|Chr19:3555906-3557302;Chr19:3557303-3557308;Chr19:3555906-3557308,Chr19:3554900-3554959|AltA|Chr19:3554960-3555019;Chr19:3554900-3554959;Chr19:3554900-3555019
Potri.006G082300	Chr06:6207178-6207219|AltD|Chr06:6207220-6207331;Chr06:6207178-6207219;Chr06:6207178-6207331
Potri.002G013900	Chr02:815386-815548|ExonS|Chr02:815549-815861;Chr02:815386-815548;Chr02:815247-815385,Chr02:815933-816027|IntronR|Chr02:816028-816234;Chr02:815933-816027;Chr02:815862-815932,Chr02:813112-813654|IntronR|Chr02:813655-813718;Chr02:813112-813654;Chr02:812976-813111
Potri.003G188700	Chr03:19380539-19380654|IntronR|Chr03:19380655-19382597;Chr03:19380539-19380654;Chr03:19380401-19380538,Chr03:19379708-19379757|ExonS|Chr03:19379758-19380400;Chr03:19379708-19379757;Chr03:19378864-19379707
Potri.008G097000	Chr08:6062115-6062142|AltA|Chr08:6061273-6062114;Chr08:6062115-6062142;Chr08:6061273-6062142,Chr08:6062138-6062142|AltA|Chr08:6061273-6062137;Chr08:6062138-6062142;Chr08:6061273-6062142,Chr08:6062115-6062137|AltA|Chr08:6061273-6062114;Chr08:6062115-6062137;Chr08:6061273-6062137
Potri.002G148100	Chr02:10997768-10997790|AltA|Chr02:10997686-10997767;Chr02:10997768-10997790;Chr02:10997686-10997790,Chr02:10997390-10997401|AltA|Chr02:10997308-10997389;Chr02:10997390-10997401;Chr02:10997308-10997401
Potri.007G079300	Chr07:10329673-10329849|AltA|Chr07:10329359-10329672;Chr07:10329673-10329849;Chr07:10329359-10329849,Chr07:10327048-10327221|ExonS|Chr07:10326755-10327046;Chr07:10327048-10327221;Chr07:10327222-10327476
Potri.015G146900	Chr15:15155410-15155599|ExonS|Chr15:15155600-15155708;Chr15:15155410-15155599;Chr15:15154641-15155409,Chr15:15156493-15156631|IntronR|Chr15:15156632-15157062;Chr15:15156493-15156631;Chr15:15155709-15156492
Potri.005G224100	Chr05:23473064-23473364|IntronR|Chr05:23472902-23473063;Chr05:23473064-23473364;Chr05:23473365-23473494
Potri.005G033700	Chr05:2509248-2509254|AltA|Chr05:2509255-2509357;Chr05:2509248-2509254;Chr05:2509248-2509357,Chr05:2509468-2509581|AltA|Chr05:2509582-2510011;Chr05:2509468-2509581;Chr05:2509468-2510011,Chr05:2509468-2509624|AltA|Chr05:2509625-2510011;Chr05:2509468-2509624;Chr05:2509468-2510011,Chr05:2509582-2509624|AltA|Chr05:2509625-2510011;Chr05:2509582-2509624;Chr05:2509582-2510011,Chr05:2505353-2505389|Intro…
Potri.001G423800	Chr01:44895032-44895044|AltA|Chr01:44895045-44895155;Chr01:44895032-44895044;Chr01:44895032-44895155,Chr01:44895284-44895378|IntronR|Chr01:44895379-44895891;Chr01:44895284-44895378;Chr01:44895156-44895283
Potri.008G049900	Chr08:2961210-2961335|IntronR|Chr08:2959439-2961209;Chr08:2961210-2961335;Chr08:2961336-2962083,Chr08:2961605-2961939|AltD|Chr08:2961940-2962997;Chr08:2961605-2961939;Chr08:2961605-2962997,Chr08:2961605-2962083|AltD|Chr08:2962084-2962997;Chr08:2961605-2962083;Chr08:2961605-2962997,Chr08:2961940-2962083|AltD|Chr08:2962084-2962997;Chr08:2961940-2962083;Chr08:2961940-2962997,Chr08:2963600-2964037|Al…
Potri.003G120900	Chr03:14334992-14335244|IntronR|Chr03:14335245-14335390;Chr03:14334992-14335244;Chr03:14334904-14334991,Chr03:14334992-14335273|IntronR|Chr03:14335274-14335390;Chr03:14334992-14335273;Chr03:14334904-14334991,Chr03:14334149-14334151|AltD|Chr03:14333533-14334148;Chr03:14334149-14334151;Chr03:14333533-14334152,Chr03:14335245-14335272|AltD|Chr03:14334992-14335244;Chr03:14335245-14335272;Chr03:1433499…
Potri.008G053600	Chr08:3167402-3167556|ExonS|Chr08:3167557-3169395;Chr08:3167402-3167556;Chr08:3167162-3167401,Chr08:3167402-3167553|ExonS|Chr08:3167554-3169395;Chr08:3167402-3167553;Chr08:3167162-3167401
Potri.010G116200	Chr10:13403056-13403080|AltD|Chr10:13403081-13403184;Chr10:13403056-13403080;Chr10:13403056-13403184,Chr10:13402818-13402940|IntronR|Chr10:13402760-13402817;Chr10:13402818-13402940;Chr10:13402941-13403055,Chr10:13404837-13404993|ExonS|Chr10:13404259-13404835;Chr10:13404837-13404993;Chr10:13404994-13405883,Chr10:13401544-13401596|AltA|Chr10:13401030-13401543;Chr10:13401544-13401596;Chr10:13401030-…
Potri.009G020500	Chr09:3251182-3251191|AltA|Chr09:3251192-3253243;Chr09:3251182-3251191;Chr09:3251182-3253243,Chr09:3254351-3254404|AltD|Chr09:3253554-3254350;Chr09:3254351-3254404;Chr09:3253554-3254405
Potri.001G312900	Chr01:31880239-31880244|AltD|Chr01:31880245-31880318;Chr01:31880239-31880244;Chr01:31880239-31880318,Chr01:31880956-31881151|AltD|Chr01:31881152-31881259;Chr01:31880956-31881151;Chr01:31880956-31881259,Chr01:31882925-31883299|IntronR|Chr01:31882510-31882924;Chr01:31882925-31883299;Chr01:31883300-31883561,Chr01:31883049-31883172|ExonS|Chr01:31882925-31883047;Chr01:31883049-31883172;Chr01:31883173-…
Potri.014G031000	Chr14:2577054-2577103|AltD|Chr14:2576348-2577053;Chr14:2577054-2577103;Chr14:2576348-2577104,Chr14:2579960-2580113|IntronR|Chr14:2580114-2580238;Chr14:2579960-2580113;Chr14:2578467-2579959,Chr14:2577994-2578004|AltA|Chr14:2578005-2578466;Chr14:2577994-2578004;Chr14:2577994-2578466,Chr14:2579135-2579204|IntronR|Chr14:2579205-2579959;Chr14:2579135-2579204;Chr14:2578467-2579134,Chr14:2580053-2580112…
Potri.002G086000	Chr02:6052715-6052717|AltA|Chr02:6052718-6053499;Chr02:6052715-6052717;Chr02:6052715-6053499
Potri.006G247000	Chr06:25406221-25406273|AltA|Chr06:25406274-25407490;Chr06:25406221-25406273;Chr06:25406221-25407490,Chr06:25408954-25409011|AltD|Chr06:25408309-25408953;Chr06:25408954-25409011;Chr06:25408309-25409012,Chr06:25406063-25406147|IntronR|Chr06:25406148-25406273;Chr06:25406063-25406147;Chr06:25405777-25406062
Potri.005G228500	Chr05:23778490-23778498|AltA|Chr05:23778499-23778718;Chr05:23778490-23778498;Chr05:23778490-23778718
Potri.002G228300	Chr02:21806609-21807395|IntronR|Chr02:21807396-21807515;Chr02:21806609-21807395;Chr02:21806520-21806608
Potri.013G076100	Chr13:6514900-6515627|IntronR|Chr13:6514781-6514899;Chr13:6514900-6515627;Chr13:6515628-6515690,Chr13:6515133-6515374|ExonS|Chr13:6514900-6515131;Chr13:6515133-6515374;Chr13:6515375-6515626,Chr13:6513576-6513802|AltA|Chr13:6513344-6513575;Chr13:6513576-6513802;Chr13:6513344-6513802,Chr13:6516025-6516545|AltA|Chr13:6515848-6516024;Chr13:6516025-6516545;Chr13:6515848-6516545,Chr13:6513344-6513575|I…
Potri.001G209600	Chr01:21049940-21050046|ExonS|Chr01:21049193-21049938;Chr01:21049940-21050046;Chr01:21050047-21051170,Chr01:21049940-21050084|ExonS|Chr01:21049193-21049938;Chr01:21049940-21050084;Chr01:21050085-21051170,Chr01:21049940-21050095|ExonS|Chr01:21049193-21049938;Chr01:21049940-21050095;Chr01:21050096-21051170,Chr01:21049940-21050145|ExonS|Chr01:21049193-21049938;Chr01:21049940-21050145;Chr01:21050146-…
Potri.008G112200	Chr08:7167662-7167750|AltD|Chr08:7167751-7167973;Chr08:7167662-7167750;Chr08:7167662-7167973
Potri.003G201400	Chr03:20357040-20357405|IntronR|Chr03:20356739-20357039;Chr03:20357040-20357405;Chr03:20357406-20357775
Potri.016G066000	Chr16:4653071-4653077|AltA|Chr16:4653078-4653321;Chr16:4653071-4653077;Chr16:4653071-4653321,Chr16:4654571-4654574|AltA|Chr16:4654575-4654683;Chr16:4654571-4654574;Chr16:4654571-4654683,Chr16:4656117-4656129|AltD|Chr16:4656042-4656116;Chr16:4656117-4656129;Chr16:4656042-4656130,Chr16:4651154-4651238|IntronR|Chr16:4650869-4651153;Chr16:4651154-4651238;Chr16:4651239-4652675,Chr16:4651347-4651653|In…
Potri.014G168400	Chr14:13472122-13472322|IntronR|Chr14:13472323-13472357;Chr14:13472122-13472322;Chr14:13472013-13472121,Chr14:13473411-13473700|IntronR|Chr14:13473701-13473740;Chr14:13473411-13473700;Chr14:13473184-13473410,Chr14:13473701-13473740|ExonS|Chr14:13473741-13473889;Chr14:13473701-13473740;Chr14:13473411-13473700,Chr14:13472837-13472907|AltA|Chr14:13472908-13472994;Chr14:13472837-13472907;Chr14:134728…
Potri.006G172700	Chr06:18155134-18155443|IntronR|Chr06:18154411-18155133;Chr06:18155134-18155443;Chr06:18155444-18155638
Potri.012G048300	Chr12:4504044-4504741|IntronR|Chr12:4504742-4505144;Chr12:4504044-4504741;Chr12:4503999-4504043,Chr12:4503999-4504043|ExonS|Chr12:4504044-4504741;Chr12:4503999-4504043;Chr12:4503920-4503998
Potri.006G174700	Chr06:18595162-18595195|AltD|Chr06:18595087-18595161;Chr06:18595162-18595195;Chr06:18595087-18595196,Chr06:18588436-18588552|IntronR|Chr06:18588553-18588865;Chr06:18588436-18588552;Chr06:18588164-18588435,Chr06:18590280-18590367|ExonS|Chr06:18590368-18590626;Chr06:18590280-18590367;Chr06:18589626-18590279,Chr06:18590280-18590625|AltD|Chr06:18589626-18590279;Chr06:18590280-18590625;Chr06:18589626-…
Potri.009G107200	Chr09:9323832-9323963|ExonS|Chr09:9323964-9328400;Chr09:9323832-9323963;Chr09:9323696-9323831
Potri.005G221100	Chr05:23274340-23274368|AltA|Chr05:23274081-23274339;Chr05:23274340-23274368;Chr05:23274081-23274368
Potri.009G022900	Chr09:3463907-3464252|IntronR|Chr09:3463688-3463906;Chr09:3463907-3464252;Chr09:3464253-3464369,Chr09:3464025-3464252|IntronR|Chr09:3463688-3464024;Chr09:3464025-3464252;Chr09:3464253-3464369,Chr09:3463907-3464024|AltD|Chr09:3464025-3464252;Chr09:3463907-3464024;Chr09:3463907-3464252,Chr09:3464367-3464369|AltD|Chr09:3464370-3465631;Chr09:3464367-3464369;Chr09:3464367-3465631
Potri.005G251300	Chr05:25344742-25344822|IntronR|Chr05:25344823-25345035;Chr05:25344742-25344822;Chr05:25344694-25344741,Chr05:25345630-25345743|IntronR|Chr05:25345744-25345772;Chr05:25345630-25345743;Chr05:25345471-25345629,Chr05:25345633-25345746|IntronR|Chr05:25345747-25345772;Chr05:25345633-25345746;Chr05:25345471-25345632,Chr05:25345747-25345772|ExonS|Chr05:25345773-25345966;Chr05:25345747-25345772;Chr05:253…
Potri.014G174100	Chr14:14115528-14115659|IntronR|Chr14:14115436-14115527;Chr14:14115528-14115659;Chr14:14115660-14116594,Chr14:14116542-14116674|IntronR|Chr14:14115436-14116541;Chr14:14116542-14116674;Chr14:14116675-14116837,Chr14:14116595-14116674|IntronR|Chr14:14115660-14116594;Chr14:14116595-14116674;Chr14:14116675-14116867,Chr14:14115660-14116594|ExonS|Chr14:14115528-14115658;Chr14:14115660-14116594;Chr14:141…
Potri.006G189100	Chr06:20398012-20398149|IntronR|Chr06:20398150-20398474;Chr06:20398012-20398149;Chr06:20397848-20398011
Potri.018G070200	Chr18:8912572-8913061|IntronR|Chr18:8913062-8913103;Chr18:8912572-8913061;Chr18:8912530-8912571,Chr18:8912212-8912288|ExonS|Chr18:8912289-8912529;Chr18:8912212-8912288;Chr18:8911518-8912211,Chr18:8913062-8913103|ExonS|Chr18:8913104-8913516;Chr18:8913062-8913103;Chr18:8912572-8913061,Chr18:8905568-8905574|AltA|Chr18:8905575-8905845;Chr18:8905568-8905574;Chr18:8905568-8905845,Chr18:8909019-8909040|…
Potri.002G088300	Chr02:6275345-6275430|IntronR|Chr02:6275431-6275655;Chr02:6275345-6275430;Chr02:6274814-6275344,Chr02:6275081-6275168|IntronR|Chr02:6275169-6275344;Chr02:6275081-6275168;Chr02:6274814-6275080,Chr02:6275345-6275452|IntronR|Chr02:6275453-6275655;Chr02:6275345-6275452;Chr02:6274814-6275344,Chr02:6275431-6275451|AltD|Chr02:6275345-6275430;Chr02:6275431-6275451;Chr02:6275345-6275452
Potri.006G206100	Chr06:22175218-22175220|AltA|Chr06:22175221-22175307;Chr06:22175218-22175220;Chr06:22175218-22175307
Potri.006G153000	Chr06:13625612-13626013|IntronR|Chr06:13626014-13626174;Chr06:13625612-13626013;Chr06:13625087-13625611,Chr06:13627377-13627492|IntronR|Chr06:13627493-13627641;Chr06:13627377-13627492;Chr06:13627241-13627376,Chr06:13626935-13626951|AltA|Chr06:13626952-13627075;Chr06:13626935-13626951;Chr06:13626935-13627075
Potri.009G117800	Chr09:9920737-9920873|IntronR|Chr09:9920874-9921121;Chr09:9920737-9920873;Chr09:9920548-9920736
Potri.013G109400	Chr13:12285085-12285168|IntronR|Chr13:12284741-12285084;Chr13:12285085-12285168;Chr13:12285169-12285202
Potri.003G171900	Chr03:18176882-18176891|AltD|Chr03:18176788-18176881;Chr03:18176882-18176891;Chr03:18176788-18176892
Potri.005G071100	Chr05:5129292-5129444|IntronR|Chr05:5129186-5129291;Chr05:5129292-5129444;Chr05:5129445-5129614,Chr05:5129181-5129185|AltA|Chr05:5128679-5129180;Chr05:5129181-5129185;Chr05:5128679-5129185
Potri.011G069700	Chr11:6502866-6503165|IntronR|Chr11:6503166-6503222;Chr11:6502866-6503165;Chr11:6502823-6502865,Chr11:6504136-6504139|AltD|Chr11:6503223-6504135;Chr11:6504136-6504139;Chr11:6503223-6504140
Potri.001G335000	Chr01:33833519-33833524|AltA|Chr01:33832682-33833518;Chr01:33833519-33833524;Chr01:33832682-33833524,Chr01:33832446-33832546|IntronR|Chr01:33832397-33832445;Chr01:33832446-33832546;Chr01:33832547-33832681,Chr01:33830568-33830925|IntronR|Chr01:33830281-33830567;Chr01:33830568-33830925;Chr01:33830926-33832314,Chr01:33830568-33831018|IntronR|Chr01:33830281-33830567;Chr01:33830568-33831018;Chr01:3383…
Potri.010G110200	Chr10:12928521-12928711|ExonS|Chr10:12928712-12929652;Chr10:12928521-12928711;Chr10:12927967-12928520,Chr10:12930912-12931564|ExonS|Chr10:12931565-12932312;Chr10:12930912-12931564;Chr10:12930096-12930911
Potri.010G124100	Chr10:14044679-14044809|ExonS|Chr10:14044547-14044677;Chr10:14044679-14044809;Chr10:14044810-14044930,Chr10:14044679-14045697|ExonS|Chr10:14044547-14044677;Chr10:14044679-14045697;Chr10:14045698-14046392,Chr10:14044932-14045028|ExonS|Chr10:14044547-14044930;Chr10:14044932-14045028;Chr10:14045029-14046392,Chr10:14044932-14045035|ExonS|Chr10:14044547-14044930;Chr10:14044932-14045035;Chr10:14045036-…
Potri.003G149100	Chr03:16388675-16388915|IntronR|Chr03:16388916-16389001;Chr03:16388675-16388915;Chr03:16388613-16388674,Chr03:16388997-16389001|AltA|Chr03:16389002-16389890;Chr03:16388997-16389001;Chr03:16388997-16389890,Chr03:16391016-16391018|AltD|Chr03:16390075-16391015;Chr03:16391016-16391018;Chr03:16390075-16391019,Chr03:16391016-16391072|AltD|Chr03:16390075-16391015;Chr03:16391016-16391072;Chr03:16390075-1…
Potri.T066800	scaffold_68:164901-164983|ExonS|scaffold_68:164984-165316;scaffold_68:164901-164983;scaffold_68:163156-164900
Potri.010G083500	Chr10:10968071-10968074|AltD|Chr10:10968075-10968529;Chr10:10968071-10968074;Chr10:10968071-10968529
Potri.009G092800	Chr09:8446906-8446968|ExonS|Chr09:8446969-8447099;Chr09:8446906-8446968;Chr09:8446776-8446905,Chr09:8442754-8442757|AltA|Chr09:8442758-8442833;Chr09:8442754-8442757;Chr09:8442754-8442833,Chr09:8448135-8448137|AltD|Chr09:8447306-8448134;Chr09:8448135-8448137;Chr09:8447306-8448138,Chr09:8443216-8443420|IntronR|Chr09:8443421-8443964;Chr09:8443216-8443420;Chr09:8442834-8443215,Chr09:8442758-8442765|A…
Potri.006G132400	Chr06:10882876-10882987|IntronR|Chr06:10882988-10883408;Chr06:10882876-10882987;Chr06:10882772-10882875,Chr06:10882876-10883262|IntronR|Chr06:10883263-10883408;Chr06:10882876-10883262;Chr06:10882772-10882875,Chr06:10883033-10883262|IntronR|Chr06:10883263-10883408;Chr06:10883033-10883262;Chr06:10882988-10883032,Chr06:10883600-10883681|IntronR|Chr06:10883682-10883844;Chr06:10883600-10883681;Chr06:1…
Potri.004G116400	Chr04:10752926-10752941|AltA|Chr04:10752942-10753029;Chr04:10752926-10752941;Chr04:10752926-10753029,Chr04:10756335-10756386|ExonS|Chr04:10756387-10757331;Chr04:10756335-10756386;Chr04:10755734-10756334,Chr04:10754937-10755176|IntronR|Chr04:10755177-10755733;Chr04:10754937-10755176;Chr04:10754046-10754936
Potri.006G241400	Chr06:25021631-25021855|IntronR|Chr06:25021531-25021630;Chr06:25021631-25021855;Chr06:25021856-25021936,Chr06:25022331-25022343|AltA|Chr06:25021937-25022330;Chr06:25022331-25022343;Chr06:25021937-25022343,Chr06:25021284-25021326|AltD|Chr06:25021327-25021530;Chr06:25021284-25021326;Chr06:25021284-25021530
Potri.010G179400	Chr10:17811679-17812491|IntronR|Chr10:17812492-17813002;Chr10:17811679-17812491;Chr10:17810794-17811678
Potri.010G227000	Chr10:21014319-21014458|IntronR|Chr10:21014160-21014318;Chr10:21014319-21014458;Chr10:21014459-21014683,Chr10:21020272-21020345|IntronR|Chr10:21020176-21020271;Chr10:21020272-21020345;Chr10:21020346-21020484,Chr10:21018441-21018443|AltA|Chr10:21017935-21018440;Chr10:21018441-21018443;Chr10:21017935-21018443,Chr10:21020143-21020175|AltA|Chr10:21020003-21020142;Chr10:21020143-21020175;Chr10:2102000…
Potri.003G040100	Chr03:5318672-5318944|IntronR|Chr03:5318945-5319255;Chr03:5318672-5318944;Chr03:5318427-5318671,Chr03:5318675-5318944|IntronR|Chr03:5318945-5319255;Chr03:5318675-5318944;Chr03:5318427-5318674,Chr03:5318672-5318674|AltA|Chr03:5318675-5318944;Chr03:5318672-5318674;Chr03:5318672-5318944
Potri.003G146100	Chr03:16190392-16190467|ExonS|Chr03:16189848-16190390;Chr03:16190392-16190467;Chr03:16190468-16190696,Chr03:16189451-16189479|AltA|Chr03:16189373-16189450;Chr03:16189451-16189479;Chr03:16189373-16189479,Chr03:16189451-16189484|AltA|Chr03:16189373-16189450;Chr03:16189451-16189484;Chr03:16189373-16189484,Chr03:16189480-16189484|AltA|Chr03:16189373-16189479;Chr03:16189480-16189484;Chr03:16189373-161…
Potri.009G111400	Chr09:9516980-9517156|ExonS|Chr09:9517157-9517516;Chr09:9516980-9517156;Chr09:9516839-9516979,Chr09:9516839-9517156|AltA|Chr09:9517157-9517516;Chr09:9516839-9517156;Chr09:9516839-9517516,Chr09:9520810-9520825|AltA|Chr09:9520826-9521025;Chr09:9520810-9520825;Chr09:9520810-9521025,Chr09:9516839-9516979|IntronR|Chr09:9516980-9517156;Chr09:9516839-9516979;Chr09:9516477-9516838,Chr09:9518125-9518457|A…
Potri.016G091600	Chr16:7521512-7521585|IntronR|Chr16:7521586-7521811;Chr16:7521512-7521585;Chr16:7521452-7521511
Potri.011G089800	Chr11:10816495-10816543|AltD|Chr11:10815141-10816494;Chr11:10816495-10816543;Chr11:10815141-10816544
Potri.010G159700	Chr10:16571425-16572223|IntronR|Chr10:16572224-16572864;Chr10:16571425-16572223;Chr10:16571319-16571424,Chr10:16571470-16572579|IntronR|Chr10:16572580-16572864;Chr10:16571470-16572579;Chr10:16571319-16571469
Potri.006G178700	Chr06:19239037-19239056|AltA|Chr06:19238891-19239036;Chr06:19239037-19239056;Chr06:19238891-19239056,Chr06:19238891-19239036|IntronR|Chr06:19238790-19238890;Chr06:19238891-19239036;Chr06:19239037-19240084,Chr06:19238891-19239056|IntronR|Chr06:19238790-19238890;Chr06:19238891-19239056;Chr06:19239057-19240084,Chr06:19240160-19240166|AltD|Chr06:19240071-19240159;Chr06:19240160-19240166;Chr06:1924007…
Potri.006G224900	Chr06:23675193-23675448|IntronR|Chr06:23674784-23675192;Chr06:23675193-23675448;Chr06:23675449-23675920,Chr06:23675511-23675828|IntronR|Chr06:23675449-23675510;Chr06:23675511-23675828;Chr06:23675829-23675920,Chr06:23675511-23675838|IntronR|Chr06:23675449-23675510;Chr06:23675511-23675838;Chr06:23675839-23675920,Chr06:23674784-23674874|AltA|Chr06:23674688-23674783;Chr06:23674784-23674874;Chr06:2367…
Potri.005G108000	Chr05:8236088-8236132|AltD|Chr05:8236133-8236261;Chr05:8236088-8236132;Chr05:8236088-8236261
Potri.004G123800	Chr04:11944421-11944496|IntronR|Chr04:11944227-11944420;Chr04:11944421-11944496;Chr04:11944497-11944698,Chr04:11946730-11946975|IntronR|Chr04:11946534-11946729;Chr04:11946730-11946975;Chr04:11946976-11947112,Chr04:11945217-11945557|ExonS|Chr04:11944699-11945215;Chr04:11945217-11945557;Chr04:11945558-11945684,Chr04:11946534-11946729|ExonS|Chr04:11945822-11946532;Chr04:11946534-11946729;Chr04:11946…
Potri.009G094400	Chr09:8549478-8549538|AltA|Chr09:8549342-8549477;Chr09:8549478-8549538;Chr09:8549342-8549538,Chr09:8549930-8549947|AltA|Chr09:8549827-8549929;Chr09:8549930-8549947;Chr09:8549827-8549947,Chr09:8544007-8544186|AltA|Chr09:8543277-8544006;Chr09:8544007-8544186;Chr09:8543277-8544186
Potri.016G093600	Chr16:7993866-7993936|IntronR|Chr16:7993937-7994102;Chr16:7993866-7993936;Chr16:7993729-7993865,Chr16:7997043-7997149|IntronR|Chr16:7997150-7997204;Chr16:7997043-7997149;Chr16:7996867-7997042
Potri.002G000200	Chr02:17169-17362|IntronR|Chr02:17363-17701;Chr02:17169-17362;Chr02:17061-17168,Chr02:10231-10397|ExonS|Chr02:10398-11229;Chr02:10231-10397;Chr02:9955-10230,Chr02:10231-10409|ExonS|Chr02:10410-11229;Chr02:10231-10409;Chr02:9955-10230,Chr02:10398-10409|AltA|Chr02:10410-11229;Chr02:10398-10409;Chr02:10398-11229,Chr02:11675-11687|AltA|Chr02:11688-11789;Chr02:11675-11687;Chr02:11675-11789,Chr02:13348…
Potri.006G191600	Chr06:20634288-20634393|IntronR|Chr06:20634394-20634499;Chr06:20634288-20634393;Chr06:20634025-20634287,Chr06:20634288-20634393|IntronR|Chr06:20634394-20634842;Chr06:20634288-20634393;Chr06:20634025-20634287,Chr06:20634288-20634735|IntronR|Chr06:20634736-20634953;Chr06:20634288-20634735;Chr06:20634025-20634287,Chr06:20634288-20634919|IntronR|Chr06:20634920-20634979;Chr06:20634288-20634919;Chr06:2…
Potri.019G094300	Chr19:12448765-12449103|AltD|Chr19:12447945-12448764;Chr19:12448765-12449103;Chr19:12447945-12449104
Potri.008G191100	Chr08:13283018-13283238|ExonS|Chr08:13278408-13283016;Chr08:13283018-13283238;Chr08:13283239-13286023
Potri.012G085600	Chr12:11281199-11281544|IntronR|Chr12:11281115-11281198;Chr12:11281199-11281544;Chr12:11281545-11282199,Chr12:11279477-11279606|IntronR|Chr12:11278963-11279476;Chr12:11279477-11279606;Chr12:11279607-11279741,Chr12:11279742-11280869|IntronR|Chr12:11278963-11279741;Chr12:11279742-11280869;Chr12:11280870-11281036
Potri.003G114600	Chr03:13799091-13799286|AltD|Chr03:13799287-13799391;Chr03:13799091-13799286;Chr03:13799091-13799391
Potri.010G164400	Chr10:16861278-16861376|ExonS|Chr10:16861046-16861276;Chr10:16861278-16861376;Chr10:16861377-16861467,Chr10:16860910-16860914|AltA|Chr10:16860825-16860909;Chr10:16860910-16860914;Chr10:16860825-16860914,Chr10:16860825-16860909|IntronR|Chr10:16860725-16860824;Chr10:16860825-16860909;Chr10:16860910-16861045,Chr10:16860825-16860914|IntronR|Chr10:16860725-16860824;Chr10:16860825-16860914;Chr10:168609…
Potri.003G019300	Chr03:2347114-2347121|AltA|Chr03:2347014-2347113;Chr03:2347114-2347121;Chr03:2347014-2347121
Potri.015G064100	Chr15:8838987-8839061|ExonS|Chr15:8839062-8839969;Chr15:8838987-8839061;Chr15:8838296-8838986
Potri.015G081800	Chr15:10603863-10604141|ExonS|Chr15:10603218-10603861;Chr15:10603863-10604141;Chr15:10604142-10606213
Potri.003G074900	Chr03:10354108-10354188|IntronR|Chr03:10354001-10354107;Chr03:10354108-10354188;Chr03:10354189-10354973,Chr03:10354108-10354202|IntronR|Chr03:10354001-10354107;Chr03:10354108-10354202;Chr03:10354203-10354973,Chr03:10354001-10354005|AltA|Chr03:10353860-10354000;Chr03:10354001-10354005;Chr03:10353860-10354005,Chr03:10354189-10354202|AltA|Chr03:10354108-10354188;Chr03:10354189-10354202;Chr03:1035410…
Potri.009G089600	Chr09:8272211-8272216|AltD|Chr09:8272217-8272385;Chr09:8272211-8272216;Chr09:8272211-8272385
Potri.006G096700	Chr06:7383365-7383576|IntronR|Chr06:7383246-7383364;Chr06:7383365-7383576;Chr06:7383577-7384197
Potri.008G169300	Chr08:11565893-11566185|AltA|Chr08:11565431-11565892;Chr08:11565893-11566185;Chr08:11565431-11566185,Chr08:11564945-11565157|IntronR|Chr08:11564574-11564944;Chr08:11564945-11565157;Chr08:11565158-11565430,Chr08:11566186-11566561|ExonS|Chr08:11565431-11566184;Chr08:11566186-11566561;Chr08:11566562-11566851
Potri.011G142200	Chr11:16356368-16356493|IntronR|Chr11:16356315-16356367;Chr11:16356368-16356493;Chr11:16356494-16356815,Chr11:16356548-16357295|IntronR|Chr11:16356494-16356547;Chr11:16356548-16357295;Chr11:16357296-16357530,Chr11:16356026-16356048|AltA|Chr11:16355652-16356025;Chr11:16356026-16356048;Chr11:16355652-16356048
Potri.004G207700	Chr04:21634896-21634926|AltA|Chr04:21634927-21635047;Chr04:21634896-21634926;Chr04:21634896-21635047
Potri.017G116600	Chr17:13165409-13165714|ExonS|Chr17:13163695-13165407;Chr17:13165409-13165714;Chr17:13165715-13167070,Chr17:13164535-13164643|ExonS|Chr17:13163695-13164533;Chr17:13164535-13164643;Chr17:13164644-13165407,Chr17:13165473-13165714|AltD|Chr17:13165715-13167071;Chr17:13165473-13165714;Chr17:13165473-13167071
Potri.007G033600	Chr07:2600686-2601053|IntronR|Chr07:2601054-2601123;Chr07:2600686-2601053;Chr07:2600599-2600685,Chr07:2602109-2602452|ExonS|Chr07:2602453-2602812;Chr07:2602109-2602452;Chr07:2601344-2602108,Chr07:2601330-2601343|AltA|Chr07:2601344-2602812;Chr07:2601330-2601343;Chr07:2601330-2602812
Potri.016G081900	Chr16:6339887-6339981|ExonS|Chr16:6339982-6341132;Chr16:6339887-6339981;Chr16:6339661-6339886
Potri.008G106400	Chr08:6749026-6749109|IntronR|Chr08:6748871-6749025;Chr08:6749026-6749109;Chr08:6749110-6749373
Potri.007G075500	Chr07:9923893-9923905|AltA|Chr07:9923906-9924020;Chr07:9923893-9923905;Chr07:9923893-9924020,Chr07:9925354-9925357|AltA|Chr07:9925358-9925853;Chr07:9925354-9925357;Chr07:9925354-9925853,Chr07:9925358-9925383|AltA|Chr07:9925384-9925853;Chr07:9925358-9925383;Chr07:9925358-9925853,Chr07:9925854-9925857|AltD|Chr07:9925358-9925853;Chr07:9925854-9925857;Chr07:9925358-9925858
Potri.019G015100	Chr19:1665286-1665390|IntronR|Chr19:1665161-1665285;Chr19:1665286-1665390;Chr19:1665391-1665659,Chr19:1666963-1667057|IntronR|Chr19:1666887-1666962;Chr19:1666963-1667057;Chr19:1667058-1667156,Chr19:1667157-1667285|IntronR|Chr19:1666887-1667156;Chr19:1667157-1667285;Chr19:1667286-1667398
Potri.004G063600	Chr04:5257318-5257430|IntronR|Chr04:5257084-5257317;Chr04:5257318-5257430;Chr04:5257431-5257549,Chr04:5257887-5257955|IntronR|Chr04:5257676-5257886;Chr04:5257887-5257955;Chr04:5257956-5258199,Chr04:5257887-5257961|IntronR|Chr04:5257676-5257886;Chr04:5257887-5257961;Chr04:5257962-5258199,Chr04:5257887-5257967|IntronR|Chr04:5257676-5257886;Chr04:5257887-5257967;Chr04:5257968-5258199,Chr04:5257956-5…
Potri.007G046400	Chr07:4261787-4261890|IntronR|Chr07:4261734-4261786;Chr07:4261787-4261890;Chr07:4261891-4262065,Chr07:4261891-4262021|ExonS|Chr07:4261787-4261889;Chr07:4261891-4262021;Chr07:4262022-4263172,Chr07:4261891-4262065|ExonS|Chr07:4261787-4261889;Chr07:4261891-4262065;Chr07:4262066-4263172,Chr07:4263734-4263840|AltA|Chr07:4263647-4263733;Chr07:4263734-4263840;Chr07:4263647-4263840,Chr07:4261787-4262065|…
Potri.011G123700	Chr11:14870446-14870537|IntronR|Chr11:14870538-14870831;Chr11:14870446-14870537;Chr11:14870173-14870445,Chr11:14871037-14871901|IntronR|Chr11:14871902-14872017;Chr11:14871037-14871901;Chr11:14870952-14871036,Chr11:14870466-14870537|IntronR|Chr11:14870538-14870831;Chr11:14870466-14870537;Chr11:14870207-14870465,Chr11:14872014-14872017|AltA|Chr11:14872018-14872532;Chr11:14872014-14872017;Chr11:1487…
Potri.008G071300	Chr08:4406266-4406578|ExonS|Chr08:4405274-4406264;Chr08:4406266-4406578;Chr08:4406579-4407161
Potri.014G192300	Chr14:17856681-17856768|AltD|Chr14:17856769-17856864;Chr14:17856681-17856768;Chr14:17856681-17856864
Potri.015G101300	Chr15:11973735-11973946|IntronR|Chr15:11973673-11973734;Chr15:11973735-11973946;Chr15:11973947-11973999,Chr15:11973752-11973916|IntronR|Chr15:11973673-11973751;Chr15:11973752-11973916;Chr15:11973917-11973999,Chr15:11972422-11972426|AltA|Chr15:11972332-11972421;Chr15:11972422-11972426;Chr15:11972332-11972426,Chr15:11972422-11972452|AltA|Chr15:11972332-11972421;Chr15:11972422-11972452;Chr15:1197233…
Potri.005G044800	Chr05:3290916-3291029|ExonS|Chr05:3291030-3291588;Chr05:3290916-3291029;Chr05:3290292-3290915
Potri.015G057400	Chr15:7860366-7860509|ExonS|Chr15:7859892-7860364;Chr15:7860366-7860509;Chr15:7860510-7860600,Chr15:7860602-7860670|ExonS|Chr15:7859892-7860600;Chr15:7860602-7860670;Chr15:7860671-7860868
Potri.001G026100	Chr01:1918721-1918755|AltA|Chr01:1918756-1920013;Chr01:1918721-1918755;Chr01:1918721-1920013,Chr01:1920014-1920143|ExonS|Chr01:1920144-1920347;Chr01:1920014-1920143;Chr01:1918756-1920013,Chr01:1918721-1918755|AltA|Chr01:1918756-1920347;Chr01:1918721-1918755;Chr01:1918721-1920347,Chr01:1921378-1921387|AltD|Chr01:1921099-1921377;Chr01:1921378-1921387;Chr01:1921099-1921388
Potri.001G192500	Chr01:17512048-17512118|IntronR|Chr01:17512119-17512568;Chr01:17512048-17512118;Chr01:17512004-17512047,Chr01:17512048-17512412|IntronR|Chr01:17512413-17512568;Chr01:17512048-17512412;Chr01:17512004-17512047,Chr01:17512119-17512411|AltD|Chr01:17512048-17512118;Chr01:17512119-17512411;Chr01:17512048-17512412,Chr01:17511904-17512003|IntronR|Chr01:17512004-17512047;Chr01:17511904-17512003;Chr01:1751…
Potri.018G126400	Chr18:14882997-14883003|AltA|Chr18:14882900-14882996;Chr18:14882997-14883003;Chr18:14882900-14883003
Potri.002G077400	Chr02:5353642-5353731|ExonS|Chr02:5353732-5353842;Chr02:5353642-5353731;Chr02:5353268-5353641
Potri.012G066200	Chr12:8641847-8642076|ExonS|Chr12:8642077-8643316;Chr12:8641847-8642076;Chr12:8641589-8641846
Potri.001G003900	Chr01:241492-241570|IntronR|Chr01:241171-241491;Chr01:241492-241570;Chr01:241571-241675,Chr01:242882-242997|IntronR|Chr01:242830-242881;Chr01:242882-242997;Chr01:242998-243210,Chr01:236301-236349|AltA|Chr01:236117-236300;Chr01:236301-236349;Chr01:236117-236349,Chr01:237176-237179|AltA|Chr01:237076-237175;Chr01:237176-237179;Chr01:237076-237179,Chr01:243605-243617|AltA|Chr01:243436-243604;Chr01:24…
Potri.017G013500	Chr17:1126741-1128009|IntronR|Chr17:1128010-1128141;Chr17:1126741-1128009;Chr17:1126596-1126740,Chr17:1126750-1128009|IntronR|Chr17:1128010-1128141;Chr17:1126750-1128009;Chr17:1126596-1126749,Chr17:1125345-1125425|AltA|Chr17:1125426-1125559;Chr17:1125345-1125425;Chr17:1125345-1125559,Chr17:1126741-1126749|AltA|Chr17:1126750-1128009;Chr17:1126741-1126749;Chr17:1126741-1128009,Chr17:1132838-1132842…
Potri.011G036600	Chr11:3095545-3095755|ExonS|Chr11:3095756-3099843;Chr11:3095545-3095755;Chr11:3095464-3095544
Potri.001G018500	Chr01:1351468-1351481|AltD|Chr01:1351482-1351664;Chr01:1351468-1351481;Chr01:1351468-1351664,Chr01:1351138-1351467|ExonS|Chr01:1350734-1351136;Chr01:1351138-1351467;Chr01:1351468-1351663,Chr01:1351421-1351481|ExonS|Chr01:1350734-1351419;Chr01:1351421-1351481;Chr01:1351482-1351663,Chr01:1351138-1351231|ExonS|Chr01:1350734-1351136;Chr01:1351138-1351231;Chr01:1351232-1351663,Chr01:1351138-1351342|Ex…
Potri.003G083300	Chr03:11081459-11081630|IntronR|Chr03:11081631-11081789;Chr03:11081459-11081630;Chr03:11081122-11081458,Chr03:11084465-11085374|IntronR|Chr03:11085375-11085430;Chr03:11084465-11085374;Chr03:11084338-11084464,Chr03:11087321-11087344|ExonS|Chr03:11087345-11087554;Chr03:11087321-11087344;Chr03:11086674-11087320
Potri.008G172200	Chr08:11742211-11742443|AltA|Chr08:11742444-11743691;Chr08:11742211-11742443;Chr08:11742211-11743691
Potri.010G101100	Chr10:12247832-12248193|IntronR|Chr10:12247570-12247831;Chr10:12247832-12248193;Chr10:12248194-12251030
Potri.007G121500	Chr07:14008226-14009036|ExonS|Chr07:14006153-14008224;Chr07:14008226-14009036;Chr07:14009037-14009606
Potri.009G068600	Chr09:6809466-6809731|IntronR|Chr09:6809329-6809465;Chr09:6809466-6809731;Chr09:6809732-6809847,Chr09:6805246-6805422|AltD|Chr09:6805423-6806183;Chr09:6805246-6805422;Chr09:6805246-6806183,Chr09:6808439-6808525|IntronR|Chr09:6808358-6808438;Chr09:6808439-6808525;Chr09:6808526-6808689,Chr09:6809848-6810192|IntronR|Chr09:6809732-6809847;Chr09:6809848-6810192;Chr09:6810193-6810778,Chr09:6806184-6806…
Potri.018G081000	Chr18:10806937-10807007|AltD|Chr18:10806840-10806936;Chr18:10806937-10807007;Chr18:10806840-10807008,Chr18:10808177-10808267|IntronR|Chr18:10808268-10808378;Chr18:10808177-10808267;Chr18:10807873-10808176
Potri.019G041300	Chr19:4786295-4786771|IntronR|Chr19:4786220-4786294;Chr19:4786295-4786771;Chr19:4786772-4787209,Chr19:4786352-4786753|IntronR|Chr19:4786220-4786351;Chr19:4786352-4786753;Chr19:4786754-4787209
Potri.005G251200	Chr05:25342445-25342673|IntronR|Chr05:25342674-25342912;Chr05:25342445-25342673;Chr05:25341785-25342444
Potri.005G192900	Chr05:21031254-21031344|IntronR|Chr05:21031345-21032334;Chr05:21031254-21031344;Chr05:21031182-21031253
Potri.002G097400	Chr02:7022864-7022950|IntronR|Chr02:7022771-7022863;Chr02:7022864-7022950;Chr02:7022951-7023018
Potri.003G122700	Chr03:14472645-14472916|AltA|Chr03:14472574-14472644;Chr03:14472645-14472916;Chr03:14472574-14472916,Chr03:14473119-14473122|AltA|Chr03:14472999-14473118;Chr03:14473119-14473122;Chr03:14472999-14473122,Chr03:14469418-14469433|AltD|Chr03:14469434-14469546;Chr03:14469418-14469433;Chr03:14469418-14469546,Chr03:14469418-14469514|AltD|Chr03:14469515-14469546;Chr03:14469418-14469514;Chr03:14469418-1446…
Potri.001G347100	Chr01:35316613-35316711|IntronR|Chr01:35316391-35316612;Chr01:35316613-35316711;Chr01:35316712-35317395,Chr01:35312876-35313232|AltA|Chr01:35312701-35312875;Chr01:35312876-35313232;Chr01:35312701-35313232,Chr01:35312701-35312875|IntronR|Chr01:35312632-35312700;Chr01:35312701-35312875;Chr01:35312876-35313502,Chr01:35312701-35313232|IntronR|Chr01:35312632-35312700;Chr01:35312701-35313232;Chr01:3531…
Potri.004G095100	Chr04:8174092-8174100|AltA|Chr04:8174101-8174815;Chr04:8174092-8174100;Chr04:8174092-8174815,Chr04:8173492-8173786|IntronR|Chr04:8173787-8174091;Chr04:8173492-8173786;Chr04:8173416-8173491,Chr04:8173492-8173882|IntronR|Chr04:8173883-8174100;Chr04:8173492-8173882;Chr04:8173416-8173491,Chr04:8173787-8173881|AltD|Chr04:8173492-8173786;Chr04:8173787-8173881;Chr04:8173492-8173882
Potri.018G124800	Chr18:14788801-14788815|AltA|Chr18:14787254-14788800;Chr18:14788801-14788815;Chr18:14787254-14788815,Chr18:14788944-14788953|AltA|Chr18:14788859-14788943;Chr18:14788944-14788953;Chr18:14788859-14788953,Chr18:14789047-14789470|IntronR|Chr18:14788944-14789046;Chr18:14789047-14789470;Chr18:14789471-14789720,Chr18:14788258-14788800|AltA|Chr18:14787254-14788257;Chr18:14788258-14788800;Chr18:14787254-1…
Potri.013G033100	Chr13:2189788-2189855|AltD|Chr13:2189654-2189787;Chr13:2189788-2189855;Chr13:2189654-2189856
Potri.004G019800	Chr04:1312955-1313051|IntronR|Chr04:1313052-1313139;Chr04:1312955-1313051;Chr04:1312702-1312954,Chr04:1312676-1313018|AltA|Chr04:1310954-1312675;Chr04:1312676-1313018;Chr04:1310954-1313018,Chr04:1312951-1312954|AltA|Chr04:1312955-1313047;Chr04:1312951-1312954;Chr04:1312951-1313047,Chr04:1313592-1314447|IntronR|Chr04:1314448-1314506;Chr04:1313592-1314447;Chr04:1313516-1313591,Chr04:1313096-1313139…
Potri.012G082500	Chr12:10950070-10950526|IntronR|Chr12:10950527-10950879;Chr12:10950070-10950526;Chr12:10949884-10950069,Chr12:10948996-10949053|ExonS|Chr12:10949054-10949136;Chr12:10948996-10949053;Chr12:10948438-10948995
Potri.006G244300	Chr06:25229199-25229476|AltA|Chr06:25229477-25229943;Chr06:25229199-25229476;Chr06:25229199-25229943,Chr06:25230075-25230139|IntronR|Chr06:25230140-25230359;Chr06:25230075-25230139;Chr06:25229944-25230074
Potri.001G298400	Chr01:30282274-30282354|IntronR|Chr01:30282161-30282273;Chr01:30282274-30282354;Chr01:30282355-30282909,Chr01:30284587-30284637|ExonS|Chr01:30283939-30284585;Chr01:30284587-30284637;Chr01:30284638-30284785,Chr01:30284587-30284676|ExonS|Chr01:30283939-30284585;Chr01:30284587-30284676;Chr01:30284677-30284785,Chr01:30284598-30284676|ExonS|Chr01:30283939-30284596;Chr01:30284598-30284676;Chr01:3028467…
Potri.001G305600	Chr01:30872535-30873038|IntronR|Chr01:30872368-30872534;Chr01:30872535-30873038;Chr01:30873039-30873975,Chr01:30872368-30872534|ExonS|Chr01:30872063-30872366;Chr01:30872368-30872534;Chr01:30872535-30873037,Chr01:30872368-30873038|AltA|Chr01:30872063-30872367;Chr01:30872368-30873038;Chr01:30872063-30873038,Chr01:30872328-30872534|ExonS|Chr01:30872063-30872326;Chr01:30872328-30872534;Chr01:30872535…
Potri.016G050900	Chr16:3233321-3233328|AltA|Chr16:3233329-3233767;Chr16:3233321-3233328;Chr16:3233321-3233767,Chr16:3233097-3233228|AltD|Chr16:3232980-3233096;Chr16:3233097-3233228;Chr16:3232980-3233229,Chr16:3232566-3232827|IntronR|Chr16:3232828-3232979;Chr16:3232566-3232827;Chr16:3232399-3232565
Potri.001G264500	Chr01:27297642-27298123|IntronR|Chr01:27297400-27297641;Chr01:27297642-27298123;Chr01:27298124-27299577,Chr01:27297977-27298054|AltA|Chr01:27297642-27297976;Chr01:27297977-27298054;Chr01:27297642-27298054,Chr01:27297977-27298128|AltA|Chr01:27297642-27297976;Chr01:27297977-27298128;Chr01:27297642-27298128,Chr01:27298055-27298128|AltA|Chr01:27297642-27298054;Chr01:27298055-27298128;Chr01:27297642-2…
Potri.005G093000	Chr05:6941663-6942084|AltD|Chr05:6940749-6941662;Chr05:6941663-6942084;Chr05:6940749-6942085,Chr05:6945621-6945649|IntronR|Chr05:6945650-6948673;Chr05:6945621-6945649;Chr05:6945590-6945620,Chr05:6948026-6948070|IntronR|Chr05:6948071-6948673;Chr05:6948026-6948070;Chr05:6945590-6948025,Chr05:6948639-6948673|AltA|Chr05:6948674-6948974;Chr05:6948639-6948673;Chr05:6948639-6948974
Potri.009G067200	Chr09:6727801-6727871|IntronR|Chr09:6727396-6727800;Chr09:6727801-6727871;Chr09:6727872-6728141
Potri.017G054400	Chr17:4807713-4807779|IntronR|Chr17:4807601-4807712;Chr17:4807713-4807779;Chr17:4807780-4807948,Chr17:4812367-4812426|AltA|Chr17:4811971-4812366;Chr17:4812367-4812426;Chr17:4811971-4812426,Chr17:4812367-4812432|AltA|Chr17:4811971-4812366;Chr17:4812367-4812432;Chr17:4811971-4812432,Chr17:4812427-4812432|AltA|Chr17:4811971-4812426;Chr17:4812427-4812432;Chr17:4811971-4812432
Potri.014G015600	Chr14:1519371-1519488|IntronR|Chr14:1519489-1519578;Chr14:1519371-1519488;Chr14:1518796-1519370,Chr14:1519683-1519686|AltD|Chr14:1519579-1519682;Chr14:1519683-1519686;Chr14:1519579-1519687
Potri.017G084900	Chr17:10215684-10215746|AltA|Chr17:10215747-10215855;Chr17:10215684-10215746;Chr17:10215684-10215855,Chr17:10215959-10216558|IntronR|Chr17:10216559-10218795;Chr17:10215959-10216558;Chr17:10215856-10215958,Chr17:10216457-10216558|IntronR|Chr17:10216559-10218795;Chr17:10216457-10216558;Chr17:10215856-10216456,Chr17:10215959-10216456|AltA|Chr17:10216457-10216558;Chr17:10215959-10216456;Chr17:1021595…
Potri.004G118100	Chr04:11022819-11023476|IntronR|Chr04:11021821-11022818;Chr04:11022819-11023476;Chr04:11023477-11024216
Potri.018G006400	Chr18:495316-495318|AltA|Chr18:495319-495456;Chr18:495316-495318;Chr18:495316-495456,Chr18:495457-495492|AltD|Chr18:495316-495456;Chr18:495457-495492;Chr18:495316-495493,Chr18:495316-495456|IntronR|Chr18:495457-495530;Chr18:495316-495456;Chr18:494806-495315,Chr18:495316-495493|IntronR|Chr18:495494-495530;Chr18:495316-495493;Chr18:494806-495315
Potri.014G055500	Chr14:4326094-4326267|ExonS|Chr14:4325405-4326092;Chr14:4326094-4326267;Chr14:4326268-4327145,Chr14:4326094-4326267|ExonS|Chr14:4325405-4326092;Chr14:4326094-4326267;Chr14:4326268-4327989,Chr14:4326903-4327062|ExonS|Chr14:4326251-4326901;Chr14:4326903-4327062;Chr14:4327063-4327145,Chr14:4326903-4327062|ExonS|Chr14:4326268-4326901;Chr14:4326903-4327062;Chr14:4327063-4327145,Chr14:4326251-4326267|A…
Potri.007G080400	Chr07:10427367-10427566|IntronR|Chr07:10427176-10427366;Chr07:10427367-10427566;Chr07:10427567-10427616,Chr07:10429041-10429478|IntronR|Chr07:10428972-10429040;Chr07:10429041-10429478;Chr07:10429479-10429856,Chr07:10428539-10428852|IntronR|Chr07:10428461-10428538;Chr07:10428539-10428852;Chr07:10428853-10428886,Chr07:10427567-10427616|ExonS|Chr07:10427367-10427565;Chr07:10427567-10427616;Chr07:104…
Potri.011G090200	Chr11:10872032-10872036|AltA|Chr11:10872037-10872224;Chr11:10872032-10872036;Chr11:10872032-10872224,Chr11:10875653-10875671|AltA|Chr11:10875672-10875758;Chr11:10875653-10875671;Chr11:10875653-10875758,Chr11:10875953-10876019|AltA|Chr11:10876020-10876978;Chr11:10875953-10876019;Chr11:10875953-10876978,Chr11:10882752-10882797|AltA|Chr11:10882798-10882916;Chr11:10882752-10882797;Chr11:10882752-1088…
Potri.002G191000	Chr02:15130844-15130978|ExonS|Chr02:15130979-15131115;Chr02:15130844-15130978;Chr02:15130704-15130843,Chr02:15132274-15132370|IntronR|Chr02:15132371-15132563;Chr02:15132274-15132370;Chr02:15132135-15132273
Potri.006G051300	Chr06:3701828-3701915|IntronR|Chr06:3701479-3701827;Chr06:3701828-3701915;Chr06:3701916-3702002,Chr06:3703239-3703243|AltA|Chr06:3703115-3703238;Chr06:3703239-3703243;Chr06:3703115-3703243,Chr06:3703612-3703682|AltA|Chr06:3703323-3703611;Chr06:3703612-3703682;Chr06:3703323-3703682,Chr06:3703208-3703243|AltA|Chr06:3703115-3703207;Chr06:3703208-3703243;Chr06:3703115-3703243
Potri.015G142800	Chr15:14916175-14916335|ExonS|Chr15:14916336-14916435;Chr15:14916175-14916335;Chr15:14915837-14916174,Chr15:14911903-14911925|AltA|Chr15:14911926-14912223;Chr15:14911903-14911925;Chr15:14911903-14912223,Chr15:14912348-14912354|AltA|Chr15:14912355-14912622;Chr15:14912348-14912354;Chr15:14912348-14912622,Chr15:14912632-14912670|AltA|Chr15:14911855-14912631;Chr15:14912632-14912670;Chr15:14911855-149…
Potri.002G216400	Chr02:19951478-19951481|AltA|Chr02:19951267-19951477;Chr02:19951478-19951481;Chr02:19951267-19951481,Chr02:19953742-19953825|IntronR|Chr02:19953618-19953741;Chr02:19953742-19953825;Chr02:19953826-19953934,Chr02:19953935-19954204|IntronR|Chr02:19953826-19953934;Chr02:19953935-19954204;Chr02:19954205-19954486,Chr02:19951182-19951211|AltA|Chr02:19951042-19951181;Chr02:19951182-19951211;Chr02:1995104…
Potri.006G015400	Chr06:1057213-1057277|ExonS|Chr06:1056193-1057211;Chr06:1057213-1057277;Chr06:1057278-1057536,Chr06:1057213-1057277|ExonS|Chr06:1056924-1057211;Chr06:1057213-1057277;Chr06:1057278-1057536
Potri.001G307600	Chr01:31055223-31055246|AltA|Chr01:31055091-31055222;Chr01:31055223-31055246;Chr01:31055091-31055246,Chr01:31054718-31054810|IntronR|Chr01:31054668-31054717;Chr01:31054718-31054810;Chr01:31054811-31054844,Chr01:31054019-31054098|IntronR|Chr01:31053140-31054018;Chr01:31054019-31054098;Chr01:31054099-31054167,Chr01:31055347-31055452|IntronR|Chr01:31055247-31055346;Chr01:31055347-31055452;Chr01:3105…
Potri.019G047300	Chr19:6561054-6561600|IntronR|Chr19:6560974-6561053;Chr19:6561054-6561600;Chr19:6561601-6562410,Chr19:6561146-6561600|IntronR|Chr19:6560974-6561145;Chr19:6561146-6561600;Chr19:6561601-6562410,Chr19:6559641-6559702|ExonS|Chr19:6559331-6559639;Chr19:6559641-6559702;Chr19:6559703-6560420,Chr19:6556176-6556189|AltA|Chr19:6555176-6556175;Chr19:6556176-6556189;Chr19:6555176-6556189,Chr19:6556176-655628…
Potri.002G191100	Chr02:15151080-15151168|AltA|Chr02:15151169-15151703;Chr02:15151080-15151168;Chr02:15151080-15151703
Potri.010G231900	Chr10:21334019-21334132|IntronR|Chr10:21334133-21334694;Chr10:21334019-21334132;Chr10:21333758-21334018
Potri.001G090400	Chr01:7117601-7117860|IntronR|Chr01:7116807-7117600;Chr01:7117601-7117860;Chr01:7117861-7118287,Chr01:7117601-7117860|IntronR|Chr01:7116848-7117600;Chr01:7117601-7117860;Chr01:7117861-7118040
Potri.006G204600	Chr06:22008736-22009164|IntronR|Chr06:22009165-22009217;Chr06:22008736-22009164;Chr06:22008600-22008735,Chr06:22008757-22009164|IntronR|Chr06:22009165-22009217;Chr06:22008757-22009164;Chr06:22008639-22008756,Chr06:22010192-22010955|IntronR|Chr06:22010956-22011011;Chr06:22010192-22010955;Chr06:22010153-22010191,Chr06:22010192-22010960|IntronR|Chr06:22010961-22011011;Chr06:22010192-22010960;Chr06:2…
Potri.008G187100	Chr08:12917176-12917232|ExonS|Chr08:12914381-12917174;Chr08:12917176-12917232;Chr08:12917233-12917342,Chr08:12917708-12917826|ExonS|Chr08:12917583-12917706;Chr08:12917708-12917826;Chr08:12917827-12918521
Potri.009G091600	Chr09:8380172-8380312|ExonS|Chr09:8379850-8380170;Chr09:8380172-8380312;Chr09:8380313-8380558
Potri.010G132700	Chr10:14749052-14749138|IntronR|Chr10:14748775-14749051;Chr10:14749052-14749138;Chr10:14749139-14749227
Potri.016G090400	Chr16:7381224-7381668|AltA|Chr16:7381100-7381223;Chr16:7381224-7381668;Chr16:7381100-7381668
Potri.013G035500	Chr13:2374444-2374683|AltD|Chr13:2374180-2374443;Chr13:2374444-2374683;Chr13:2374180-2374684,Chr13:2371471-2371474|AltA|Chr13:2371475-2371602;Chr13:2371471-2371474;Chr13:2371471-2371602
Potri.004G211300	Chr04:21890469-21890574|ExonS|Chr04:21890296-21890467;Chr04:21890469-21890574;Chr04:21890575-21890749,Chr04:21890480-21890574|ExonS|Chr04:21890296-21890478;Chr04:21890480-21890574;Chr04:21890575-21890749,Chr04:21887109-21887166|AltA|Chr04:21886740-21887108;Chr04:21887109-21887166;Chr04:21886740-21887166,Chr04:21890469-21890479|AltA|Chr04:21890296-21890468;Chr04:21890469-21890479;Chr04:21890296-21…
Potri.002G005000	Chr02:282395-282994|ExonS|Chr02:281956-282393;Chr02:282395-282994;Chr02:282995-283801,Chr02:282400-282994|ExonS|Chr02:281956-282398;Chr02:282400-282994;Chr02:282995-283801,Chr02:282395-282399|AltA|Chr02:281956-282394;Chr02:282395-282399;Chr02:281956-282399,Chr02:285294-285402|AltA|Chr02:284929-285293;Chr02:285294-285402;Chr02:284929-285402,Chr02:285294-285448|AltA|Chr02:284929-285293;Chr02:285294…
Potri.012G080000	Chr12:10633351-10634229|IntronR|Chr12:10633259-10633350;Chr12:10633351-10634229;Chr12:10634230-10634685,Chr12:10633259-10633350|ExonS|Chr12:10633064-10633257;Chr12:10633259-10633350;Chr12:10633351-10634228,Chr12:10633064-10633258|IntronR|Chr12:10631915-10633063;Chr12:10633064-10633258;Chr12:10633259-10634685,Chr12:10633064-10634229|IntronR|Chr12:10631915-10633063;Chr12:10633064-10634229;Chr12:106…
Potri.010G208000	Chr10:19790774-19790918|IntronR|Chr10:19790919-19790949;Chr10:19790774-19790918;Chr10:19790759-19790773,Chr10:19791818-19791930|AltD|Chr10:19791101-19791817;Chr10:19791818-19791930;Chr10:19791101-19791931
Potri.002G162000	Chr02:12235231-12235240|AltA|Chr02:12235076-12235230;Chr02:12235231-12235240;Chr02:12235076-12235240,Chr02:12236321-12236363|AltA|Chr02:12235810-12236320;Chr02:12236321-12236363;Chr02:12235810-12236363,Chr02:12242289-12242381|IntronR|Chr02:12242226-12242288;Chr02:12242289-12242381;Chr02:12242382-12242918,Chr02:12232604-12232683|IntronR|Chr02:12232531-12232603;Chr02:12232604-12232683;Chr02:1223268…
Potri.001G329300	Chr01:33328660-33328662|AltA|Chr01:33328565-33328659;Chr01:33328660-33328662;Chr01:33328565-33328662
Potri.001G092800	Chr01:7311386-7311424|AltD|Chr01:7311425-7311700;Chr01:7311386-7311424;Chr01:7311386-7311700
Potri.016G086200	Chr16:6802128-6802131|AltD|Chr16:6802132-6802499;Chr16:6802128-6802131;Chr16:6802128-6802499
Potri.015G055300	Chr15:7527748-7527780|ExonS|Chr15:7527781-7528301;Chr15:7527748-7527780;Chr15:7527638-7527747,Chr15:7527748-7527803|ExonS|Chr15:7527804-7528301;Chr15:7527748-7527803;Chr15:7527638-7527747,Chr15:7527781-7527803|AltA|Chr15:7527804-7528301;Chr15:7527781-7527803;Chr15:7527781-7528301,Chr15:7529533-7529625|IntronR|Chr15:7529626-7529824;Chr15:7529533-7529625;Chr15:7529437-7529532,Chr15:7529533-7529641|…
Potri.010G242900	Chr10:21908774-21908777|AltD|Chr10:21907106-21908773;Chr10:21908774-21908777;Chr10:21907106-21908778
Potri.019G131800	Chr19:15738198-15738285|ExonS|Chr19:15738095-15738196;Chr19:15738198-15738285;Chr19:15738286-15738506,Chr19:15739171-15739321|ExonS|Chr19:15738698-15739169;Chr19:15739171-15739321;Chr19:15739322-15739822,Chr19:15738229-15738285|ExonS|Chr19:15738095-15738227;Chr19:15738229-15738285;Chr19:15738286-15738506,Chr19:15743222-15743718|ExonS|Chr19:15743080-15743220;Chr19:15743222-15743718;Chr19:15743719-…
Potri.007G086800	Chr07:11286381-11286455|IntronR|Chr07:11286456-11286535;Chr07:11286381-11286455;Chr07:11286336-11286380
Potri.018G105000	Chr18:13209031-13210129|IntronR|Chr18:13210130-13210402;Chr18:13209031-13210129;Chr18:13208482-13209030,Chr18:13209588-13210128|AltD|Chr18:13209031-13209587;Chr18:13209588-13210128;Chr18:13209031-13210129
Potri.001G197200	Chr01:18949653-18949730|ExonS|Chr01:18949557-18949651;Chr01:18949653-18949730;Chr01:18949731-18951678
Potri.004G204700	Chr04:21441756-21441758|AltD|Chr04:21441759-21441996;Chr04:21441756-21441758;Chr04:21441756-21441996,Chr04:21442432-21442525|IntronR|Chr04:21442355-21442431;Chr04:21442432-21442525;Chr04:21442526-21442599,Chr04:21442355-21442431|ExonS|Chr04:21442054-21442353;Chr04:21442355-21442431;Chr04:21442432-21442524,Chr04:21442054-21442080|AltD|Chr04:21442081-21442354;Chr04:21442054-21442080;Chr04:21442054-…
Potri.010G177800	Chr10:17717344-17719057|AltA|Chr10:17717261-17717343;Chr10:17717344-17719057;Chr10:17717261-17719057
Potri.007G109700	Chr07:13301198-13301741|IntronR|Chr07:13301742-13301931;Chr07:13301198-13301741;Chr07:13300482-13301197,Chr07:13301198-13301741|IntronR|Chr07:13301742-13301931;Chr07:13301198-13301741;Chr07:13300601-13301197,Chr07:13301929-13301931|AltA|Chr07:13301932-13302054;Chr07:13301929-13301931;Chr07:13301929-13302054
Potri.009G058000	Chr09:6034386-6034468|IntronR|Chr09:6034469-6034525;Chr09:6034386-6034468;Chr09:6033746-6034385,Chr09:6034920-6034930|AltA|Chr09:6034931-6035015;Chr09:6034920-6034930;Chr09:6034920-6035015,Chr09:6035956-6036029|ExonS|Chr09:6036030-6036354;Chr09:6035956-6036029;Chr09:6035500-6035955
Potri.015G036500	Chr15:3218415-3218417|AltD|Chr15:3218207-3218414;Chr15:3218415-3218417;Chr15:3218207-3218418,Chr15:3218415-3218422|AltD|Chr15:3218207-3218414;Chr15:3218415-3218422;Chr15:3218207-3218423,Chr15:3218419-3218422|AltD|Chr15:3218207-3218418;Chr15:3218419-3218422;Chr15:3218207-3218423,Chr15:3217009-3217095|AltA|Chr15:3217096-3217679;Chr15:3217009-3217095;Chr15:3217009-3217679,Chr15:3219533-3219543|AltD|…
Potri.005G035600	Chr05:2625083-2625483|IntronR|Chr05:2625484-2625597;Chr05:2625083-2625483;Chr05:2624988-2625082,Chr05:2624496-2624613|IntronR|Chr05:2624614-2624672;Chr05:2624496-2624613;Chr05:2624383-2624495,Chr05:2624496-2624616|IntronR|Chr05:2624617-2624672;Chr05:2624496-2624616;Chr05:2624383-2624495,Chr05:2624614-2624615|AltD|Chr05:2624496-2624613;Chr05:2624614-2624615;Chr05:2624496-2624616
Potri.002G119700	Chr02:8988873-8989117|IntronR|Chr02:8989118-8989288;Chr02:8988873-8989117;Chr02:8988256-8988872
Potri.003G103700	Chr03:12874278-12874355|IntronR|Chr03:12874215-12874277;Chr03:12874278-12874355;Chr03:12874356-12874826,Chr03:12873205-12873219|AltD|Chr03:12873220-12873960;Chr03:12873205-12873219;Chr03:12873205-12873960
Potri.004G058700	Chr04:4711620-4711623|AltA|Chr04:4711001-4711619;Chr04:4711620-4711623;Chr04:4711001-4711623,Chr04:4709729-4709820|AltD|Chr04:4709821-4710451;Chr04:4709729-4709820;Chr04:4709729-4710451,Chr04:4711756-4711846|IntronR|Chr04:4711620-4711755;Chr04:4711756-4711846;Chr04:4711847-4712083,Chr04:4711154-4711231|ExonS|Chr04:4711001-4711152;Chr04:4711154-4711231;Chr04:4711232-4711618,Chr04:4711154-4711251|E…
Potri.004G189800	Chr04:20477127-20477196|ExonS|Chr04:20477197-20477558;Chr04:20477127-20477196;Chr04:20475239-20477126
Potri.004G157600	Chr04:17934122-17934999|IntronR|Chr04:17935000-17935068;Chr04:17934122-17934999;Chr04:17932486-17934121,Chr04:17934122-17934892|AltA|Chr04:17934893-17934999;Chr04:17934122-17934892;Chr04:17934122-17934999,Chr04:17933160-17933240|IntronR|Chr04:17933061-17933159;Chr04:17933160-17933240;Chr04:17933241-17933361,Chr04:17933061-17933159|ExonS|Chr04:17932962-17933059;Chr04:17933061-17933159;Chr04:179331…
Potri.017G127300	Chr17:13900070-13900167|ExonS|Chr17:13899989-13900068;Chr17:13900070-13900167;Chr17:13900168-13900245,Chr17:13899594-13899669|AltA|Chr17:13899473-13899593;Chr17:13899594-13899669;Chr17:13899473-13899669
Potri.006G098100	Chr06:7537798-7538093|IntronR|Chr06:7538094-7538204;Chr06:7537798-7538093;Chr06:7537631-7537797,Chr06:7539335-7539355|IntronR|Chr06:7539356-7539399;Chr06:7539335-7539355;Chr06:7538928-7539334
Potri.009G045800	Chr09:5157739-5157836|IntronR|Chr09:5157837-5157927;Chr09:5157739-5157836;Chr09:5157137-5157738
Potri.002G003400	Chr02:202253-202344|IntronR|Chr02:202183-202252;Chr02:202253-202344;Chr02:202345-202483
Potri.008G058500	Chr08:3506723-3506756|AltD|Chr08:3506631-3506722;Chr08:3506723-3506756;Chr08:3506631-3506757,Chr08:3506631-3506722|IntronR|Chr08:3506723-3507039;Chr08:3506631-3506722;Chr08:3506096-3506630,Chr08:3506631-3506757|IntronR|Chr08:3506758-3507039;Chr08:3506631-3506757;Chr08:3506096-3506630,Chr08:3507040-3507190|IntronR|Chr08:3507191-3507666;Chr08:3507040-3507190;Chr08:3506723-3507039,Chr08:3507877-3507…
Potri.001G075500	Chr01:6000535-6000709|IntronR|Chr01:6000466-6000534;Chr01:6000535-6000709;Chr01:6000710-6001149,Chr01:6000239-6000319|AltA|Chr01:5999838-6000238;Chr01:6000239-6000319;Chr01:5999838-6000319,Chr01:6000239-6000380|ExonS|Chr01:5999838-6000237;Chr01:6000239-6000380;Chr01:6000381-6000464,Chr01:6000320-6000380|ExonS|Chr01:5999838-6000318;Chr01:6000320-6000380;Chr01:6000381-6000464,Chr01:6000466-6000534|…
Potri.018G063700	Chr18:8025032-8025269|AltA|Chr18:8025270-8025358;Chr18:8025032-8025269;Chr18:8025032-8025358,Chr18:8026739-8026762|AltA|Chr18:8026763-8027315;Chr18:8026739-8026762;Chr18:8026739-8027315,Chr18:8028095-8028120|AltD|Chr18:8028018-8028094;Chr18:8028095-8028120;Chr18:8028018-8028121
Potri.002G074800	Chr02:5167899-5167944|ExonS|Chr02:5167945-5168058;Chr02:5167899-5167944;Chr02:5167356-5167898
Potri.012G047200	Chr12:4364129-4364480|IntronR|Chr12:4364043-4364128;Chr12:4364129-4364480;Chr12:4364481-4364638,Chr12:4365263-4365395|IntronR|Chr12:4365186-4365262;Chr12:4365263-4365395;Chr12:4365396-4365764,Chr12:4364323-4364480|IntronR|Chr12:4364043-4364322;Chr12:4364323-4364480;Chr12:4364481-4364638,Chr12:4364396-4364480|IntronR|Chr12:4364043-4364395;Chr12:4364396-4364480;Chr12:4364481-4364638,Chr12:4364639-4…
Potri.003G038000	Chr03:4920931-4922665|AltD|Chr03:4919117-4920930;Chr03:4920931-4922665;Chr03:4919117-4922666
Potri.019G025500	Chr19:2911229-2911343|IntronR|Chr19:2911101-2911228;Chr19:2911229-2911343;Chr19:2911344-2911676
Potri.014G170800	Chr14:13765640-13765716|IntronR|Chr14:13765717-13765861;Chr14:13765640-13765716;Chr14:13765444-13765639,Chr14:13766493-13766597|IntronR|Chr14:13766598-13766734;Chr14:13766493-13766597;Chr14:13766204-13766492,Chr14:13766735-13767471|IntronR|Chr14:13767472-13767664;Chr14:13766735-13767471;Chr14:13766598-13766734,Chr14:13767231-13767471|IntronR|Chr14:13767472-13767664;Chr14:13767231-13767471;Chr14:1…
Potri.008G110300	Chr08:7022613-7022697|IntronR|Chr08:7022541-7022612;Chr08:7022613-7022697;Chr08:7022698-7022841,Chr08:7022278-7022282|AltA|Chr08:7022174-7022277;Chr08:7022278-7022282;Chr08:7022174-7022282
Potri.009G005300	Chr09:1020318-1021116|IntronR|Chr09:1019961-1020317;Chr09:1020318-1021116;Chr09:1021117-1021306,Chr09:1021307-1021549|IntronR|Chr09:1021117-1021306;Chr09:1021307-1021549;Chr09:1021550-1022163,Chr09:1020946-1021038|ExonS|Chr09:1020318-1020944;Chr09:1020946-1021038;Chr09:1021039-1021115,Chr09:1020946-1021116|AltA|Chr09:1020318-1020945;Chr09:1020946-1021116;Chr09:1020318-1021116,Chr09:1021039-102111…
Potri.007G067500	Chr07:8767938-8768280|AltA|Chr07:8767471-8767937;Chr07:8767938-8768280;Chr07:8767471-8768280
Potri.001G073900	Chr01:5870428-5870494|AltD|Chr01:5870262-5870427;Chr01:5870428-5870494;Chr01:5870262-5870495
Potri.005G136400	Chr05:11159427-11159728|IntronR|Chr05:11159729-11160059;Chr05:11159427-11159728;Chr05:11159339-11159426,Chr05:11161121-11161123|AltA|Chr05:11161124-11161536;Chr05:11161121-11161123;Chr05:11161121-11161536,Chr05:11158847-11158872|IntronR|Chr05:11158873-11159126;Chr05:11158847-11158872;Chr05:11158469-11158846
Potri.013G160000	Chr13:16195999-16196087|AltA|Chr13:16195894-16195998;Chr13:16195999-16196087;Chr13:16195894-16196087,Chr13:16195894-16195998|IntronR|Chr13:16195805-16195893;Chr13:16195894-16195998;Chr13:16195999-16196163,Chr13:16195894-16196087|IntronR|Chr13:16195805-16195893;Chr13:16195894-16196087;Chr13:16196088-16196163,Chr13:16195176-16195804|IntronR|Chr13:16195007-16195175;Chr13:16195176-16195804;Chr13:1619…
Potri.006G115100	Chr06:9018220-9018443|IntronR|Chr06:9018119-9018219;Chr06:9018220-9018443;Chr06:9018444-9018521,Chr06:9015475-9015762|IntronR|Chr06:9015364-9015474;Chr06:9015475-9015762;Chr06:9015763-9015891,Chr06:9002602-9002606|AltA|Chr06:9002480-9002601;Chr06:9002602-9002606;Chr06:9002480-9002606,Chr06:9004095-9004136|AltA|Chr06:9002745-9004094;Chr06:9004095-9004136;Chr06:9002745-9004136,Chr06:9007234-9007480…
Potri.008G149300	Chr08:10065597-10065937|ExonS|Chr08:10065938-10066043;Chr08:10065597-10065937;Chr08:10065203-10065596,Chr08:10065893-10065924|AltA|Chr08:10065925-10066043;Chr08:10065893-10065924;Chr08:10065893-10066043,Chr08:10065893-10065937|AltA|Chr08:10065938-10066043;Chr08:10065893-10065937;Chr08:10065893-10066043,Chr08:10065925-10065937|AltA|Chr08:10065938-10066043;Chr08:10065925-10065937;Chr08:10065925-100…
Potri.009G057300	Chr09:5998878-5999566|IntronR|Chr09:5998778-5998877;Chr09:5998878-5999566;Chr09:5999567-5999709,Chr09:5999710-5999885|IntronR|Chr09:5999567-5999709;Chr09:5999710-5999885;Chr09:5999886-6000222,Chr09:5999710-5999890|IntronR|Chr09:5999567-5999709;Chr09:5999710-5999890;Chr09:5999891-6000222,Chr09:5998256-5998307|ExonS|Chr09:5998100-5998254;Chr09:5998256-5998307;Chr09:5998308-5998495,Chr09:5998497-599…
Potri.010G025700	Chr10:3599677-3599822|ExonS|Chr10:3599420-3599675;Chr10:3599677-3599822;Chr10:3599823-3600080,Chr10:3600523-3600547|AltA|Chr10:3600293-3600522;Chr10:3600523-3600547;Chr10:3600293-3600547,Chr10:3600786-3600789|AltD|Chr10:3600790-3600862;Chr10:3600786-3600789;Chr10:3600786-3600862
Potri.019G031200	Chr19:3509834-3509854|AltD|Chr19:3509855-3509955;Chr19:3509834-3509854;Chr19:3509834-3509955
Potri.002G084500	Chr02:5926909-5926967|IntronR|Chr02:5926851-5926908;Chr02:5926909-5926967;Chr02:5926968-5927469,Chr02:5923989-5924085|ExonS|Chr02:5923533-5923987;Chr02:5923989-5924085;Chr02:5924086-5924890,Chr02:5925458-5926392|IntronR|Chr02:5925250-5925457;Chr02:5925458-5926392;Chr02:5926393-5926624,Chr02:5923989-5924085|ExonS|Chr02:5923352-5923987;Chr02:5923989-5924085;Chr02:5924086-5924890
Potri.008G041100	Chr08:2341218-2341441|AltD|Chr08:2341442-2342229;Chr08:2341218-2341441;Chr08:2341218-2342229
Potri.018G128300	Chr18:15053350-15053356|AltA|Chr18:15053252-15053349;Chr18:15053350-15053356;Chr18:15053252-15053356,Chr18:15053350-15053387|AltA|Chr18:15053252-15053349;Chr18:15053350-15053387;Chr18:15053252-15053387,Chr18:15053357-15053387|AltA|Chr18:15053252-15053356;Chr18:15053357-15053387;Chr18:15053252-15053387
Potri.016G058100	Chr16:3913603-3914012|IntronR|Chr16:3914013-3914077;Chr16:3913603-3914012;Chr16:3913535-3913602
Potri.006G109500	Chr06:8554811-8555152|IntronR|Chr06:8555153-8555297;Chr06:8554811-8555152;Chr06:8554458-8554810,Chr06:8555999-8556073|IntronR|Chr06:8556074-8556233;Chr06:8555999-8556073;Chr06:8555897-8555998,Chr06:8555999-8556143|IntronR|Chr06:8556144-8556233;Chr06:8555999-8556143;Chr06:8555897-8555998,Chr06:8556074-8556142|AltD|Chr06:8555999-8556073;Chr06:8556074-8556142;Chr06:8555999-8556143,Chr06:8556234-8556…
Potri.012G140600	Chr12:15449110-15449174|AltA|Chr12:15449175-15449270;Chr12:15449110-15449174;Chr12:15449110-15449270
Potri.014G069200	Chr14:5610541-5610686|ExonS|Chr14:5610687-5610919;Chr14:5610541-5610686;Chr14:5610016-5610540,Chr14:5609958-5610015|AltA|Chr14:5610016-5610919;Chr14:5609958-5610015;Chr14:5609958-5610919,Chr14:5609725-5609810|ExonS|Chr14:5609811-5609891;Chr14:5609725-5609810;Chr14:5609350-5609724,Chr14:5610445-5610686|ExonS|Chr14:5610687-5610919;Chr14:5610445-5610686;Chr14:5610016-5610444,Chr14:5609280-5609282|Al…
Potri.009G115500	Chr09:9769070-9769290|IntronR|Chr09:9769291-9769310;Chr09:9769070-9769290;Chr09:9769016-9769069,Chr09:9769735-9769830|IntronR|Chr09:9769831-9769999;Chr09:9769735-9769830;Chr09:9769670-9769734
Potri.005G227400	Chr05:23720668-23720678|AltA|Chr05:23720478-23720667;Chr05:23720668-23720678;Chr05:23720478-23720678,Chr05:23721029-23721038|AltA|Chr05:23720934-23721028;Chr05:23721029-23721038;Chr05:23720934-23721038,Chr05:23719991-23720030|AltD|Chr05:23720031-23720379;Chr05:23719991-23720030;Chr05:23719991-23720379,Chr05:23720934-23721028|IntronR|Chr05:23720679-23720933;Chr05:23720934-23721028;Chr05:23721029-2…
Potri.005G026000	Chr05:1904893-1904968|IntronR|Chr05:1904812-1904892;Chr05:1904893-1904968;Chr05:1904969-1905069,Chr05:1904893-1905001|IntronR|Chr05:1904812-1904892;Chr05:1904893-1905001;Chr05:1905002-1905069
Potri.009G126200	Chr09:10457482-10457487|AltA|Chr09:10457488-10458436;Chr09:10457482-10457487;Chr09:10457482-10458436,Chr09:10458812-10458827|AltA|Chr09:10458828-10459382;Chr09:10458812-10458827;Chr09:10458812-10459382,Chr09:10459112-10459207|ExonS|Chr09:10459208-10459382;Chr09:10459112-10459207;Chr09:10458828-10459111,Chr09:10458559-10458639|IntronR|Chr09:10458640-10458827;Chr09:10458559-10458639;Chr09:10458437-…
Potri.014G113100	Chr14:8848635-8848724|IntronR|Chr14:8848725-8848779;Chr14:8848635-8848724;Chr14:8848459-8848634
Potri.010G116500	Chr10:13450273-13450349|IntronR|Chr10:13450350-13450452;Chr10:13450273-13450349;Chr10:13450192-13450272,Chr10:13450273-13450356|IntronR|Chr10:13450357-13450452;Chr10:13450273-13450356;Chr10:13450192-13450272,Chr10:13450448-13450452|AltA|Chr10:13450453-13450550;Chr10:13450448-13450452;Chr10:13450448-13450550,Chr10:13450350-13450355|AltD|Chr10:13450273-13450349;Chr10:13450350-13450355;Chr10:1345027…
Potri.015G098700	Chr15:11806714-11806985|IntronR|Chr15:11806986-11807105;Chr15:11806714-11806985;Chr15:11806612-11806713,Chr15:11804196-11804262|AltA|Chr15:11804263-11805472;Chr15:11804196-11804262;Chr15:11804196-11805472,Chr15:11807428-11807448|AltD|Chr15:11807349-11807427;Chr15:11807428-11807448;Chr15:11807349-11807449,Chr15:11807349-11807449|IntronR|Chr15:11807450-11807560;Chr15:11807349-11807449;Chr15:1180725…
Potri.016G086300	Chr16:6806975-6806986|AltA|Chr16:6806987-6807485;Chr16:6806975-6806986;Chr16:6806975-6807485,Chr16:6809003-6809023|AltA|Chr16:6809024-6809599;Chr16:6809003-6809023;Chr16:6809003-6809599,Chr16:6809000-6809002|AltA|Chr16:6809003-6809599;Chr16:6809000-6809002;Chr16:6809000-6809599,Chr16:6809000-6809023|AltA|Chr16:6809024-6809599;Chr16:6809000-6809023;Chr16:6809000-6809599
Potri.018G139800	Chr18:15929058-15929061|AltA|Chr18:15929062-15929213;Chr18:15929058-15929061;Chr18:15929058-15929213,Chr18:15936743-15936771|AltA|Chr18:15936772-15937938;Chr18:15936743-15936771;Chr18:15936743-15937938,Chr18:15928172-15928179|AltD|Chr18:15928069-15928171;Chr18:15928172-15928179;Chr18:15928069-15928180,Chr18:15928289-15928462|IntronR|Chr18:15928463-15928554;Chr18:15928289-15928462;Chr18:15928181-1…
Potri.004G101900	Chr04:8939036-8939125|IntronR|Chr04:8938762-8939035;Chr04:8939036-8939125;Chr04:8939126-8939214
Potri.014G071900	Chr14:5805948-5805964|AltA|Chr14:5805965-5806540;Chr14:5805948-5805964;Chr14:5805948-5806540,Chr14:5809653-5809683|AltA|Chr14:5809684-5810593;Chr14:5809653-5809683;Chr14:5809653-5810593,Chr14:5810571-5810592|AltD|Chr14:5809684-5810570;Chr14:5810571-5810592;Chr14:5809684-5810593
Potri.001G358500	Chr01:36829038-36829043|AltA|Chr01:36828913-36829037;Chr01:36829038-36829043;Chr01:36828913-36829043
Potri.002G225200	Chr02:21397035-21397043|AltA|Chr02:21396893-21397034;Chr02:21397035-21397043;Chr02:21396893-21397043,Chr02:21396893-21397034|IntronR|Chr02:21396692-21396892;Chr02:21396893-21397034;Chr02:21397035-21397289,Chr02:21396893-21397043|IntronR|Chr02:21396692-21396892;Chr02:21396893-21397043;Chr02:21397044-21397289
Potri.008G179700	Chr08:12260434-12260845|IntronR|Chr08:12260846-12261070;Chr08:12260434-12260845;Chr08:12259827-12260433,Chr08:12263015-12263053|ExonS|Chr08:12263054-12264662;Chr08:12263015-12263053;Chr08:12261386-12263014,Chr08:12261382-12261385|AltA|Chr08:12261386-12263014;Chr08:12261382-12261385;Chr08:12261382-12263014,Chr08:12260434-12260845|IntronR|Chr08:12260846-12261070;Chr08:12260434-12260845;Chr08:122599…
Potri.015G110900	Chr15:12701752-12701809|ExonS|Chr15:12701660-12701750;Chr15:12701752-12701809;Chr15:12701810-12701910,Chr15:12701660-12701751|IntronR|Chr15:12701449-12701659;Chr15:12701660-12701751;Chr15:12701752-12701809,Chr15:12703724-12703847|IntronR|Chr15:12703440-12703723;Chr15:12703724-12703847;Chr15:12703848-12704379,Chr15:12703911-12704011|IntronR|Chr15:12703848-12703910;Chr15:12703911-12704011;Chr15:127…
Potri.016G019000	Chr16:1045774-1046711|IntronR|Chr16:1046712-1047347;Chr16:1045774-1046711;Chr16:1045650-1045773
Potri.006G279400	Chr06:27769435-27769492|AltA|Chr06:27768259-27769434;Chr06:27769435-27769492;Chr06:27768259-27769492,Chr06:27769816-27769877|AltA|Chr06:27769599-27769815;Chr06:27769816-27769877;Chr06:27769599-27769877,Chr06:27770006-27770107|IntronR|Chr06:27769816-27770005;Chr06:27770006-27770107;Chr06:27770108-27770295,Chr06:27768458-27768525|ExonS|Chr06:27768259-27768456;Chr06:27768458-27768525;Chr06:27768526-…
Potri.006G106500	Chr06:8239162-8239528|IntronR|Chr06:8238880-8239161;Chr06:8239162-8239528;Chr06:8239529-8242381,Chr06:8236450-8236528|ExonS|Chr06:8236094-8236448;Chr06:8236450-8236528;Chr06:8236529-8236775,Chr06:8236743-8236776|AltA|Chr06:8236529-8236742;Chr06:8236743-8236776;Chr06:8236529-8236776,Chr06:8237589-8237592|AltA|Chr06:8236876-8237588;Chr06:8237589-8237592;Chr06:8236876-8237592,Chr06:8236094-8236161|A…
Potri.006G188000	Chr06:20261153-20261238|IntronR|Chr06:20261239-20261384;Chr06:20261153-20261238;Chr06:20260179-20261152
Potri.002G183200	Chr02:14336827-14336930|IntronR|Chr02:14336931-14337127;Chr02:14336827-14336930;Chr02:14336733-14336826,Chr02:14336346-14336482|IntronR|Chr02:14336483-14336535;Chr02:14336346-14336482;Chr02:14336085-14336345
Potri.004G039400	Chr04:2994122-2994339|IntronR|Chr04:2994340-2994446;Chr04:2994122-2994339;Chr04:2993706-2994121,Chr04:2995643-2995992|IntronR|Chr04:2995993-2996042;Chr04:2995643-2995992;Chr04:2995578-2995642,Chr04:2994134-2994339|IntronR|Chr04:2994340-2994446;Chr04:2994134-2994339;Chr04:2993534-2994133,Chr04:2994122-2994339|IntronR|Chr04:2994340-2994446;Chr04:2994122-2994339;Chr04:2993534-2994121,Chr04:2995455-2…
Potri.014G149600	Chr14:11455393-11455440|AltA|Chr14:11455183-11455392;Chr14:11455393-11455440;Chr14:11455183-11455440,Chr14:11461161-11461184|AltD|Chr14:11461185-11461261;Chr14:11461161-11461184;Chr14:11461161-11461261
Potri.009G108500	Chr09:9384156-9384234|ExonS|Chr09:9383715-9384154;Chr09:9384156-9384234;Chr09:9384235-9385557,Chr09:9384156-9384678|ExonS|Chr09:9383715-9384154;Chr09:9384156-9384678;Chr09:9384679-9385557,Chr09:9384235-9384678|AltD|Chr09:9384679-9385558;Chr09:9384235-9384678;Chr09:9384235-9385558
Potri.T090100	scaffold_112:65287-65308|AltA|scaffold_112:65211-65286;scaffold_112:65287-65308;scaffold_112:65211-65308,scaffold_112:64483-64505|AltD|scaffold_112:64506-64660;scaffold_112:64483-64505;scaffold_112:64483-64660
Potri.014G169500	Chr14:13564086-13564107|AltA|Chr14:13564108-13564200;Chr14:13564086-13564107;Chr14:13564086-13564200
Potri.004G135000	Chr04:15522171-15522313|AltD|Chr04:15522314-15522890;Chr04:15522171-15522313;Chr04:15522171-15522890,Chr04:15522117-15522170|ExonS|Chr04:15521272-15522115;Chr04:15522117-15522170;Chr04:15522171-15522889,Chr04:15521272-15522170|AltD|Chr04:15522171-15522890;Chr04:15521272-15522170;Chr04:15521272-15522890,Chr04:15521272-15522313|AltD|Chr04:15522314-15522890;Chr04:15521272-15522313;Chr04:15521272-155…
Potri.017G050100	Chr17:4176095-4176226|IntronR|Chr17:4176227-4176343;Chr17:4176095-4176226;Chr17:4174727-4176094,Chr17:4180490-4180676|IntronR|Chr17:4180677-4180904;Chr17:4180490-4180676;Chr17:4177757-4180489,Chr17:4176227-4176343|ExonS|Chr17:4176344-4177756;Chr17:4176227-4176343;Chr17:4176095-4176226
Potri.004G231800	Chr04:23811133-23811208|IntronR|Chr04:23811209-23811367;Chr04:23811133-23811208;Chr04:23810996-23811132,Chr04:23810115-23810117|AltA|Chr04:23810118-23810326;Chr04:23810115-23810117;Chr04:23810115-23810326
Potri.006G025800	Chr06:1760017-1760188|IntronR|Chr06:1759768-1760016;Chr06:1760017-1760188;Chr06:1760189-1760945,Chr06:1761971-1761973|AltA|Chr06:1761119-1761970;Chr06:1761971-1761973;Chr06:1761119-1761973,Chr06:1761119-1761970|IntronR|Chr06:1761047-1761118;Chr06:1761119-1761970;Chr06:1761971-1762294,Chr06:1760017-1760188|IntronR|Chr06:1759797-1760016;Chr06:1760017-1760188;Chr06:1760189-1760945
Potri.006G243300	Chr06:25128417-25128500|IntronR|Chr06:25128501-25128602;Chr06:25128417-25128500;Chr06:25127878-25128416,Chr06:25129119-25129125|AltA|Chr06:25129126-25129211;Chr06:25129119-25129125;Chr06:25129119-25129211
Potri.002G104100	Chr02:7549466-7549722|IntronR|Chr02:7549187-7549465;Chr02:7549466-7549722;Chr02:7549723-7550015,Chr02:7544471-7544634|ExonS|Chr02:7544254-7544469;Chr02:7544471-7544634;Chr02:7544635-7544859,Chr02:7544861-7544933|AltA|Chr02:7544635-7544860;Chr02:7544861-7544933;Chr02:7544635-7544933,Chr02:7541610-7541614|AltD|Chr02:7541615-7541775;Chr02:7541610-7541614;Chr02:7541610-7541775,Chr02:7542985-7542991|A…
Potri.006G064800	Chr06:4759386-4759473|IntronR|Chr06:4759272-4759385;Chr06:4759386-4759473;Chr06:4759474-4759628,Chr06:4759386-4759482|IntronR|Chr06:4759272-4759385;Chr06:4759386-4759482;Chr06:4759483-4759628,Chr06:4759474-4759482|AltA|Chr06:4759386-4759473;Chr06:4759474-4759482;Chr06:4759386-4759482,Chr06:4762095-4762101|AltA|Chr06:4761548-4762094;Chr06:4762095-4762101;Chr06:4761548-4762101,Chr06:4761193-4761547…
Potri.014G123200	Chr14:9525803-9526247|IntronR|Chr14:9525746-9525802;Chr14:9525803-9526247;Chr14:9526248-9526312,Chr14:9530145-9530334|IntronR|Chr14:9530064-9530144;Chr14:9530145-9530334;Chr14:9530335-9530428,Chr14:9526313-9526434|IntronR|Chr14:9526248-9526312;Chr14:9526313-9526434;Chr14:9526435-9526518
Potri.018G020600	Chr18:1619695-1619755|AltA|Chr18:1619756-1619914;Chr18:1619695-1619755;Chr18:1619695-1619914,Chr18:1620730-1620737|AltA|Chr18:1620738-1620964;Chr18:1620730-1620737;Chr18:1620730-1620964,Chr18:1621102-1621144|AltA|Chr18:1621145-1621268;Chr18:1621102-1621144;Chr18:1621102-1621268
Potri.010G160700	Chr10:16643160-16643251|IntronR|Chr10:16643089-16643159;Chr10:16643160-16643251;Chr10:16643252-16643391,Chr10:16643188-16643278|IntronR|Chr10:16643089-16643187;Chr10:16643188-16643278;Chr10:16643279-16643391,Chr10:16645003-16645692|IntronR|Chr10:16644931-16645002;Chr10:16645003-16645692;Chr10:16645693-16645764,Chr10:16643160-16643278|IntronR|Chr10:16643089-16643159;Chr10:16643160-16643278;Chr10:1…
Potri.017G099900	Chr17:11738404-11738575|ExonS|Chr17:11738576-11738822;Chr17:11738404-11738575;Chr17:11737174-11738403,Chr17:11737174-11738403|IntronR|Chr17:11738404-11738575;Chr17:11737174-11738403;Chr17:11736742-11737173,Chr17:11740443-11740699|IntronR|Chr17:11740700-11740866;Chr17:11740443-11740699;Chr17:11740158-11740442,Chr17:11737174-11738181|IntronR|Chr17:11738182-11738575;Chr17:11737174-11738181;Chr17:117…
Potri.002G152800	Chr02:11545481-11545656|ExonS|Chr02:11545259-11545479;Chr02:11545481-11545656;Chr02:11545657-11545830,Chr02:11546373-11546395|AltD|Chr02:11546396-11546466;Chr02:11546373-11546395;Chr02:11546373-11546466
Potri.005G186000	Chr05:20344124-20344131|AltD|Chr05:20343793-20344123;Chr05:20344124-20344131;Chr05:20343793-20344132
Potri.002G006300	Chr02:348341-348507|ExonS|Chr02:348508-349054;Chr02:348341-348507;Chr02:348031-348340,Chr02:348345-348507|ExonS|Chr02:348508-349054;Chr02:348345-348507;Chr02:348031-348344,Chr02:348341-348343|AltD|Chr02:348031-348340;Chr02:348341-348343;Chr02:348031-348344,Chr02:349346-349390|AltA|Chr02:349391-349531;Chr02:349346-349390;Chr02:349346-349531
Potri.002G194600	Chr02:15562994-15563033|ExonS|Chr02:15563034-15564428;Chr02:15562994-15563033;Chr02:15562672-15562993
Potri.002G100900	Chr02:7295363-7295396|AltA|Chr02:7294848-7295362;Chr02:7295363-7295396;Chr02:7294848-7295396,Chr02:7301400-7301403|AltA|Chr02:7301324-7301399;Chr02:7301400-7301403;Chr02:7301324-7301403,Chr02:7293359-7293446|IntronR|Chr02:7293178-7293358;Chr02:7293359-7293446;Chr02:7293447-7293564,Chr02:7296930-7297921|IntronR|Chr02:7296872-7296929;Chr02:7296930-7297921;Chr02:7297922-7298003,Chr02:7296930-7297939…
Potri.008G052400	Chr08:3088140-3088675|IntronR|Chr08:3088676-3088994;Chr08:3088140-3088675;Chr08:3087943-3088139,Chr08:3088449-3088675|IntronR|Chr08:3088676-3088994;Chr08:3088449-3088675;Chr08:3087943-3088448,Chr08:3088454-3088675|IntronR|Chr08:3088676-3088994;Chr08:3088454-3088675;Chr08:3087943-3088453,Chr08:3088140-3088448|AltA|Chr08:3088449-3088675;Chr08:3088140-3088448;Chr08:3088140-3088675,Chr08:3088140-3088…
Potri.001G047400	Chr01:3515690-3515773|IntronR|Chr01:3515592-3515689;Chr01:3515690-3515773;Chr01:3515774-3515911,Chr01:3514135-3514202|ExonS|Chr01:3514013-3514133;Chr01:3514135-3514202;Chr01:3514203-3514388
Potri.010G255400	Chr10:22546575-22546801|ExonS|Chr10:22546450-22546573;Chr10:22546575-22546801;Chr10:22546802-22547356,Chr10:22551967-22551981|AltA|Chr10:22551163-22551966;Chr10:22551967-22551981;Chr10:22551163-22551981,Chr10:22553617-22553621|AltA|Chr10:22553518-22553616;Chr10:22553617-22553621;Chr10:22553518-22553621,Chr10:22553364-22553448|IntronR|Chr10:22553247-22553363;Chr10:22553364-22553448;Chr10:22553449-…
Potri.001G415500	Chr01:44048513-44049007|ExonS|Chr01:44049008-44051743;Chr01:44048513-44049007;Chr01:44047196-44048512
Potri.001G453600	Chr01:48840414-48840558|IntronR|Chr01:48840085-48840413;Chr01:48840414-48840558;Chr01:48840559-48840698,Chr01:48839094-48839229|ExonS|Chr01:48838195-48839092;Chr01:48839094-48839229;Chr01:48839230-48839387,Chr01:48838195-48839229|AltD|Chr01:48839230-48839388;Chr01:48838195-48839229;Chr01:48838195-48839388
Potri.006G044600	Chr06:3172789-3173527|IntronR|Chr06:3172719-3172788;Chr06:3172789-3173527;Chr06:3173528-3173915,Chr06:3173916-3174032|IntronR|Chr06:3173526-3173915;Chr06:3173916-3174032;Chr06:3174033-3174383,Chr06:3173004-3173034|AltD|Chr06:3173035-3173525;Chr06:3173004-3173034;Chr06:3173004-3173525
Potri.011G165200	Chr11:18202419-18202422|AltD|Chr11:18202423-18202607;Chr11:18202419-18202422;Chr11:18202419-18202607
Potri.004G235000	Chr04:24082722-24082727|AltA|Chr04:24082051-24082721;Chr04:24082722-24082727;Chr04:24082051-24082727
Potri.002G134200	Chr02:10004807-10004822|AltA|Chr02:10004823-10006080;Chr02:10004807-10004822;Chr02:10004807-10006080
Potri.008G051300	Chr08:3036822-3036928|IntronR|Chr08:3035313-3036821;Chr08:3036822-3036928;Chr08:3036929-3036997,Chr08:3032600-3032614|AltA|Chr08:3032363-3032599;Chr08:3032600-3032614;Chr08:3032363-3032614,Chr08:3032600-3032626|AltA|Chr08:3032363-3032599;Chr08:3032600-3032626;Chr08:3032363-3032626
Potri.004G179500	Chr04:19672429-19672431|AltA|Chr04:19672432-19672530;Chr04:19672429-19672431;Chr04:19672429-19672530
Potri.008G132000	Chr08:8711079-8711187|IntronR|Chr08:8710088-8711078;Chr08:8711079-8711187;Chr08:8711188-8711292,Chr08:8709560-8709683|IntronR|Chr08:8709258-8709559;Chr08:8709560-8709683;Chr08:8709684-8709801,Chr08:8710088-8710299|ExonS|Chr08:8709802-8710086;Chr08:8710088-8710299;Chr08:8710300-8711077
Potri.007G086900	Chr07:11292803-11292859|AltA|Chr07:11292860-11292983;Chr07:11292803-11292859;Chr07:11292803-11292983,Chr07:11292860-11292983|IntronR|Chr07:11292984-11293873;Chr07:11292860-11292983;Chr07:11292416-11292859,Chr07:11293254-11293406|IntronR|Chr07:11293407-11293873;Chr07:11293254-11293406;Chr07:11292416-11293253
Potri.013G084300	Chr13:7867265-7867338|AltA|Chr13:7864895-7867264;Chr13:7867265-7867338;Chr13:7864895-7867338,Chr13:7867293-7867320|AltA|Chr13:7864895-7867292;Chr13:7867293-7867320;Chr13:7864895-7867320,Chr13:7864895-7867292|IntronR|Chr13:7864763-7864894;Chr13:7864895-7867292;Chr13:7867293-7867515,Chr13:7868463-7869438|IntronR|Chr13:7868313-7868462;Chr13:7868463-7869438;Chr13:7869439-7869497,Chr13:7867265-7867292…
Potri.008G073000	Chr08:4529615-4529808|ExonS|Chr08:4529809-4529951;Chr08:4529615-4529808;Chr08:4529089-4529614,Chr08:4529710-4529808|ExonS|Chr08:4529809-4529951;Chr08:4529710-4529808;Chr08:4529089-4529709,Chr08:4529615-4529708|AltD|Chr08:4529089-4529614;Chr08:4529615-4529708;Chr08:4529089-4529709,Chr08:4529775-4529808|AltA|Chr08:4529809-4529951;Chr08:4529775-4529808;Chr08:4529775-4529951,Chr08:4529615-4529722|Alt…
Potri.005G021000	Chr05:1617921-1617965|AltA|Chr05:1617966-1618341;Chr05:1617921-1617965;Chr05:1617921-1618341,Chr05:1615543-1615821|IntronR|Chr05:1615822-1616489;Chr05:1615543-1615821;Chr05:1615493-1615542,Chr05:1616490-1616584|IntronR|Chr05:1616585-1617965;Chr05:1616490-1616584;Chr05:1615493-1616489,Chr05:1616585-1617920|ExonS|Chr05:1617921-1618341;Chr05:1616585-1617920;Chr05:1616490-1616584,Chr05:1616585-161796…
Potri.014G175900	Chr14:14313106-14313231|IntronR|Chr14:14313007-14313105;Chr14:14313106-14313231;Chr14:14313232-14313383
Potri.002G247100	Chr02:23803954-23804206|IntronR|Chr02:23803689-23803953;Chr02:23803954-23804206;Chr02:23804207-23804443,Chr02:23803954-23804206|IntronR|Chr02:23803711-23803953;Chr02:23803954-23804206;Chr02:23804207-23804443
Potri.002G102500	Chr02:7403954-7403995|ExonS|Chr02:7403788-7403952;Chr02:7403954-7403995;Chr02:7403996-7404179,Chr02:7403788-7403953|IntronR|Chr02:7403689-7403787;Chr02:7403788-7403953;Chr02:7403954-7403995,Chr02:7404311-7404533|IntronR|Chr02:7404181-7404310;Chr02:7404311-7404533;Chr02:7404534-7404635,Chr02:7404636-7404916|IntronR|Chr02:7404534-7404635;Chr02:7404636-7404916;Chr02:7404917-7405385,Chr02:7404636-740…
Potri.003G030500	Chr03:3838944-3839355|IntronR|Chr03:3838619-3838943;Chr03:3838944-3839355;Chr03:3839356-3839845
Potri.001G164700	Chr01:13802620-13802687|ExonS|Chr01:13802507-13802618;Chr01:13802620-13802687;Chr01:13802688-13802913,Chr01:13802079-13802412|AltA|Chr01:13801952-13802078;Chr01:13802079-13802412;Chr01:13801952-13802412,Chr01:13801952-13802078|IntronR|Chr01:13801401-13801951;Chr01:13801952-13802078;Chr01:13802079-13802255,Chr01:13802079-13802255|ExonS|Chr01:13801952-13802077;Chr01:13802079-13802255;Chr01:13802256…
Potri.001G128100	Chr01:10365416-10365563|IntronR|Chr01:10365173-10365415;Chr01:10365416-10365563;Chr01:10365564-10366916
Potri.008G080800	Chr08:5052442-5052583|IntronR|Chr08:5052183-5052441;Chr08:5052442-5052583;Chr08:5052584-5052728,Chr08:5050510-5050628|ExonS|Chr08:5050405-5050508;Chr08:5050510-5050628;Chr08:5050629-5050908,Chr08:5051329-5051342|AltA|Chr08:5051238-5051328;Chr08:5051329-5051342;Chr08:5051238-5051342,Chr08:5051660-5051702|AltA|Chr08:5051423-5051659;Chr08:5051660-5051702;Chr08:5051423-5051702,Chr08:5053763-5053765|A…
Potri.015G083500	Chr15:10772685-10772770|IntronR|Chr15:10772506-10772684;Chr15:10772685-10772770;Chr15:10772771-10773054,Chr15:10772502-10772505|AltA|Chr15:10772383-10772501;Chr15:10772502-10772505;Chr15:10772383-10772505,Chr15:10772771-10772853|AltA|Chr15:10772685-10772770;Chr15:10772771-10772853;Chr15:10772685-10772853,Chr15:10774001-10774052|AltD|Chr15:10774053-10774137;Chr15:10774001-10774052;Chr15:10774001-1…
Potri.008G086400	Chr08:5424763-5424967|IntronR|Chr08:5424968-5425065;Chr08:5424763-5424967;Chr08:5424566-5424762,Chr08:5425066-5425145|IntronR|Chr08:5425146-5425337;Chr08:5425066-5425145;Chr08:5424566-5425065,Chr08:5424743-5424762|AltA|Chr08:5424763-5424967;Chr08:5424743-5424762;Chr08:5424743-5424967,Chr08:5425871-5425989|AltA|Chr08:5425990-5426251;Chr08:5425871-5425989;Chr08:5425871-5426251
Potri.012G056100	Chr12:5790827-5791254|IntronR|Chr12:5790628-5790826;Chr12:5790827-5791254;Chr12:5791255-5791841,Chr12:5787042-5787070|AltA|Chr12:5786746-5787041;Chr12:5787042-5787070;Chr12:5786746-5787070,Chr12:5790827-5791254|IntronR|Chr12:5790628-5790826;Chr12:5790827-5791254;Chr12:5791255-5791702,Chr12:5788533-5788640|IntronR|Chr12:5788240-5788532;Chr12:5788533-5788640;Chr12:5788641-5788700,Chr12:5790426-5790…
Potri.015G069400	Chr15:9424288-9424552|IntronR|Chr15:9423113-9424287;Chr15:9424288-9424552;Chr15:9424553-9424696,Chr15:9422802-9422895|IntronR|Chr15:9422580-9422801;Chr15:9422802-9422895;Chr15:9422896-9422962
Potri.001G011800	Chr01:756148-756727|IntronR|Chr01:756728-756830;Chr01:756148-756727;Chr01:756033-756147,Chr01:756148-756781|IntronR|Chr01:756782-756830;Chr01:756148-756781;Chr01:756033-756147,Chr01:756728-756780|AltD|Chr01:756148-756727;Chr01:756728-756780;Chr01:756148-756781,Chr01:755939-756032|IntronR|Chr01:756033-756147;Chr01:755939-756032;Chr01:755804-755938,Chr01:756033-756147|ExonS|Chr01:756148-756727;Chr0…
Potri.008G109700	Chr08:6983025-6983029|AltA|Chr08:6982575-6983024;Chr08:6983025-6983029;Chr08:6982575-6983029,Chr08:6983025-6983065|AltA|Chr08:6982575-6983024;Chr08:6983025-6983065;Chr08:6982575-6983065,Chr08:6983030-6983065|AltA|Chr08:6982575-6983029;Chr08:6983030-6983065;Chr08:6982575-6983065
Potri.009G165700	Chr09:12648025-12648101|ExonS|Chr09:12647790-12648023;Chr09:12648025-12648101;Chr09:12648102-12648193,Chr09:12648269-12648272|AltD|Chr09:12648273-12648350;Chr09:12648269-12648272;Chr09:12648269-12648350
Potri.002G061500	Chr02:4183707-4183805|IntronR|Chr02:4183663-4183706;Chr02:4183707-4183805;Chr02:4183806-4183860
Potri.008G169800	Chr08:11600679-11600777|ExonS|Chr08:11600778-11600866;Chr08:11600679-11600777;Chr08:11600490-11600678,Chr08:11600486-11600489|AltA|Chr08:11600490-11600579;Chr08:11600486-11600489;Chr08:11600486-11600579,Chr08:11600580-11600586|AltD|Chr08:11600490-11600579;Chr08:11600580-11600586;Chr08:11600490-11600587,Chr08:11600580-11600865|AltD|Chr08:11600486-11600579;Chr08:11600580-11600865;Chr08:11600486-116…
Potri.007G049300	Chr07:4697396-4697686|IntronR|Chr07:4697687-4697727;Chr07:4697396-4697686;Chr07:4697313-4697395,Chr07:4697415-4697686|IntronR|Chr07:4697687-4697727;Chr07:4697415-4697686;Chr07:4697313-4697414,Chr07:4697396-4697414|AltA|Chr07:4697415-4697686;Chr07:4697396-4697414;Chr07:4697396-4697686,Chr07:4692883-4693030|IntronR|Chr07:4693031-4693200;Chr07:4692883-4693030;Chr07:4692461-4692882,Chr07:4698975-4700…
Potri.010G020700	Chr10:2911229-2911480|IntronR|Chr10:2911481-2913351;Chr10:2911229-2911480;Chr10:2910977-2911228
Potri.011G142900	Chr11:16404786-16404892|IntronR|Chr11:16404647-16404785;Chr11:16404786-16404892;Chr11:16404893-16404981
Potri.001G125700	Chr01:10193545-10193558|AltA|Chr01:10193559-10193762;Chr01:10193545-10193558;Chr01:10193545-10193762,Chr01:10187983-10188005|AltD|Chr01:10187565-10187982;Chr01:10187983-10188005;Chr01:10187565-10188006,Chr01:10189257-10189318|ExonS|Chr01:10189319-10189490;Chr01:10189257-10189318;Chr01:10188721-10189256,Chr01:10194225-10194308|ExonS|Chr01:10194309-10194434;Chr01:10194225-10194308;Chr01:10194030-10…
Potri.011G067300	Chr11:6276188-6276191|AltA|Chr11:6276192-6276327;Chr11:6276188-6276191;Chr11:6276188-6276327,Chr11:6276457-6276491|AltA|Chr11:6276492-6276609;Chr11:6276457-6276491;Chr11:6276457-6276609,Chr11:6276747-6276751|AltA|Chr11:6276752-6277424;Chr11:6276747-6276751;Chr11:6276747-6277424,Chr11:6276747-6276967|AltA|Chr11:6276968-6277424;Chr11:6276747-6276967;Chr11:6276747-6277424,Chr11:6276752-6276967|AltA|…
Potri.016G007600	Chr16:369388-369451|ExonS|Chr16:369452-369835;Chr16:369388-369451;Chr16:369301-369387
Potri.001G127700	Chr01:10347340-10347374|ExonS|Chr01:10347375-10347616;Chr01:10347340-10347374;Chr01:10346411-10347339,Chr01:10348992-10349056|AltA|Chr01:10349057-10349171;Chr01:10348992-10349056;Chr01:10348992-10349171
Potri.008G023800	Chr08:1237685-1238218|IntronR|Chr08:1237609-1237684;Chr08:1237685-1238218;Chr08:1238219-1238761
Potri.011G096500	Chr11:11758232-11758234|AltA|Chr11:11757702-11758231;Chr11:11758232-11758234;Chr11:11757702-11758234,Chr11:11758232-11758261|AltA|Chr11:11757702-11758231;Chr11:11758232-11758261;Chr11:11757702-11758261,Chr11:11758235-11758261|AltA|Chr11:11757702-11758234;Chr11:11758235-11758261;Chr11:11757702-11758261
Potri.013G152600	Chr13:15614130-15614172|AltA|Chr13:15613870-15614129;Chr13:15614130-15614172;Chr13:15613870-15614172,Chr13:15613870-15614129|IntronR|Chr13:15613761-15613869;Chr13:15613870-15614129;Chr13:15614130-15614232,Chr13:15613870-15614172|IntronR|Chr13:15613761-15613869;Chr13:15613870-15614172;Chr13:15614173-15614232
Potri.018G043800	Chr18:3810619-3810852|IntronR|Chr18:3810369-3810618;Chr18:3810619-3810852;Chr18:3810853-3811427,Chr18:3808676-3808746|ExonS|Chr18:3808564-3808674;Chr18:3808676-3808746;Chr18:3808747-3810374,Chr18:3810369-3810375|AltA|Chr18:3808747-3810368;Chr18:3810369-3810375;Chr18:3808747-3810375
Potri.006G144900	Chr06:12312572-12312653|IntronR|Chr06:12312654-12312773;Chr06:12312572-12312653;Chr06:12312314-12312571
Potri.019G054600	Chr19:8446742-8446874|IntronR|Chr19:8445905-8446741;Chr19:8446742-8446874;Chr19:8446875-8447189,Chr19:8445905-8446571|ExonS|Chr19:8445464-8445903;Chr19:8445905-8446571;Chr19:8446572-8450057,Chr19:8445905-8447189|ExonS|Chr19:8445464-8445903;Chr19:8445905-8447189;Chr19:8447190-8450057,Chr19:8446572-8447189|AltD|Chr19:8447190-8450058;Chr19:8446572-8447189;Chr19:8446572-8450058,Chr19:8452366-8452374|…
Potri.008G071400	Chr08:4406511-4406578|ExonS|Chr08:4405274-4406509;Chr08:4406511-4406578;Chr08:4406579-4407161,Chr08:4406514-4406578|ExonS|Chr08:4405274-4406512;Chr08:4406514-4406578;Chr08:4406579-4407161
Potri.018G087500	Chr18:11462619-11462935|IntronR|Chr18:11462936-11463020;Chr18:11462619-11462935;Chr18:11461727-11462618,Chr18:11463250-11463267|AltA|Chr18:11463268-11463375;Chr18:11463250-11463267;Chr18:11463250-11463375,Chr18:11463101-11463103|AltD|Chr18:11463021-11463100;Chr18:11463101-11463103;Chr18:11463021-11463104,Chr18:11462619-11462935|IntronR|Chr18:11462936-11463020;Chr18:11462619-11462935;Chr18:1146228…
Potri.005G242400	Chr05:24814933-24815510|IntronR|Chr05:24815511-24815760;Chr05:24814933-24815510;Chr05:24814632-24814932
Potri.011G021100	Chr11:1807867-1807955|IntronR|Chr11:1807956-1808013;Chr11:1807867-1807955;Chr11:1807823-1807866
Potri.007G123800	Chr07:14149268-14149708|IntronR|Chr07:14149709-14149836;Chr07:14149268-14149708;Chr07:14149215-14149267,Chr07:14149281-14149708|IntronR|Chr07:14149709-14149836;Chr07:14149281-14149708;Chr07:14149215-14149280,Chr07:14148734-14148736|AltA|Chr07:14148737-14148840;Chr07:14148734-14148736;Chr07:14148734-14148840,Chr07:14149268-14149280|AltA|Chr07:14149281-14149708;Chr07:14149268-14149280;Chr07:1414926…
Potri.001G416400	Chr01:44133311-44133438|IntronR|Chr01:44133439-44133789;Chr01:44133311-44133438;Chr01:44133019-44133310
Potri.015G096000	Chr15:11652882-11652930|AltA|Chr15:11652931-11653021;Chr15:11652882-11652930;Chr15:11652882-11653021,Chr15:11654353-11654492|AltD|Chr15:11654093-11654352;Chr15:11654353-11654492;Chr15:11654093-11654493
Potri.019G048200	Chr19:6939691-6939893|IntronR|Chr19:6939219-6939690;Chr19:6939691-6939893;Chr19:6939894-6940189,Chr19:6937291-6937419|ExonS|Chr19:6936806-6937289;Chr19:6937291-6937419;Chr19:6937420-6937530,Chr19:6936731-6936805|AltD|Chr19:6936806-6937290;Chr19:6936731-6936805;Chr19:6936731-6937290,Chr19:6936788-6936805|ExonS|Chr19:6936685-6936786;Chr19:6936788-6936805;Chr19:6936806-6937289,Chr19:6937291-6937419|…
Potri.016G124100	Chr16:12778421-12778431|AltD|Chr16:12778432-12778538;Chr16:12778421-12778431;Chr16:12778421-12778538
Potri.004G121200	Chr04:11396696-11396706|AltA|Chr04:11396575-11396695;Chr04:11396696-11396706;Chr04:11396575-11396706
Potri.016G092300	Chr16:7608738-7609027|IntronR|Chr16:7608654-7608737;Chr16:7608738-7609027;Chr16:7609028-7609314,Chr16:7608738-7609044|IntronR|Chr16:7608654-7608737;Chr16:7608738-7609044;Chr16:7609045-7609321,Chr16:7608448-7608489|AltA|Chr16:7608367-7608447;Chr16:7608448-7608489;Chr16:7608367-7608489
Potri.006G073200	Chr06:5466566-5466801|IntronR|Chr06:5466283-5466565;Chr06:5466566-5466801;Chr06:5466802-5467014,Chr06:5465988-5466071|IntronR|Chr06:5465908-5465987;Chr06:5465988-5466071;Chr06:5466072-5466174,Chr06:5464605-5464705|AltA|Chr06:5464204-5464604;Chr06:5464605-5464705;Chr06:5464204-5464705,Chr06:5464605-5464707|AltA|Chr06:5464204-5464604;Chr06:5464605-5464707;Chr06:5464204-5464707,Chr06:5464706-5464707…
Potri.003G159600	Chr03:17128948-17129065|IntronR|Chr03:17128736-17128947;Chr03:17128948-17129065;Chr03:17129066-17129261,Chr03:17126694-17126814|AltA|Chr03:17126271-17126693;Chr03:17126694-17126814;Chr03:17126271-17126814,Chr03:17126108-17126198|IntronR|Chr03:17126054-17126107;Chr03:17126108-17126198;Chr03:17126199-17126270,Chr03:17126105-17126107|AltD|Chr03:17126108-17126198;Chr03:17126105-17126107;Chr03:1712610…
Potri.018G133500	Chr18:15390328-15390332|AltD|Chr18:15389871-15390327;Chr18:15390328-15390332;Chr18:15389871-15390333
Potri.005G093700	Chr05:7011726-7012085|IntronR|Chr05:7011532-7011725;Chr05:7011726-7012085;Chr05:7012086-7012403,Chr05:7011200-7011300|IntronR|Chr05:7011064-7011199;Chr05:7011200-7011300;Chr05:7011301-7011397
Potri.005G149500	Chr05:13377196-13377753|IntronR|Chr05:13377754-13377914;Chr05:13377196-13377753;Chr05:13376779-13377195
Potri.008G031200	Chr08:1712462-1712529|AltA|Chr08:1712296-1712461;Chr08:1712462-1712529;Chr08:1712296-1712529,Chr08:1712462-1712535|AltA|Chr08:1712296-1712461;Chr08:1712462-1712535;Chr08:1712296-1712535,Chr08:1712683-1712686|AltA|Chr08:1712602-1712682;Chr08:1712683-1712686;Chr08:1712602-1712686,Chr08:1711588-1711668|IntronR|Chr08:1711465-1711587;Chr08:1711588-1711668;Chr08:1711669-1711752,Chr08:1712296-1712461|In…
Potri.001G247500	Chr01:25775876-25776507|IntronR|Chr01:25774387-25775875;Chr01:25775876-25776507;Chr01:25776508-25776797,Chr01:25776580-25776680|IntronR|Chr01:25774387-25776579;Chr01:25776580-25776680;Chr01:25776681-25776797,Chr01:25777381-25777387|AltA|Chr01:25776798-25777380;Chr01:25777381-25777387;Chr01:25776798-25777387
Potri.002G189400	Chr02:14959675-14959810|IntronR|Chr02:14959811-14959896;Chr02:14959675-14959810;Chr02:14958201-14959674,Chr02:14960160-14960572|IntronR|Chr02:14960573-14961319;Chr02:14960160-14960572;Chr02:14960006-14960159,Chr02:14960918-14961011|IntronR|Chr02:14961012-14961319;Chr02:14960918-14961011;Chr02:14960573-14960917,Chr02:14961647-14961663|AltD|Chr02:14961556-14961646;Chr02:14961647-14961663;Chr02:1496…
Potri.006G011700	Chr06:776801-776945|IntronR|Chr06:776946-778531;Chr06:776801-776945;Chr06:776442-776800,Chr06:776869-776945|IntronR|Chr06:776946-778531;Chr06:776869-776945;Chr06:776442-776868,Chr06:772853-773059|ExonS|Chr06:773060-774520;Chr06:772853-773059;Chr06:772569-772852,Chr06:774668-775107|AltA|Chr06:775108-776441;Chr06:774668-775107;Chr06:774668-776441,Chr06:776801-776868|AltA|Chr06:776869-776945;Chr06:7…
Potri.014G057000	Chr14:4410702-4410707|AltD|Chr14:4410708-4410981;Chr14:4410702-4410707;Chr14:4410702-4410981
Potri.005G213200	Chr05:22632430-22632519|AltD|Chr05:22632353-22632429;Chr05:22632430-22632519;Chr05:22632353-22632520,Chr05:22632087-22632177|IntronR|Chr05:22632178-22632352;Chr05:22632087-22632177;Chr05:22631952-22632086,Chr05:22632430-22632638|ExonS|Chr05:22632639-22632842;Chr05:22632430-22632638;Chr05:22632353-22632429,Chr05:22631374-22631951|IntronR|Chr05:22631952-22632086;Chr05:22631374-22631951;Chr05:226308…
Potri.002G218100	Chr02:20308342-20308462|IntronR|Chr02:20308463-20308556;Chr02:20308342-20308462;Chr02:20308264-20308341,Chr02:20308463-20308556|ExonS|Chr02:20308557-20308639;Chr02:20308463-20308556;Chr02:20308342-20308462
Potri.012G034000	Chr12:3037076-3037078|AltD|Chr12:3036851-3037075;Chr12:3037076-3037078;Chr12:3036851-3037079
Potri.006G053800	Chr06:3924709-3925170|AltA|Chr06:3924155-3924708;Chr06:3924709-3925170;Chr06:3924155-3925170
Potri.001G085500	Chr01:6765643-6765680|ExonS|Chr01:6765681-6765992;Chr01:6765643-6765680;Chr01:6765526-6765642,Chr01:6764815-6764901|AltA|Chr01:6764902-6764983;Chr01:6764815-6764901;Chr01:6764815-6764983,Chr01:6764902-6764983|IntronR|Chr01:6764984-6765204;Chr01:6764902-6764983;Chr01:6764744-6764901,Chr01:6765526-6765642|IntronR|Chr01:6765643-6765680;Chr01:6765526-6765642;Chr01:6765298-6765525,Chr01:6764181-676425…
Potri.002G164300	Chr02:12412849-12412953|IntronR|Chr02:12412016-12412848;Chr02:12412849-12412953;Chr02:12412954-12413120
Potri.014G104000	Chr14:8190309-8190400|ExonS|Chr14:8190111-8190307;Chr14:8190309-8190400;Chr14:8190401-8191014,Chr14:8191223-8191241|AltA|Chr14:8191143-8191222;Chr14:8191223-8191241;Chr14:8191143-8191241,Chr14:8190107-8190110|AltD|Chr14:8190111-8190308;Chr14:8190107-8190110;Chr14:8190107-8190308,Chr14:8191143-8191222|IntronR|Chr14:8191016-8191142;Chr14:8191143-8191222;Chr14:8191223-8191327,Chr14:8191143-8191241|I…
Potri.003G172100	Chr03:18186193-18186397|IntronR|Chr03:18185676-18186192;Chr03:18186193-18186397;Chr03:18186398-18186722,Chr03:18185284-18185360|ExonS|Chr03:18183964-18185282;Chr03:18185284-18185360;Chr03:18185361-18185472,Chr03:18185293-18185360|ExonS|Chr03:18183964-18185291;Chr03:18185293-18185360;Chr03:18185361-18185472,Chr03:18185300-18185360|ExonS|Chr03:18183964-18185298;Chr03:18185300-18185360;Chr03:1818536…
Potri.018G122300	Chr18:14580914-14581030|IntronR|Chr18:14581031-14581120;Chr18:14580914-14581030;Chr18:14580794-14580913,Chr18:14582754-14582766|AltA|Chr18:14582767-14582853;Chr18:14582754-14582766;Chr18:14582754-14582853,Chr18:14580914-14580995|IntronR|Chr18:14580996-14581120;Chr18:14580914-14580995;Chr18:14580794-14580913,Chr18:14580161-14580218|AltA|Chr18:14580219-14580570;Chr18:14580161-14580218;Chr18:1458016…
Potri.010G235800	Chr10:21577047-21577154|IntronR|Chr10:21577155-21577433;Chr10:21577047-21577154;Chr10:21576956-21577046,Chr10:21577047-21577200|IntronR|Chr10:21577201-21577433;Chr10:21577047-21577200;Chr10:21576956-21577046,Chr10:21577047-21577236|IntronR|Chr10:21577237-21577433;Chr10:21577047-21577236;Chr10:21576956-21577046,Chr10:21575497-21575503|AltA|Chr10:21575504-21575901;Chr10:21575497-21575503;Chr10:2157…
Potri.006G034000	Chr06:2293373-2293396|AltD|Chr06:2292755-2293372;Chr06:2293373-2293396;Chr06:2292755-2293397
Potri.003G066000	Chr03:9417459-9417620|IntronR|Chr03:9417621-9417751;Chr03:9417459-9417620;Chr03:9417400-9417458,Chr03:9416403-9416532|IntronR|Chr03:9416533-9416939;Chr03:9416403-9416532;Chr03:9416346-9416402,Chr03:9417732-9417825|IntronR|Chr03:9417826-9418758;Chr03:9417732-9417825;Chr03:9417400-9417731,Chr03:9417752-9417825|IntronR|Chr03:9417826-9418758;Chr03:9417752-9417825;Chr03:9417400-9417751,Chr03:9417872-9…
Potri.014G129700	Chr14:9909783-9909791|AltA|Chr14:9909444-9909782;Chr14:9909783-9909791;Chr14:9909444-9909791,Chr14:9909444-9909782|IntronR|Chr14:9909329-9909443;Chr14:9909444-9909782;Chr14:9909783-9909872,Chr14:9909444-9909791|IntronR|Chr14:9909329-9909443;Chr14:9909444-9909791;Chr14:9909792-9909872
Potri.004G176500	Chr04:19464158-19465121|IntronR|Chr04:19464076-19464157;Chr04:19464158-19465121;Chr04:19465122-19465517,Chr04:19464158-19464181|AltD|Chr04:19464182-19465121;Chr04:19464158-19464181;Chr04:19464158-19465121,Chr04:19464158-19465084|IntronR|Chr04:19464076-19464157;Chr04:19464158-19465084;Chr04:19465085-19465523
Potri.018G035700	Chr18:2901121-2901123|AltA|Chr18:2900991-2901120;Chr18:2901121-2901123;Chr18:2900991-2901123,Chr18:2900898-2900914|AltA|Chr18:2900828-2900897;Chr18:2900898-2900914;Chr18:2900828-2900914
Potri.007G097300	Chr07:12363218-12363305|AltA|Chr07:12362649-12363217;Chr07:12363218-12363305;Chr07:12362649-12363305,Chr07:12357064-12357065|AltA|Chr07:12356822-12357063;Chr07:12357064-12357065;Chr07:12356822-12357065,Chr07:12357183-12357311|IntronR|Chr07:12357066-12357182;Chr07:12357183-12357311;Chr07:12357312-12357448,Chr07:12360707-12360731|AltA|Chr07:12357781-12360706;Chr07:12360707-12360731;Chr07:12357781-1…
Potri.004G125000	Chr04:12084204-12084276|IntronR|Chr04:12084277-12085473;Chr04:12084204-12084276;Chr04:12083711-12084203,Chr04:12084204-12084711|IntronR|Chr04:12084712-12085473;Chr04:12084204-12084711;Chr04:12083711-12084203,Chr04:12084328-12084711|IntronR|Chr04:12084712-12085473;Chr04:12084328-12084711;Chr04:12084277-12084327,Chr04:12084272-12084327|ExonS|Chr04:12084328-12084711;Chr04:12084272-12084327;Chr04:120…
Potri.015G103400	Chr15:12154751-12154765|AltD|Chr15:12153386-12154750;Chr15:12154751-12154765;Chr15:12153386-12154766,Chr15:12153386-12154750|IntronR|Chr15:12154751-12154815;Chr15:12153386-12154750;Chr15:12153226-12153385,Chr15:12153386-12154766|IntronR|Chr15:12154767-12154815;Chr15:12153386-12154766;Chr15:12153226-12153385
Potri.008G213000	Chr08:16764149-16764241|IntronR|Chr08:16764081-16764148;Chr08:16764149-16764241;Chr08:16764242-16764343,Chr08:16764149-16764244|IntronR|Chr08:16764081-16764148;Chr08:16764149-16764244;Chr08:16764245-16764343,Chr08:16767267-16767341|IntronR|Chr08:16767094-16767266;Chr08:16767267-16767341;Chr08:16767342-16767381,Chr08:16767635-16767748|IntronR|Chr08:16767480-16767634;Chr08:16767635-16767748;Chr08:1…
Potri.008G181600	Chr08:12384022-12384038|AltA|Chr08:12383255-12384021;Chr08:12384022-12384038;Chr08:12383255-12384038
Potri.010G157500	Chr10:16428272-16428275|AltD|Chr10:16428276-16428749;Chr10:16428272-16428275;Chr10:16428272-16428749
Potri.001G056700	Chr01:4282418-4282509|IntronR|Chr01:4282510-4282547;Chr01:4282418-4282509;Chr01:4281903-4282417,Chr01:4282548-4282667|IntronR|Chr01:4282668-4282850;Chr01:4282548-4282667;Chr01:4281903-4282547,Chr01:4282851-4283139|IntronR|Chr01:4283140-4283377;Chr01:4282851-4283139;Chr01:4282668-4282850,Chr01:4281799-4281902|IntronR|Chr01:4281903-4282417;Chr01:4281799-4281902;Chr01:4281271-4281798,Chr01:4282106-4…
Potri.015G067500	Chr15:9219669-9219788|ExonS|Chr15:9219789-9220528;Chr15:9219669-9219788;Chr15:9218956-9219668
Potri.008G187600	Chr08:12952101-12952138|AltA|Chr08:12951985-12952100;Chr08:12952101-12952138;Chr08:12951985-12952138,Chr08:12950086-12950129|AltD|Chr08:12950130-12950221;Chr08:12950086-12950129;Chr08:12950086-12950221,Chr08:12949983-12950129|ExonS|Chr08:12949817-12949981;Chr08:12949983-12950129;Chr08:12950130-12950220
Potri.018G096200	Chr18:12487813-12487900|IntronR|Chr18:12487901-12487946;Chr18:12487813-12487900;Chr18:12487105-12487812,Chr18:12491088-12491114|ExonS|Chr18:12491115-12491215;Chr18:12491088-12491114;Chr18:12490969-12491087
Potri.017G121000	Chr17:13458442-13458443|AltA|Chr17:13457881-13458441;Chr17:13458442-13458443;Chr17:13457881-13458443,Chr17:13456677-13456677|AltA|Chr17:13456555-13456676;Chr17:13456677-13456677;Chr17:13456555-13456677
Potri.001G296700	Chr01:30087854-30087949|IntronR|Chr01:30087950-30089672;Chr01:30087854-30087949;Chr01:30087572-30087853
Potri.003G153600	Chr03:16694918-16694930|AltA|Chr03:16690624-16694917;Chr03:16694918-16694930;Chr03:16690624-16694930
Potri.004G228300	Chr04:23315468-23315472|AltA|Chr04:23314561-23315467;Chr04:23315468-23315472;Chr04:23314561-23315472,Chr04:23316451-23316553|ExonS|Chr04:23315651-23316449;Chr04:23316451-23316553;Chr04:23316554-23316854,Chr04:23318174-23318823|AltA|Chr04:23317780-23318173;Chr04:23318174-23318823;Chr04:23317780-23318823
Potri.001G089500	Chr01:7052794-7052911|IntronR|Chr01:7052912-7053040;Chr01:7052794-7052911;Chr01:7052483-7052793,Chr01:7053041-7053728|IntronR|Chr01:7053729-7053971;Chr01:7053041-7053728;Chr01:7052912-7053040,Chr01:7053041-7053738|IntronR|Chr01:7053739-7053971;Chr01:7053041-7053738;Chr01:7052912-7053040,Chr01:7053486-7053606|ExonS|Chr01:7053607-7053728;Chr01:7053486-7053606;Chr01:7053041-7053485,Chr01:7053486-705…
Potri.016G138400	Chr16:14098270-14098583|IntronR|Chr16:14098162-14098269;Chr16:14098270-14098583;Chr16:14098584-14099342,Chr16:14097219-14097305|IntronR|Chr16:14097136-14097218;Chr16:14097219-14097305;Chr16:14097306-14097426,Chr16:14098451-14098583|AltA|Chr16:14098270-14098450;Chr16:14098451-14098583;Chr16:14098270-14098583
Potri.001G050700	Chr01:3870407-3870512|IntronR|Chr01:3870301-3870406;Chr01:3870407-3870512;Chr01:3870513-3870661,Chr01:3871697-3872475|IntronR|Chr01:3871553-3871696;Chr01:3871697-3872475;Chr01:3872476-3872569,Chr01:3871697-3872481|IntronR|Chr01:3871553-3871696;Chr01:3871697-3872481;Chr01:3872482-3872569,Chr01:3870771-3870780|AltA|Chr01:3870662-3870770;Chr01:3870771-3870780;Chr01:3870662-3870780,Chr01:3872476-3872…
Potri.010G048500	Chr10:7950398-7950542|IntronR|Chr10:7950543-7950661;Chr10:7950398-7950542;Chr10:7950278-7950397,Chr10:7950047-7950163|ExonS|Chr10:7950164-7950277;Chr10:7950047-7950163;Chr10:7949918-7950046,Chr10:7950543-7950661|ExonS|Chr10:7950662-7950843;Chr10:7950543-7950661;Chr10:7950398-7950542,Chr10:7950543-7950676|ExonS|Chr10:7950677-7950843;Chr10:7950543-7950676;Chr10:7950398-7950542,Chr10:7950398-7950661…
Potri.001G433400	Chr01:46426497-46426592|IntronR|Chr01:46426593-46426785;Chr01:46426497-46426592;Chr01:46426300-46426496
Potri.004G211400	Chr04:21894499-21894703|AltD|Chr04:21893675-21894498;Chr04:21894499-21894703;Chr04:21893675-21894704,Chr04:21895737-21896179|IntronR|Chr04:21896180-21896353;Chr04:21895737-21896179;Chr04:21895487-21895736,Chr04:21894499-21894837|ExonS|Chr04:21894838-21895486;Chr04:21894499-21894837;Chr04:21893675-21894498,Chr04:21894705-21894837|ExonS|Chr04:21894838-21895486;Chr04:21894705-21894837;Chr04:21893675…
Potri.003G203900	Chr03:20488330-20488409|AltA|Chr03:20487406-20488329;Chr03:20488330-20488409;Chr03:20487406-20488409,Chr03:20487018-20487021|AltD|Chr03:20487022-20487114;Chr03:20487018-20487021;Chr03:20487018-20487114
Potri.005G211200	Chr05:22514093-22514206|IntronR|Chr05:22513904-22514092;Chr05:22514093-22514206;Chr05:22514207-22514739
Potri.018G037700	Chr18:3129209-3130182|IntronR|Chr18:3130183-3130368;Chr18:3129209-3130182;Chr18:3128794-3129208,Chr18:3130369-3130484|IntronR|Chr18:3130485-3130644;Chr18:3130369-3130484;Chr18:3130183-3130368
Potri.T057300	scaffold_53:11809-11866|AltA|scaffold_53:10326-11808;scaffold_53:11809-11866;scaffold_53:10326-11866
Potri.017G017700	Chr17:1493301-1493433|IntronR|Chr17:1493031-1493300;Chr17:1493301-1493433;Chr17:1493434-1493634
Potri.004G043200	Chr04:3272340-3272415|IntronR|Chr04:3272416-3272485;Chr04:3272340-3272415;Chr04:3272286-3272339,Chr04:3273474-3273483|AltA|Chr04:3273484-3273571;Chr04:3273474-3273483;Chr04:3273474-3273571,Chr04:3274523-3274538|AltA|Chr04:3274539-3274622;Chr04:3274523-3274538;Chr04:3274523-3274622,Chr04:3270362-3270485|IntronR|Chr04:3270486-3270908;Chr04:3270362-3270485;Chr04:3269971-3270361,Chr04:3277232-3277314…
Potri.004G166900	Chr04:18670126-18670215|IntronR|Chr04:18669829-18670125;Chr04:18670126-18670215;Chr04:18670216-18670434
Potri.007G133900	Chr07:14744015-14744635|IntronR|Chr07:14743213-14744014;Chr07:14744015-14744635;Chr07:14744636-14744825,Chr07:14744057-14744635|IntronR|Chr07:14743213-14744056;Chr07:14744057-14744635;Chr07:14744636-14744825,Chr07:14743213-14744014|ExonS|Chr07:14742751-14743211;Chr07:14743213-14744014;Chr07:14744015-14744634,Chr07:14743213-14744056|ExonS|Chr07:14742751-14743211;Chr07:14743213-14744056;Chr07:14744…
Potri.002G097600	Chr02:7030432-7031021|IntronR|Chr02:7031022-7031536;Chr02:7030432-7031021;Chr02:7030244-7030431
Potri.002G101500	Chr02:7330856-7330882|AltA|Chr02:7330883-7331004;Chr02:7330856-7330882;Chr02:7330856-7331004,Chr02:7330856-7331004|IntronR|Chr02:7331005-7331084;Chr02:7330856-7331004;Chr02:7330662-7330855
Potri.008G182900	Chr08:12468934-12468952|AltA|Chr08:12468953-12469031;Chr08:12468934-12468952;Chr08:12468934-12469031,Chr08:12469828-12469870|AltA|Chr08:12469871-12469955;Chr08:12469828-12469870;Chr08:12469828-12469955,Chr08:12470077-12470080|AltA|Chr08:12470081-12470169;Chr08:12470077-12470080;Chr08:12470077-12470169,Chr08:12466493-12466706|IntronR|Chr08:12466707-12467491;Chr08:12466493-12466706;Chr08:12466385-1…
Potri.002G051800	Chr02:3423872-3424128|IntronR|Chr02:3423799-3423871;Chr02:3423872-3424128;Chr02:3424129-3424191,Chr02:3422806-3423640|IntronR|Chr02:3422684-3422805;Chr02:3422806-3423640;Chr02:3423641-3423705
Potri.007G065100	Chr07:8227255-8227350|IntronR|Chr07:8227138-8227254;Chr07:8227255-8227350;Chr07:8227351-8227701,Chr07:8227260-8227350|IntronR|Chr07:8227138-8227259;Chr07:8227260-8227350;Chr07:8227351-8227701,Chr07:8227260-8227617|IntronR|Chr07:8227138-8227259;Chr07:8227260-8227617;Chr07:8227618-8227701,Chr07:8227415-8227617|IntronR|Chr07:8227351-8227414;Chr07:8227415-8227617;Chr07:8227618-8227701,Chr07:8227138-8…
Potri.002G151000	Chr02:11385266-11385296|AltA|Chr02:11385150-11385265;Chr02:11385266-11385296;Chr02:11385150-11385296,Chr02:11381902-11382041|ExonS|Chr02:11381817-11381900;Chr02:11381902-11382041;Chr02:11382042-11382136,Chr02:11385266-11385329|ExonS|Chr02:11385150-11385264;Chr02:11385266-11385329;Chr02:11385330-11385993,Chr02:11385297-11385329|ExonS|Chr02:11385150-11385295;Chr02:11385297-11385329;Chr02:11385330-1…
Potri.002G122900	Chr02:9183314-9183400|ExonS|Chr02:9183401-9183650;Chr02:9183314-9183400;Chr02:9183235-9183313
Potri.005G225100	Chr05:23527744-23527846|IntronR|Chr05:23527632-23527743;Chr05:23527744-23527846;Chr05:23527847-23528437,Chr05:23527744-23527747|AltD|Chr05:23527748-23527846;Chr05:23527744-23527747;Chr05:23527744-23527846,Chr05:23527748-23527846|IntronR|Chr05:23527632-23527747;Chr05:23527748-23527846;Chr05:23527847-23528437
Potri.004G005500	Chr04:353940-354429|IntronR|Chr04:353849-353939;Chr04:353940-354429;Chr04:354430-354488,Chr04:353940-354556|IntronR|Chr04:353849-353939;Chr04:353940-354556;Chr04:354557-354634,Chr04:354489-354556|IntronR|Chr04:353849-354488;Chr04:354489-354556;Chr04:354557-354634,Chr04:352697-352823|ExonS|Chr04:352601-352695;Chr04:352697-352823;Chr04:352824-352920,Chr04:354430-354488|ExonS|Chr04:353940-354428;Chr…
Potri.002G001300	Chr02:86045-86172|IntronR|Chr02:86173-86352;Chr02:86045-86172;Chr02:85964-86044,Chr02:85890-85962|AltD|Chr02:85805-85889;Chr02:85890-85962;Chr02:85805-85963,Chr02:86742-86868|ExonS|Chr02:86869-87824;Chr02:86742-86868;Chr02:86353-86741
Potri.009G045100	Chr09:5124222-5124311|IntronR|Chr09:5124184-5124221;Chr09:5124222-5124311;Chr09:5124312-5124360,Chr09:5125565-5125748|IntronR|Chr09:5125265-5125564;Chr09:5125565-5125748;Chr09:5125749-5125973,Chr09:5125817-5125891|IntronR|Chr09:5125265-5125816;Chr09:5125817-5125891;Chr09:5125892-5126530
Potri.008G051900	Chr08:3068402-3068438|AltA|Chr08:3068439-3068532;Chr08:3068402-3068438;Chr08:3068402-3068532,Chr08:3067944-3068277|IntronR|Chr08:3068278-3068438;Chr08:3067944-3068277;Chr08:3067528-3067943
Potri.003G197900	Chr03:20068026-20068141|ExonS|Chr03:20068142-20068532;Chr03:20068026-20068141;Chr03:20067671-20068025,Chr03:20070045-20070048|AltA|Chr03:20070049-20070476;Chr03:20070045-20070048;Chr03:20070045-20070476,Chr03:20070561-20070574|AltA|Chr03:20070575-20070657;Chr03:20070561-20070574;Chr03:20070561-20070657,Chr03:20073386-20073388|AltD|Chr03:20073206-20073385;Chr03:20073386-20073388;Chr03:20073206-200…
Potri.015G034200	Chr15:2936157-2936264|IntronR|Chr15:2936265-2936507;Chr15:2936157-2936264;Chr15:2936109-2936156
Potri.003G118000	Chr03:14125062-14125337|AltA|Chr03:14125338-14126117;Chr03:14125062-14125337;Chr03:14125062-14126117,Chr03:14126342-14127043|IntronR|Chr03:14127044-14127370;Chr03:14126342-14127043;Chr03:14126118-14126341
Potri.007G015700	Chr07:1160384-1160466|AltA|Chr07:1160467-1160716;Chr07:1160384-1160466;Chr07:1160384-1160716,Chr07:1160285-1160716|IntronR|Chr07:1160717-1160854;Chr07:1160285-1160716;Chr07:1160138-1160284,Chr07:1160384-1160716|IntronR|Chr07:1160717-1160854;Chr07:1160384-1160716;Chr07:1160138-1160383,Chr07:1160285-1160383|AltA|Chr07:1160384-1160716;Chr07:1160285-1160383;Chr07:1160285-1160716
Potri.001G471200	Chr01:50263768-50263828|ExonS|Chr01:50263337-50263766;Chr01:50263768-50263828;Chr01:50263829-50264047,Chr01:50263768-50263855|ExonS|Chr01:50263337-50263766;Chr01:50263768-50263855;Chr01:50263856-50264047,Chr01:50262488-50262493|AltA|Chr01:50262034-50262487;Chr01:50262488-50262493;Chr01:50262034-50262493,Chr01:50264049-50264066|AltA|Chr01:50263337-50264048;Chr01:50264049-50264066;Chr01:50263337-50…
Potri.006G080900	Chr06:6110293-6110396|IntronR|Chr06:6110239-6110292;Chr06:6110293-6110396;Chr06:6110397-6110477
Potri.008G117000	Chr08:7512465-7512466|AltD|Chr08:7512467-7514610;Chr08:7512465-7512466;Chr08:7512465-7514610,Chr08:7509018-7509120|IntronR|Chr08:7508326-7509017;Chr08:7509018-7509120;Chr08:7509121-7510164,Chr08:7515203-7516041|AltA|Chr08:7514689-7515202;Chr08:7515203-7516041;Chr08:7514689-7516041
Potri.008G043400	Chr08:2481310-2481312|AltA|Chr08:2481313-2481617;Chr08:2481310-2481312;Chr08:2481310-2481617
Potri.012G067000	Chr12:8755558-8756096|IntronR|Chr12:8756097-8756176;Chr12:8755558-8756096;Chr12:8755388-8755557,Chr12:8756956-8756997|AltA|Chr12:8756998-8757232;Chr12:8756956-8756997;Chr12:8756956-8757232,Chr12:8757330-8757335|AltA|Chr12:8757336-8757553;Chr12:8757330-8757335;Chr12:8757330-8757553,Chr12:8767419-8767428|AltA|Chr12:8767429-8767605;Chr12:8767419-8767428;Chr12:8767419-8767605,Chr12:8759154-8759196|Ex…
Potri.009G017900	Chr09:2956806-2956844|AltD|Chr09:2956845-2956960;Chr09:2956806-2956844;Chr09:2956806-2956960
Potri.011G132700	Chr11:15743996-15744009|AltA|Chr11:15744010-15744805;Chr11:15743996-15744009;Chr11:15743996-15744805,Chr11:15746592-15746705|AltD|Chr11:15746205-15746591;Chr11:15746592-15746705;Chr11:15746205-15746706,Chr11:15748985-15749069|IntronR|Chr11:15749070-15749616;Chr11:15748985-15749069;Chr11:15748799-15748984,Chr11:15748988-15749069|IntronR|Chr11:15749070-15749616;Chr11:15748988-15749069;Chr11:1574879…
Potri.016G010300	Chr16:517810-517850|IntronR|Chr16:517851-518418;Chr16:517810-517850;Chr16:517620-517809
Potri.001G027100	Chr01:1996476-1996677|IntronR|Chr01:1996678-1996929;Chr01:1996476-1996677;Chr01:1996207-1996475,Chr01:1997456-1997547|IntronR|Chr01:1997548-1997676;Chr01:1997456-1997547;Chr01:1997238-1997455
Potri.014G019900	Chr14:1800700-1800794|IntronR|Chr14:1800795-1801515;Chr14:1800700-1800794;Chr14:1800193-1800699
Potri.005G101800	Chr05:7790027-7790112|ExonS|Chr05:7789630-7790025;Chr05:7790027-7790112;Chr05:7790113-7790384
Potri.006G123200	Chr06:9859309-9859638|IntronR|Chr06:9859639-9859691;Chr06:9859309-9859638;Chr06:9858265-9859308
Potri.016G040400	Chr16:2478654-2478727|IntronR|Chr16:2478728-2478897;Chr16:2478654-2478727;Chr16:2478572-2478653
Potri.019G077100	Chr19:11108171-11108281|IntronR|Chr19:11107893-11108170;Chr19:11108171-11108281;Chr19:11108282-11108654
Potri.008G041800	Chr08:2375342-2375625|IntronR|Chr08:2375626-2375731;Chr08:2375342-2375625;Chr08:2374895-2375341,Chr08:2377499-2378560|IntronR|Chr08:2378561-2378821;Chr08:2377499-2378560;Chr08:2377371-2377498,Chr08:2375715-2375731|AltA|Chr08:2375732-2377193;Chr08:2375715-2375731;Chr08:2375715-2377193,Chr08:2379587-2379602|AltD|Chr08:2379479-2379586;Chr08:2379587-2379602;Chr08:2379479-2379603
Potri.009G166000	Chr09:12664029-12664195|IntronR|Chr09:12663973-12664028;Chr09:12664029-12664195;Chr09:12664196-12664224,Chr09:12664225-12664357|IntronR|Chr09:12664196-12664224;Chr09:12664225-12664357;Chr09:12664358-12664447
Potri.001G109600	Chr01:8712004-8712126|IntronR|Chr01:8711719-8712003;Chr01:8712004-8712126;Chr01:8712127-8712281,Chr01:8713541-8713546|AltA|Chr01:8712754-8713540;Chr01:8713541-8713546;Chr01:8712754-8713546,Chr01:8712004-8712126|IntronR|Chr01:8711716-8712003;Chr01:8712004-8712126;Chr01:8712127-8712285,Chr01:8713484-8713540|AltA|Chr01:8712754-8713483;Chr01:8713484-8713540;Chr01:8712754-8713540,Chr01:8713484-8713546…
Potri.001G146900	Chr01:11966148-11966155|AltA|Chr01:11965684-11966147;Chr01:11966148-11966155;Chr01:11965684-11966155,Chr01:11966655-11966660|AltA|Chr01:11966575-11966654;Chr01:11966655-11966660;Chr01:11966575-11966660,Chr01:11966655-11966665|AltA|Chr01:11966575-11966654;Chr01:11966655-11966665;Chr01:11966575-11966665,Chr01:11966575-11966654|IntronR|Chr01:11966156-11966574;Chr01:11966575-11966654;Chr01:11966655-1…
Potri.018G103500	Chr18:13101419-13102263|IntronR|Chr18:13102264-13102379;Chr18:13101419-13102263;Chr18:13101050-13101418,Chr18:13101419-13102620|IntronR|Chr18:13102621-13102772;Chr18:13101419-13102620;Chr18:13101050-13101418,Chr18:13102321-13102620|IntronR|Chr18:13102621-13102772;Chr18:13102321-13102620;Chr18:13102264-13102320,Chr18:13102336-13102620|IntronR|Chr18:13102621-13102772;Chr18:13102336-13102620;Chr18:1…
Potri.014G170300	Chr14:13619882-13620054|IntronR|Chr14:13620055-13620096;Chr14:13619882-13620054;Chr14:13619777-13619881,Chr14:13619777-13619881|ExonS|Chr14:13619882-13620054;Chr14:13619777-13619881;Chr14:13619622-13619776,Chr14:13616957-13617333|AltD|Chr14:13616848-13616956;Chr14:13616957-13617333;Chr14:13616848-13617334,Chr14:13616957-13617397|AltD|Chr14:13616848-13616956;Chr14:13616957-13617397;Chr14:13616848-…
Potri.008G110800	Chr08:7068903-7068990|IntronR|Chr08:7068782-7068902;Chr08:7068903-7068990;Chr08:7068991-7069240
Potri.003G155900	Chr03:16842830-16842969|ExonS|Chr03:16841950-16842828;Chr03:16842830-16842969;Chr03:16842970-16843129,Chr03:16842880-16842969|ExonS|Chr03:16841950-16842878;Chr03:16842880-16842969;Chr03:16842970-16843129,Chr03:16843131-16843174|ExonS|Chr03:16841950-16843129;Chr03:16843131-16843174;Chr03:16843175-16843265,Chr03:16843351-16843354|AltD|Chr03:16843355-16843706;Chr03:16843351-16843354;Chr03:16843351-1…
Potri.003G132000	Chr03:15143377-15143478|IntronR|Chr03:15143479-15144912;Chr03:15143377-15143478;Chr03:15143072-15143376,Chr03:15144108-15144282|IntronR|Chr03:15144283-15144912;Chr03:15144108-15144282;Chr03:15143072-15144107,Chr03:15144108-15144782|IntronR|Chr03:15144783-15144912;Chr03:15144108-15144782;Chr03:15143479-15144107
Potri.004G088500	Chr04:7446483-7446598|IntronR|Chr04:7446408-7446482;Chr04:7446483-7446598;Chr04:7446599-7447020
Potri.010G006300	Chr10:568198-568285|IntronR|Chr10:568286-568605;Chr10:568198-568285;Chr10:567949-568197,Chr10:574348-574487|ExonS|Chr10:574488-575014;Chr10:574348-574487;Chr10:574240-574347,Chr10:574361-574487|ExonS|Chr10:574488-575014;Chr10:574361-574487;Chr10:574240-574360,Chr10:570643-570652|AltA|Chr10:570653-570745;Chr10:570643-570652;Chr10:570643-570745,Chr10:570783-570873|AltA|Chr10:570874-572031;Chr10:570…
Potri.016G118800	Chr16:12380052-12380172|IntronR|Chr16:12380173-12380295;Chr16:12380052-12380172;Chr16:12379990-12380051,Chr16:12380052-12380238|IntronR|Chr16:12380239-12380295;Chr16:12380052-12380238;Chr16:12379990-12380051,Chr16:12380296-12381253|IntronR|Chr16:12381254-12381351;Chr16:12380296-12381253;Chr16:12380173-12380295,Chr16:12380613-12381253|IntronR|Chr16:12381254-12381351;Chr16:12380613-12381253;Chr16:1…
Potri.001G279900	Chr01:28648741-28648777|AltA|Chr01:28648778-28648881;Chr01:28648741-28648777;Chr01:28648741-28648881,Chr01:28649130-28649142|AltD|Chr01:28648997-28649129;Chr01:28649130-28649142;Chr01:28648997-28649143,Chr01:28649907-28649985|IntronR|Chr01:28649986-28650053;Chr01:28649907-28649985;Chr01:28649775-28649906,Chr01:28649926-28649985|IntronR|Chr01:28649986-28650053;Chr01:28649926-28649985;Chr01:2864977…
Potri.006G170500	Chr06:17800420-17800512|IntronR|Chr06:17800513-17800572;Chr06:17800420-17800512;Chr06:17800036-17800419
Potri.017G041800	Chr17:3446369-3446491|IntronR|Chr17:3446128-3446368;Chr17:3446369-3446491;Chr17:3446492-3447166,Chr17:3445536-3445563|AltA|Chr17:3445412-3445535;Chr17:3445536-3445563;Chr17:3445412-3445563,Chr17:3438971-3439049|IntronR|Chr17:3438688-3438970;Chr17:3438971-3439049;Chr17:3439050-3439078,Chr17:3443870-3443980|IntronR|Chr17:3443756-3443869;Chr17:3443870-3443980;Chr17:3443981-3444080,Chr17:3445412-3445…
Potri.018G128400	Chr18:15055390-15055412|AltA|Chr18:15055413-15055500;Chr18:15055390-15055412;Chr18:15055390-15055500,Chr18:15056774-15056868|AltA|Chr18:15056869-15057037;Chr18:15056774-15056868;Chr18:15056774-15057037,Chr18:15059468-15059481|AltA|Chr18:15059482-15059586;Chr18:15059468-15059481;Chr18:15059468-15059586,Chr18:15060990-15060992|AltA|Chr18:15060993-15061124;Chr18:15060990-15060992;Chr18:15060990-1506…
Potri.018G113100	Chr18:13859576-13860109|IntronR|Chr18:13860110-13860181;Chr18:13859576-13860109;Chr18:13859424-13859575,Chr18:13859595-13860109|IntronR|Chr18:13860110-13860181;Chr18:13859595-13860109;Chr18:13859424-13859594,Chr18:13855891-13855936|AltA|Chr18:13855937-13856552;Chr18:13855891-13855936;Chr18:13855891-13856552,Chr18:13857789-13857794|AltA|Chr18:13857795-13858141;Chr18:13857789-13857794;Chr18:1385778…
Potri.005G024700	Chr05:1833960-1834159|IntronR|Chr05:1834160-1834550;Chr05:1833960-1834159;Chr05:1833295-1833959,Chr05:1833960-1834271|IntronR|Chr05:1834272-1834550;Chr05:1833960-1834271;Chr05:1833295-1833959,Chr05:1836306-1836398|ExonS|Chr05:1836399-1837489;Chr05:1836306-1836398;Chr05:1835923-1836305,Chr05:1836318-1836398|ExonS|Chr05:1836399-1837489;Chr05:1836318-1836398;Chr05:1835923-1836317,Chr05:1836486-18365…
Potri.011G134700	Chr11:15885608-15885639|AltD|Chr11:15885640-15885720;Chr11:15885608-15885639;Chr11:15885608-15885720
Potri.001G100000	Chr01:7921543-7921651|AltD|Chr01:7920833-7921542;Chr01:7921543-7921651;Chr01:7920833-7921652,Chr01:7920635-7920711|IntronR|Chr01:7920712-7920832;Chr01:7920635-7920711;Chr01:7920460-7920634,Chr01:7921827-7921875|AltA|Chr01:7921876-7922094;Chr01:7921827-7921875;Chr01:7921827-7922094
Potri.013G124900	Chr13:13804617-13804714|IntronR|Chr13:13804715-13804791;Chr13:13804617-13804714;Chr13:13804494-13804616,Chr13:13802994-13803003|AltA|Chr13:13803004-13803085;Chr13:13802994-13803003;Chr13:13802994-13803085,Chr13:13802386-13802497|IntronR|Chr13:13802498-13802543;Chr13:13802386-13802497;Chr13:13802230-13802385,Chr13:13803563-13803679|IntronR|Chr13:13803680-13803766;Chr13:13803563-13803679;Chr13:1380…
Potri.014G162800	Chr14:12841043-12841279|IntronR|Chr14:12841280-12841378;Chr14:12841043-12841279;Chr14:12840522-12841042,Chr14:12841195-12841324|IntronR|Chr14:12841325-12841378;Chr14:12841195-12841324;Chr14:12840522-12841194
Potri.006G040500	Chr06:2876244-2876503|IntronR|Chr06:2876504-2876616;Chr06:2876244-2876503;Chr06:2876136-2876243,Chr06:2876381-2876503|IntronR|Chr06:2876504-2876616;Chr06:2876381-2876503;Chr06:2876136-2876380,Chr06:2876504-2876616|ExonS|Chr06:2876617-2876712;Chr06:2876504-2876616;Chr06:2876244-2876503,Chr06:2875826-2875830|AltA|Chr06:2875831-2875959;Chr06:2875826-2875830;Chr06:2875826-2875959,Chr06:2876244-287638…
Potri.006G227700	Chr06:23903631-23903660|AltD|Chr06:23903661-23904229;Chr06:23903631-23903660;Chr06:23903631-23904229,Chr06:23902552-23903164|IntronR|Chr06:23902513-23902551;Chr06:23902552-23903164;Chr06:23903165-23903401,Chr06:23902552-23902764|AltD|Chr06:23902765-23903164;Chr06:23902552-23902764;Chr06:23902552-23903164
Potri.018G017600	Chr18:1361567-1361675|IntronR|Chr18:1361511-1361566;Chr18:1361567-1361675;Chr18:1361676-1361861
Potri.010G019500	Chr10:2640384-2640758|IntronR|Chr10:2640759-2640953;Chr10:2640384-2640758;Chr10:2640295-2640383,Chr10:2644781-2644925|IntronR|Chr10:2644926-2644973;Chr10:2644781-2644925;Chr10:2644713-2644780,Chr10:2645124-2645216|IntronR|Chr10:2645217-2645305;Chr10:2645124-2645216;Chr10:2645058-2645123,Chr10:2645217-2645305|ExonS|Chr10:2645306-2645536;Chr10:2645217-2645305;Chr10:2645124-2645216,Chr10:2645217-264…
Potri.005G066900	Chr05:4805159-4805161|AltA|Chr05:4805162-4805872;Chr05:4805159-4805161;Chr05:4805159-4805872,Chr05:4805159-4805281|AltA|Chr05:4805282-4805872;Chr05:4805159-4805281;Chr05:4805159-4805872,Chr05:4805162-4805281|AltA|Chr05:4805282-4805872;Chr05:4805162-4805281;Chr05:4805162-4805872,Chr05:4805159-4805239|AltA|Chr05:4805240-4805872;Chr05:4805159-4805239;Chr05:4805159-4805872,Chr05:4805162-4805239|AltA|…
Potri.004G083300	Chr04:6888621-6888637|AltD|Chr04:6888638-6888920;Chr04:6888621-6888637;Chr04:6888621-6888920,Chr04:6888270-6888431|AltA|Chr04:6888111-6888269;Chr04:6888270-6888431;Chr04:6888111-6888431,Chr04:6888110-6888110|AltD|Chr04:6888111-6888431;Chr04:6888110-6888110;Chr04:6888110-6888431
Potri.006G109200	Chr06:8528292-8528379|AltD|Chr06:8527676-8528291;Chr06:8528292-8528379;Chr06:8527676-8528380
Potri.018G149800	Chr18:16794658-16794765|IntronR|Chr18:16794766-16794848;Chr18:16794658-16794765;Chr18:16794268-16794657
Potri.004G101200	Chr04:8813908-8813973|ExonS|Chr04:8813974-8814575;Chr04:8813908-8813973;Chr04:8813423-8813907,Chr04:8812932-8812934|AltA|Chr04:8812935-8813117;Chr04:8812932-8812934;Chr04:8812932-8813117,Chr04:8812932-8812952|AltA|Chr04:8812953-8813117;Chr04:8812932-8812952;Chr04:8812932-8813117,Chr04:8812935-8812952|AltA|Chr04:8812953-8813117;Chr04:8812935-8812952;Chr04:8812935-8813117,Chr04:8813215-8813324|Intr…
Potri.013G056600	Chr13:4245473-4245599|IntronR|Chr13:4245345-4245472;Chr13:4245473-4245599;Chr13:4245600-4245656,Chr13:4249498-4249501|AltA|Chr13:4248031-4249497;Chr13:4249498-4249501;Chr13:4248031-4249501,Chr13:4243192-4243356|ExonS|Chr13:4242947-4243190;Chr13:4243192-4243356;Chr13:4243357-4243698,Chr13:4243628-4243699|AltA|Chr13:4243357-4243627;Chr13:4243628-4243699;Chr13:4243357-4243699,Chr13:4243896-4243906|A…
Potri.018G140800	Chr18:16038191-16038275|IntronR|Chr18:16038067-16038190;Chr18:16038191-16038275;Chr18:16038276-16038462,Chr18:16039278-16039356|IntronR|Chr18:16039189-16039277;Chr18:16039278-16039356;Chr18:16039357-16039427,Chr18:16039278-16039400|IntronR|Chr18:16039189-16039277;Chr18:16039278-16039400;Chr18:16039401-16039427,Chr18:16038595-16038607|AltA|Chr18:16038463-16038594;Chr18:16038595-16038607;Chr18:1603…
Potri.002G230300	Chr02:22193829-22193897|ExonS|Chr02:22193727-22193827;Chr02:22193829-22193897;Chr02:22193898-22194031
Potri.002G201400	Chr02:16250184-16250565|IntronR|Chr02:16249974-16250183;Chr02:16250184-16250565;Chr02:16250566-16250635,Chr02:16250796-16250880|IntronR|Chr02:16250721-16250795;Chr02:16250796-16250880;Chr02:16250881-16250930,Chr02:16251363-16251451|IntronR|Chr02:16251183-16251362;Chr02:16251363-16251451;Chr02:16251452-16251578,Chr02:16251363-16251471|IntronR|Chr02:16251183-16251362;Chr02:16251363-16251471;Chr02:1…
Potri.009G162200	Chr09:12465376-12465571|ExonS|Chr09:12465572-12468950;Chr09:12465376-12465571;Chr09:12465267-12465375,Chr09:12465469-12465571|ExonS|Chr09:12465572-12468950;Chr09:12465469-12465571;Chr09:12465267-12465468,Chr09:12465376-12465467|AltD|Chr09:12465267-12465375;Chr09:12465376-12465467;Chr09:12465267-12465468
Potri.010G119100	Chr10:13622016-13622166|ExonS|Chr10:13622167-13622627;Chr10:13622016-13622166;Chr10:13621918-13622015,Chr10:13622016-13622305|ExonS|Chr10:13622306-13622627;Chr10:13622016-13622305;Chr10:13621918-13622015,Chr10:13622167-13622305|AltA|Chr10:13622306-13622627;Chr10:13622167-13622305;Chr10:13622167-13622627,Chr10:13623045-13623203|IntronR|Chr10:13623204-13623222;Chr10:13623045-13623203;Chr10:13622895…
Potri.010G114600	Chr10:13291298-13291403|IntronR|Chr10:13291404-13291583;Chr10:13291298-13291403;Chr10:13291222-13291297
Potri.003G023600	Chr03:2796136-2796225|IntronR|Chr03:2795904-2796135;Chr03:2796136-2796225;Chr03:2796226-2796388
Potri.014G132500	Chr14:10082023-10082075|AltA|Chr14:10080965-10082022;Chr14:10082023-10082075;Chr14:10080965-10082075,Chr14:10082284-10082388|IntronR|Chr14:10082023-10082283;Chr14:10082284-10082388;Chr14:10082389-10082556
Potri.001G256000	Chr01:26569014-26569122|IntronR|Chr01:26569123-26569422;Chr01:26569014-26569122;Chr01:26568721-26569013,Chr01:26569020-26569122|IntronR|Chr01:26569123-26569422;Chr01:26569020-26569122;Chr01:26568926-26569019,Chr01:26569020-26569153|IntronR|Chr01:26569154-26569422;Chr01:26569020-26569153;Chr01:26568926-26569019,Chr01:26569123-26569152|AltD|Chr01:26569020-26569122;Chr01:26569123-26569152;Chr01:2656…
Potri.009G088100	Chr09:8162282-8162285|AltA|Chr09:8162286-8162956;Chr09:8162282-8162285;Chr09:8162282-8162956,Chr09:8163173-8163187|AltA|Chr09:8163188-8163335;Chr09:8163173-8163187;Chr09:8163173-8163335
Potri.003G062700	Chr03:9097122-9097490|IntronR|Chr03:9097491-9099006;Chr03:9097122-9097490;Chr03:9097042-9097121,Chr03:9097122-9097813|IntronR|Chr03:9097814-9099006;Chr03:9097122-9097813;Chr03:9097042-9097121,Chr03:9097491-9097812|AltD|Chr03:9097122-9097490;Chr03:9097491-9097812;Chr03:9097122-9097813
Potri.002G032600	Chr02:2108776-2108883|IntronR|Chr02:2108679-2108775;Chr02:2108776-2108883;Chr02:2108884-2109861,Chr02:2108776-2108887|IntronR|Chr02:2108679-2108775;Chr02:2108776-2108887;Chr02:2108888-2109861,Chr02:2109281-2109360|IntronR|Chr02:2108884-2109280;Chr02:2109281-2109360;Chr02:2109361-2109861,Chr02:2108507-2108581|ExonS|Chr02:2108174-2108505;Chr02:2108507-2108581;Chr02:2108582-2108677,Chr02:2106397-210…
Potri.002G173400	Chr02:13230137-13230144|AltA|Chr02:13230145-13233639;Chr02:13230137-13230144;Chr02:13230137-13233639
Potri.004G177000	Chr04:19494423-19494759|IntronR|Chr04:19494760-19495837;Chr04:19494423-19494759;Chr04:19494341-19494422,Chr04:19495607-19495699|IntronR|Chr04:19495700-19495837;Chr04:19495607-19495699;Chr04:19494341-19495606,Chr04:19494760-19495837|ExonS|Chr04:19495838-19497319;Chr04:19494760-19495837;Chr04:19494423-19494759,Chr04:19495700-19495837|ExonS|Chr04:19495838-19497319;Chr04:19495700-19495837;Chr04:19495…
Potri.002G188300	Chr02:14819706-14819818|IntronR|Chr02:14819507-14819705;Chr02:14819706-14819818;Chr02:14819819-14820612,Chr02:14819706-14820585|IntronR|Chr02:14819507-14819705;Chr02:14819706-14820585;Chr02:14820586-14820612,Chr02:14819729-14820585|IntronR|Chr02:14819507-14819728;Chr02:14819729-14820585;Chr02:14820586-14820612,Chr02:14819873-14820585|IntronR|Chr02:14819819-14819872;Chr02:14819873-14820585;Chr02:1…
Potri.013G145400	Chr13:15099623-15099627|AltA|Chr13:15099628-15101178;Chr13:15099623-15099627;Chr13:15099623-15101178,Chr13:15099623-15100704|AltA|Chr13:15100705-15101178;Chr13:15099623-15100704;Chr13:15099623-15101178,Chr13:15099628-15100704|AltA|Chr13:15100705-15101178;Chr13:15099628-15100704;Chr13:15099628-15101178
Potri.002G042700	Chr02:2731155-2731281|AltA|Chr02:2730330-2731154;Chr02:2731155-2731281;Chr02:2730330-2731281,Chr02:2732434-2733598|IntronR|Chr02:2731938-2732433;Chr02:2732434-2733598;Chr02:2733599-2733687
Potri.018G019600	Chr18:1487467-1487584|AltA|Chr18:1486535-1487466;Chr18:1487467-1487584;Chr18:1486535-1487584
Potri.002G152100	Chr02:11493375-11494143|IntronR|Chr02:11493281-11493374;Chr02:11493375-11494143;Chr02:11494144-11495414,Chr02:11497548-11497695|ExonS|Chr02:11497377-11497546;Chr02:11497548-11497695;Chr02:11497696-11498744,Chr02:11496368-11496506|AltA|Chr02:11495945-11496367;Chr02:11496368-11496506;Chr02:11495945-11496506
Potri.006G047800	Chr06:3413632-3413730|ExonS|Chr06:3412678-3413630;Chr06:3413632-3413730;Chr06:3413731-3415576,Chr06:3414645-3414692|ExonS|Chr06:3414513-3414643;Chr06:3414645-3414692;Chr06:3414693-3415576,Chr06:3415550-3415577|AltA|Chr06:3413731-3415549;Chr06:3415550-3415577;Chr06:3413731-3415577,Chr06:3414645-3414692|ExonS|Chr06:3413731-3414643;Chr06:3414645-3414692;Chr06:3414693-3415576,Chr06:3413465-3413631|In…
Potri.010G228800	Chr10:21141013-21141044|AltA|Chr10:21140937-21141012;Chr10:21141013-21141044;Chr10:21140937-21141044,Chr10:21139708-21139970|IntronR|Chr10:21139624-21139707;Chr10:21139708-21139970;Chr10:21139971-21140121,Chr10:21139708-21140053|IntronR|Chr10:21139624-21139707;Chr10:21139708-21140053;Chr10:21140054-21140121,Chr10:21140937-21141012|IntronR|Chr10:21140781-21140936;Chr10:21140937-21141012;Chr10:2114…
Potri.018G022300	Chr18:1766379-1766494|IntronR|Chr18:1766216-1766378;Chr18:1766379-1766494;Chr18:1766495-1767393,Chr18:1768429-1768531|ExonS|Chr18:1768532-1768623;Chr18:1768429-1768531;Chr18:1767901-1768428
Potri.002G109800	Chr02:8101841-8101874|AltD|Chr02:8101875-8101975;Chr02:8101841-8101874;Chr02:8101841-8101975,Chr02:8101841-8101975|IntronR|Chr02:8101728-8101840;Chr02:8101841-8101975;Chr02:8101976-8102061,Chr02:8101875-8101975|IntronR|Chr02:8101728-8101874;Chr02:8101875-8101975;Chr02:8101976-8102061,Chr02:8102641-8102776|ExonS|Chr02:8102062-8102639;Chr02:8102641-8102776;Chr02:8102777-8103339,Chr02:8104933-810506…
Potri.008G165100	Chr08:11254478-11254600|IntronR|Chr08:11254601-11254699;Chr08:11254478-11254600;Chr08:11254043-11254477,Chr08:11254934-11255041|IntronR|Chr08:11255042-11255156;Chr08:11254934-11255041;Chr08:11254844-11254933,Chr08:11255240-11255360|ExonS|Chr08:11255361-11255995;Chr08:11255240-11255360;Chr08:11255157-11255239,Chr08:11254643-11254699|AltA|Chr08:11254700-11254843;Chr08:11254643-11254699;Chr08:112546…
Potri.001G178800	Chr01:15386970-15386986|AltA|Chr01:15386987-15387384;Chr01:15386970-15386986;Chr01:15386970-15387384,Chr01:15385245-15386053|IntronR|Chr01:15386054-15386986;Chr01:15385245-15386053;Chr01:15384487-15385244,Chr01:15385360-15386053|IntronR|Chr01:15386054-15386986;Chr01:15385360-15386053;Chr01:15384487-15385359,Chr01:15385360-15386501|IntronR|Chr01:15386502-15386986;Chr01:15385360-15386501;Chr01:1538…
Potri.001G451900	Chr01:48658630-48659361|IntronR|Chr01:48659362-48659683;Chr01:48658630-48659361;Chr01:48658002-48658629
Potri.002G059300	Chr02:4024673-4024777|IntronR|Chr02:4024459-4024672;Chr02:4024673-4024777;Chr02:4024778-4024859,Chr02:4024860-4024955|IntronR|Chr02:4024459-4024859;Chr02:4024860-4024955;Chr02:4024956-4025153,Chr02:4022394-4022437|ExonS|Chr02:4021624-4022392;Chr02:4022394-4022437;Chr02:4022438-4022931,Chr02:4022918-4022932|AltA|Chr02:4022438-4022917;Chr02:4022918-4022932;Chr02:4022438-4022932,Chr02:4025013-402510…
Potri.010G171600	Chr10:17297263-17297345|IntronR|Chr10:17297104-17297262;Chr10:17297263-17297345;Chr10:17297346-17297850
Potri.001G267600	Chr01:27563560-27563686|AltA|Chr01:27562220-27563559;Chr01:27563560-27563686;Chr01:27562220-27563686
Potri.004G047700	Chr04:3678193-3678726|IntronR|Chr04:3678009-3678192;Chr04:3678193-3678726;Chr04:3678727-3678893,Chr04:3677916-3678008|IntronR|Chr04:3677832-3677915;Chr04:3677916-3678008;Chr04:3678009-3678192,Chr04:3678009-3678192|ExonS|Chr04:3677916-3678007;Chr04:3678009-3678192;Chr04:3678193-3678725,Chr04:3676673-3676709|AltA|Chr04:3676364-3676672;Chr04:3676673-3676709;Chr04:3676364-3676709,Chr04:3677916-367819…
Potri.001G032600	Chr01:2397501-2398259|IntronR|Chr01:2398260-2398347;Chr01:2397501-2398259;Chr01:2397454-2397500,Chr01:2397528-2398259|IntronR|Chr01:2398260-2398347;Chr01:2397528-2398259;Chr01:2397454-2397527,Chr01:2398002-2398259|IntronR|Chr01:2398260-2398347;Chr01:2398002-2398259;Chr01:2397454-2398001,Chr01:2399488-2399675|IntronR|Chr01:2399676-2400214;Chr01:2399488-2399675;Chr01:2399336-2399487,Chr01:2400215-2…
Potri.015G104200	Chr15:12230985-12230996|AltA|Chr15:12230997-12231101;Chr15:12230985-12230996;Chr15:12230985-12231101
Potri.003G039800	Chr03:5287584-5287665|IntronR|Chr03:5287666-5287724;Chr03:5287584-5287665;Chr03:5287502-5287583,Chr03:5288150-5288209|AltA|Chr03:5288210-5288299;Chr03:5288150-5288209;Chr03:5288150-5288299,Chr03:5288296-5288298|AltD|Chr03:5288150-5288295;Chr03:5288296-5288298;Chr03:5288150-5288299
Potri.001G186200	Chr01:16409137-16409140|AltA|Chr01:16409141-16410984;Chr01:16409137-16409140;Chr01:16409137-16410984,Chr01:16408574-16408580|AltA|Chr01:16408581-16408695;Chr01:16408574-16408580;Chr01:16408574-16408695
Potri.T060000	scaffold_61:74669-74782|ExonS|scaffold_61:74260-74667;scaffold_61:74669-74782;scaffold_61:74783-75264,scaffold_61:77186-77435|IntronR|scaffold_61:76852-77185;scaffold_61:77186-77435;scaffold_61:77436-78559,scaffold_61:77186-77440|IntronR|scaffold_61:76852-77185;scaffold_61:77186-77440;scaffold_61:77441-78559
Potri.011G129900	Chr11:15544549-15544560|AltD|Chr11:15544561-15544995;Chr11:15544549-15544560;Chr11:15544549-15544995,Chr11:15544686-15544818|ExonS|Chr11:15544561-15544684;Chr11:15544686-15544818;Chr11:15544819-15544994,Chr11:15544819-15544995|IntronR|Chr11:15544686-15544818;Chr11:15544819-15544995;Chr11:15544996-15545328,Chr11:15544686-15544995|AltA|Chr11:15544561-15544685;Chr11:15544686-15544995;Chr11:15544561-…
Potri.004G076600	Chr04:6371381-6371385|AltD|Chr04:6371386-6372574;Chr04:6371381-6371385;Chr04:6371381-6372574
Potri.005G012900	Chr05:991062-991065|AltA|Chr05:990980-991061;Chr05:991062-991065;Chr05:990980-991065,Chr05:991239-991343|IntronR|Chr05:991062-991238;Chr05:991239-991343;Chr05:991344-991418,Chr05:991419-991612|IntronR|Chr05:991344-991418;Chr05:991419-991612;Chr05:991613-991714
Potri.007G027600	Chr07:2081940-2082612|IntronR|Chr07:2082613-2082771;Chr07:2081940-2082612;Chr07:2081128-2081939,Chr07:2081965-2082612|IntronR|Chr07:2082613-2082771;Chr07:2081965-2082612;Chr07:2081128-2081964,Chr07:2081940-2081964|AltA|Chr07:2081965-2082612;Chr07:2081940-2081964;Chr07:2081940-2082612
Potri.007G016100	Chr07:1191484-1191554|ExonS|Chr07:1191013-1191482;Chr07:1191484-1191554;Chr07:1191555-1191662,Chr07:1190921-1190930|AltA|Chr07:1190814-1190920;Chr07:1190921-1190930;Chr07:1190814-1190930,Chr07:1191800-1191824|AltD|Chr07:1191825-1192009;Chr07:1191800-1191824;Chr07:1191800-1192009,Chr07:1192759-1192771|AltA|Chr07:1192664-1192758;Chr07:1192759-1192771;Chr07:1192664-1192771,Chr07:1188546-1188578|AltD…
Potri.010G122100	Chr10:13847252-13847325|ExonS|Chr10:13847326-13847526;Chr10:13847252-13847325;Chr10:13846546-13847251,Chr10:13848157-13848232|ExonS|Chr10:13848233-13848957;Chr10:13848157-13848232;Chr10:13847896-13848156,Chr10:13846546-13846582|AltA|Chr10:13846583-13847251;Chr10:13846546-13846582;Chr10:13846546-13847251,Chr10:13845845-13845954|ExonS|Chr10:13845955-13846499;Chr10:13845845-13845954;Chr10:13845442-1…
Potri.002G100000	Chr02:7220900-7221020|IntronR|Chr02:7220597-7220899;Chr02:7220900-7221020;Chr02:7221021-7221103,Chr02:7224346-7224349|AltA|Chr02:7221314-7224345;Chr02:7224346-7224349;Chr02:7221314-7224349,Chr02:7224468-7224554|IntronR|Chr02:7224346-7224467;Chr02:7224468-7224554;Chr02:7224555-7224817
Potri.006G199500	Chr06:21479729-21480340|IntronR|Chr06:21479658-21479728;Chr06:21479729-21480340;Chr06:21480341-21480576,Chr06:21479933-21480340|IntronR|Chr06:21479758-21479932;Chr06:21479933-21480340;Chr06:21480341-21480576,Chr06:21482768-21483076|IntronR|Chr06:21482660-21482767;Chr06:21482768-21483076;Chr06:21483077-21483800,Chr06:21479658-21479757|AltA|Chr06:21477853-21479657;Chr06:21479658-21479757;Chr06:2147…
Potri.006G208900	Chr06:22402777-22402794|AltA|Chr06:22402021-22402776;Chr06:22402777-22402794;Chr06:22402021-22402794,Chr06:22407089-22407108|AltA|Chr06:22406590-22407088;Chr06:22407089-22407108;Chr06:22406590-22407108,Chr06:22401499-22401571|IntronR|Chr06:22401354-22401498;Chr06:22401499-22401571;Chr06:22401572-22402020,Chr06:22401354-22401498|ExonS|Chr06:22400979-22401352;Chr06:22401354-22401498;Chr06:22401499-…
Potri.004G194400	Chr04:20848513-20848609|IntronR|Chr04:20848422-20848512;Chr04:20848513-20848609;Chr04:20848610-20848687,Chr04:20849173-20849184|AltA|Chr04:20848688-20849172;Chr04:20849173-20849184;Chr04:20848688-20849184,Chr04:20850012-20850018|AltA|Chr04:20849580-20850011;Chr04:20850012-20850018;Chr04:20849580-20850018,Chr04:20849434-20849513|IntronR|Chr04:20849344-20849433;Chr04:20849434-20849513;Chr04:2084951…
Potri.003G186400	Chr03:19247754-19247763|AltA|Chr03:19247764-19249374;Chr03:19247754-19247763;Chr03:19247754-19249374
Potri.006G184900	Chr06:19871595-19871721|IntronR|Chr06:19870512-19871594;Chr06:19871595-19871721;Chr06:19871722-19872016,Chr06:19870167-19870386|ExonS|Chr06:19869248-19870165;Chr06:19870167-19870386;Chr06:19870387-19870510,Chr06:19870213-19870386|ExonS|Chr06:19869248-19870211;Chr06:19870213-19870386;Chr06:19870387-19870510
Potri.001G443100	Chr01:47421946-47421984|AltA|Chr01:47421985-47422069;Chr01:47421946-47421984;Chr01:47421946-47422069
Potri.001G472000	Chr01:50309460-50309684|ExonS|Chr01:50309685-50310439;Chr01:50309460-50309684;Chr01:50308976-50309459
Potri.008G080100	Chr08:5004978-5005225|IntronR|Chr08:5005226-5005311;Chr08:5004978-5005225;Chr08:5004929-5004977,Chr08:5005312-5005408|IntronR|Chr08:5005409-5005636;Chr08:5005312-5005408;Chr08:5004929-5005311,Chr08:5006416-5006478|ExonS|Chr08:5006479-5006559;Chr08:5006416-5006478;Chr08:5006062-5006415,Chr08:5006560-5006629|ExonS|Chr08:5006630-5006797;Chr08:5006560-5006629;Chr08:5006062-5006559,Chr08:5007996-50080…
Potri.004G222300	Chr04:22856214-22856261|AltD|Chr04:22855587-22856213;Chr04:22856214-22856261;Chr04:22855587-22856262,Chr04:22859256-22859351|IntronR|Chr04:22859352-22859473;Chr04:22859256-22859351;Chr04:22859190-22859255,Chr04:22857431-22857565|ExonS|Chr04:22857566-22858335;Chr04:22857431-22857565;Chr04:22857290-22857430
Potri.009G052800	Chr09:5698343-5698397|ExonS|Chr09:5698159-5698341;Chr09:5698343-5698397;Chr09:5698398-5699267
Potri.003G000900	Chr03:177263-177266|AltA|Chr03:177267-178953;Chr03:177263-177266;Chr03:177263-178953,Chr03:183565-183568|AltA|Chr03:183569-183659;Chr03:183565-183568;Chr03:183565-183659,Chr03:180935-180966|ExonS|Chr03:180967-181095;Chr03:180935-180966;Chr03:180693-180934,Chr03:176972-176994|AltA|Chr03:176995-177103;Chr03:176972-176994;Chr03:176972-177103
Potri.015G089500	Chr15:11202990-11203113|ExonS|Chr15:11203114-11203615;Chr15:11202990-11203113;Chr15:11202567-11202989
Potri.001G171600	Chr01:14547750-14547794|AltD|Chr01:14547795-14547905;Chr01:14547750-14547794;Chr01:14547750-14547905
Potri.006G099100	Chr06:7620537-7620556|AltA|Chr06:7620557-7620691;Chr06:7620537-7620556;Chr06:7620537-7620691
Potri.002G094000	Chr02:6723548-6723786|IntronR|Chr02:6723787-6724551;Chr02:6723548-6723786;Chr02:6722714-6723547,Chr02:6723365-6723438|IntronR|Chr02:6723439-6723547;Chr02:6723365-6723438;Chr02:6722714-6723364,Chr02:6724552-6725509|IntronR|Chr02:6725510-6725607;Chr02:6724552-6725509;Chr02:6723787-6724551,Chr02:6725608-6725731|IntronR|Chr02:6725732-6725901;Chr02:6725608-6725731;Chr02:6725510-6725607,Chr02:6726560-6…
Potri.007G056400	Chr07:5964365-5964444|IntronR|Chr07:5963918-5964364;Chr07:5964365-5964444;Chr07:5964445-5964571,Chr07:5966856-5966884|AltA|Chr07:5966685-5966855;Chr07:5966856-5966884;Chr07:5966685-5966884,Chr07:5967614-5967675|AltA|Chr07:5967465-5967613;Chr07:5967614-5967675;Chr07:5967465-5967675,Chr07:5965277-5965313|AltD|Chr07:5965314-5965429;Chr07:5965277-5965313;Chr07:5965277-5965429,Chr07:5967755-5967808|Al…
Potri.008G130700	Chr08:8601412-8601531|IntronR|Chr08:8601532-8601724;Chr08:8601412-8601531;Chr08:8601129-8601411,Chr08:8601721-8601724|AltA|Chr08:8601725-8602228;Chr08:8601721-8601724;Chr08:8601721-8602228
Potri.018G085400	Chr18:11220905-11220907|AltA|Chr18:11220815-11220904;Chr18:11220905-11220907;Chr18:11220815-11220907
Potri.T109100	scaffold_169:7123-7200|IntronR|scaffold_169:7201-7382;scaffold_169:7123-7200;scaffold_169:7045-7122,scaffold_169:9121-9125|AltA|scaffold_169:9126-9812;scaffold_169:9121-9125;scaffold_169:9121-9812
Potri.008G100600	Chr08:6332360-6332464|IntronR|Chr08:6332201-6332359;Chr08:6332360-6332464;Chr08:6332465-6332628,Chr08:6332360-6332503|IntronR|Chr08:6332201-6332359;Chr08:6332360-6332503;Chr08:6332504-6332628,Chr08:6316666-6316823|ExonS|Chr08:6316360-6316664;Chr08:6316666-6316823;Chr08:6316824-6317032,Chr08:6328579-6328682|ExonS|Chr08:6328109-6328577;Chr08:6328579-6328682;Chr08:6328683-6329202,Chr08:6332465-63325…
Potri.017G049700	Chr17:4155195-4155474|ExonS|Chr17:4155115-4155193;Chr17:4155195-4155474;Chr17:4155475-4155573
Potri.010G025800	Chr10:3642519-3642790|IntronR|Chr10:3642373-3642518;Chr10:3642519-3642790;Chr10:3642791-3643001,Chr10:3643724-3643945|IntronR|Chr10:3643573-3643723;Chr10:3643724-3643945;Chr10:3643946-3644427,Chr10:3642133-3642300|AltD|Chr10:3642301-3642372;Chr10:3642133-3642300;Chr10:3642133-3642372
Potri.016G120200	Chr16:12508605-12508659|AltA|Chr16:12508660-12508740;Chr16:12508605-12508659;Chr16:12508605-12508740,Chr16:12508229-12508487|AltD|Chr16:12507898-12508228;Chr16:12508229-12508487;Chr16:12507898-12508488,Chr16:12511039-12511079|AltD|Chr16:12510911-12511038;Chr16:12511039-12511079;Chr16:12510911-12511080
Potri.009G037400	Chr09:4623374-4624046|ExonS|Chr09:4624047-4624162;Chr09:4623374-4624046;Chr09:4622835-4623373,Chr09:4622835-4622960|AltA|Chr09:4622961-4624162;Chr09:4622835-4622960;Chr09:4622835-4624162,Chr09:4624951-4624959|AltD|Chr09:4624767-4624950;Chr09:4624951-4624959;Chr09:4624767-4624960
Potri.001G131400	Chr01:10580173-10580303|IntronR|Chr01:10579497-10580172;Chr01:10580173-10580303;Chr01:10580304-10580381,Chr01:10579181-10579496|IntronR|Chr01:10578970-10579180;Chr01:10579181-10579496;Chr01:10579497-10580172,Chr01:10576666-10576762|ExonS|Chr01:10576464-10576664;Chr01:10576666-10576762;Chr01:10576763-10577948,Chr01:10576288-10576762|AltD|Chr01:10576763-10577949;Chr01:10576288-10576762;Chr01:105762…
Potri.001G260900	Chr01:27016622-27016706|IntronR|Chr01:27016707-27016841;Chr01:27016622-27016706;Chr01:27016339-27016621,Chr01:27015564-27015658|IntronR|Chr01:27015659-27015897;Chr01:27015564-27015658;Chr01:27014924-27015563,Chr01:27020731-27020796|ExonS|Chr01:27020797-27021329;Chr01:27020731-27020796;Chr01:27020623-27020730,Chr01:27017363-27017369|AltA|Chr01:27017370-27017484;Chr01:27017363-27017369;Chr01:270173…
Potri.003G087700	Chr03:11525048-11525112|IntronR|Chr03:11524935-11525047;Chr03:11525048-11525112;Chr03:11525113-11526104,Chr03:11525048-11525152|IntronR|Chr03:11524935-11525047;Chr03:11525048-11525152;Chr03:11525153-11526104,Chr03:11523231-11523371|ExonS|Chr03:11522846-11523229;Chr03:11523231-11523371;Chr03:11523372-11523714,Chr03:11523235-11523371|ExonS|Chr03:11522846-11523233;Chr03:11523235-11523371;Chr03:11523…
Potri.012G079100	Chr12:10501014-10502392|IntronR|Chr12:10502393-10502708;Chr12:10501014-10502392;Chr12:10500675-10501013,Chr12:10501014-10502418|IntronR|Chr12:10502419-10502708;Chr12:10501014-10502418;Chr12:10500675-10501013,Chr12:10501185-10502418|IntronR|Chr12:10502419-10502708;Chr12:10501185-10502418;Chr12:10500675-10501184,Chr12:10501188-10502418|IntronR|Chr12:10502419-10502708;Chr12:10501188-10502418;Chr12:1…
Potri.003G215200	Chr03:21245928-21245938|AltA|Chr03:21245855-21245927;Chr03:21245928-21245938;Chr03:21245855-21245938,Chr03:21248851-21248856|AltA|Chr03:21248516-21248850;Chr03:21248851-21248856;Chr03:21248516-21248856,Chr03:21249124-21249132|AltD|Chr03:21249133-21249337;Chr03:21249124-21249132;Chr03:21249124-21249337
Potri.007G123300	Chr07:14106524-14107207|IntronR|Chr07:14106476-14106523;Chr07:14106524-14107207;Chr07:14107208-14107947,Chr07:14106884-14107111|IntronR|Chr07:14106476-14106883;Chr07:14106884-14107111;Chr07:14107112-14107825
Potri.006G114100	Chr06:8886174-8886502|AltA|Chr06:8886503-8886731;Chr06:8886174-8886502;Chr06:8886174-8886731,Chr06:8886900-8886921|AltA|Chr06:8886922-8887017;Chr06:8886900-8886921;Chr06:8886900-8887017,Chr06:8887255-8887324|AltA|Chr06:8887325-8887787;Chr06:8887255-8887324;Chr06:8887255-8887787,Chr06:8887255-8887329|AltA|Chr06:8887330-8887787;Chr06:8887255-8887329;Chr06:8887255-8887787,Chr06:8887325-8887329|AltA|…
Potri.005G097400	Chr05:7357187-7357236|AltA|Chr05:7357111-7357186;Chr05:7357187-7357236;Chr05:7357111-7357236,Chr05:7357061-7357110|AltD|Chr05:7357111-7357186;Chr05:7357061-7357110;Chr05:7357061-7357186,Chr05:7354173-7354250|AltD|Chr05:7354251-7354906;Chr05:7354173-7354250;Chr05:7354173-7354906,Chr05:7354173-7354771|AltD|Chr05:7354772-7354906;Chr05:7354173-7354771;Chr05:7354173-7354906,Chr05:7354251-7354771|AltD|…
Potri.013G065000	Chr13:5002046-5002146|IntronR|Chr13:5002013-5002045;Chr13:5002046-5002146;Chr13:5002147-5002283,Chr13:5000809-5000967|ExonS|Chr13:4999614-5000807;Chr13:5000809-5000967;Chr13:5000968-5002011,Chr13:5002635-5002649|AltA|Chr13:5002284-5002634;Chr13:5002635-5002649;Chr13:5002284-5002649,Chr13:5002875-5002891|AltA|Chr13:5002744-5002874;Chr13:5002875-5002891;Chr13:5002744-5002891,Chr13:4997643-4997727|E…
Potri.004G200200	Chr04:21193181-21193204|AltA|Chr04:21192863-21193180;Chr04:21193181-21193204;Chr04:21192863-21193204
Potri.010G107900	Chr10:12744560-12744721|IntronR|Chr10:12744413-12744559;Chr10:12744560-12744721;Chr10:12744722-12745116,Chr10:12744560-12744721|IntronR|Chr10:12744413-12744559;Chr10:12744560-12744721;Chr10:12744722-12745157,Chr10:12743805-12743825|AltA|Chr10:12742336-12743804;Chr10:12743805-12743825;Chr10:12742336-12743825
Potri.009G035800	Chr09:4527306-4529691|IntronR|Chr09:4529692-4529823;Chr09:4527306-4529691;Chr09:4526887-4527305
Potri.006G209600	Chr06:22461985-22462060|IntronR|Chr06:22461924-22461984;Chr06:22461985-22462060;Chr06:22462061-22462507,Chr06:22458547-22458549|AltA|Chr06:22458404-22458546;Chr06:22458547-22458549;Chr06:22458404-22458549,Chr06:22461169-22461172|AltD|Chr06:22461173-22461296;Chr06:22461169-22461172;Chr06:22461169-22461296,Chr06:22461985-22461988|AltD|Chr06:22461989-22462060;Chr06:22461985-22461988;Chr06:22461985-2…
Potri.002G233500	Chr02:22659309-22659410|ExonS|Chr02:22659228-22659307;Chr02:22659309-22659410;Chr02:22659411-22659475,Chr02:22659228-22659308|IntronR|Chr02:22659156-22659227;Chr02:22659228-22659308;Chr02:22659309-22659544,Chr02:22659411-22659476|IntronR|Chr02:22659309-22659410;Chr02:22659411-22659476;Chr02:22659477-22659544,Chr02:22655845-22655849|AltA|Chr02:22655763-22655844;Chr02:22655845-22655849;Chr02:226557…
Potri.004G085200	Chr04:7061189-7061193|AltA|Chr04:7061194-7062172;Chr04:7061189-7061193;Chr04:7061189-7062172,Chr04:7063391-7063450|ExonS|Chr04:7063451-7064078;Chr04:7063391-7063450;Chr04:7062708-7063390,Chr04:7063391-7063588|ExonS|Chr04:7063589-7064078;Chr04:7063391-7063588;Chr04:7062708-7063390
Potri.006G232300	Chr06:24227908-24227940|AltA|Chr06:24227941-24228032;Chr06:24227908-24227940;Chr06:24227908-24228032
Potri.018G098400	Chr18:12675922-12676037|IntronR|Chr18:12676038-12676973;Chr18:12675922-12676037;Chr18:12675672-12675921,Chr18:12675532-12675587|ExonS|Chr18:12675588-12675671;Chr18:12675532-12675587;Chr18:12675357-12675531,Chr18:12675532-12675591|ExonS|Chr18:12675592-12675671;Chr18:12675532-12675591;Chr18:12675357-12675531,Chr18:12675922-12676037|IntronR|Chr18:12676038-12676925;Chr18:12675922-12676037;Chr18:12675…
Potri.019G064000	Chr19:9672523-9672747|AltD|Chr19:9671479-9672522;Chr19:9672523-9672747;Chr19:9671479-9672748,Chr19:9669980-9669988|AltA|Chr19:9669989-9670064;Chr19:9669980-9669988;Chr19:9669980-9670064
Potri.006G120400	Chr06:9540775-9540971|ExonS|Chr06:9540651-9540773;Chr06:9540775-9540971;Chr06:9540972-9541139,Chr06:9543609-9543616|AltA|Chr06:9543617-9543709;Chr06:9543609-9543616;Chr06:9543609-9543709
Potri.010G237700	Chr10:21681533-21681535|AltA|Chr10:21681358-21681532;Chr10:21681533-21681535;Chr10:21681358-21681535,Chr10:21681533-21681549|AltA|Chr10:21681358-21681532;Chr10:21681533-21681549;Chr10:21681358-21681549
Potri.009G100900	Chr09:8927655-8928092|IntronR|Chr09:8927454-8927654;Chr09:8927655-8928092;Chr09:8928093-8928242,Chr09:8928243-8928333|IntronR|Chr09:8928093-8928242;Chr09:8928243-8928333;Chr09:8928334-8928513,Chr09:8928243-8928340|IntronR|Chr09:8928093-8928242;Chr09:8928243-8928340;Chr09:8928341-8928513,Chr09:8930064-8930545|IntronR|Chr09:8929863-8930063;Chr09:8930064-8930545;Chr09:8930546-8930683,Chr09:8928321-8…
Potri.016G059900	Chr16:4136601-4137241|ExonS|Chr16:4135198-4136599;Chr16:4136601-4137241;Chr16:4137242-4137385
Potri.005G252500	Chr05:25442165-25442242|IntronR|Chr05:25442243-25442696;Chr05:25442165-25442242;Chr05:25441389-25442164,Chr05:25441213-25441292|AltA|Chr05:25441293-25441388;Chr05:25441213-25441292;Chr05:25441213-25441388,Chr05:25441740-25442164|AltA|Chr05:25442165-25442242;Chr05:25441740-25442164;Chr05:25441740-25442242,Chr05:25442243-25442349|ExonS|Chr05:25442350-25442730;Chr05:25442243-25442349;Chr05:25441740-…
Potri.001G338900	Chr01:34239065-34239073|AltA|Chr01:34239074-34239180;Chr01:34239065-34239073;Chr01:34239065-34239180,Chr01:34239630-34239679|AltA|Chr01:34239680-34239763;Chr01:34239630-34239679;Chr01:34239630-34239763,Chr01:34240616-34240705|AltA|Chr01:34240706-34241827;Chr01:34240616-34240705;Chr01:34240616-34241827,Chr01:34241933-34241961|AltA|Chr01:34241962-34242053;Chr01:34241933-34241961;Chr01:34241933-3424…
Potri.005G123000	Chr05:9590766-9591067|ExonS|Chr05:9591068-9591670;Chr05:9590766-9591067;Chr05:9590256-9590765,Chr05:9590766-9591095|ExonS|Chr05:9591096-9591670;Chr05:9590766-9591095;Chr05:9590256-9590765,Chr05:9588150-9588225|AltA|Chr05:9588226-9588818;Chr05:9588150-9588225;Chr05:9588150-9588818,Chr05:9591068-9591095|AltA|Chr05:9591096-9591670;Chr05:9591068-9591095;Chr05:9591068-9591670,Chr05:9588635-9588817|Alt…
Potri.009G080800	Chr09:7707102-7707550|IntronR|Chr09:7706940-7707101;Chr09:7707102-7707550;Chr09:7707551-7708191,Chr09:7703905-7703914|AltA|Chr09:7703816-7703904;Chr09:7703905-7703914;Chr09:7703816-7703914,Chr09:7705046-7705064|AltA|Chr09:7704838-7705045;Chr09:7705046-7705064;Chr09:7704838-7705064,Chr09:7707102-7707550|IntronR|Chr09:7706940-7707101;Chr09:7707102-7707550;Chr09:7707551-7708130,Chr09:7705246-7705347…
Potri.008G008200	Chr08:453033-453420|IntronR|Chr08:452865-453032;Chr08:453033-453420;Chr08:453421-453756,Chr08:453033-453420|IntronR|Chr08:452865-453032;Chr08:453033-453420;Chr08:453421-453764,Chr08:453033-453420|IntronR|Chr08:452865-453032;Chr08:453033-453420;Chr08:453421-453735
Potri.006G259400	Chr06:26277629-26277631|AltA|Chr06:26277632-26277712;Chr06:26277629-26277631;Chr06:26277629-26277712,Chr06:26278419-26278491|IntronR|Chr06:26278492-26278685;Chr06:26278419-26278491;Chr06:26278287-26278418,Chr06:26277621-26277628|AltA|Chr06:26277629-26277712;Chr06:26277621-26277628;Chr06:26277621-26277712,Chr06:26277621-26277631|AltA|Chr06:26277632-26277712;Chr06:26277621-26277631;Chr06:26277621-2…
Potri.012G059300	Chr12:6170286-6170511|AltD|Chr12:6170177-6170285;Chr12:6170286-6170511;Chr12:6170177-6170512,Chr12:6170177-6170285|IntronR|Chr12:6170286-6171030;Chr12:6170177-6170285;Chr12:6170080-6170176,Chr12:6172166-6172258|IntronR|Chr12:6172259-6172946;Chr12:6172166-6172258;Chr12:6172013-6172165,Chr12:6170177-6170993|IntronR|Chr12:6170994-6171030;Chr12:6170177-6170993;Chr12:6170080-6170176,Chr12:6170751-6170…
Potri.010G089200	Chr10:11289107-11289354|IntronR|Chr10:11289048-11289106;Chr10:11289107-11289354;Chr10:11289355-11289491
Potri.018G124400	Chr18:14749195-14749647|IntronR|Chr18:14749648-14750185;Chr18:14749195-14749647;Chr18:14748444-14749194,Chr18:14751433-14751543|IntronR|Chr18:14751544-14751699;Chr18:14751433-14751543;Chr18:14751364-14751432
Potri.006G239900	Chr06:24894913-24894914|AltA|Chr06:24894915-24895479;Chr06:24894913-24894914;Chr06:24894913-24895479,Chr06:24891399-24891664|IntronR|Chr06:24891665-24891775;Chr06:24891399-24891664;Chr06:24891348-24891398,Chr06:24891229-24891347|IntronR|Chr06:24891348-24891775;Chr06:24891229-24891347;Chr06:24891088-24891228,Chr06:24890650-24890768|IntronR|Chr06:24890769-24890912;Chr06:24890650-24890768;Chr06:2489…
Potri.012G088500	Chr12:11556268-11556294|AltA|Chr12:11556192-11556267;Chr12:11556268-11556294;Chr12:11556192-11556294,Chr12:11554363-11554536|IntronR|Chr12:11554285-11554362;Chr12:11554363-11554536;Chr12:11554537-11555845,Chr12:11549238-11549242|AltD|Chr12:11549243-11550928;Chr12:11549238-11549242;Chr12:11549238-11550928,Chr12:11549238-11550928|IntronR|Chr12:11549188-11549237;Chr12:11549238-11550928;Chr12:1155092…
Potri.010G094600	Chr10:11714283-11714407|IntronR|Chr10:11714408-11714479;Chr10:11714283-11714407;Chr10:11714087-11714282
Potri.004G019400	Chr04:1287509-1287588|IntronR|Chr04:1287589-1287691;Chr04:1287509-1287588;Chr04:1287400-1287508,Chr04:1286250-1286564|AltD|Chr04:1285482-1286249;Chr04:1286250-1286564;Chr04:1285482-1286565
Potri.005G213500	Chr05:22673937-22674039|IntronR|Chr05:22674040-22674116;Chr05:22673937-22674039;Chr05:22673386-22673936,Chr05:22674117-22674204|IntronR|Chr05:22674205-22674290;Chr05:22674117-22674204;Chr05:22674040-22674116,Chr05:22676963-22677028|ExonS|Chr05:22677029-22677199;Chr05:22676963-22677028;Chr05:22676362-22676962
Potri.014G112900	Chr14:8829604-8830114|IntronR|Chr14:8829541-8829603;Chr14:8829604-8830114;Chr14:8830115-8830204,Chr14:8829604-8830135|IntronR|Chr14:8829541-8829603;Chr14:8829604-8830135;Chr14:8830136-8830204,Chr14:8830115-8830135|AltA|Chr14:8829604-8830114;Chr14:8830115-8830135;Chr14:8829604-8830135,Chr14:8829538-8829540|AltA|Chr14:8829338-8829537;Chr14:8829538-8829540;Chr14:8829338-8829540
Potri.002G166200	Chr02:12543303-12543401|IntronR|Chr02:12543402-12543520;Chr02:12543303-12543401;Chr02:12543208-12543302,Chr02:12542637-12542679|ExonS|Chr02:12542680-12542821;Chr02:12542637-12542679;Chr02:12542427-12542636,Chr02:12540983-12541061|IntronR|Chr02:12541062-12541118;Chr02:12540983-12541061;Chr02:12540904-12540982,Chr02:12542680-12542821|IntronR|Chr02:12542822-12542927;Chr02:12542680-12542821;Chr02:125…
Potri.012G113700	Chr12:13452869-13453343|IntronR|Chr12:13452521-13452868;Chr12:13452869-13453343;Chr12:13453344-13453436,Chr12:13451552-13451645|ExonS|Chr12:13451460-13451550;Chr12:13451552-13451645;Chr12:13451646-13452519,Chr12:13453344-13453436|ExonS|Chr12:13452869-13453342;Chr12:13453344-13453436;Chr12:13453437-13453510,Chr12:13453512-13453718|ExonS|Chr12:13452869-13453510;Chr12:13453512-13453718;Chr12:1345371…
Potri.005G170000	Chr05:18387715-18387855|ExonS|Chr05:18387550-18387713;Chr05:18387715-18387855;Chr05:18387856-18388046,Chr05:18387811-18387855|ExonS|Chr05:18387550-18387809;Chr05:18387811-18387855;Chr05:18387856-18388046
Potri.002G130600	Chr02:9802535-9802633|ExonS|Chr02:9801805-9802533;Chr02:9802535-9802633;Chr02:9802634-9802822,Chr02:9802556-9802633|ExonS|Chr02:9801805-9802554;Chr02:9802556-9802633;Chr02:9802634-9802822,Chr02:9802565-9802633|ExonS|Chr02:9801805-9802563;Chr02:9802565-9802633;Chr02:9802634-9802822,Chr02:9802556-9802564|AltA|Chr02:9801805-9802555;Chr02:9802556-9802564;Chr02:9801805-9802564
Potri.T021600	scaffold_29:133733-133916|IntronR|scaffold_29:133592-133732;scaffold_29:133733-133916;scaffold_29:133917-134071,scaffold_29:134072-134330|IntronR|scaffold_29:133917-134071;scaffold_29:134072-134330;scaffold_29:134331-134557,scaffold_29:134072-134346|IntronR|scaffold_29:133917-134071;scaffold_29:134072-134346;scaffold_29:134347-134557,scaffold_29:135479-135839|IntronR|scaffold_29:135182-135478;sca…
Potri.013G031100	Chr13:2063130-2063172|ExonS|Chr13:2063173-2063475;Chr13:2063130-2063172;Chr13:2062631-2063129,Chr13:2063130-2063172|ExonS|Chr13:2063173-2063475;Chr13:2063130-2063172;Chr13:2062622-2063129,Chr13:2063143-2063172|ExonS|Chr13:2063173-2063475;Chr13:2063143-2063172;Chr13:2062631-2063142,Chr13:2062251-2062274|AltA|Chr13:2062275-2062350;Chr13:2062251-2062274;Chr13:2062251-2062350,Chr13:2062622-2062630|Al…
Potri.001G298800	Chr01:30297928-30298168|IntronR|Chr01:30298169-30298278;Chr01:30297928-30298168;Chr01:30296343-30297927,Chr01:30297928-30298168|IntronR|Chr01:30298169-30298278;Chr01:30297928-30298168;Chr01:30297856-30297927,Chr01:30297856-30297927|ExonS|Chr01:30297928-30298168;Chr01:30297856-30297927;Chr01:30296903-30297855,Chr01:30297856-30298125|AltD|Chr01:30296903-30297855;Chr01:30297856-30298125;Chr01:302969…
Potri.006G234300	Chr06:24397456-24397558|IntronR|Chr06:24397559-24399133;Chr06:24397456-24397558;Chr06:24397315-24397455
Potri.T016200	scaffold_25:548910-548948|ExonS|scaffold_25:548817-548908;scaffold_25:548910-548948;scaffold_25:548949-549600,scaffold_25:549602-549616|AltA|scaffold_25:548949-549601;scaffold_25:549602-549616;scaffold_25:548949-549616,scaffold_25:548910-549280|ExonS|scaffold_25:548817-548908;scaffold_25:548910-549280;scaffold_25:549281-549600,scaffold_25:548949-549280|AltD|scaffold_25:549281-549601;scaffold_25:5…
Potri.001G422300	Chr01:44699254-44699301|AltA|Chr01:44699143-44699253;Chr01:44699254-44699301;Chr01:44699143-44699301,Chr01:44699294-44699296|AltA|Chr01:44699143-44699293;Chr01:44699294-44699296;Chr01:44699143-44699296
Potri.001G056000	Chr01:4231087-4232561|IntronR|Chr01:4232562-4232703;Chr01:4231087-4232561;Chr01:4230645-4231086,Chr01:4231549-4232561|IntronR|Chr01:4232562-4232703;Chr01:4231549-4232561;Chr01:4230645-4231548,Chr01:4232462-4232561|IntronR|Chr01:4232562-4232703;Chr01:4232462-4232561;Chr01:4230645-4232461,Chr01:4233348-4233574|ExonS|Chr01:4233575-4233816;Chr01:4233348-4233574;Chr01:4232704-4233347,Chr01:4236016-423…
Potri.017G084500	Chr17:10163558-10163615|AltA|Chr17:10163616-10164103;Chr17:10163558-10163615;Chr17:10163558-10164103
Potri.004G203500	Chr04:21376831-21376838|AltD|Chr04:21376614-21376830;Chr04:21376831-21376838;Chr04:21376614-21376839,Chr04:21383538-21383542|AltD|Chr04:21383293-21383537;Chr04:21383538-21383542;Chr04:21383293-21383543,Chr04:21378185-21378270|IntronR|Chr04:21378271-21378341;Chr04:21378185-21378270;Chr04:21378127-21378184,Chr04:21384516-21384518|AltA|Chr04:21384519-21384834;Chr04:21384516-21384518;Chr04:21384516-2…
Potri.006G068400	Chr06:5117584-5117687|IntronR|Chr06:5117476-5117583;Chr06:5117584-5117687;Chr06:5117688-5117762,Chr06:5117584-5117726|IntronR|Chr06:5117476-5117583;Chr06:5117584-5117726;Chr06:5117727-5117762,Chr06:5119213-5119416|IntronR|Chr06:5119123-5119212;Chr06:5119213-5119416;Chr06:5119417-5119539,Chr06:5119906-5120194|IntronR|Chr06:5119786-5119905;Chr06:5119906-5120194;Chr06:5120195-5120414,Chr06:5119906-5…
Potri.010G233700	Chr10:21442712-21442815|IntronR|Chr10:21442816-21443785;Chr10:21442712-21442815;Chr10:21442507-21442711,Chr10:21445379-21446015|AltD|Chr10:21445163-21445378;Chr10:21445379-21446015;Chr10:21445163-21446016
Potri.006G015800	Chr06:1083424-1083722|IntronR|Chr06:1083299-1083423;Chr06:1083424-1083722;Chr06:1083723-1083844,Chr06:1083444-1083722|IntronR|Chr06:1083299-1083443;Chr06:1083444-1083722;Chr06:1083723-1083844,Chr06:1083424-1083443|AltD|Chr06:1083444-1083722;Chr06:1083424-1083443;Chr06:1083424-1083722,Chr06:1082719-1082987|ExonS|Chr06:1082325-1082717;Chr06:1082719-1082987;Chr06:1082988-1083297,Chr06:1083299-108342…
Potri.002G029700	Chr02:1928897-1928900|AltD|Chr02:1928761-1928896;Chr02:1928897-1928900;Chr02:1928761-1928901,Chr02:1929342-1929359|AltD|Chr02:1929244-1929341;Chr02:1929342-1929359;Chr02:1929244-1929360,Chr02:1928761-1928896|IntronR|Chr02:1928897-1928988;Chr02:1928761-1928896;Chr02:1927804-1928760,Chr02:1928761-1928901|IntronR|Chr02:1928902-1928988;Chr02:1928761-1928901;Chr02:1927804-1928760
Potri.001G183000	Chr01:15959419-15959462|ExonS|Chr01:15959463-15960068;Chr01:15959419-15959462;Chr01:15959015-15959418,Chr01:15959419-15959577|ExonS|Chr01:15959578-15960068;Chr01:15959419-15959577;Chr01:15959015-15959418,Chr01:15959463-15959577|AltA|Chr01:15959578-15960068;Chr01:15959463-15959577;Chr01:15959463-15960068,Chr01:15961567-15961576|AltA|Chr01:15961577-15962107;Chr01:15961567-15961576;Chr01:15961567-15…
Potri.012G096700	Chr12:12279153-12279550|IntronR|Chr12:12279034-12279152;Chr12:12279153-12279550;Chr12:12279551-12281140,Chr12:12281429-12281513|IntronR|Chr12:12281332-12281428;Chr12:12281429-12281513;Chr12:12281514-12281939
Potri.007G004900	Chr07:368159-368188|AltA|Chr07:368063-368158;Chr07:368159-368188;Chr07:368063-368188,Chr07:367768-367870|IntronR|Chr07:367686-367767;Chr07:367768-367870;Chr07:367871-368062,Chr07:369223-369392|IntronR|Chr07:369065-369222;Chr07:369223-369392;Chr07:369393-369806,Chr07:367686-367767|ExonS|Chr07:366985-367684;Chr07:367686-367767;Chr07:367768-367869,Chr07:366793-366804|AltA|Chr07:366709-366792;Chr07:3…
Potri.016G141700	Chr16:14316643-14317027|IntronR|Chr16:14317028-14317216;Chr16:14316643-14317027;Chr16:14316033-14316642,Chr16:14320118-14320351|IntronR|Chr16:14320352-14320476;Chr16:14320118-14320351;Chr16:14319996-14320117
Potri.T106900	scaffold_158:63008-63010|AltA|scaffold_158:62605-63007;scaffold_158:63008-63010;scaffold_158:62605-63010,scaffold_158:62605-63007|IntronR|scaffold_158:62490-62604;scaffold_158:62605-63007;scaffold_158:63008-63082,scaffold_158:62605-62973|IntronR|scaffold_158:62490-62604;scaffold_158:62605-62973;scaffold_158:62974-63082,scaffold_158:62974-63007|AltA|scaffold_158:62605-62973;scaffold_158:62974-6300…
Potri.010G031500	Chr10:4634399-4634523|IntronR|Chr10:4634298-4634398;Chr10:4634399-4634523;Chr10:4634524-4634625,Chr10:4634755-4634893|ExonS|Chr10:4634626-4634753;Chr10:4634755-4634893;Chr10:4634894-4634979
Potri.004G228400	Chr04:23326813-23326898|IntronR|Chr04:23326711-23326812;Chr04:23326813-23326898;Chr04:23326899-23327018,Chr04:23332470-23332918|IntronR|Chr04:23332291-23332469;Chr04:23332470-23332918;Chr04:23332919-23333619,Chr04:23323242-23323346|IntronR|Chr04:23323164-23323241;Chr04:23323242-23323346;Chr04:23323347-23323576,Chr04:23324635-23324724|ExonS|Chr04:23324564-23324633;Chr04:23324635-23324724;Chr04:233…
Potri.015G120200	Chr15:13505104-13505197|IntronR|Chr15:13504893-13505103;Chr15:13505104-13505197;Chr15:13505198-13505499
Potri.001G435500	Chr01:46695975-46696074|AltA|Chr01:46696075-46696343;Chr01:46695975-46696074;Chr01:46695975-46696343
Potri.019G087200	Chr19:11921286-11921289|AltD|Chr19:11919953-11921285;Chr19:11921286-11921289;Chr19:11919953-11921290,Chr19:11921402-11921742|IntronR|Chr19:11921743-11921826;Chr19:11921402-11921742;Chr19:11921286-11921401,Chr19:11922632-11922751|ExonS|Chr19:11922752-11922968;Chr19:11922632-11922751;Chr19:11922326-11922631
Potri.003G183800	Chr03:19006923-19007306|IntronR|Chr03:19007307-19007570;Chr03:19006923-19007306;Chr03:19006769-19006922,Chr03:19006923-19007461|IntronR|Chr03:19007462-19007570;Chr03:19006923-19007461;Chr03:19006769-19006922,Chr03:19007307-19007460|AltD|Chr03:19006923-19007306;Chr03:19007307-19007460;Chr03:19006923-19007461,Chr03:19002638-19003401|IntronR|Chr03:19003402-19003454;Chr03:19002638-19003401;Chr03:1900…
Potri.T114100	scaffold_183:12713-12807|IntronR|scaffold_183:12572-12712;scaffold_183:12713-12807;scaffold_183:12808-12948,scaffold_183:12572-12948|ExonS|scaffold_183:11380-12570;scaffold_183:12572-12948;scaffold_183:12949-13312,scaffold_183:12387-12571|AltA|scaffold_183:11380-12386;scaffold_183:12387-12571;scaffold_183:11380-12571,scaffold_183:12453-12571|IntronR|scaffold_183:12387-12452;scaffold_183:12453-125…
Potri.006G085600	Chr06:6479303-6479381|IntronR|Chr06:6479208-6479302;Chr06:6479303-6479381;Chr06:6479382-6479485,Chr06:6477219-6477403|IntronR|Chr06:6477061-6477218;Chr06:6477219-6477403;Chr06:6477404-6477455,Chr06:6479584-6479791|AltA|Chr06:6479486-6479583;Chr06:6479584-6479791;Chr06:6479486-6479791
Potri.002G221100	Chr02:20803316-20803411|IntronR|Chr02:20803412-20804366;Chr02:20803316-20803411;Chr02:20803148-20803315,Chr02:20796925-20796927|AltA|Chr02:20796928-20802864;Chr02:20796925-20796927;Chr02:20796925-20802864,Chr02:20802965-20803044|AltA|Chr02:20803045-20803147;Chr02:20802965-20803044;Chr02:20802965-20803147
Potri.004G153400	Chr04:17500676-17500686|AltA|Chr04:17500687-17501020;Chr04:17500676-17500686;Chr04:17500676-17501020
Potri.008G154700	Chr08:10480592-10481007|IntronR|Chr08:10479924-10480591;Chr08:10480592-10481007;Chr08:10481008-10481397
Potri.002G215600	Chr02:19810254-19810404|IntronR|Chr02:19810405-19810489;Chr02:19810254-19810404;Chr02:19809829-19810253,Chr02:19811223-19811230|AltA|Chr02:19811231-19812093;Chr02:19811223-19811230;Chr02:19811223-19812093,Chr02:19811223-19811268|AltA|Chr02:19811269-19812093;Chr02:19811223-19811268;Chr02:19811223-19812093,Chr02:19811231-19811268|AltA|Chr02:19811269-19812093;Chr02:19811231-19811268;Chr02:19811231-1…
Potri.001G188800	Chr01:16699242-16699376|IntronR|Chr01:16699377-16699484;Chr01:16699242-16699376;Chr01:16699162-16699241,Chr01:16702966-16703066|ExonS|Chr01:16703067-16703327;Chr01:16702966-16703066;Chr01:16702858-16702965
Potri.011G045300	Chr11:3827346-3827350|AltA|Chr11:3827351-3827661;Chr11:3827346-3827350;Chr11:3827346-3827661,Chr11:3831281-3831319|AltA|Chr11:3831320-3831403;Chr11:3831281-3831319;Chr11:3831281-3831403,Chr11:3831281-3831329|AltA|Chr11:3831330-3831403;Chr11:3831281-3831329;Chr11:3831281-3831403,Chr11:3831320-3831329|AltA|Chr11:3831330-3831403;Chr11:3831320-3831329;Chr11:3831320-3831403,Chr11:3831676-3831681|AltD|…
Potri.002G129700	Chr02:9726017-9726099|IntronR|Chr02:9726100-9726264;Chr02:9726017-9726099;Chr02:9725822-9726016
Potri.007G006500	Chr07:451490-451492|AltA|Chr07:451493-451631;Chr07:451490-451492;Chr07:451490-451631
Potri.010G140400	Chr10:15245687-15245771|IntronR|Chr10:15245772-15245911;Chr10:15245687-15245771;Chr10:15245433-15245686
Potri.004G043500	Chr04:3294265-3294296|AltA|Chr04:3294297-3295161;Chr04:3294265-3294296;Chr04:3294265-3295161,Chr04:3294535-3294815|ExonS|Chr04:3294816-3295161;Chr04:3294535-3294815;Chr04:3294297-3294534,Chr04:3294638-3294815|ExonS|Chr04:3294816-3295161;Chr04:3294638-3294815;Chr04:3294265-3294637,Chr04:3294638-3294815|ExonS|Chr04:3294816-3295161;Chr04:3294638-3294815;Chr04:3294297-3294637,Chr04:3292999-3293018|Al…
Potri.018G082300	Chr18:10923378-10923606|IntronR|Chr18:10923607-10925490;Chr18:10923378-10923606;Chr18:10923236-10923377
Potri.019G104600	Chr19:13330522-13330530|AltA|Chr19:13330409-13330521;Chr19:13330522-13330530;Chr19:13330409-13330530,Chr19:13328697-13330332|IntronR|Chr19:13327212-13328696;Chr19:13328697-13330332;Chr19:13330333-13330408,Chr19:13327884-13327941|AltA|Chr19:13327446-13327883;Chr19:13327884-13327941;Chr19:13327446-13327941,Chr19:13328697-13330332|IntronR|Chr19:13327884-13328696;Chr19:13328697-13330332;Chr19:1333033…
Potri.005G203100	Chr05:21776451-21776461|AltA|Chr05:21776462-21777282;Chr05:21776451-21776461;Chr05:21776451-21777282,Chr05:21776451-21776675|AltA|Chr05:21776676-21777282;Chr05:21776451-21776675;Chr05:21776451-21777282,Chr05:21776451-21777184|AltA|Chr05:21777185-21777282;Chr05:21776451-21777184;Chr05:21776451-21777282,Chr05:21776462-21776675|AltA|Chr05:21776676-21777282;Chr05:21776462-21776675;Chr05:21776462-2177…
Potri.005G124000	Chr05:9670230-9670232|AltA|Chr05:9670233-9672787;Chr05:9670230-9670232;Chr05:9670230-9672787
Potri.018G065900	Chr18:8333645-8333762|IntronR|Chr18:8333575-8333644;Chr18:8333645-8333762;Chr18:8333763-8333911,Chr18:8335474-8335549|IntronR|Chr18:8335391-8335473;Chr18:8335474-8335549;Chr18:8335550-8335610,Chr18:8335611-8335613|AltD|Chr18:8335614-8335952;Chr18:8335611-8335613;Chr18:8335611-8335952,Chr18:8335109-8335125|AltA|Chr18:8335042-8335108;Chr18:8335109-8335125;Chr18:8335042-8335125
Potri.007G067000	Chr07:8688045-8688047|AltA|Chr07:8687798-8688044;Chr07:8688045-8688047;Chr07:8687798-8688047,Chr07:8687792-8687797|AltD|Chr07:8687798-8688044;Chr07:8687792-8687797;Chr07:8687792-8688044
Potri.012G042400	Chr12:3828053-3828146|IntronR|Chr12:3828147-3828330;Chr12:3828053-3828146;Chr12:3827920-3828052
Potri.001G143600	Chr01:11675155-11675323|IntronR|Chr01:11674851-11675154;Chr01:11675155-11675323;Chr01:11675324-11675479
Potri.008G115700	Chr08:7408922-7409025|IntronR|Chr08:7408395-7408921;Chr08:7408922-7409025;Chr08:7409026-7409198
Potri.005G037000	Chr05:2710515-2710518|AltA|Chr05:2710426-2710514;Chr05:2710515-2710518;Chr05:2710426-2710518,Chr05:2710820-2710844|AltA|Chr05:2710730-2710819;Chr05:2710820-2710844;Chr05:2710730-2710844,Chr05:2711553-2711568|AltD|Chr05:2711569-2711653;Chr05:2711553-2711568;Chr05:2711553-2711653,Chr05:2711051-2711140|IntronR|Chr05:2710986-2711050;Chr05:2711051-2711140;Chr05:2711141-2711233,Chr05:2712340-2712537|In…
Potri.005G073500	Chr05:5354323-5354328|AltA|Chr05:5354329-5354887;Chr05:5354323-5354328;Chr05:5354323-5354887,Chr05:5354992-5354998|AltA|Chr05:5354999-5356138;Chr05:5354992-5354998;Chr05:5354992-5356138
Potri.012G002200	Chr12:206960-207160|AltD|Chr12:207161-207623;Chr12:206960-207160;Chr12:206960-207623,Chr12:210447-210544|IntronR|Chr12:210332-210446;Chr12:210447-210544;Chr12:210545-210621,Chr12:209398-209607|ExonS|Chr12:208882-209396;Chr12:209398-209607;Chr12:209608-210330
Potri.014G179600	Chr14:14859531-14859690|ExonS|Chr14:14859001-14859529;Chr14:14859531-14859690;Chr14:14859691-14860145,Chr14:14859560-14859630|IntronR|Chr14:14859531-14859559;Chr14:14859560-14859630;Chr14:14859631-14859690,Chr14:14856762-14856856|IntronR|Chr14:14856576-14856761;Chr14:14856762-14856856;Chr14:14856857-14857105
Potri.008G117700	Chr08:7574794-7574817|AltA|Chr08:7574228-7574793;Chr08:7574794-7574817;Chr08:7574228-7574817,Chr08:7575266-7575423|IntronR|Chr08:7575015-7575265;Chr08:7575266-7575423;Chr08:7575424-7575486,Chr08:7575487-7575576|IntronR|Chr08:7575015-7575486;Chr08:7575487-7575576;Chr08:7575577-7575881,Chr08:7577073-7577101|ExonS|Chr08:7576937-7577071;Chr08:7577073-7577101;Chr08:7577102-7578176,Chr08:7579554-757964…
Potri.004G099500	Chr04:8607225-8607397|IntronR|Chr04:8607398-8607541;Chr04:8607225-8607397;Chr04:8607124-8607224,Chr04:8607225-8607457|IntronR|Chr04:8607458-8607541;Chr04:8607225-8607457;Chr04:8607124-8607224,Chr04:8607398-8607541|ExonS|Chr04:8607542-8607942;Chr04:8607398-8607541;Chr04:8607225-8607397,Chr04:8607680-8607801|ExonS|Chr04:8607802-8607942;Chr04:8607680-8607801;Chr04:8607542-8607679,Chr04:8607225-86075…
Potri.014G020300	Chr14:1829384-1829484|IntronR|Chr14:1829485-1829648;Chr14:1829384-1829484;Chr14:1829125-1829383
Potri.009G159900	Chr09:12352309-12352435|ExonS|Chr09:12352203-12352307;Chr09:12352309-12352435;Chr09:12352436-12353207
Potri.009G007900	Chr09:1425311-1425767|IntronR|Chr09:1425768-1425982;Chr09:1425311-1425767;Chr09:1425121-1425310,Chr09:1422801-1422830|ExonS|Chr09:1422831-1422917;Chr09:1422801-1422830;Chr09:1422243-1422800,Chr09:1426971-1427012|AltD|Chr09:1426326-1426970;Chr09:1426971-1427012;Chr09:1426326-1427013,Chr09:1424035-1424140|IntronR|Chr09:1424141-1424238;Chr09:1424035-1424140;Chr09:1423920-1424034,Chr09:1424035-142414…
Potri.018G068500	Chr18:8740169-8740278|IntronR|Chr18:8739944-8740168;Chr18:8740169-8740278;Chr18:8740279-8740461,Chr18:8740896-8740905|AltD|Chr18:8740906-8741236;Chr18:8740896-8740905;Chr18:8740896-8741236
Potri.010G077200	Chr10:10288049-10288234|IntronR|Chr10:10287454-10288048;Chr10:10288049-10288234;Chr10:10288235-10288484,Chr10:10288049-10288234|IntronR|Chr10:10287454-10288048;Chr10:10288049-10288234;Chr10:10288235-10288418
Potri.T110900	scaffold_170:44525-44741|ExonS|scaffold_170:44244-44523;scaffold_170:44525-44741;scaffold_170:44742-44828,scaffold_170:44057-44152|IntronR|scaffold_170:43804-44056;scaffold_170:44057-44152;scaffold_170:44153-44243,scaffold_170:43804-43808|AltA|scaffold_170:43407-43803;scaffold_170:43804-43808;scaffold_170:43407-43808
Potri.001G132800	Chr01:10674080-10674082|AltD|Chr01:10673489-10674079;Chr01:10674080-10674082;Chr01:10673489-10674083,Chr01:10673489-10673946|AltA|Chr01:10673947-10674083;Chr01:10673489-10673946;Chr01:10673489-10674083
Potri.006G125300	Chr06:10078235-10078322|IntronR|Chr06:10078323-10078430;Chr06:10078235-10078322;Chr06:10078172-10078234
Potri.008G018400	Chr08:977815-977964|ExonS|Chr08:977965-978448;Chr08:977815-977964;Chr08:977435-977814,Chr08:977509-977512|AltA|Chr08:977513-978448;Chr08:977509-977512;Chr08:977509-978448,Chr08:977600-977964|ExonS|Chr08:977965-978448;Chr08:977600-977964;Chr08:977509-977599
Potri.011G087900	Chr11:10508906-10509096|ExonS|Chr11:10508181-10508904;Chr11:10508906-10509096;Chr11:10509097-10509512,Chr11:10509514-10509672|ExonS|Chr11:10508181-10509512;Chr11:10509514-10509672;Chr11:10509673-10510174,Chr11:10509514-10509672|ExonS|Chr11:10509097-10509512;Chr11:10509514-10509672;Chr11:10509673-10510174,Chr11:10510817-10510842|AltA|Chr11:10510708-10510816;Chr11:10510817-10510842;Chr11:10510708-1…
Potri.014G141800	Chr14:10794203-10794415|ExonS|Chr14:10791080-10794201;Chr14:10794203-10794415;Chr14:10794416-10796396,Chr14:10794754-10794799|ExonS|Chr14:10794416-10794752;Chr14:10794754-10794799;Chr14:10794800-10796396,Chr14:10790720-10790730|AltA|Chr14:10790628-10790719;Chr14:10790720-10790730;Chr14:10790628-10790730,Chr14:10790050-10790197|IntronR|Chr14:10789927-10790049;Chr14:10790050-10790197;Chr14:10790198…
Potri.018G151900	Chr18:16901199-16901253|ExonS|Chr18:16900650-16901197;Chr18:16901199-16901253;Chr18:16901254-16901329,Chr18:16902519-16902521|AltA|Chr18:16902390-16902518;Chr18:16902519-16902521;Chr18:16902390-16902521,Chr18:16902390-16902518|IntronR|Chr18:16902362-16902389;Chr18:16902390-16902518;Chr18:16902519-16902681,Chr18:16902390-16902521|IntronR|Chr18:16902362-16902389;Chr18:16902390-16902521;Chr18:169025…
Potri.009G024600	Chr09:3600213-3600246|AltA|Chr09:3600136-3600212;Chr09:3600213-3600246;Chr09:3600136-3600246,Chr09:3597615-3597666|AltD|Chr09:3597667-3598192;Chr09:3597615-3597666;Chr09:3597615-3598192,Chr09:3601481-3601526|AltD|Chr09:3601527-3602374;Chr09:3601481-3601526;Chr09:3601481-3602374,Chr09:3596727-3596918|IntronR|Chr09:3596593-3596726;Chr09:3596727-3596918;Chr09:3596919-3596991,Chr09:3597482-3597647|In…
Potri.018G096100	Chr18:12479490-12479596|IntronR|Chr18:12479597-12479746;Chr18:12479490-12479596;Chr18:12479169-12479489,Chr18:12481445-12481536|IntronR|Chr18:12481537-12481643;Chr18:12481445-12481536;Chr18:12481037-12481444,Chr18:12482080-12482343|IntronR|Chr18:12482344-12482653;Chr18:12482080-12482343;Chr18:12481979-12482079
Potri.007G104300	Chr07:12878220-12878315|IntronR|Chr07:12878174-12878219;Chr07:12878220-12878315;Chr07:12878316-12878474,Chr07:12878204-12878315|IntronR|Chr07:12878174-12878203;Chr07:12878204-12878315;Chr07:12878316-12878474,Chr07:12878210-12878315|IntronR|Chr07:12878174-12878209;Chr07:12878210-12878315;Chr07:12878316-12878474,Chr07:12878210-12878219|AltD|Chr07:12878220-12878315;Chr07:12878210-12878219;Chr07:1287…
Potri.011G107400	Chr11:13047925-13047977|ExonS|Chr11:13047978-13048694;Chr11:13047925-13047977;Chr11:13047152-13047924,Chr11:13047925-13047985|ExonS|Chr11:13047986-13048694;Chr11:13047925-13047985;Chr11:13047152-13047924,Chr11:13047925-13048393|ExonS|Chr11:13048394-13048694;Chr11:13047925-13048393;Chr11:13047152-13047924,Chr11:13047978-13047985|AltA|Chr11:13047986-13048694;Chr11:13047978-13047985;Chr11:13047978-1…
Potri.014G074900	Chr14:6048861-6049178|IntronR|Chr14:6049179-6050120;Chr14:6048861-6049178;Chr14:6048397-6048860,Chr14:6048861-6049193|IntronR|Chr14:6049194-6050120;Chr14:6048861-6049193;Chr14:6048397-6048860,Chr14:6048861-6049243|IntronR|Chr14:6049244-6050120;Chr14:6048861-6049243;Chr14:6048397-6048860,Chr14:6050880-6051290|IntronR|Chr14:6051291-6051444;Chr14:6050880-6051290;Chr14:6050236-6050879,Chr14:6050590-6…
Potri.001G148600	Chr01:12172363-12172371|AltA|Chr01:12172259-12172362;Chr01:12172363-12172371;Chr01:12172259-12172371,Chr01:12172573-12172635|IntronR|Chr01:12172363-12172572;Chr01:12172573-12172635;Chr01:12172636-12173268
Potri.005G074200	Chr05:5417182-5417415|IntronR|Chr05:5416866-5417181;Chr05:5417182-5417415;Chr05:5417416-5417607,Chr05:5410622-5410624|AltA|Chr05:5410090-5410621;Chr05:5410622-5410624;Chr05:5410090-5410624,Chr05:5412687-5412689|AltA|Chr05:5412583-5412686;Chr05:5412687-5412689;Chr05:5412583-5412689,Chr05:5412936-5413001|ExonS|Chr05:5412762-5412934;Chr05:5412936-5413001;Chr05:5413002-5413158
Potri.011G101800	Chr11:12448148-12448159|AltA|Chr11:12446624-12448147;Chr11:12448148-12448159;Chr11:12446624-12448159,Chr11:12449385-12449407|AltA|Chr11:12449297-12449384;Chr11:12449385-12449407;Chr11:12449297-12449407,Chr11:12448250-12448267|AltD|Chr11:12448268-12449140;Chr11:12448250-12448267;Chr11:12448250-12449140,Chr11:12448250-12448362|AltD|Chr11:12448363-12449140;Chr11:12448250-12448362;Chr11:12448250-1244…
Potri.004G031600	Chr04:2295993-2296125|IntronR|Chr04:2295645-2295992;Chr04:2295993-2296125;Chr04:2296126-2296478,Chr04:2293897-2293899|AltA|Chr04:2293791-2293896;Chr04:2293897-2293899;Chr04:2293791-2293899
Potri.014G076500	Chr14:6187005-6187010|AltA|Chr14:6187011-6187190;Chr14:6187005-6187010;Chr14:6187005-6187190
Potri.001G372000	Chr01:38582957-38583451|IntronR|Chr01:38582908-38582956;Chr01:38582957-38583451;Chr01:38583452-38583547,Chr01:38583025-38583451|IntronR|Chr01:38582908-38583024;Chr01:38583025-38583451;Chr01:38583452-38583547,Chr01:38580329-38580333|AltA|Chr01:38580139-38580328;Chr01:38580329-38580333;Chr01:38580139-38580333,Chr01:38582957-38583024|AltD|Chr01:38583025-38583451;Chr01:38582957-38583024;Chr01:3858295…
Potri.006G165600	Chr06:16825016-16825103|IntronR|Chr06:16824932-16825015;Chr06:16825016-16825103;Chr06:16825104-16825487,Chr06:16823753-16824083|AltA|Chr06:16823631-16823752;Chr06:16823753-16824083;Chr06:16823631-16824083,Chr06:16823409-16823503|IntronR|Chr06:16823148-16823408;Chr06:16823409-16823503;Chr06:16823504-16823630,Chr06:16824383-16824931|IntronR|Chr06:16824084-16824382;Chr06:16824383-16824931;Chr06:1682…
Potri.016G040300	Chr16:2472641-2472739|AltD|Chr16:2472740-2473053;Chr16:2472641-2472739;Chr16:2472641-2473053,Chr16:2472641-2472763|AltD|Chr16:2472764-2473053;Chr16:2472641-2472763;Chr16:2472641-2473053,Chr16:2472740-2472763|AltD|Chr16:2472764-2473053;Chr16:2472740-2472763;Chr16:2472740-2473053
Potri.003G008800	Chr03:713491-713506|AltA|Chr03:712949-713490;Chr03:713491-713506;Chr03:712949-713506
Potri.009G139000	Chr09:11120437-11120638|ExonS|Chr09:11120639-11121210;Chr09:11120437-11120638;Chr09:11120364-11120436,Chr09:11120449-11120638|ExonS|Chr09:11120639-11121210;Chr09:11120449-11120638;Chr09:11120364-11120448,Chr09:11121834-11121963|AltA|Chr09:11121964-11122143;Chr09:11121834-11121963;Chr09:11121834-11122143,Chr09:11120437-11120447|AltD|Chr09:11120364-11120436;Chr09:11120437-11120447;Chr09:11120364-11…
Potri.009G043800	Chr09:5008955-5009254|IntronR|Chr09:5009255-5009356;Chr09:5008955-5009254;Chr09:5008889-5008954,Chr09:5008643-5008888|IntronR|Chr09:5008889-5008954;Chr09:5008643-5008888;Chr09:5008125-5008642,Chr09:5008643-5008888|IntronR|Chr09:5008889-5008954;Chr09:5008643-5008888;Chr09:5008558-5008642,Chr09:5011500-5011607|ExonS|Chr09:5011608-5011773;Chr09:5011500-5011607;Chr09:5011397-5011499
Potri.005G138600	Chr05:11521366-11521417|AltA|Chr05:11521418-11521499;Chr05:11521366-11521417;Chr05:11521366-11521499,Chr05:11522703-11522728|AltA|Chr05:11522729-11522814;Chr05:11522703-11522728;Chr05:11522703-11522814,Chr05:11523253-11523265|AltA|Chr05:11523266-11524506;Chr05:11523253-11523265;Chr05:11523253-11524506,Chr05:11524597-11524721|IntronR|Chr05:11524722-11525270;Chr05:11524597-11524721;Chr05:11524507-1…
Potri.006G264200	Chr06:26728253-26728342|IntronR|Chr06:26728343-26728449;Chr06:26728253-26728342;Chr06:26728167-26728252,Chr06:26728253-26728368|IntronR|Chr06:26728369-26728449;Chr06:26728253-26728368;Chr06:26728167-26728252,Chr06:26726890-26726918|AltA|Chr06:26726919-26727131;Chr06:26726890-26726918;Chr06:26726890-26727131,Chr06:26726890-26727016|AltA|Chr06:26727017-26727131;Chr06:26726890-26727016;Chr06:2672689…
Potri.001G102500	Chr01:8193614-8193706|IntronR|Chr01:8192747-8193613;Chr01:8193614-8193706;Chr01:8193707-8194335
Potri.002G239400	Chr02:23220212-23220415|IntronR|Chr02:23220416-23220633;Chr02:23220212-23220415;Chr02:23219314-23220211
Potri.011G007800	Chr11:577437-577445|AltA|Chr11:577446-577577;Chr11:577437-577445;Chr11:577437-577577,Chr11:577749-577751|AltA|Chr11:577752-577858;Chr11:577749-577751;Chr11:577749-577858
Potri.018G113600	Chr18:13902069-13902257|IntronR|Chr18:13902258-13902614;Chr18:13902069-13902257;Chr18:13901920-13902068,Chr18:13898744-13898818|ExonS|Chr18:13898819-13899892;Chr18:13898744-13898818;Chr18:13898592-13898743,Chr18:13901226-13901282|AltA|Chr18:13901283-13901919;Chr18:13901226-13901282;Chr18:13901226-13901919
Potri.002G181000	Chr02:14122807-14122840|AltA|Chr02:14122841-14123398;Chr02:14122807-14122840;Chr02:14122807-14123398,Chr02:14125895-14125959|ExonS|Chr02:14125960-14126428;Chr02:14125895-14125959;Chr02:14125237-14125894,Chr02:14126959-14127076|ExonS|Chr02:14127077-14127173;Chr02:14126959-14127076;Chr02:14126488-14126958,Chr02:14124158-14124208|AltA|Chr02:14124209-14124304;Chr02:14124158-14124208;Chr02:14124158-14…
Potri.002G257800	Chr02:24644138-24644162|AltA|Chr02:24642561-24644137;Chr02:24644138-24644162;Chr02:24642561-24644162,Chr02:24644284-24644288|AltA|Chr02:24644205-24644283;Chr02:24644284-24644288;Chr02:24644205-24644288,Chr02:24645247-24645255|AltD|Chr02:24645256-24645341;Chr02:24645247-24645255;Chr02:24645247-24645341,Chr02:24644205-24644283|IntronR|Chr02:24644138-24644204;Chr02:24644205-24644283;Chr02:24644284-2…
Potri.016G065600	Chr16:4621303-4621313|AltA|Chr16:4621314-4621424;Chr16:4621303-4621313;Chr16:4621303-4621424,Chr16:4624865-4624869|AltA|Chr16:4624870-4624953;Chr16:4624865-4624869;Chr16:4624865-4624953,Chr16:4623745-4623855|AltD|Chr16:4623650-4623744;Chr16:4623745-4623855;Chr16:4623650-4623856
Potri.017G043700	Chr17:3667204-3667278|ExonS|Chr17:3667279-3667946;Chr17:3667204-3667278;Chr17:3667067-3667203,Chr17:3667204-3667320|ExonS|Chr17:3667321-3667946;Chr17:3667204-3667320;Chr17:3667067-3667203,Chr17:3667656-3667853|ExonS|Chr17:3667854-3667946;Chr17:3667656-3667853;Chr17:3667321-3667655,Chr17:3667279-3667320|AltA|Chr17:3667321-3667946;Chr17:3667279-3667320;Chr17:3667279-3667946,Chr17:3668786-3668885|Al…
Potri.010G004400	Chr10:397482-397569|IntronR|Chr10:397570-397656;Chr10:397482-397569;Chr10:397357-397481,Chr10:396524-396550|AltA|Chr10:396551-397208;Chr10:396524-396550;Chr10:396524-397208,Chr10:395988-396311|IntronR|Chr10:396312-396389;Chr10:395988-396311;Chr10:395882-395987,Chr10:396117-396193|ExonS|Chr10:396194-396311;Chr10:396117-396193;Chr10:395988-396116,Chr10:395758-395764|AltA|Chr10:395765-395881;Chr10:3…
Potri.009G103700	Chr09:9119743-9119840|ExonS|Chr09:9119841-9119935;Chr09:9119743-9119840;Chr09:9119506-9119742,Chr09:9118820-9118863|AltA|Chr09:9118864-9118995;Chr09:9118820-9118863;Chr09:9118820-9118995,Chr09:9123033-9123074|AltA|Chr09:9123075-9123533;Chr09:9123033-9123074;Chr09:9123033-9123533,Chr09:9124446-9124449|AltA|Chr09:9124450-9124938;Chr09:9124446-9124449;Chr09:9124446-9124938
Potri.018G028200	Chr18:2243041-2243167|ExonS|Chr18:2242446-2243039;Chr18:2243041-2243167;Chr18:2243168-2243598,Chr18:2242019-2242133|IntronR|Chr18:2241966-2242018;Chr18:2242019-2242133;Chr18:2242134-2242445
Potri.013G054100	Chr13:4027969-4028151|IntronR|Chr13:4027879-4027968;Chr13:4027969-4028151;Chr13:4028152-4028610
Potri.002G232200	Chr02:22458908-22458992|IntronR|Chr02:22458625-22458907;Chr02:22458908-22458992;Chr02:22458993-22459151,Chr02:22460301-22460327|AltD|Chr02:22460328-22461954;Chr02:22460301-22460327;Chr02:22460301-22461954,Chr02:22467035-22467037|AltD|Chr02:22467038-22467547;Chr02:22467035-22467037;Chr02:22467035-22467547
Potri.018G108000	Chr18:13435500-13435536|ExonS|Chr18:13434201-13435498;Chr18:13435500-13435536;Chr18:13435537-13435819,Chr18:13429355-13429379|AltA|Chr18:13429266-13429354;Chr18:13429355-13429379;Chr18:13429266-13429379,Chr18:13430733-13430745|AltD|Chr18:13430746-13430836;Chr18:13430733-13430745;Chr18:13430733-13430836,Chr18:13432810-13432837|AltA|Chr18:13431543-13432809;Chr18:13432810-13432837;Chr18:13431543-134…
Potri.013G105700	Chr13:11937006-11937985|IntronR|Chr13:11937986-11938222;Chr13:11937006-11937985;Chr13:11936928-11937005,Chr13:11937006-11937985|IntronR|Chr13:11937986-11938097;Chr13:11937006-11937985;Chr13:11936928-11937005,Chr13:11936303-11936368|ExonS|Chr13:11936369-11936927;Chr13:11936303-11936368;Chr13:11932837-11936302
Potri.011G083100	Chr11:8357736-8357777|AltA|Chr11:8357778-8361271;Chr11:8357736-8357777;Chr11:8357736-8361271
Potri.019G023500	Chr19:2708899-2708979|AltD|Chr19:2708701-2708898;Chr19:2708899-2708979;Chr19:2708701-2708980
Potri.006G169600	Chr06:17585604-17585715|ExonS|Chr06:17584596-17585602;Chr06:17585604-17585715;Chr06:17585716-17587873
Potri.019G091000	Chr19:12209090-12209447|IntronR|Chr19:12209448-12210508;Chr19:12209090-12209447;Chr19:12208024-12209089,Chr19:12209090-12209585|IntronR|Chr19:12209586-12210508;Chr19:12209090-12209585;Chr19:12207320-12209089
Potri.010G116900	Chr10:13478521-13478607|ExonS|Chr10:13478055-13478519;Chr10:13478521-13478607;Chr10:13478608-13478695,Chr10:13478542-13478607|ExonS|Chr10:13478055-13478540;Chr10:13478542-13478607;Chr10:13478608-13478695,Chr10:13478521-13478541|AltA|Chr10:13478055-13478520;Chr10:13478521-13478541;Chr10:13478055-13478541,Chr10:13478521-13478696|AltA|Chr10:13478055-13478520;Chr10:13478521-13478696;Chr10:13478055-13…
Potri.010G244800	Chr10:21989100-21989141|AltA|Chr10:21989142-21989671;Chr10:21989100-21989141;Chr10:21989100-21989671,Chr10:21989984-21990061|AltA|Chr10:21990062-21990355;Chr10:21989984-21990061;Chr10:21989984-21990355,Chr10:21989984-21990064|AltA|Chr10:21990065-21990355;Chr10:21989984-21990064;Chr10:21989984-21990355,Chr10:21990062-21990064|AltA|Chr10:21990065-21990355;Chr10:21990062-21990064;Chr10:21990062-2199…
Potri.010G128600	Chr10:14381759-14381812|ExonS|Chr10:14381813-14382842;Chr10:14381759-14381812;Chr10:14381627-14381758,Chr10:14387644-14387707|ExonS|Chr10:14387708-14388110;Chr10:14387644-14387707;Chr10:14387012-14387643,Chr10:14387708-14388110|IntronR|Chr10:14388111-14388141;Chr10:14387708-14388110;Chr10:14387644-14387707,Chr10:14385284-14386215|IntronR|Chr10:14386216-14386283;Chr10:14385284-14386215;Chr10:14385…
Potri.003G047600	Chr03:6931178-6931202|AltD|Chr03:6931203-6931773;Chr03:6931178-6931202;Chr03:6931178-6931773,Chr03:6931756-6931773|AltA|Chr03:6931203-6931755;Chr03:6931756-6931773;Chr03:6931203-6931773,Chr03:6934535-6934549|AltA|Chr03:6933369-6934534;Chr03:6934535-6934549;Chr03:6933369-6934549
Potri.005G203900	Chr05:21874740-21874748|AltD|Chr05:21874749-21875462;Chr05:21874740-21874748;Chr05:21874740-21875462
Potri.013G026600	Chr13:1759366-1759397|AltA|Chr13:1759246-1759365;Chr13:1759366-1759397;Chr13:1759246-1759397,Chr13:1759708-1759712|AltA|Chr13:1759468-1759707;Chr13:1759708-1759712;Chr13:1759468-1759712,Chr13:1759463-1759467|AltD|Chr13:1759468-1759707;Chr13:1759463-1759467;Chr13:1759463-1759707
Potri.001G270100	Chr01:27747744-27747823|IntronR|Chr01:27747243-27747743;Chr01:27747744-27747823;Chr01:27747824-27748072
Potri.014G113000	Chr14:8837215-8837278|IntronR|Chr14:8837279-8837351;Chr14:8837215-8837278;Chr14:8837113-8837214
Potri.018G051600	Chr18:5367146-5368649|AltD|Chr18:5368650-5368786;Chr18:5367146-5368649;Chr18:5367146-5368786,Chr18:5368916-5369028|IntronR|Chr18:5368787-5368915;Chr18:5368916-5369028;Chr18:5369029-5369324,Chr18:5368376-5368786|IntronR|Chr18:5367113-5368375;Chr18:5368376-5368786;Chr18:5368787-5368915,Chr18:5368650-5368804|IntronR|Chr18:5367113-5368649;Chr18:5368650-5368804;Chr18:5368805-5368915
Potri.008G196400	Chr08:13710651-13711046|ExonS|Chr08:13711047-13712464;Chr08:13710651-13711046;Chr08:13710396-13710650,Chr08:13711466-13711536|ExonS|Chr08:13711537-13712464;Chr08:13711466-13711536;Chr08:13711047-13711465,Chr08:13707524-13707533|AltA|Chr08:13707534-13707727;Chr08:13707524-13707533;Chr08:13707524-13707727,Chr08:13707524-13707554|AltA|Chr08:13707555-13707727;Chr08:13707524-13707554;Chr08:13707524-13…
Potri.015G091400	Chr15:11340837-11340914|IntronR|Chr15:11340690-11340836;Chr15:11340837-11340914;Chr15:11340915-11340975
Potri.002G025100	Chr02:1580739-1581559|AltA|Chr02:1581560-1583612;Chr02:1580739-1581559;Chr02:1580739-1583612,Chr02:1580253-1580330|IntronR|Chr02:1580331-1580455;Chr02:1580253-1580330;Chr02:1578955-1580252,Chr02:1580739-1581398|IntronR|Chr02:1581399-1581763;Chr02:1580739-1581398;Chr02:1580535-1580738,Chr02:1581399-1581763|ExonS|Chr02:1581764-1583612;Chr02:1581399-1581763;Chr02:1580739-1581398,Chr02:1582000-158207…
Potri.010G228300	Chr10:21100943-21101019|IntronR|Chr10:21101020-21101436;Chr10:21100943-21101019;Chr10:21100649-21100942
Potri.014G160200	Chr14:12601808-12601815|AltA|Chr14:12601816-12604356;Chr14:12601808-12601815;Chr14:12601808-12604356
Potri.002G154600	Chr02:11648608-11648632|AltD|Chr02:11647541-11648607;Chr02:11648608-11648632;Chr02:11647541-11648633
Potri.002G039500	Chr02:2540863-2540982|IntronR|Chr02:2540983-2541083;Chr02:2540863-2540982;Chr02:2540765-2540862
Potri.001G040200	Chr01:2899805-2899964|IntronR|Chr01:2899965-2900091;Chr01:2899805-2899964;Chr01:2899724-2899804
Potri.010G128400	Chr10:14368368-14368442|IntronR|Chr10:14368247-14368367;Chr10:14368368-14368442;Chr10:14368443-14368545,Chr10:14368368-14368476|IntronR|Chr10:14368247-14368367;Chr10:14368368-14368476;Chr10:14368477-14368545,Chr10:14372349-14372472|IntronR|Chr10:14372280-14372348;Chr10:14372349-14372472;Chr10:14372473-14372517,Chr10:14372863-14372971|IntronR|Chr10:14372790-14372862;Chr10:14372863-14372971;Chr10:1…
Potri.007G099700	Chr07:12548437-12548509|IntronR|Chr07:12548510-12548800;Chr07:12548437-12548509;Chr07:12547540-12548436,Chr07:12549523-12549662|IntronR|Chr07:12549663-12550000;Chr07:12549523-12549662;Chr07:12548899-12549522,Chr07:12549964-12550608|IntronR|Chr07:12550609-12550645;Chr07:12549964-12550608;Chr07:12548899-12549963,Chr07:12552886-12553006|IntronR|Chr07:12553007-12553036;Chr07:12552886-12553006;Chr07:1…
Potri.007G035300	Chr07:2731158-2731254|IntronR|Chr07:2731255-2731357;Chr07:2731158-2731254;Chr07:2731006-2731157,Chr07:2732615-2732628|AltA|Chr07:2732629-2733246;Chr07:2732615-2732628;Chr07:2732615-2733246,Chr07:2733692-2733710|AltA|Chr07:2733711-2734062;Chr07:2733692-2733710;Chr07:2733692-2734062
Potri.003G127800	Chr03:14812920-14812922|AltA|Chr03:14812923-14813524;Chr03:14812920-14812922;Chr03:14812920-14813524
Potri.015G006700	Chr15:413411-413533|IntronR|Chr15:413534-413596;Chr15:413411-413533;Chr15:413294-413410,Chr15:416479-416566|IntronR|Chr15:416567-416665;Chr15:416479-416566;Chr15:416423-416478,Chr15:413105-413203|ExonS|Chr15:413204-413293;Chr15:413105-413203;Chr15:413024-413104,Chr15:415346-415352|AltA|Chr15:415353-415668;Chr15:415346-415352;Chr15:415346-415668,Chr15:415807-415839|AltA|Chr15:415840-416048;Chr15:4…
Potri.001G067700	Chr01:5395065-5395099|AltA|Chr01:5395100-5395225;Chr01:5395065-5395099;Chr01:5395065-5395225,Chr01:5395441-5395443|AltA|Chr01:5395444-5395565;Chr01:5395441-5395443;Chr01:5395441-5395565,Chr01:5395566-5395586|AltD|Chr01:5395441-5395565;Chr01:5395566-5395586;Chr01:5395441-5395587
Potri.008G165600	Chr08:11292736-11292862|IntronR|Chr08:11292673-11292735;Chr08:11292736-11292862;Chr08:11292863-11292979
Potri.017G029200	Chr17:2580429-2580584|ExonS|Chr17:2579749-2580427;Chr17:2580429-2580584;Chr17:2580585-2580733,Chr17:2579167-2579190|AltA|Chr17:2579001-2579166;Chr17:2579167-2579190;Chr17:2579001-2579190
Potri.010G087800	Chr10:11184250-11184261|AltA|Chr10:11184262-11184348;Chr10:11184250-11184261;Chr10:11184250-11184348
Potri.011G110900	Chr11:13594438-13594662|IntronR|Chr11:13594362-13594437;Chr11:13594438-13594662;Chr11:13594663-13594745,Chr11:13594214-13594216|AltA|Chr11:13593654-13594213;Chr11:13594214-13594216;Chr11:13593654-13594216,Chr11:13591537-13591540|AltD|Chr11:13591541-13592152;Chr11:13591537-13591540;Chr11:13591537-13592152,Chr11:13594438-13594662|IntronR|Chr11:13594362-13594437;Chr11:13594438-13594662;Chr11:1359466…
Potri.003G004200	Chr03:373895-374088|IntronR|Chr03:374089-374250;Chr03:373895-374088;Chr03:372929-373894,Chr03:373895-374088|IntronR|Chr03:374089-374250;Chr03:373895-374088;Chr03:373068-373894,Chr03:376448-376588|ExonS|Chr03:376589-376721;Chr03:376448-376588;Chr03:374620-376447
Potri.014G066700	Chr14:5425171-5425302|IntronR|Chr14:5425303-5425378;Chr14:5425171-5425302;Chr14:5425096-5425170,Chr14:5426811-5426963|ExonS|Chr14:5426964-5427131;Chr14:5426811-5426963;Chr14:5426575-5426810
Potri.001G000400	Chr01:11082-11149|AltD|Chr01:10973-11081;Chr01:11082-11149;Chr01:10973-11150,Chr01:9503-9619|ExonS|Chr01:9620-10899;Chr01:9503-9619;Chr01:8667-9502,Chr01:10973-11150|IntronR|Chr01:11151-11177;Chr01:10973-11150;Chr01:9503-10972,Chr01:9620-10899|IntronR|Chr01:10900-10972;Chr01:9620-10899;Chr01:9503-9619,Chr01:9708-10899|IntronR|Chr01:10900-10972;Chr01:9708-10899;Chr01:9503-9707,Chr01:9503-9707|Exon…
Potri.014G023500	Chr14:2038347-2038447|AltD|Chr14:2038448-2039354;Chr14:2038347-2038447;Chr14:2038347-2039354
Potri.007G076300	Chr07:10009775-10009778|AltA|Chr07:10009617-10009774;Chr07:10009775-10009778;Chr07:10009617-10009778,Chr07:10008249-10008253|AltD|Chr07:10008254-10009229;Chr07:10008249-10008253;Chr07:10008249-10009229
Potri.009G056900	Chr09:5979599-5979602|AltA|Chr09:5979603-5980089;Chr09:5979599-5979602;Chr09:5979599-5980089
Potri.004G224400	Chr04:23066330-23066519|ExonS|Chr04:23066194-23066328;Chr04:23066330-23066519;Chr04:23066520-23066679,Chr04:23065267-23065336|AltA|Chr04:23064743-23065266;Chr04:23065267-23065336;Chr04:23064743-23065336,Chr04:23066095-23066120|AltA|Chr04:23066010-23066094;Chr04:23066095-23066120;Chr04:23066010-23066120
Potri.007G134600	Chr07:14772197-14772450|AltD|Chr07:14772093-14772196;Chr07:14772197-14772450;Chr07:14772093-14772451,Chr07:14773761-14773764|AltD|Chr07:14773661-14773760;Chr07:14773761-14773764;Chr07:14773661-14773765,Chr07:14772527-14772531|AltA|Chr07:14772532-14772883;Chr07:14772527-14772531;Chr07:14772527-14772883
Potri.T099700	scaffold_141:81128-81133|AltA|scaffold_141:81030-81127;scaffold_141:81128-81133;scaffold_141:81030-81133,scaffold_141:81027-81029|AltD|scaffold_141:81030-81127;scaffold_141:81027-81029;scaffold_141:81027-81127,scaffold_141:84683-84822|IntronR|scaffold_141:84637-84682;scaffold_141:84683-84822;scaffold_141:84823-84894,scaffold_141:91779-91962|IntronR|scaffold_141:91643-91778;scaffold_141:91779-9196…
Potri.013G086700	Chr13:8276095-8276176|IntronR|Chr13:8276177-8276397;Chr13:8276095-8276176;Chr13:8276029-8276094,Chr13:8275381-8275581|IntronR|Chr13:8275582-8275680;Chr13:8275381-8275581;Chr13:8275308-8275380,Chr13:8276091-8276176|IntronR|Chr13:8276177-8276391;Chr13:8276091-8276176;Chr13:8276029-8276090,Chr13:8276095-8276176|IntronR|Chr13:8276177-8276391;Chr13:8276095-8276176;Chr13:8276029-8276094,Chr13:8271944-8…
Potri.010G182700	Chr10:18034547-18034549|AltA|Chr10:18034388-18034546;Chr10:18034547-18034549;Chr10:18034388-18034549
Potri.011G027500	Chr11:2246766-2247159|IntronR|Chr11:2246528-2246765;Chr11:2246766-2247159;Chr11:2247160-2247314,Chr11:2247160-2247310|ExonS|Chr11:2246766-2247158;Chr11:2247160-2247310;Chr11:2247311-2247399,Chr11:2247160-2247314|ExonS|Chr11:2246766-2247158;Chr11:2247160-2247314;Chr11:2247315-2247399,Chr11:2246393-2246430|AltD|Chr11:2246431-2246527;Chr11:2246393-2246430;Chr11:2246393-2246527,Chr11:2246766-2247314|…
Potri.004G145800	Chr04:16901643-16901727|IntronR|Chr04:16901728-16902052;Chr04:16901643-16901727;Chr04:16901523-16901642,Chr04:16901794-16901881|IntronR|Chr04:16901882-16902052;Chr04:16901794-16901881;Chr04:16901728-16901793,Chr04:16907709-16907759|AltA|Chr04:16907760-16907822;Chr04:16907709-16907759;Chr04:16907709-16907822
Potri.002G036300	Chr02:2337827-2337861|AltD|Chr02:2337381-2337826;Chr02:2337827-2337861;Chr02:2337381-2337862,Chr02:2338029-2338101|IntronR|Chr02:2338102-2338340;Chr02:2338029-2338101;Chr02:2337863-2338028,Chr02:2335488-2335729|IntronR|Chr02:2335730-2335970;Chr02:2335488-2335729;Chr02:2335308-2335487,Chr02:2335971-2336386|IntronR|Chr02:2336387-2336473;Chr02:2335971-2336386;Chr02:2335308-2335970,Chr02:2338024-2338…
Potri.012G070000	Chr12:9364421-9364711|IntronR|Chr12:9364352-9364420;Chr12:9364421-9364711;Chr12:9364712-9364830,Chr12:9364421-9364715|IntronR|Chr12:9364352-9364420;Chr12:9364421-9364715;Chr12:9364716-9364830,Chr12:9364421-9364731|IntronR|Chr12:9364352-9364420;Chr12:9364421-9364731;Chr12:9364732-9364830,Chr12:9363696-9363714|AltA|Chr12:9363579-9363695;Chr12:9363696-9363714;Chr12:9363579-9363714,Chr12:9364712-9364…
Potri.011G154800	Chr11:17331569-17331696|IntronR|Chr11:17331494-17331568;Chr11:17331569-17331696;Chr11:17331697-17331750,Chr11:17331925-17332090|IntronR|Chr11:17331879-17331924;Chr11:17331925-17332090;Chr11:17332091-17332347,Chr11:17330065-17330067|AltA|Chr11:17329331-17330064;Chr11:17330065-17330067;Chr11:17329331-17330067,Chr11:17331569-17331598|AltD|Chr11:17331599-17331696;Chr11:17331569-17331598;Chr11:1733156…
Potri.003G019600	Chr03:2361233-2361260|AltA|Chr03:2361121-2361232;Chr03:2361233-2361260;Chr03:2361121-2361260
Potri.009G153800	Chr09:12019854-12020037|IntronR|Chr09:12019581-12019853;Chr09:12019854-12020037;Chr09:12020038-12020546,Chr09:12019581-12020546|ExonS|Chr09:12019307-12019579;Chr09:12019581-12020546;Chr09:12020547-12020830
Potri.018G100900	Chr18:12859202-12859290|ExonS|Chr18:12859291-12859654;Chr18:12859202-12859290;Chr18:12858379-12859201,Chr18:12861120-12861167|ExonS|Chr18:12861168-12861406;Chr18:12861120-12861167;Chr18:12860723-12861119,Chr18:12861120-12861189|ExonS|Chr18:12861190-12861406;Chr18:12861120-12861189;Chr18:12860723-12861119,Chr18:12860129-12860133|AltA|Chr18:12860134-12860265;Chr18:12860129-12860133;Chr18:12860129-1…
Potri.006G253100	Chr06:25838636-25838721|IntronR|Chr06:25838722-25838866;Chr06:25838636-25838721;Chr06:25838552-25838635,Chr06:25841994-25842128|AltA|Chr06:25842129-25842613;Chr06:25841994-25842128;Chr06:25841994-25842613
Potri.001G371600	Chr01:38540173-38540298|IntronR|Chr01:38540299-38540350;Chr01:38540173-38540298;Chr01:38538969-38540172,Chr01:38542009-38542284|IntronR|Chr01:38542285-38542619;Chr01:38542009-38542284;Chr01:38541884-38542008,Chr01:38542009-38542526|IntronR|Chr01:38542527-38542619;Chr01:38542009-38542526;Chr01:38541884-38542008,Chr01:38537457-38537459|AltD|Chr01:38536872-38537456;Chr01:38537457-38537459;Chr01:3853…
Potri.006G160000	Chr06:15107528-15107753|AltA|Chr06:15107330-15107527;Chr06:15107528-15107753;Chr06:15107330-15107753,Chr06:15107330-15107359|AltD|Chr06:15107360-15107753;Chr06:15107330-15107359;Chr06:15107330-15107753
Potri.009G155400	Chr09:12108704-12108730|AltA|Chr09:12108731-12108872;Chr09:12108704-12108730;Chr09:12108704-12108872,Chr09:12111128-12111173|AltA|Chr09:12111174-12112069;Chr09:12111128-12111173;Chr09:12111128-12112069,Chr09:12114170-12114175|AltA|Chr09:12114176-12114377;Chr09:12114170-12114175;Chr09:12114170-12114377
Potri.019G056800	Chr19:8847502-8847594|ExonS|Chr19:8847595-8849482;Chr19:8847502-8847594;Chr19:8846597-8847501,Chr19:8850512-8850823|ExonS|Chr19:8850824-8853564;Chr19:8850512-8850823;Chr19:8849663-8850511,Chr19:8850512-8850854|ExonS|Chr19:8850855-8853564;Chr19:8850512-8850854;Chr19:8849663-8850511
Potri.008G021600	Chr08:1124228-1124466|IntronR|Chr08:1124467-1124488;Chr08:1124228-1124466;Chr08:1124160-1124227,Chr08:1124489-1124600|IntronR|Chr08:1124601-1124714;Chr08:1124489-1124600;Chr08:1124160-1124488,Chr08:1125062-1125146|IntronR|Chr08:1125147-1125205;Chr08:1125062-1125146;Chr08:1124993-1125061,Chr08:1125076-1125146|IntronR|Chr08:1125147-1125205;Chr08:1125076-1125146;Chr08:1124993-1125075,Chr08:1125147-1…
Potri.011G032300	Chr11:2671260-2671371|IntronR|Chr11:2671012-2671259;Chr11:2671260-2671371;Chr11:2671372-2671865
Potri.006G111600	Chr06:8718746-8718931|IntronR|Chr06:8718932-8719795;Chr06:8718746-8718931;Chr06:8718582-8718745,Chr06:8718777-8718904|IntronR|Chr06:8718905-8719823;Chr06:8718777-8718904;Chr06:8718582-8718776
Potri.010G110400	Chr10:12935737-12935897|IntronR|Chr10:12935629-12935736;Chr10:12935737-12935897;Chr10:12935898-12935992,Chr10:12935629-12935637|AltA|Chr10:12935526-12935628;Chr10:12935629-12935637;Chr10:12935526-12935637,Chr10:12935737-12935926|IntronR|Chr10:12935629-12935736;Chr10:12935737-12935926;Chr10:12935927-12935992,Chr10:12935433-12935435|AltA|Chr10:12935311-12935432;Chr10:12935433-12935435;Chr10:1293531…
Potri.012G034600	Chr12:3078653-3078750|IntronR|Chr12:3078563-3078652;Chr12:3078653-3078750;Chr12:3078751-3079005,Chr12:3077159-3078079|AltA|Chr12:3075827-3077158;Chr12:3077159-3078079;Chr12:3075827-3078079,Chr12:3077159-3078088|AltA|Chr12:3075827-3077158;Chr12:3077159-3078088;Chr12:3075827-3078088,Chr12:3077159-3078088|AltA|Chr12:3075832-3077158;Chr12:3077159-3078088;Chr12:3075832-3078088,Chr12:3077054-3077158|In…
Potri.001G349800	Chr01:35631275-35631996|IntronR|Chr01:35631136-35631274;Chr01:35631275-35631996;Chr01:35631997-35632112,Chr01:35630351-35630359|AltA|Chr01:35630267-35630350;Chr01:35630351-35630359;Chr01:35630267-35630359,Chr01:35631997-35632001|AltA|Chr01:35631275-35631996;Chr01:35631997-35632001;Chr01:35631275-35632001,Chr01:35631011-35631034|AltD|Chr01:35631035-35631135;Chr01:35631011-35631034;Chr01:35631011-3…
Potri.011G119500	Chr11:14486418-14487057|IntronR|Chr11:14486161-14486417;Chr11:14486418-14487057;Chr11:14487058-14487136,Chr11:14487363-14487408|AltD|Chr11:14487409-14487493;Chr11:14487363-14487408;Chr11:14487363-14487493,Chr11:14487363-14487493|IntronR|Chr11:14487216-14487362;Chr11:14487363-14487493;Chr11:14487494-14487805,Chr11:14487409-14487493|IntronR|Chr11:14487216-14487408;Chr11:14487409-14487493;Chr11:1448…
Potri.003G087000	Chr03:11438159-11438253|AltA|Chr03:11437997-11438158;Chr03:11438159-11438253;Chr03:11437997-11438253
Potri.001G108400	Chr01:8616622-8616701|IntronR|Chr01:8616702-8616865;Chr01:8616622-8616701;Chr01:8616557-8616621,Chr01:8616625-8616701|IntronR|Chr01:8616702-8616876;Chr01:8616625-8616701;Chr01:8616557-8616624,Chr01:8604019-8604114|ExonS|Chr01:8604115-8604186;Chr01:8604019-8604114;Chr01:8603663-8604018,Chr01:8604426-8604532|ExonS|Chr01:8604533-8605239;Chr01:8604426-8604532;Chr01:8604265-8604425,Chr01:8607635-86077…
Potri.012G135700	Chr12:15182097-15182103|AltA|Chr12:15181988-15182096;Chr12:15182097-15182103;Chr12:15181988-15182103,Chr12:15180977-15181250|IntronR|Chr12:15180892-15180976;Chr12:15180977-15181250;Chr12:15181251-15181987
Potri.018G102500	Chr18:12993548-12993643|AltA|Chr18:12993644-12993923;Chr18:12993548-12993643;Chr18:12993548-12993923
Potri.008G130000	Chr08:8519659-8519661|AltD|Chr08:8519532-8519658;Chr08:8519659-8519661;Chr08:8519532-8519662
Potri.012G022100	Chr12:1962366-1962371|AltA|Chr12:1962372-1962495;Chr12:1962366-1962371;Chr12:1962366-1962495
Potri.006G153900	Chr06:13742130-13742256|IntronR|Chr06:13742257-13742386;Chr06:13742130-13742256;Chr06:13742071-13742129,Chr06:13743891-13743900|AltA|Chr06:13743901-13743977;Chr06:13743891-13743900;Chr06:13743891-13743977
Potri.006G241600	Chr06:25033039-25033091|AltD|Chr06:25033092-25033250;Chr06:25033039-25033091;Chr06:25033039-25033250,Chr06:25033698-25033905|IntronR|Chr06:25033603-25033697;Chr06:25033698-25033905;Chr06:25033906-25034026,Chr06:25030810-25030913|AltA|Chr06:25029512-25030809;Chr06:25030810-25030913;Chr06:25029512-25030913,Chr06:25030810-25031038|AltA|Chr06:25029512-25030809;Chr06:25030810-25031038;Chr06:25029512-2…
Potri.001G232700	Chr01:24458477-24458537|ExonS|Chr01:24458261-24458475;Chr01:24458477-24458537;Chr01:24458538-24460867,Chr01:24457928-24458143|IntronR|Chr01:24457661-24457927;Chr01:24457928-24458143;Chr01:24458144-24458260
Potri.009G027300	Chr09:3832187-3832252|IntronR|Chr09:3832253-3832483;Chr09:3832187-3832252;Chr09:3832057-3832186,Chr09:3832187-3832280|IntronR|Chr09:3832281-3832483;Chr09:3832187-3832280;Chr09:3832057-3832186,Chr09:3831877-3831957|ExonS|Chr09:3831958-3832056;Chr09:3831877-3831957;Chr09:3831770-3831876,Chr09:3832253-3832279|AltD|Chr09:3832187-3832252;Chr09:3832253-3832279;Chr09:3832187-3832280,Chr09:3831770-383205…
Potri.T082300	scaffold_93:86739-86781|ExonS|scaffold_93:86468-86737;scaffold_93:86739-86781;scaffold_93:86782-87895,scaffold_93:90220-90252|AltA|scaffold_93:89080-90219;scaffold_93:90220-90252;scaffold_93:89080-90252
Potri.T046100	scaffold_42:276982-277068|IntronR|scaffold_42:277069-277216;scaffold_42:276982-277068;scaffold_42:276784-276981
Potri.001G301300	Chr01:30505752-30505754|AltA|Chr01:30505755-30506375;Chr01:30505752-30505754;Chr01:30505752-30506375
Potri.001G423400	Chr01:44864732-44864814|ExonS|Chr01:44864815-44865147;Chr01:44864732-44864814;Chr01:44862985-44864731,Chr01:44862352-44862431|IntronR|Chr01:44862432-44862450;Chr01:44862352-44862431;Chr01:44862196-44862351
Potri.008G033800	Chr08:1864378-1864617|IntronR|Chr08:1864618-1864695;Chr08:1864378-1864617;Chr08:1864025-1864377,Chr08:1864618-1864622|ExonS|Chr08:1864623-1865111;Chr08:1864618-1864622;Chr08:1864378-1864617,Chr08:1864618-1864695|ExonS|Chr08:1864696-1865111;Chr08:1864618-1864695;Chr08:1864378-1864617,Chr08:1864485-1864488|AltA|Chr08:1864489-1864576;Chr08:1864485-1864488;Chr08:1864485-1864576,Chr08:1864623-1864695|…
Potri.006G122300	Chr06:9771407-9771422|AltD|Chr06:9771208-9771406;Chr06:9771407-9771422;Chr06:9771208-9771423,Chr06:9771208-9771423|IntronR|Chr06:9771424-9771682;Chr06:9771208-9771423;Chr06:9770025-9771207
Potri.004G028900	Chr04:2105640-2106104|IntronR|Chr04:2105546-2105639;Chr04:2105640-2106104;Chr04:2106105-2106367
Potri.018G126900	Chr18:14914243-14915309|IntronR|Chr18:14915310-14915385;Chr18:14914243-14915309;Chr18:14914089-14914242,Chr18:14915056-14915309|IntronR|Chr18:14915310-14915385;Chr18:14915056-14915309;Chr18:14914089-14915055,Chr18:14915056-14916593|IntronR|Chr18:14916594-14916987;Chr18:14915056-14916593;Chr18:14914089-14915055,Chr18:14914243-14915055|AltA|Chr18:14915056-14915309;Chr18:14914243-14915055;Chr18:1491…
Potri.016G112000	Chr16:11478125-11478200|IntronR|Chr16:11477973-11478124;Chr16:11478125-11478200;Chr16:11478201-11478445
Potri.015G110400	Chr15:12682152-12682178|ExonS|Chr15:12682179-12682322;Chr15:12682152-12682178;Chr15:12682036-12682151
Potri.011G036100	Chr11:3046393-3046482|IntronR|Chr11:3046483-3046720;Chr11:3046393-3046482;Chr11:3046242-3046392
Potri.015G090200	Chr15:11250686-11250755|AltA|Chr15:11250222-11250685;Chr15:11250686-11250755;Chr15:11250222-11250755,Chr15:11249720-11249736|AltD|Chr15:11249737-11249829;Chr15:11249720-11249736;Chr15:11249720-11249829
Potri.005G097300	Chr05:7348602-7348606|AltA|Chr05:7347918-7348601;Chr05:7348602-7348606;Chr05:7347918-7348606,Chr05:7347056-7347728|IntronR|Chr05:7346608-7347055;Chr05:7347056-7347728;Chr05:7347729-7347917,Chr05:7347056-7347732|IntronR|Chr05:7346608-7347055;Chr05:7347056-7347732;Chr05:7347733-7347917,Chr05:7347729-7347732|AltA|Chr05:7347056-7347728;Chr05:7347729-7347732;Chr05:7347056-7347732
Potri.006G257900	Chr06:26175603-26175693|IntronR|Chr06:26175694-26175767;Chr06:26175603-26175693;Chr06:26175449-26175602,Chr06:26175606-26175693|IntronR|Chr06:26175694-26175767;Chr06:26175606-26175693;Chr06:26175449-26175605,Chr06:26175082-26175151|ExonS|Chr06:26175152-26175243;Chr06:26175082-26175151;Chr06:26174999-26175081,Chr06:26173928-26173932|AltA|Chr06:26173933-26174026;Chr06:26173928-26173932;Chr06:261739…
Potri.012G131400	Chr12:14786372-14786497|ExonS|Chr12:14786498-14786992;Chr12:14786372-14786497;Chr12:14786296-14786371
Potri.006G119400	Chr06:9446249-9446433|IntronR|Chr06:9446069-9446248;Chr06:9446249-9446433;Chr06:9446434-9446649
Potri.014G137200	Chr14:10508451-10508608|ExonS|Chr14:10508609-10508695;Chr14:10508451-10508608;Chr14:10507820-10508450,Chr14:10492769-10492783|AltD|Chr14:10492069-10492768;Chr14:10492769-10492783;Chr14:10492069-10492784,Chr14:10496555-10496893|AltD|Chr14:10496131-10496554;Chr14:10496555-10496893;Chr14:10496131-10496894,Chr14:10498989-10499041|AltD|Chr14:10498872-10498988;Chr14:10498989-10499041;Chr14:10498872-104…
Potri.001G081100	Chr01:6409970-6410052|IntronR|Chr01:6409619-6409969;Chr01:6409970-6410052;Chr01:6410053-6410650,Chr01:6409970-6410081|IntronR|Chr01:6409619-6409969;Chr01:6409970-6410081;Chr01:6410082-6410650,Chr01:6408432-6408494|AltA|Chr01:6408337-6408431;Chr01:6408432-6408494;Chr01:6408337-6408494,Chr01:6408432-6408435|AltA|Chr01:6408337-6408431;Chr01:6408432-6408435;Chr01:6408337-6408435,Chr01:6408436-6408494…
Potri.005G180100	Chr05:19612594-19612701|IntronR|Chr05:19612702-19613443;Chr05:19612594-19612701;Chr05:19612345-19612593
Potri.T165600	scaffold_862:4366-4372|AltA|scaffold_862:4373-7533;scaffold_862:4366-4372;scaffold_862:4366-7533
Potri.013G079700	Chr13:6934943-6935009|IntronR|Chr13:6935010-6935110;Chr13:6934943-6935009;Chr13:6934480-6934942,Chr13:6935111-6935195|IntronR|Chr13:6935196-6935313;Chr13:6935111-6935195;Chr13:6934480-6935110,Chr13:6936131-6936248|AltD|Chr13:6935979-6936130;Chr13:6936131-6936248;Chr13:6935979-6936249,Chr13:6935314-6935433|IntronR|Chr13:6935434-6935696;Chr13:6935314-6935433;Chr13:6935196-6935313,Chr13:6935979-6936…
Potri.013G023000	Chr13:1517304-1517383|IntronR|Chr13:1517384-1517547;Chr13:1517304-1517383;Chr13:1516515-1517303,Chr13:1517548-1517972|IntronR|Chr13:1517973-1518102;Chr13:1517548-1517972;Chr13:1516515-1517547,Chr13:1517046-1517065|AltD|Chr13:1517066-1517161;Chr13:1517046-1517065;Chr13:1517046-1517161,Chr13:1517066-1517161|IntronR|Chr13:1516793-1517065;Chr13:1517066-1517161;Chr13:1517162-1517569
Potri.002G212900	Chr02:19177822-19177909|IntronR|Chr02:19177126-19177821;Chr02:19177822-19177909;Chr02:19177910-19177988,Chr02:19179781-19179784|AltA|Chr02:19179785-19179909;Chr02:19179781-19179784;Chr02:19179781-19179909,Chr02:19180171-19180257|IntronR|Chr02:19180258-19180322;Chr02:19180171-19180257;Chr02:19180078-19180170,Chr02:19177126-19177821|ExonS|Chr02:19176535-19177124;Chr02:19177126-19177821;Chr02:191778…
Potri.003G159800	Chr03:17150746-17150870|IntronR|Chr03:17150198-17150745;Chr03:17150746-17150870;Chr03:17150871-17151316
Potri.006G200900	Chr06:21588608-21588612|AltA|Chr06:21588613-21589335;Chr06:21588608-21588612;Chr06:21588608-21589335,Chr06:21589736-21589749|AltA|Chr06:21589750-21589894;Chr06:21589736-21589749;Chr06:21589736-21589894,Chr06:21588539-21588541|AltD|Chr06:21587810-21588538;Chr06:21588539-21588541;Chr06:21587810-21588542,Chr06:21590869-21590966|IntronR|Chr06:21590967-21591375;Chr06:21590869-21590966;Chr06:21590769-2…
Potri.002G166500	Chr02:12565416-12565880|IntronR|Chr02:12565337-12565415;Chr02:12565416-12565880;Chr02:12565881-12567544,Chr02:12565434-12565880|IntronR|Chr02:12565337-12565433;Chr02:12565434-12565880;Chr02:12565881-12567544,Chr02:12564979-12565106|AltD|Chr02:12565107-12565336;Chr02:12564979-12565106;Chr02:12564979-12565336,Chr02:12565416-12565433|AltD|Chr02:12565434-12565880;Chr02:12565416-12565433;Chr02:1256541…
Potri.002G014500	Chr02:852951-853241|IntronR|Chr02:852352-852950;Chr02:852951-853241;Chr02:853242-853576
Potri.006G011900	Chr06:791973-792110|ExonS|Chr06:792111-792349;Chr06:791973-792110;Chr06:790334-791972,Chr06:791985-792110|ExonS|Chr06:792111-792349;Chr06:791985-792110;Chr06:790334-791984
Potri.005G244400	Chr05:24924321-24924325|AltA|Chr05:24924326-24924543;Chr05:24924321-24924325;Chr05:24924321-24924543,Chr05:24924326-24924543|IntronR|Chr05:24924544-24924705;Chr05:24924326-24924543;Chr05:24923993-24924325,Chr05:24924700-24924884|IntronR|Chr05:24924885-24924987;Chr05:24924700-24924884;Chr05:24924544-24924699,Chr05:24924706-24924854|IntronR|Chr05:24924855-24924987;Chr05:24924706-24924854;Chr05:2492…
Potri.001G338000	Chr01:34162129-34162177|AltA|Chr01:34162045-34162128;Chr01:34162129-34162177;Chr01:34162045-34162177,Chr01:34169417-34169426|AltA|Chr01:34168498-34169416;Chr01:34169417-34169426;Chr01:34168498-34169426,Chr01:34169417-34169430|AltA|Chr01:34168498-34169416;Chr01:34169417-34169430;Chr01:34168498-34169430,Chr01:34169427-34169430|AltA|Chr01:34168498-34169426;Chr01:34169427-34169430;Chr01:34168498-3416…
Potri.007G002400	Chr07:171440-171545|IntronR|Chr07:171546-171733;Chr07:171440-171545;Chr07:170864-171439
Potri.008G183400	Chr08:12539357-12539549|IntronR|Chr08:12539550-12539995;Chr08:12539357-12539549;Chr08:12539257-12539356,Chr08:12539374-12539549|IntronR|Chr08:12539550-12539995;Chr08:12539374-12539549;Chr08:12539257-12539373,Chr08:12539257-12539356|ExonS|Chr08:12539357-12539549;Chr08:12539257-12539356;Chr08:12538878-12539256,Chr08:12539257-12539373|ExonS|Chr08:12539374-12539549;Chr08:12539257-12539373;Chr08:12538…
Potri.005G197800	Chr05:21385218-21385360|ExonS|Chr05:21385361-21385642;Chr05:21385218-21385360;Chr05:21384256-21385217,Chr05:21389681-21389728|AltA|Chr05:21389729-21389805;Chr05:21389681-21389728;Chr05:21389681-21389805
Potri.001G399800	Chr01:42174541-42174598|AltA|Chr01:42174105-42174540;Chr01:42174541-42174598;Chr01:42174105-42174598
Potri.010G203300	Chr10:19481273-19481281|AltA|Chr10:19481282-19481398;Chr10:19481273-19481281;Chr10:19481273-19481398,Chr10:19481536-19481540|AltA|Chr10:19481541-19481641;Chr10:19481536-19481540;Chr10:19481536-19481641
Potri.001G062100	Chr01:4817706-4818016|ExonS|Chr01:4817575-4817704;Chr01:4817706-4818016;Chr01:4818017-4819425,Chr01:4817803-4818016|ExonS|Chr01:4817575-4817801;Chr01:4817803-4818016;Chr01:4818017-4819425,Chr01:4817803-4818020|ExonS|Chr01:4817575-4817801;Chr01:4817803-4818020;Chr01:4818021-4819425,Chr01:4817706-4817802|AltA|Chr01:4817575-4817705;Chr01:4817706-4817802;Chr01:4817575-4817802
Potri.T159000	scaffold_702:18955-18967|AltA|scaffold_702:18968-19458;scaffold_702:18955-18967;scaffold_702:18955-19458
Potri.015G006500	Chr15:406971-407122|IntronR|Chr15:407123-407347;Chr15:406971-407122;Chr15:406777-406970
Potri.004G063000	Chr04:5186832-5187064|IntronR|Chr04:5186634-5186831;Chr04:5186832-5187064;Chr04:5187065-5187126
Potri.002G033400	Chr02:2154990-2154992|AltA|Chr02:2154877-2154989;Chr02:2154990-2154992;Chr02:2154877-2154992,Chr02:2156823-2156855|ExonS|Chr02:2156238-2156821;Chr02:2156823-2156855;Chr02:2156856-2157050
Potri.002G169700	Chr02:12876147-12876230|IntronR|Chr02:12874566-12876146;Chr02:12876147-12876230;Chr02:12876231-12877021,Chr02:12877831-12877941|IntronR|Chr02:12877554-12877830;Chr02:12877831-12877941;Chr02:12877942-12878110,Chr02:12872824-12873006|ExonS|Chr02:12872449-12872822;Chr02:12872824-12873006;Chr02:12873007-12873079,Chr02:12877554-12877556|AltA|Chr02:12877022-12877553;Chr02:12877554-12877556;Chr02:128770…
Potri.015G003700	Chr15:256396-257331|IntronR|Chr15:257332-257540;Chr15:256396-257331;Chr15:255958-256395,Chr15:255958-256395|ExonS|Chr15:256396-257331;Chr15:255958-256395;Chr15:255537-255957,Chr15:254981-255010|AltA|Chr15:255011-255099;Chr15:254981-255010;Chr15:254981-255099,Chr15:255958-257330|AltD|Chr15:255537-255957;Chr15:255958-257330;Chr15:255537-257331
Potri.014G091400	Chr14:7164424-7164544|IntronR|Chr14:7164545-7164769;Chr14:7164424-7164544;Chr14:7163702-7164423,Chr14:7164918-7164922|AltA|Chr14:7164923-7165154;Chr14:7164918-7164922;Chr14:7164918-7165154,Chr14:7164923-7165154|IntronR|Chr14:7165155-7165540;Chr14:7164923-7165154;Chr14:7164882-7164922,Chr14:7168486-7168648|ExonS|Chr14:7168649-7169171;Chr14:7168486-7168648;Chr14:7168357-7168485,Chr14:7166233-716623…
Potri.010G157900	Chr10:16466983-16467365|IntronR|Chr10:16466945-16466982;Chr10:16466983-16467365;Chr10:16467366-16468061,Chr10:16466945-16466982|ExonS|Chr10:16465010-16466943;Chr10:16466945-16466982;Chr10:16466983-16467364,Chr10:16466945-16467365|AltA|Chr10:16465010-16466944;Chr10:16466945-16467365;Chr10:16465010-16467365,Chr10:16466945-16467070|ExonS|Chr10:16465010-16466943;Chr10:16466945-16467070;Chr10:16467071…
Potri.002G117800	Chr02:8827482-8827648|ExonS|Chr02:8827649-8827733;Chr02:8827482-8827648;Chr02:8827038-8827481,Chr02:8827038-8827079|AltA|Chr02:8827080-8827481;Chr02:8827038-8827079;Chr02:8827038-8827481,Chr02:8826602-8826619|AltA|Chr02:8826620-8826948;Chr02:8826602-8826619;Chr02:8826602-8826948
Potri.010G222000	Chr10:20671920-20671950|AltA|Chr10:20671951-20672671;Chr10:20671920-20671950;Chr10:20671920-20672671,Chr10:20671920-20671924|AltA|Chr10:20671925-20672671;Chr10:20671920-20671924;Chr10:20671920-20672671,Chr10:20671925-20671950|AltA|Chr10:20671951-20672671;Chr10:20671925-20671950;Chr10:20671925-20672671
Potri.004G050000	Chr04:3895920-3895929|AltA|Chr04:3895930-3896033;Chr04:3895920-3895929;Chr04:3895920-3896033
Potri.002G067900	Chr02:4610188-4610985|IntronR|Chr02:4610986-4611083;Chr02:4610188-4610985;Chr02:4610114-4610187,Chr02:4609423-4609514|AltA|Chr02:4609515-4609598;Chr02:4609423-4609514;Chr02:4609423-4609598,Chr02:4610114-4610116|AltD|Chr02:4609687-4610113;Chr02:4610114-4610116;Chr02:4609687-4610117,Chr02:4609038-4609109|AltA|Chr02:4609110-4609356;Chr02:4609038-4609109;Chr02:4609038-4609356
Potri.015G122500	Chr15:13637086-13637854|IntronR|Chr15:13637042-13637085;Chr15:13637086-13637854;Chr15:13637855-13638237
Potri.001G420400	Chr01:44574507-44574560|ExonS|Chr01:44573684-44574505;Chr01:44574507-44574560;Chr01:44574561-44574659,Chr01:44575200-44575209|AltD|Chr01:44575210-44575959;Chr01:44575200-44575209;Chr01:44575200-44575959,Chr01:44574776-44574855|IntronR|Chr01:44574661-44574775;Chr01:44574776-44574855;Chr01:44574856-44574903,Chr01:44572722-44572727|AltA|Chr01:44572584-44572721;Chr01:44572722-44572727;Chr01:44572584-…
Potri.001G192700	Chr01:17532945-17532949|AltA|Chr01:17532950-17535290;Chr01:17532945-17532949;Chr01:17532945-17535290,Chr01:17530881-17530964|IntronR|Chr01:17530965-17531031;Chr01:17530881-17530964;Chr01:17530395-17530880
Potri.001G158000	Chr01:13149547-13149631|IntronR|Chr01:13149632-13149779;Chr01:13149547-13149631;Chr01:13148634-13149546
Potri.014G123300	Chr14:9526935-9526980|AltA|Chr14:9526519-9526934;Chr14:9526935-9526980;Chr14:9526519-9526980
Potri.003G192100	Chr03:19608956-19609119|IntronR|Chr03:19608898-19608955;Chr03:19608956-19609119;Chr03:19609120-19610560,Chr03:19605677-19605749|ExonS|Chr03:19605139-19605675;Chr03:19605677-19605749;Chr03:19605750-19607094,Chr03:19608956-19609119|IntronR|Chr03:19608898-19608955;Chr03:19608956-19609119;Chr03:19609120-19610487,Chr03:19607557-19607598|ExonS|Chr03:19607351-19607555;Chr03:19607557-19607598;Chr03:19607…
Potri.012G044700	Chr12:4070541-4070597|ExonS|Chr12:4070598-4070706;Chr12:4070541-4070597;Chr12:4070445-4070540,Chr12:4071072-4071160|ExonS|Chr12:4071161-4073997;Chr12:4071072-4071160;Chr12:4070759-4071071,Chr12:4074450-4074473|AltA|Chr12:4074474-4074647;Chr12:4074450-4074473;Chr12:4074450-4074647
Potri.003G210900	Chr03:20987702-20988575|IntronR|Chr03:20988576-20988593;Chr03:20987702-20988575;Chr03:20987586-20987701,Chr03:20985276-20985278|AltA|Chr03:20985279-20985783;Chr03:20985276-20985278;Chr03:20985276-20985783,Chr03:20986156-20986234|IntronR|Chr03:20986235-20986295;Chr03:20986156-20986234;Chr03:20986078-20986155,Chr03:20986296-20986390|IntronR|Chr03:20986391-20986479;Chr03:20986296-20986390;Chr03:2098…
Potri.014G196900	Chr14:18694468-18694544|ExonS|Chr14:18694313-18694466;Chr14:18694468-18694544;Chr14:18694545-18694652,Chr14:18694483-18694544|ExonS|Chr14:18694313-18694481;Chr14:18694483-18694544;Chr14:18694545-18694652,Chr14:18694313-18694467|IntronR|Chr14:18693995-18694312;Chr14:18694313-18694467;Chr14:18694468-18694544,Chr14:18697519-18697593|ExonS|Chr14:18697415-18697517;Chr14:18697519-18697593;Chr14:1869759…
Potri.008G060100	Chr08:3624692-3624824|ExonS|Chr08:3623070-3624690;Chr08:3624692-3624824;Chr08:3624825-3625111
Potri.003G105200	Chr03:12973028-12973097|ExonS|Chr03:12973098-12973204;Chr03:12973028-12973097;Chr03:12972929-12973027,Chr03:12972057-12972087|AltA|Chr03:12972088-12972164;Chr03:12972057-12972087;Chr03:12972057-12972164,Chr03:12972057-12972091|AltA|Chr03:12972092-12972164;Chr03:12972057-12972091;Chr03:12972057-12972164,Chr03:12972088-12972091|AltA|Chr03:12972092-12972164;Chr03:12972088-12972091;Chr03:12972088-129…
Potri.002G140100	Chr02:10399030-10399260|IntronR|Chr02:10399261-10399345;Chr02:10399030-10399260;Chr02:10398962-10399029,Chr02:10399743-10400111|IntronR|Chr02:10400112-10400151;Chr02:10399743-10400111;Chr02:10399654-10399742,Chr02:10400152-10400647|IntronR|Chr02:10400648-10400719;Chr02:10400152-10400647;Chr02:10400112-10400151,Chr02:10399436-10399450|AltD|Chr02:10399346-10399435;Chr02:10399436-10399450;Chr02:1039…
Potri.010G201500	Chr10:19319927-19320067|IntronR|Chr10:19319662-19319926;Chr10:19319927-19320067;Chr10:19320068-19320196,Chr10:19317796-19317850|ExonS|Chr10:19317702-19317794;Chr10:19317796-19317850;Chr10:19317851-19318007,Chr10:19319662-19319926|ExonS|Chr10:19319340-19319660;Chr10:19319662-19319926;Chr10:19319927-19320066,Chr10:19319662-19320067|AltA|Chr10:19319340-19319661;Chr10:19319662-19320067;Chr10:19319340…
Potri.004G184900	Chr04:20092844-20093192|IntronR|Chr04:20092726-20092843;Chr04:20092844-20093192;Chr04:20093193-20094027,Chr04:20088246-20088248|AltA|Chr04:20087602-20088245;Chr04:20088246-20088248;Chr04:20087602-20088248,Chr04:20089109-20089155|AltA|Chr04:20088974-20089108;Chr04:20089109-20089155;Chr04:20088974-20089155,Chr04:20092726-20092733|AltA|Chr04:20092593-20092725;Chr04:20092726-20092733;Chr04:20092593-2…
Potri.008G099600	Chr08:6245813-6245818|AltA|Chr08:6245819-6246136;Chr08:6245813-6245818;Chr08:6245813-6246136
Potri.001G115600	Chr01:9267720-9267825|IntronR|Chr01:9267624-9267719;Chr01:9267720-9267825;Chr01:9267826-9268190,Chr01:9268060-9268082|IntronR|Chr01:9267624-9268059;Chr01:9268060-9268082;Chr01:9268083-9268190
Potri.015G041200	Chr15:3875884-3875924|AltA|Chr15:3875767-3875883;Chr15:3875884-3875924;Chr15:3875767-3875924
Potri.001G079200	Chr01:6280031-6280096|ExonS|Chr01:6279940-6280029;Chr01:6280031-6280096;Chr01:6280097-6280282
Potri.014G029400	Chr14:2494051-2494053|AltD|Chr14:2494054-2494578;Chr14:2494051-2494053;Chr14:2494051-2494578
Potri.005G131900	Chr05:10649894-10649983|IntronR|Chr05:10649807-10649893;Chr05:10649894-10649983;Chr05:10649984-10650372
Potri.007G061500	Chr07:6814320-6814332|AltA|Chr07:6814250-6814319;Chr07:6814320-6814332;Chr07:6814250-6814332,Chr07:6811525-6811851|IntronR|Chr07:6811340-6811524;Chr07:6811525-6811851;Chr07:6811852-6812098,Chr07:6811696-6811851|IntronR|Chr07:6811340-6811695;Chr07:6811696-6811851;Chr07:6811852-6812098,Chr07:6811788-6811894|IntronR|Chr07:6811340-6811787;Chr07:6811788-6811894;Chr07:6811895-6812098,Chr07:6811525-6811…
Potri.011G166700	Chr11:18279332-18279449|IntronR|Chr11:18279114-18279331;Chr11:18279332-18279449;Chr11:18279450-18280093,Chr11:18279098-18279113|AltA|Chr11:18279020-18279097;Chr11:18279098-18279113;Chr11:18279020-18279113,Chr11:18278796-18278884|IntronR|Chr11:18278728-18278795;Chr11:18278796-18278884;Chr11:18278885-18279019
Potri.002G034600	Chr02:2237914-2238021|IntronR|Chr02:2237194-2237913;Chr02:2237914-2238021;Chr02:2238022-2238109,Chr02:2238022-2238109|ExonS|Chr02:2237914-2238020;Chr02:2238022-2238109;Chr02:2238110-2238343,Chr02:2238345-2238368|AltA|Chr02:2238110-2238344;Chr02:2238345-2238368;Chr02:2238110-2238368
Potri.009G150600	Chr09:11865552-11865649|IntronR|Chr09:11865650-11865742;Chr09:11865552-11865649;Chr09:11865416-11865551
Potri.009G047900	Chr09:5330363-5330454|IntronR|Chr09:5330218-5330362;Chr09:5330363-5330454;Chr09:5330455-5330556,Chr09:5330382-5330454|IntronR|Chr09:5330218-5330381;Chr09:5330382-5330454;Chr09:5330455-5330556,Chr09:5331731-5331737|AltA|Chr09:5330761-5331730;Chr09:5331731-5331737;Chr09:5330761-5331737,Chr09:5331731-5331751|AltA|Chr09:5330761-5331730;Chr09:5331731-5331751;Chr09:5330761-5331751,Chr09:5330363-5330381…
Potri.014G013300	Chr14:1370039-1370044|AltA|Chr14:1370045-1370632;Chr14:1370039-1370044;Chr14:1370039-1370632
Potri.007G017900	Chr07:1381150-1381235|IntronR|Chr07:1381119-1381149;Chr07:1381150-1381235;Chr07:1381236-1381270,Chr07:1381236-1381270|ExonS|Chr07:1381150-1381234;Chr07:1381236-1381270;Chr07:1381271-1381388
Potri.018G067200	Chr18:8558394-8558404|ExonS|Chr18:8558168-8558392;Chr18:8558394-8558404;Chr18:8558405-8558723
Potri.006G153800	Chr06:13723925-13724016|IntronR|Chr06:13724017-13724094;Chr06:13723925-13724016;Chr06:13723669-13723924,Chr06:13728974-13729272|IntronR|Chr06:13729273-13729356;Chr06:13728974-13729272;Chr06:13728919-13728973,Chr06:13723925-13724016|IntronR|Chr06:13724017-13724094;Chr06:13723925-13724016;Chr06:13723618-13723924,Chr06:13728919-13728973|ExonS|Chr06:13728974-13729272;Chr06:13728919-13728973;Chr06:137…
Potri.011G009700	Chr11:739284-740752|IntronR|Chr11:740753-740838;Chr11:739284-740752;Chr11:739213-739283,Chr11:739482-740752|IntronR|Chr11:740753-740838;Chr11:739482-740752;Chr11:739213-739481,Chr11:740658-740752|IntronR|Chr11:740753-740838;Chr11:740658-740752;Chr11:739213-740657,Chr11:739213-739283|ExonS|Chr11:739284-740752;Chr11:739213-739283;Chr11:738174-739212,Chr11:739213-739481|ExonS|Chr11:739482-740752;Chr…
Potri.009G120900	Chr09:10115789-10115824|AltD|Chr09:10115825-10115889;Chr09:10115789-10115824;Chr09:10115789-10115889,Chr09:10115329-10115446|IntronR|Chr09:10115292-10115328;Chr09:10115329-10115446;Chr09:10115447-10115595,Chr09:10115789-10115889|IntronR|Chr09:10115708-10115788;Chr09:10115789-10115889;Chr09:10115890-10115968,Chr09:10118125-10118208|IntronR|Chr09:10118074-10118124;Chr09:10118125-10118208;Chr09:1011…
Potri.001G348400	Chr01:35427342-35427360|AltA|Chr01:35427156-35427341;Chr01:35427342-35427360;Chr01:35427156-35427360,Chr01:35428896-35428976|ExonS|Chr01:35428755-35428894;Chr01:35428896-35428976;Chr01:35428977-35429423,Chr01:35429425-35429429|AltA|Chr01:35428977-35429424;Chr01:35429425-35429429;Chr01:35428977-35429429
Potri.018G090600	Chr18:11966856-11966891|AltD|Chr18:11966711-11966855;Chr18:11966856-11966891;Chr18:11966711-11966892,Chr18:11966767-11966892|IntronR|Chr18:11966893-11966999;Chr18:11966767-11966892;Chr18:11966193-11966766,Chr18:11969748-11970870|IntronR|Chr18:11970871-11970956;Chr18:11969748-11970870;Chr18:11969632-11969747,Chr18:11969453-11969491|AltD|Chr18:11968889-11969452;Chr18:11969453-11969491;Chr18:1196888…
Potri.011G169100	Chr11:18424595-18424647|ExonS|Chr11:18424648-18424877;Chr11:18424595-18424647;Chr11:18424436-18424594,Chr11:18426774-18426855|AltD|Chr11:18426061-18426773;Chr11:18426774-18426855;Chr11:18426061-18426856
Potri.019G072900	Chr19:10665395-10665475|IntronR|Chr19:10665310-10665394;Chr19:10665395-10665475;Chr19:10665476-10665546,Chr19:10665395-10665497|IntronR|Chr19:10665310-10665394;Chr19:10665395-10665497;Chr19:10665498-10665546,Chr19:10665973-10666052|ExonS|Chr19:10665844-10665971;Chr19:10665973-10666052;Chr19:10666053-10666603,Chr19:10666435-10666519|ExonS|Chr19:10666053-10666433;Chr19:10666435-10666519;Chr19:10666…
Potri.013G128300	Chr13:14063524-14064280|IntronR|Chr13:14064281-14064364;Chr13:14063524-14064280;Chr13:14063425-14063523,Chr13:14061376-14061434|ExonS|Chr13:14061435-14061742;Chr13:14061376-14061434;Chr13:14060833-14061375,Chr13:14061376-14061599|ExonS|Chr13:14061600-14061742;Chr13:14061376-14061599;Chr13:14060833-14061375,Chr13:14061435-14061599|AltA|Chr13:14061600-14061742;Chr13:14061435-14061599;Chr13:14061435…
Potri.019G038700	Chr19:4398722-4398867|ExonS|Chr19:4397222-4398720;Chr19:4398722-4398867;Chr19:4398868-4399430,Chr19:4400945-4400956|AltD|Chr19:4400957-4401129;Chr19:4400945-4400956;Chr19:4400945-4401129
Potri.003G151100	Chr03:16507573-16507619|ExonS|Chr03:16507620-16507698;Chr03:16507573-16507619;Chr03:16507497-16507572,Chr03:16502042-16502099|AltA|Chr03:16502100-16504541;Chr03:16502042-16502099;Chr03:16502042-16504541,Chr03:16505201-16505219|AltA|Chr03:16505220-16505899;Chr03:16505201-16505219;Chr03:16505201-16505899,Chr03:16506405-16506408|AltA|Chr03:16506409-16506549;Chr03:16506405-16506408;Chr03:16506405-165…
Potri.006G223500	Chr06:23568150-23568427|IntronR|Chr06:23567816-23568149;Chr06:23568150-23568427;Chr06:23568428-23569383,Chr06:23568155-23568427|IntronR|Chr06:23567816-23568154;Chr06:23568155-23568427;Chr06:23568428-23569383,Chr06:23566489-23566618|AltD|Chr06:23566619-23567421;Chr06:23566489-23566618;Chr06:23566489-23567421,Chr06:23568150-23568154|AltD|Chr06:23568155-23568427;Chr06:23568150-23568154;Chr06:2356815…
Potri.005G082500	Chr05:6073945-6074100|IntronR|Chr05:6074101-6074229;Chr05:6073945-6074100;Chr05:6073820-6073944,Chr05:6072659-6072721|ExonS|Chr05:6072722-6073159;Chr05:6072659-6072721;Chr05:6072024-6072658
Potri.T093400	scaffold_124:49673-49766|ExonS|scaffold_124:49322-49671;scaffold_124:49673-49766;scaffold_124:49767-49925,scaffold_124:49697-49766|ExonS|scaffold_124:49322-49695;scaffold_124:49697-49766;scaffold_124:49767-49925,scaffold_124:49673-49696|AltA|scaffold_124:49322-49672;scaffold_124:49673-49696;scaffold_124:49322-49696
Potri.003G094500	Chr03:12156847-12156891|ExonS|Chr03:12156892-12156999;Chr03:12156847-12156891;Chr03:12155987-12156846
Potri.010G211000	Chr10:19964639-19964641|AltA|Chr10:19964642-19964770;Chr10:19964639-19964641;Chr10:19964639-19964770,Chr10:19964185-19964507|IntronR|Chr10:19964508-19964641;Chr10:19964185-19964507;Chr10:19964168-19964184,Chr10:19963141-19963490|IntronR|Chr10:19963491-19963591;Chr10:19963141-19963490;Chr10:19963081-19963140,Chr10:19964185-19964507|IntronR|Chr10:19964508-19964638;Chr10:19964185-19964507;Chr10:1996…
Potri.008G045600	Chr08:2664420-2664533|IntronR|Chr08:2664534-2664674;Chr08:2664420-2664533;Chr08:2664331-2664419
Potri.012G019900	Chr12:1805656-1805982|IntronR|Chr12:1805983-1806286;Chr12:1805656-1805982;Chr12:1805165-1805655,Chr12:1805473-1805982|IntronR|Chr12:1805983-1806286;Chr12:1805473-1805982;Chr12:1805165-1805472,Chr12:1807742-1807877|IntronR|Chr12:1807878-1807972;Chr12:1807742-1807877;Chr12:1806594-1807741,Chr12:1805473-1805655|AltA|Chr12:1805656-1805982;Chr12:1805473-1805655;Chr12:1805473-1805982,Chr12:1807973-1807…
Potri.016G054400	Chr16:3533024-3533165|IntronR|Chr16:3532769-3533023;Chr16:3533024-3533165;Chr16:3533166-3533478
Potri.007G109200	Chr07:13271563-13271729|IntronR|Chr07:13271730-13271931;Chr07:13271563-13271729;Chr07:13271500-13271562,Chr07:13271420-13271499|IntronR|Chr07:13271500-13271562;Chr07:13271420-13271499;Chr07:13271103-13271419
Potri.006G019200	Chr06:1282468-1282475|AltA|Chr06:1282476-1282575;Chr06:1282468-1282475;Chr06:1282468-1282575,Chr06:1282468-1282477|AltA|Chr06:1282478-1282575;Chr06:1282468-1282477;Chr06:1282468-1282575,Chr06:1282476-1282477|AltA|Chr06:1282478-1282575;Chr06:1282476-1282477;Chr06:1282476-1282575
Potri.002G187500	Chr02:14755085-14755708|IntronR|Chr02:14755709-14756105;Chr02:14755085-14755708;Chr02:14754762-14755084,Chr02:14761666-14761739|ExonS|Chr02:14761740-14761849;Chr02:14761666-14761739;Chr02:14761377-14761665,Chr02:14761647-14761848|AltD|Chr02:14761377-14761646;Chr02:14761647-14761848;Chr02:14761377-14761849,Chr02:14760651-14760652|AltA|Chr02:14760653-14760750;Chr02:14760651-14760652;Chr02:14760651-…
Potri.008G022300	Chr08:1154975-1155283|IntronR|Chr08:1155284-1155436;Chr08:1154975-1155283;Chr08:1154447-1154974,Chr08:1158557-1158682|IntronR|Chr08:1158683-1158809;Chr08:1158557-1158682;Chr08:1158073-1158556,Chr08:1158564-1158682|IntronR|Chr08:1158683-1158797;Chr08:1158564-1158682;Chr08:1158073-1158563,Chr08:1158683-1158797|ExonS|Chr08:1158798-1158994;Chr08:1158683-1158797;Chr08:1158564-1158682,Chr08:1153843-115…
Potri.016G042200	Chr16:2616828-2617161|IntronR|Chr16:2617162-2617508;Chr16:2616828-2617161;Chr16:2616574-2616827
Potri.005G101600	Chr05:7766920-7767099|IntronR|Chr05:7767100-7767248;Chr05:7766920-7767099;Chr05:7766855-7766919,Chr05:7765619-7765714|ExonS|Chr05:7765715-7765876;Chr05:7765619-7765714;Chr05:7765503-7765618,Chr05:7767970-7767983|AltA|Chr05:7767984-7768069;Chr05:7767970-7767983;Chr05:7767970-7768069,Chr05:7761568-7761568|AltD|Chr05:7761461-7761567;Chr05:7761568-7761568;Chr05:7761461-7761569
Potri.003G212600	Chr03:21088840-21088844|AltA|Chr03:21088675-21088839;Chr03:21088840-21088844;Chr03:21088675-21088844
Potri.013G117200	Chr13:13044107-13044178|ExonS|Chr13:13044179-13045544;Chr13:13044107-13044178;Chr13:13043992-13044106,Chr13:13043806-13043837|AltA|Chr13:13043838-13043919;Chr13:13043806-13043837;Chr13:13043806-13043919
Potri.006G075300	Chr06:5650275-5650714|IntronR|Chr06:5649920-5650274;Chr06:5650275-5650714;Chr06:5650715-5652446,Chr06:5650275-5652377|IntronR|Chr06:5649920-5650274;Chr06:5650275-5652377;Chr06:5652378-5652446,Chr06:5655647-5655806|ExonS|Chr06:5654082-5655645;Chr06:5655647-5655806;Chr06:5655807-5658528,Chr06:5655908-5656004|ExonS|Chr06:5655807-5655906;Chr06:5655908-5656004;Chr06:5656005-5658528,Chr06:5658530-56586…
Potri.018G057900	Chr18:6128763-6128919|AltA|Chr18:6128521-6128762;Chr18:6128763-6128919;Chr18:6128521-6128919,Chr18:6133334-6133352|AltA|Chr18:6132852-6133333;Chr18:6133334-6133352;Chr18:6132852-6133352,Chr18:6134014-6134025|AltA|Chr18:6133564-6134013;Chr18:6134014-6134025;Chr18:6133564-6134025,Chr18:6135548-6135553|AltA|Chr18:6135317-6135547;Chr18:6135548-6135553;Chr18:6135317-6135553,Chr18:6134138-6134442|Intro…
Potri.009G112800	Chr09:9617154-9617392|IntronR|Chr09:9617393-9617440;Chr09:9617154-9617392;Chr09:9617025-9617153,Chr09:9618218-9618293|IntronR|Chr09:9618294-9618365;Chr09:9618218-9618293;Chr09:9618092-9618217,Chr09:9619150-9619257|IntronR|Chr09:9619258-9620868;Chr09:9619150-9619257;Chr09:9619084-9619149,Chr09:9619150-9619321|IntronR|Chr09:9619322-9621059;Chr09:9619150-9619321;Chr09:9619084-9619149,Chr09:9617025-9…
Potri.010G136900	Chr10:15013286-15013731|AltA|Chr10:15013732-15013942;Chr10:15013286-15013731;Chr10:15013286-15013942
Potri.012G053200	Chr12:5357311-5357387|IntronR|Chr12:5357388-5358962;Chr12:5357311-5357387;Chr12:5356709-5357310,Chr12:5359201-5359593|ExonS|Chr12:5359594-5360077;Chr12:5359201-5359593;Chr12:5358963-5359200
Potri.002G242100	Chr02:23464286-23464439|IntronR|Chr02:23464085-23464285;Chr02:23464286-23464439;Chr02:23464440-23465105
Potri.012G039200	Chr12:3462292-3462303|AltA|Chr12:3462196-3462291;Chr12:3462292-3462303;Chr12:3462196-3462303,Chr12:3459813-3460032|IntronR|Chr12:3459644-3459812;Chr12:3459813-3460032;Chr12:3460033-3462195,Chr12:3459813-3459998|IntronR|Chr12:3459644-3459812;Chr12:3459813-3459998;Chr12:3459999-3462195,Chr12:3459999-3460032|AltA|Chr12:3459813-3459998;Chr12:3459999-3460032;Chr12:3459813-3460032
Potri.006G140800	Chr06:11830747-11830766|AltA|Chr06:11830660-11830746;Chr06:11830747-11830766;Chr06:11830660-11830766,Chr06:11830747-11830804|AltA|Chr06:11830660-11830746;Chr06:11830747-11830804;Chr06:11830660-11830804,Chr06:11830767-11830804|AltA|Chr06:11830660-11830766;Chr06:11830767-11830804;Chr06:11830660-11830804,Chr06:11830875-11830900|AltD|Chr06:11830901-11831003;Chr06:11830875-11830900;Chr06:11830875-1183…
Potri.005G071900	Chr05:5193337-5193339|AltA|Chr05:5193051-5193336;Chr05:5193337-5193339;Chr05:5193051-5193339
Potri.014G162600	Chr14:12827972-12828086|AltA|Chr14:12827893-12827971;Chr14:12827972-12828086;Chr14:12827893-12828086
Potri.010G090900	Chr10:11454130-11454213|IntronR|Chr10:11454006-11454129;Chr10:11454130-11454213;Chr10:11454214-11454353,Chr10:11454970-11455336|IntronR|Chr10:11454890-11454969;Chr10:11454970-11455336;Chr10:11455337-11455401,Chr10:11455402-11455471|IntronR|Chr10:11455337-11455401;Chr10:11455402-11455471;Chr10:11455472-11455589,Chr10:11451269-11451272|AltA|Chr10:11450517-11451268;Chr10:11451269-11451272;Chr10:1145…
Potri.013G126300	Chr13:13896337-13896422|IntronR|Chr13:13896423-13896519;Chr13:13896337-13896422;Chr13:13896242-13896336,Chr13:13896622-13896685|ExonS|Chr13:13896686-13897526;Chr13:13896622-13896685;Chr13:13896520-13896621,Chr13:13899411-13899487|IntronR|Chr13:13899488-13899722;Chr13:13899411-13899487;Chr13:13899342-13899410
Potri.T034400	scaffold_36:101966-101970|AltA|scaffold_36:100597-101965;scaffold_36:101966-101970;scaffold_36:100597-101970,scaffold_36:101966-101983|AltA|scaffold_36:100597-101965;scaffold_36:101966-101983;scaffold_36:100597-101983,scaffold_36:101971-101983|AltA|scaffold_36:100597-101970;scaffold_36:101971-101983;scaffold_36:100597-101983,scaffold_36:102220-102227|AltD|scaffold_36:102228-102309;scaffold_36:102…
Potri.018G008600	Chr18:608391-608420|AltD|Chr18:608421-609007;Chr18:608391-608420;Chr18:608391-609007,Chr18:599803-599811|AltD|Chr18:599812-599965;Chr18:599803-599811;Chr18:599803-599965,Chr18:599803-599815|AltD|Chr18:599816-599965;Chr18:599803-599815;Chr18:599803-599965,Chr18:599812-599815|AltD|Chr18:599816-599965;Chr18:599812-599815;Chr18:599812-599965,Chr18:607578-607580|AltD|Chr18:607581-607874;Chr18:607578-6…
Potri.007G128000	Chr07:14400963-14401020|ExonS|Chr07:14401021-14401159;Chr07:14400963-14401020;Chr07:14400683-14400962,Chr07:14400963-14401062|ExonS|Chr07:14401063-14401159;Chr07:14400963-14401062;Chr07:14400683-14400962,Chr07:14399218-14399229|AltD|Chr07:14398736-14399217;Chr07:14399218-14399229;Chr07:14398736-14399230,Chr07:14394687-14394689|AltA|Chr07:14394690-14395214;Chr07:14394687-14394689;Chr07:14394687-14…
Potri.010G044100	Chr10:7479614-7479616|AltA|Chr10:7479502-7479613;Chr10:7479614-7479616;Chr10:7479502-7479616,Chr10:7486955-7486955|AltD|Chr10:7486956-7487068;Chr10:7486955-7486955;Chr10:7486955-7487068
Potri.005G260000	Chr05:25838032-25838127|IntronR|Chr05:25838128-25838389;Chr05:25838032-25838127;Chr05:25837943-25838031,Chr05:25838526-25838640|ExonS|Chr05:25838641-25838834;Chr05:25838526-25838640;Chr05:25838390-25838525,Chr05:25839925-25839927|AltA|Chr05:25839928-25840611;Chr05:25839925-25839927;Chr05:25839925-25840611,Chr05:25839925-25839927|AltA|Chr05:25839928-25840866;Chr05:25839925-25839927;Chr05:25839925-…
Potri.009G097800	Chr09:8756616-8756635|AltA|Chr09:8756636-8756740;Chr09:8756616-8756635;Chr09:8756616-8756740,Chr09:8756291-8756367|IntronR|Chr09:8756368-8756615;Chr09:8756291-8756367;Chr09:8756029-8756290
Potri.008G200100	Chr08:14032608-14032628|AltA|Chr08:14032629-14032712;Chr08:14032608-14032628;Chr08:14032608-14032712,Chr08:14032608-14032712|IntronR|Chr08:14032713-14032750;Chr08:14032608-14032712;Chr08:14032448-14032607,Chr08:14032751-14032846|IntronR|Chr08:14032847-14032900;Chr08:14032751-14032846;Chr08:14032448-14032750,Chr08:14034526-14034716|IntronR|Chr08:14034717-14034986;Chr08:14034526-14034716;Chr08:1403…
Potri.010G221000	Chr10:20603419-20603613|IntronR|Chr10:20603614-20603779;Chr10:20603419-20603613;Chr10:20603366-20603418,Chr10:20598252-20598269|AltA|Chr10:20598270-20598736;Chr10:20598252-20598269;Chr10:20598252-20598736,Chr10:20601335-20601383|AltA|Chr10:20601384-20602094;Chr10:20601335-20601383;Chr10:20601335-20602094,Chr10:20601201-20601291|AltD|Chr10:20601074-20601200;Chr10:20601201-20601291;Chr10:20601074-2…
Potri.008G192700	Chr08:13414610-13415660|IntronR|Chr08:13414433-13414609;Chr08:13414610-13415660;Chr08:13415661-13415729,Chr08:13414433-13414451|AltA|Chr08:13414317-13414432;Chr08:13414433-13414451;Chr08:13414317-13414451
Potri.010G212200	Chr10:20042220-20042248|AltA|Chr10:20041596-20042219;Chr10:20042220-20042248;Chr10:20041596-20042248,Chr10:20043816-20043988|AltA|Chr10:20043989-20044308;Chr10:20043816-20043988;Chr10:20043816-20044308
Potri.T059500	scaffold_61:36039-36041|AltA|scaffold_61:36042-36119;scaffold_61:36039-36041;scaffold_61:36039-36119
Potri.016G117600	Chr16:12313347-12313528|IntronR|Chr16:12313286-12313346;Chr16:12313347-12313528;Chr16:12313529-12313604,Chr16:12313484-12313583|IntronR|Chr16:12313286-12313483;Chr16:12313484-12313583;Chr16:12313584-12313604,Chr16:12313928-12314050|IntronR|Chr16:12313809-12313927;Chr16:12313928-12314050;Chr16:12314051-12314337
Potri.019G100800	Chr19:13016550-13017671|IntronR|Chr19:13016239-13016549;Chr19:13016550-13017671;Chr19:13017672-13017785,Chr19:13017672-13017785|ExonS|Chr19:13016550-13017670;Chr19:13017672-13017785;Chr19:13017786-13018014,Chr19:13016550-13017079|AltD|Chr19:13017080-13018015;Chr19:13016550-13017079;Chr19:13016550-13018015,Chr19:13017552-13017656|IntronR|Chr19:13016239-13017551;Chr19:13017552-13017656;Chr19:130176…
Potri.013G003200	Chr13:217080-217144|ExonS|Chr13:217145-217428;Chr13:217080-217144;Chr13:216996-217079
Potri.010G173600	Chr10:17430559-17430578|AltA|Chr10:17430452-17430558;Chr10:17430559-17430578;Chr10:17430452-17430578,Chr10:17430701-17431484|IntronR|Chr10:17430518-17430700;Chr10:17430701-17431484;Chr10:17431485-17431742,Chr10:17430701-17431496|IntronR|Chr10:17430518-17430700;Chr10:17430701-17431496;Chr10:17431497-17431742,Chr10:17431485-17431496|AltA|Chr10:17430701-17431484;Chr10:17431485-17431496;Chr10:1743070…
Potri.015G074900	Chr15:9975011-9975108|AltA|Chr15:9974538-9975010;Chr15:9975011-9975108;Chr15:9974538-9975108,Chr15:9973943-9973946|AltD|Chr15:9973947-9974306;Chr15:9973943-9973946;Chr15:9973943-9974306,Chr15:9973787-9973907|IntronR|Chr15:9973547-9973786;Chr15:9973787-9973907;Chr15:9973908-9973946,Chr15:9975837-9976285|IntronR|Chr15:9975717-9975836;Chr15:9975837-9976285;Chr15:9976286-9976399,Chr15:9974303-9974306…
Potri.T070300	scaffold_75:123858-123866|AltA|scaffold_75:123529-123857;scaffold_75:123858-123866;scaffold_75:123529-123866
Potri.010G219600	Chr10:20501510-20501770|IntronR|Chr10:20501771-20501820;Chr10:20501510-20501770;Chr10:20501143-20501509,Chr10:20502776-20503465|IntronR|Chr10:20503466-20503870;Chr10:20502776-20503465;Chr10:20502432-20502775,Chr10:20502785-20503465|IntronR|Chr10:20503466-20504648;Chr10:20502785-20503465;Chr10:20502432-20502784,Chr10:20503871-20503984|IntronR|Chr10:20503985-20504648;Chr10:20503871-20503984;Chr10:2…
Potri.002G003600	Chr02:209432-209461|AltD|Chr02:209328-209431;Chr02:209432-209461;Chr02:209328-209462,Chr02:209432-210069|AltD|Chr02:209328-209431;Chr02:209432-210069;Chr02:209328-210070,Chr02:209463-210069|AltD|Chr02:209328-209462;Chr02:209463-210069;Chr02:209328-210070,Chr02:213774-213963|IntronR|Chr02:213964-214095;Chr02:213774-213963;Chr02:209463-213773,Chr02:213860-213963|IntronR|Chr02:213964-214095;Chr02:21…
Potri.010G088300	Chr10:11234562-11234689|IntronR|Chr10:11234473-11234561;Chr10:11234562-11234689;Chr10:11234690-11234736
Potri.010G057400	Chr10:8689811-8689893|IntronR|Chr10:8689593-8689810;Chr10:8689811-8689893;Chr10:8689894-8690276,Chr10:8689593-8689810|ExonS|Chr10:8688357-8689591;Chr10:8689593-8689810;Chr10:8689811-8689892
Potri.004G202500	Chr04:21313577-21313584|AltA|Chr04:21313585-21315105;Chr04:21313577-21313584;Chr04:21313577-21315105
Potri.003G071700	Chr03:10012486-10012829|IntronR|Chr03:10012830-10012931;Chr03:10012486-10012829;Chr03:10011587-10012485,Chr03:10014907-10015323|IntronR|Chr03:10015324-10015829;Chr03:10014907-10015323;Chr03:10013477-10014906,Chr03:10012486-10012826|IntronR|Chr03:10012827-10013913;Chr03:10012486-10012826;Chr03:10011977-10012485,Chr03:10012932-10013014|IntronR|Chr03:10013015-10013913;Chr03:10012932-10013014;Chr03:1…
Potri.002G073200	Chr02:5073258-5073338|IntronR|Chr02:5073339-5073468;Chr02:5073258-5073338;Chr02:5073057-5073257,Chr02:5072961-5072967|AltA|Chr02:5072968-5073056;Chr02:5072961-5072967;Chr02:5072961-5073056,Chr02:5073057-5073059|AltD|Chr02:5072968-5073056;Chr02:5073057-5073059;Chr02:5072968-5073060
Potri.006G142200	Chr06:12007430-12007863|ExonS|Chr06:12007864-12009924;Chr06:12007430-12007863;Chr06:12007302-12007429,Chr06:12007434-12007863|ExonS|Chr06:12007864-12009924;Chr06:12007434-12007863;Chr06:12007302-12007433,Chr06:12004913-12004985|AltA|Chr06:12004986-12005075;Chr06:12004913-12004985;Chr06:12004913-12005075,Chr06:12007430-12007432|AltD|Chr06:12007302-12007429;Chr06:12007430-12007432;Chr06:12007302-12…
Potri.004G145700	Chr04:16896763-16896771|AltA|Chr04:16896772-16897279;Chr04:16896763-16896771;Chr04:16896763-16897279,Chr04:16898093-16898127|AltD|Chr04:16898011-16898092;Chr04:16898093-16898127;Chr04:16898011-16898128,Chr04:16900287-16900364|IntronR|Chr04:16900365-16900477;Chr04:16900287-16900364;Chr04:16900226-16900286,Chr04:16896758-16896762|AltA|Chr04:16896763-16897279;Chr04:16896758-16896762;Chr04:16896758-1…
Potri.010G251300	Chr10:22333937-22333963|AltA|Chr10:22333964-22334058;Chr10:22333937-22333963;Chr10:22333937-22334058,Chr10:22331675-22331685|AltA|Chr10:22331686-22331763;Chr10:22331675-22331685;Chr10:22331675-22331763,Chr10:22331862-22331865|AltA|Chr10:22331866-22331987;Chr10:22331862-22331865;Chr10:22331862-22331987
Potri.001G002300	Chr01:145216-145340|IntronR|Chr01:145092-145215;Chr01:145216-145340;Chr01:145341-145877,Chr01:143952-144087|ExonS|Chr01:142625-143950;Chr01:143952-144087;Chr01:144088-144752,Chr01:145216-145219|AltD|Chr01:145220-145340;Chr01:145216-145219;Chr01:145216-145340,Chr01:142625-143495|IntronR|Chr01:142593-142624;Chr01:142625-143495;Chr01:143496-143803,Chr01:143804-143951|IntronR|Chr01:143496-143803;Chr0…
Potri.018G019300	Chr18:1464188-1464746|IntronR|Chr18:1464747-1464839;Chr18:1464188-1464746;Chr18:1463799-1464187
Potri.007G020400	Chr07:1529282-1529284|AltD|Chr07:1529150-1529281;Chr07:1529282-1529284;Chr07:1529150-1529285,Chr07:1529150-1529281|IntronR|Chr07:1529282-1529424;Chr07:1529150-1529281;Chr07:1529077-1529149,Chr07:1529150-1529285|IntronR|Chr07:1529286-1529424;Chr07:1529150-1529285;Chr07:1529077-1529149
Potri.007G011500	Chr07:913148-913236|IntronR|Chr07:913237-914307;Chr07:913148-913236;Chr07:912608-913147,Chr07:913378-913927|IntronR|Chr07:913928-914307;Chr07:913378-913927;Chr07:913237-913377,Chr07:914739-914844|IntronR|Chr07:914845-915290;Chr07:914739-914844;Chr07:914626-914738,Chr07:913378-913927|IntronR|Chr07:913928-914235;Chr07:913378-913927;Chr07:913237-913377,Chr07:915116-915210|IntronR|Chr07:915211-915290…
Potri.008G059500	Chr08:3583620-3583629|AltA|Chr08:3583630-3583718;Chr08:3583620-3583629;Chr08:3583620-3583718,Chr08:3579651-3579745|IntronR|Chr08:3579746-3580003;Chr08:3579651-3579745;Chr08:3579528-3579650,Chr08:3579528-3579650|ExonS|Chr08:3579651-3579745;Chr08:3579528-3579650;Chr08:3579258-3579527,Chr08:3582567-3582691|ExonS|Chr08:3582692-3582870;Chr08:3582567-3582691;Chr08:3582446-3582566,Chr08:3583359-3583619|…
Potri.004G226900	Chr04:23228513-23228627|IntronR|Chr04:23228628-23229043;Chr04:23228513-23228627;Chr04:23228235-23228512,Chr04:23231982-23232051|ExonS|Chr04:23232052-23232363;Chr04:23231982-23232051;Chr04:23231665-23231981,Chr04:23233757-23233878|ExonS|Chr04:23233879-23234381;Chr04:23233757-23233878;Chr04:23233557-23233756,Chr04:23231982-23232054|ExonS|Chr04:23232055-23232363;Chr04:23231982-23232054;Chr04:2323166…
Potri.010G058000	Chr10:8726561-8726754|IntronR|Chr10:8726755-8727807;Chr10:8726561-8726754;Chr10:8726466-8726560
Potri.001G400000	Chr01:42182523-42182693|ExonS|Chr01:42181288-42182521;Chr01:42182523-42182693;Chr01:42182694-42183001,Chr01:42182509-42182693|ExonS|Chr01:42181288-42182507;Chr01:42182509-42182693;Chr01:42182694-42183001
Potri.004G168000	Chr04:18736242-18736860|AltA|Chr04:18736861-18737016;Chr04:18736242-18736860;Chr04:18736242-18737016,Chr04:18737161-18737313|IntronR|Chr04:18737314-18737396;Chr04:18737161-18737313;Chr04:18736415-18737160,Chr04:18739002-18739105|ExonS|Chr04:18739106-18739195;Chr04:18739002-18739105;Chr04:18738865-18739001
Potri.014G025200	Chr14:2147823-2147825|AltA|Chr14:2147713-2147822;Chr14:2147823-2147825;Chr14:2147713-2147825,Chr14:2146982-2147015|AltA|Chr14:2146837-2146981;Chr14:2146982-2147015;Chr14:2146837-2147015
Potri.004G069400	Chr04:5752778-5752851|ExonS|Chr04:5752852-5752933;Chr04:5752778-5752851;Chr04:5752701-5752777,Chr04:5755424-5755517|ExonS|Chr04:5755518-5755981;Chr04:5755424-5755517;Chr04:5755175-5755423,Chr04:5753950-5753991|AltD|Chr04:5753536-5753949;Chr04:5753950-5753991;Chr04:5753536-5753992
Potri.008G198700	Chr08:13897349-13897437|IntronR|Chr08:13897438-13897995;Chr08:13897349-13897437;Chr08:13897185-13897348,Chr08:13897996-13898242|IntronR|Chr08:13898243-13898452;Chr08:13897996-13898242;Chr08:13897185-13897995,Chr08:13900672-13900806|IntronR|Chr08:13900807-13901644;Chr08:13900672-13900806;Chr08:13900142-13900671
Potri.002G109600	Chr02:8070383-8070730|IntronR|Chr02:8067399-8070382;Chr02:8070383-8070730;Chr02:8070731-8070865,Chr02:8070866-8070970|IntronR|Chr02:8070731-8070865;Chr02:8070866-8070970;Chr02:8070971-8071019,Chr02:8071020-8071164|IntronR|Chr02:8070971-8071019;Chr02:8071020-8071164;Chr02:8071165-8072328,Chr02:8071020-8071167|IntronR|Chr02:8070971-8071019;Chr02:8071020-8071167;Chr02:8071168-8072328,Chr02:8071020-8…
Potri.007G074800	Chr07:9818304-9818335|AltA|Chr07:9818225-9818303;Chr07:9818304-9818335;Chr07:9818225-9818335,Chr07:9819642-9819763|IntronR|Chr07:9819578-9819641;Chr07:9819642-9819763;Chr07:9819764-9819936,Chr07:9820203-9820324|IntronR|Chr07:9820099-9820202;Chr07:9820203-9820324;Chr07:9820325-9820463,Chr07:9819624-9819763|IntronR|Chr07:9819578-9819623;Chr07:9819624-9819763;Chr07:9819764-9819777,Chr07:9819642-9819…
Potri.006G025300	Chr06:1740777-1740871|IntronR|Chr06:1740561-1740776;Chr06:1740777-1740871;Chr06:1740872-1741066,Chr06:1740781-1740871|IntronR|Chr06:1740561-1740780;Chr06:1740781-1740871;Chr06:1740872-1741066,Chr06:1740777-1740780|AltD|Chr06:1740781-1740871;Chr06:1740777-1740780;Chr06:1740777-1740871,Chr06:1741367-1741371|AltD|Chr06:1741372-1742157;Chr06:1741367-1741371;Chr06:1741367-1742157
Potri.004G066600	Chr04:5576971-5579462|ExonS|Chr04:5579463-5579634;Chr04:5576971-5579462;Chr04:5576773-5576970
Potri.002G070000	Chr02:4808930-4809373|IntronR|Chr02:4808879-4808929;Chr02:4808930-4809373;Chr02:4809374-4809514,Chr02:4801970-4802069|ExonS|Chr02:4801648-4801968;Chr02:4801970-4802069;Chr02:4802070-4803476,Chr02:4802019-4802069|ExonS|Chr02:4801648-4802017;Chr02:4802019-4802069;Chr02:4802070-4803476,Chr02:4799521-4799578|AltA|Chr02:4798674-4799520;Chr02:4799521-4799578;Chr02:4798674-4799578,Chr02:4799521-4799617|…
Potri.001G404800	Chr01:42619383-42619467|IntronR|Chr01:42619468-42620823;Chr01:42619383-42619467;Chr01:42618731-42619382,Chr01:42618591-42618636|AltA|Chr01:42618637-42618730;Chr01:42618591-42618636;Chr01:42618591-42618730
Potri.012G024400	Chr12:2109784-2110140|AltD|Chr12:2110141-2110306;Chr12:2109784-2110140;Chr12:2109784-2110306
Potri.001G121000	Chr01:9749919-9750214|IntronR|Chr01:9750215-9750418;Chr01:9749919-9750214;Chr01:9749365-9749918,Chr01:9751658-9751680|AltD|Chr01:9751534-9751657;Chr01:9751658-9751680;Chr01:9751534-9751681
Potri.011G120900	Chr11:14615841-14615887|ExonS|Chr11:14614884-14615839;Chr11:14615841-14615887;Chr11:14615888-14616402
Potri.008G173600	Chr08:11846844-11846992|IntronR|Chr08:11846993-11848306;Chr08:11846844-11846992;Chr08:11846196-11846843,Chr08:11847483-11847575|IntronR|Chr08:11847576-11848306;Chr08:11847483-11847575;Chr08:11846196-11847482
Potri.009G009900	Chr09:1803287-1803389|AltA|Chr09:1802656-1803286;Chr09:1803287-1803389;Chr09:1802656-1803389,Chr09:1805038-1805041|AltD|Chr09:1805042-1806812;Chr09:1805038-1805041;Chr09:1805038-1806812
Potri.008G171600	Chr08:11710696-11710749|AltA|Chr08:11710236-11710695;Chr08:11710696-11710749;Chr08:11710236-11710749
Potri.017G057400	Chr17:5186919-5187847|IntronR|Chr17:5186829-5186918;Chr17:5186919-5187847;Chr17:5187848-5188259,Chr17:5184780-5184906|IntronR|Chr17:5184727-5184779;Chr17:5184780-5184906;Chr17:5184907-5184934,Chr17:5186919-5187847|IntronR|Chr17:5186829-5186918;Chr17:5186919-5187847;Chr17:5187848-5188190,Chr17:5186829-5186918|ExonS|Chr17:5186024-5186827;Chr17:5186829-5186918;Chr17:5186919-5187846,Chr17:5186829-518…
Potri.009G144500	Chr09:11443949-11443952|AltA|Chr09:11443812-11443948;Chr09:11443949-11443952;Chr09:11443812-11443952
Potri.013G099800	Chr13:10995201-10995466|IntronR|Chr13:10993996-10995200;Chr13:10995201-10995466;Chr13:10995467-10995905,Chr13:10992443-10992574|ExonS|Chr13:10991442-10992441;Chr13:10992443-10992574;Chr13:10992575-10993994,Chr13:10991325-10991346|AltA|Chr13:10991214-10991324;Chr13:10991325-10991346;Chr13:10991214-10991346,Chr13:10992443-10992531|ExonS|Chr13:10991442-10992441;Chr13:10992443-10992531;Chr13:10992532…
Potri.006G128200	Chr06:10449361-10449460|IntronR|Chr06:10449461-10449601;Chr06:10449361-10449460;Chr06:10448694-10449360
Potri.005G161900	Chr05:16578188-16578247|AltD|Chr05:16578248-16578354;Chr05:16578188-16578247;Chr05:16578188-16578354
Potri.006G276400	Chr06:27616094-27616097|AltA|Chr06:27615774-27616093;Chr06:27616094-27616097;Chr06:27615774-27616097,Chr06:27615774-27616093|IntronR|Chr06:27615594-27615773;Chr06:27615774-27616093;Chr06:27616094-27616493,Chr06:27615774-27616097|IntronR|Chr06:27615594-27615773;Chr06:27615774-27616097;Chr06:27616098-27616493,Chr06:27615222-27615361|IntronR|Chr06:27614937-27615221;Chr06:27615222-27615361;Chr06:2761…
Potri.014G140900	Chr14:10727311-10727499|IntronR|Chr14:10726982-10727310;Chr14:10727311-10727499;Chr14:10727500-10727556,Chr14:10725651-10725764|ExonS|Chr14:10725118-10725649;Chr14:10725651-10725764;Chr14:10725765-10726545,Chr14:10726709-10726725|AltA|Chr14:10726624-10726708;Chr14:10726709-10726725;Chr14:10726624-10726725,Chr14:10727938-10727944|AltA|Chr14:10727852-10727937;Chr14:10727938-10727944;Chr14:10727852-…
Potri.008G102800	Chr08:6528088-6528176|ExonS|Chr08:6528177-6528285;Chr08:6528088-6528176;Chr08:6528003-6528087,Chr08:6528286-6528375|ExonS|Chr08:6528376-6528626;Chr08:6528286-6528375;Chr08:6528003-6528285,Chr08:6526069-6526147|IntronR|Chr08:6526148-6526289;Chr08:6526069-6526147;Chr08:6525582-6526068,Chr08:6530417-6530507|IntronR|Chr08:6530508-6530554;Chr08:6530417-6530507;Chr08:6530322-6530416,Chr08:6530555-65306…
Potri.004G177800	Chr04:19578200-19578287|AltA|Chr04:19578288-19578514;Chr04:19578200-19578287;Chr04:19578200-19578514,Chr04:19579779-19579795|AltD|Chr04:19579314-19579778;Chr04:19579779-19579795;Chr04:19579314-19579796,Chr04:19578384-19578513|AltD|Chr04:19578288-19578383;Chr04:19578384-19578513;Chr04:19578288-19578514
Potri.016G025000	Chr16:1409574-1409865|IntronR|Chr16:1409866-1410193;Chr16:1409574-1409865;Chr16:1409475-1409573,Chr16:1410194-1410295|IntronR|Chr16:1410296-1410360;Chr16:1410194-1410295;Chr16:1409866-1410193
Potri.004G181800	Chr04:19840998-19841104|IntronR|Chr04:19840900-19840997;Chr04:19840998-19841104;Chr04:19841105-19841135
Potri.003G091100	Chr03:11782530-11782693|IntronR|Chr03:11782694-11782880;Chr03:11782530-11782693;Chr03:11782191-11782529,Chr03:11784807-11784891|IntronR|Chr03:11784892-11784949;Chr03:11784807-11784891;Chr03:11784789-11784806,Chr03:11784355-11784386|AltA|Chr03:11784387-11784507;Chr03:11784355-11784386;Chr03:11784355-11784507,Chr03:11787633-11787705|AltD|Chr03:11787539-11787632;Chr03:11787633-11787705;Chr03:1178753…
Potri.015G142000	Chr15:14881833-14881935|AltA|Chr15:14881653-14881832;Chr15:14881833-14881935;Chr15:14881653-14881935,Chr15:14881833-14882083|ExonS|Chr15:14881653-14881831;Chr15:14881833-14882083;Chr15:14882084-14882761,Chr15:14881327-14881488|IntronR|Chr15:14880826-14881326;Chr15:14881327-14881488;Chr15:14881489-14881652,Chr15:14880826-14881162|AltA|Chr15:14880428-14880825;Chr15:14880826-14881162;Chr15:14880428-…
Potri.011G129500	Chr11:15455570-15455572|AltA|Chr11:15455573-15455748;Chr11:15455570-15455572;Chr11:15455570-15455748
Potri.005G065100	Chr05:4691237-4692679|IntronR|Chr05:4692680-4692883;Chr05:4691237-4692679;Chr05:4691041-4691236,Chr05:4694906-4694985|IntronR|Chr05:4694986-4695030;Chr05:4694906-4694985;Chr05:4694724-4694905,Chr05:4693069-4693272|ExonS|Chr05:4693273-4694723;Chr05:4693069-4693272;Chr05:4692884-4693068
Potri.012G041700	Chr12:3753861-3754128|IntronR|Chr12:3753796-3753860;Chr12:3753861-3754128;Chr12:3754129-3754173,Chr12:3754258-3754270|AltA|Chr12:3754174-3754257;Chr12:3754258-3754270;Chr12:3754174-3754270,Chr12:3752414-3752432|AltD|Chr12:3752433-3752525;Chr12:3752414-3752432;Chr12:3752414-3752525
Potri.001G048100	Chr01:3562050-3562052|AltD|Chr01:3562053-3562197;Chr01:3562050-3562052;Chr01:3562050-3562197
Potri.001G116000	Chr01:9298073-9298125|ExonS|Chr01:9298126-9298472;Chr01:9298073-9298125;Chr01:9297808-9298072,Chr01:9298073-9298130|ExonS|Chr01:9298131-9298472;Chr01:9298073-9298130;Chr01:9297808-9298072,Chr01:9298073-9298177|ExonS|Chr01:9298178-9298472;Chr01:9298073-9298177;Chr01:9297808-9298072,Chr01:9298126-9298130|AltA|Chr01:9298131-9298472;Chr01:9298126-9298130;Chr01:9298126-9298472,Chr01:9298073-9298215|Ex…
Potri.008G036700	Chr08:2053492-2053854|IntronR|Chr08:2053855-2053911;Chr08:2053492-2053854;Chr08:2052942-2053491,Chr08:2053494-2053854|IntronR|Chr08:2053855-2053911;Chr08:2053494-2053854;Chr08:2052942-2053493,Chr08:2053492-2053493|AltA|Chr08:2053494-2053854;Chr08:2053492-2053493;Chr08:2053492-2053854,Chr08:2053494-2053854|IntronR|Chr08:2053855-2053911;Chr08:2053494-2053854;Chr08:2053422-2053493,Chr08:2053494-2053…
Potri.001G354700	Chr01:36223283-36223289|AltA|Chr01:36223149-36223282;Chr01:36223283-36223289;Chr01:36223149-36223289,Chr01:36223723-36223732|AltA|Chr01:36223642-36223722;Chr01:36223723-36223732;Chr01:36223642-36223732,Chr01:36222233-36222408|IntronR|Chr01:36222163-36222232;Chr01:36222233-36222408;Chr01:36222409-36222554,Chr01:36222405-36222408|AltA|Chr01:36222233-36222404;Chr01:36222405-36222408;Chr01:36222233-3…
Potri.002G059900	Chr02:4082004-4082013|AltA|Chr02:4081112-4082003;Chr02:4082004-4082013;Chr02:4081112-4082013
Potri.001G308600	Chr01:31228932-31228941|AltA|Chr01:31228834-31228931;Chr01:31228932-31228941;Chr01:31228834-31228941
Potri.008G078500	Chr08:4875290-4875295|AltD|Chr08:4875168-4875289;Chr08:4875290-4875295;Chr08:4875168-4875296,Chr08:4876343-4876355|AltD|Chr08:4876158-4876342;Chr08:4876343-4876355;Chr08:4876158-4876356,Chr08:4877231-4877247|AltD|Chr08:4876449-4877230;Chr08:4877231-4877247;Chr08:4876449-4877248
Potri.008G034700	Chr08:1917040-1917078|AltD|Chr08:1917079-1917156;Chr08:1917040-1917078;Chr08:1917040-1917156,Chr08:1917079-1917156|IntronR|Chr08:1916884-1917078;Chr08:1917079-1917156;Chr08:1917157-1917543,Chr08:1914858-1915007|AltA|Chr08:1914722-1914857;Chr08:1914858-1915007;Chr08:1914722-1915007,Chr08:1917040-1917156|IntronR|Chr08:1916884-1917039;Chr08:1917040-1917156;Chr08:1917157-1917543,Chr08:1915709-1915811…
Potri.007G103700	Chr07:12811156-12811212|ExonS|Chr07:12811213-12811295;Chr07:12811156-12811212;Chr07:12811050-12811155,Chr07:12811050-12811057|AltA|Chr07:12811058-12811155;Chr07:12811050-12811057;Chr07:12811050-12811155,Chr07:12813136-12813139|AltA|Chr07:12813140-12813231;Chr07:12813136-12813139;Chr07:12813136-12813231,Chr07:12811432-12811513|IntronR|Chr07:12811514-12811641;Chr07:12811432-12811513;Chr07:12811296-…
Potri.009G055400	Chr09:5889047-5889089|ExonS|Chr09:5889090-5889394;Chr09:5889047-5889089;Chr09:5888388-5889046,Chr09:5884229-5884345|IntronR|Chr09:5884346-5884414;Chr09:5884229-5884345;Chr09:5884132-5884228,Chr09:5884264-5884345|IntronR|Chr09:5884346-5884414;Chr09:5884264-5884345;Chr09:5884132-5884263,Chr09:5884229-5884263|AltA|Chr09:5884264-5884345;Chr09:5884229-5884263;Chr09:5884229-5884345,Chr09:5885103-588510…
Potri.017G069600	Chr17:7892805-7892865|ExonS|Chr17:7892866-7893177;Chr17:7892805-7892865;Chr17:7892587-7892804,Chr17:7895774-7895870|ExonS|Chr17:7895871-7896442;Chr17:7895774-7895870;Chr17:7895274-7895773,Chr17:7896443-7896445|AltD|Chr17:7895871-7896442;Chr17:7896443-7896445;Chr17:7895871-7896446,Chr17:7892392-7892415|AltA|Chr17:7892416-7892492;Chr17:7892392-7892415;Chr17:7892392-7892492,Chr17:7891572-7891606|Alt…
Potri.017G051800	Chr17:4388183-4388224|AltA|Chr17:4387747-4388182;Chr17:4388183-4388224;Chr17:4387747-4388224,Chr17:4388183-4388330|AltA|Chr17:4387747-4388182;Chr17:4388183-4388330;Chr17:4387747-4388330,Chr17:4388225-4388330|AltA|Chr17:4387747-4388224;Chr17:4388225-4388330;Chr17:4387747-4388330,Chr17:4386998-4387210|ExonS|Chr17:4386058-4386996;Chr17:4386998-4387210;Chr17:4387211-4387649
Potri.009G142900	Chr09:11341539-11341679|IntronR|Chr09:11341680-11341986;Chr09:11341539-11341679;Chr09:11340669-11341538,Chr09:11340499-11340501|AltA|Chr09:11340502-11340668;Chr09:11340499-11340501;Chr09:11340499-11340668,Chr09:11340308-11340311|AltD|Chr09:11339769-11340307;Chr09:11340308-11340311;Chr09:11339769-11340312
Potri.012G070900	Chr12:9534654-9534833|IntronR|Chr12:9534337-9534653;Chr12:9534654-9534833;Chr12:9534834-9535597,Chr12:9535195-9535306|IntronR|Chr12:9534834-9535194;Chr12:9535195-9535306;Chr12:9535307-9535624
Potri.011G002900	Chr11:192257-192350|IntronR|Chr11:192351-192589;Chr11:192257-192350;Chr11:192138-192256
Potri.010G039100	Chr10:6620155-6620566|IntronR|Chr10:6620567-6620655;Chr10:6620155-6620566;Chr10:6620065-6620154,Chr10:6620567-6620655|ExonS|Chr10:6620656-6620790;Chr10:6620567-6620655;Chr10:6620155-6620566,Chr10:6620351-6620488|ExonS|Chr10:6620489-6620566;Chr10:6620351-6620488;Chr10:6620244-6620350,Chr10:6620363-6620488|ExonS|Chr10:6620489-6620566;Chr10:6620363-6620488;Chr10:6620244-6620362,Chr10:6620567-6620618…
Potri.011G039000	Chr11:3303095-3303214|IntronR|Chr11:3303215-3303425;Chr11:3303095-3303214;Chr11:3302857-3303094,Chr11:3303708-3303711|AltA|Chr11:3303712-3303818;Chr11:3303708-3303711;Chr11:3303708-3303818
Potri.015G071400	Chr15:9601388-9601452|AltA|Chr15:9601196-9601387;Chr15:9601388-9601452;Chr15:9601196-9601452,Chr15:9602210-9602248|AltA|Chr15:9601571-9602209;Chr15:9602210-9602248;Chr15:9601571-9602248,Chr15:9601196-9601387|IntronR|Chr15:9601096-9601195;Chr15:9601196-9601387;Chr15:9601388-9601570,Chr15:9601196-9601452|IntronR|Chr15:9601096-9601195;Chr15:9601196-9601452;Chr15:9601453-9601570,Chr15:9601571-9602206…
Potri.008G132500	Chr08:8763926-8764235|IntronR|Chr08:8763793-8763925;Chr08:8763926-8764235;Chr08:8764236-8764352,Chr08:8764353-8764438|IntronR|Chr08:8764236-8764352;Chr08:8764353-8764438;Chr08:8764439-8765000
Potri.013G084800	Chr13:7931259-7931307|ExonS|Chr13:7931126-7931257;Chr13:7931259-7931307;Chr13:7931308-7931435,Chr13:7931262-7931307|ExonS|Chr13:7931126-7931260;Chr13:7931262-7931307;Chr13:7931308-7931435,Chr13:7931519-7932841|IntronR|Chr13:7931437-7931518;Chr13:7931519-7932841;Chr13:7932842-7932882,Chr13:7932883-7932986|IntronR|Chr13:7932842-7932882;Chr13:7932883-7932986;Chr13:7932987-7933220,Chr13:7932712-79328…
Potri.014G078800	Chr14:6330123-6330195|IntronR|Chr14:6330196-6330258;Chr14:6330123-6330195;Chr14:6330008-6330122,Chr14:6330949-6330956|AltA|Chr14:6330957-6331356;Chr14:6330949-6330956;Chr14:6330949-6331356,Chr14:6330949-6330980|AltA|Chr14:6330981-6331356;Chr14:6330949-6330980;Chr14:6330949-6331356,Chr14:6330957-6330980|AltA|Chr14:6330981-6331356;Chr14:6330957-6330980;Chr14:6330957-6331356,Chr14:6331595-6331608|Al…
Potri.006G243100	Chr06:25115155-25115172|AltA|Chr06:25115173-25115314;Chr06:25115155-25115172;Chr06:25115155-25115314,Chr06:25115155-25115186|AltA|Chr06:25115187-25115314;Chr06:25115155-25115186;Chr06:25115155-25115314,Chr06:25115173-25115186|AltA|Chr06:25115187-25115314;Chr06:25115173-25115186;Chr06:25115173-25115314,Chr06:25117833-25117929|IntronR|Chr06:25117930-25118446;Chr06:25117833-25117929;Chr06:25117708-2…
Potri.018G041900	Chr18:3594247-3594259|AltA|Chr18:3594078-3594246;Chr18:3594247-3594259;Chr18:3594078-3594259,Chr18:3593932-3594013|IntronR|Chr18:3593870-3593931;Chr18:3593932-3594013;Chr18:3594014-3594077,Chr18:3592379-3592455|IntronR|Chr18:3592338-3592378;Chr18:3592379-3592455;Chr18:3592456-3592525,Chr18:3592379-3592463|IntronR|Chr18:3592338-3592378;Chr18:3592379-3592463;Chr18:3592464-3592525,Chr18:3596472-3596…
Potri.001G316800	Chr01:32208358-32208361|AltD|Chr01:32208029-32208357;Chr01:32208358-32208361;Chr01:32208029-32208362,Chr01:32209130-32209132|AltA|Chr01:32209133-32209217;Chr01:32209130-32209132;Chr01:32209130-32209217
Potri.003G128500	Chr03:14865946-14865987|IntronR|Chr03:14865909-14865945;Chr03:14865946-14865987;Chr03:14865988-14866065,Chr03:14867353-14867859|IntronR|Chr03:14867210-14867352;Chr03:14867353-14867859;Chr03:14867860-14867930,Chr03:14864807-14864878|AltA|Chr03:14864597-14864806;Chr03:14864807-14864878;Chr03:14864597-14864878,Chr03:14868180-14868278|IntronR|Chr03:14868096-14868179;Chr03:14868180-14868278;Chr03:1486…
Potri.017G066000	Chr17:6503814-6503918|IntronR|Chr17:6503652-6503813;Chr17:6503814-6503918;Chr17:6503919-6504023
Potri.005G173100	Chr05:18881080-18881164|IntronR|Chr05:18881025-18881079;Chr05:18881080-18881164;Chr05:18881165-18881283,Chr05:18883747-18883823|IntronR|Chr05:18883662-18883746;Chr05:18883747-18883823;Chr05:18883824-18883943,Chr05:18883747-18883826|IntronR|Chr05:18883662-18883746;Chr05:18883747-18883826;Chr05:18883827-18883943,Chr05:18883747-18883863|IntronR|Chr05:18883662-18883746;Chr05:18883747-18883863;Chr05:1…
Potri.014G117900	Chr14:9165631-9166073|IntronR|Chr14:9166074-9167158;Chr14:9165631-9166073;Chr14:9165534-9165630,Chr14:9165635-9166073|IntronR|Chr14:9166074-9167158;Chr14:9165635-9166073;Chr14:9165534-9165634,Chr14:9165660-9166073|IntronR|Chr14:9166074-9167158;Chr14:9165660-9166073;Chr14:9165534-9165659,Chr14:9165753-9166073|IntronR|Chr14:9166074-9167158;Chr14:9165753-9166073;Chr14:9165534-9165752,Chr14:9165761-9…
Potri.006G075200	Chr06:5646758-5646762|AltA|Chr06:5645994-5646757;Chr06:5646758-5646762;Chr06:5645994-5646762,Chr06:5644673-5645993|AltD|Chr06:5645994-5646757;Chr06:5644673-5645993;Chr06:5644673-5646757
Potri.013G072000	Chr13:6020267-6020379|ExonS|Chr13:6018876-6020265;Chr13:6020267-6020379;Chr13:6020380-6021548,Chr13:6024610-6024676|AltD|Chr13:6024677-6025227;Chr13:6024610-6024676;Chr13:6024610-6025227
Potri.004G235200	Chr04:24092329-24092341|AltA|Chr04:24092232-24092328;Chr04:24092329-24092341;Chr04:24092232-24092341,Chr04:24093652-24094012|IntronR|Chr04:24093574-24093651;Chr04:24093652-24094012;Chr04:24094013-24094156
Potri.001G093000	Chr01:7329208-7329211|AltA|Chr01:7329212-7329315;Chr01:7329208-7329211;Chr01:7329208-7329315
Potri.006G060600	Chr06:4432599-4432641|AltA|Chr06:4431144-4432598;Chr06:4432599-4432641;Chr06:4431144-4432641,Chr06:4432924-4433361|IntronR|Chr06:4432599-4432923;Chr06:4432924-4433361;Chr06:4433362-4434069,Chr06:4430121-4430163|AltA|Chr06:4429554-4430120;Chr06:4430121-4430163;Chr06:4429554-4430163
Potri.001G325500	Chr01:32949084-32949093|AltD|Chr01:32948972-32949083;Chr01:32949084-32949093;Chr01:32948972-32949094
Potri.012G138600	Chr12:15326825-15326863|ExonS|Chr12:15326548-15326823;Chr12:15326825-15326863;Chr12:15326864-15327270
Potri.014G042300	Chr14:3426776-3427113|IntronR|Chr14:3427114-3427371;Chr14:3426776-3427113;Chr14:3426488-3426775
Potri.001G349300	Chr01:35582124-35582768|IntronR|Chr01:35581960-35582123;Chr01:35582124-35582768;Chr01:35582769-35582837,Chr01:35583748-35583831|IntronR|Chr01:35583608-35583747;Chr01:35583748-35583831;Chr01:35583832-35583874,Chr01:35581818-35582768|IntronR|Chr01:35581752-35581817;Chr01:35581818-35582768;Chr01:35582769-35582837,Chr01:35588727-35588728|AltD|Chr01:35588729-35589360;Chr01:35588727-35588728;Chr01:3558…
Potri.005G095200	Chr05:7116089-7116096|AltA|Chr05:7116097-7116226;Chr05:7116089-7116096;Chr05:7116089-7116226,Chr05:7116089-7116226|IntronR|Chr05:7116227-7116390;Chr05:7116089-7116226;Chr05:7115949-7116088,Chr05:7116097-7116226|IntronR|Chr05:7116227-7116390;Chr05:7116097-7116226;Chr05:7115949-7116096,Chr05:7116192-7116390|ExonS|Chr05:7116391-7116613;Chr05:7116192-7116390;Chr05:7116089-7116191,Chr05:7116227-711639…
Potri.009G025500	Chr09:3666237-3666602|IntronR|Chr09:3666603-3666815;Chr09:3666237-3666602;Chr09:3666053-3666236,Chr09:3666288-3666602|IntronR|Chr09:3666603-3666815;Chr09:3666288-3666602;Chr09:3666053-3666287,Chr09:3664065-3664095|AltA|Chr09:3664096-3664691;Chr09:3664065-3664095;Chr09:3664065-3664691,Chr09:3666237-3666287|AltA|Chr09:3666288-3666602;Chr09:3666237-3666287;Chr09:3666237-3666602,Chr09:3666288-3666599…
Potri.011G096000	Chr11:11706799-11706861|IntronR|Chr11:11706604-11706798;Chr11:11706799-11706861;Chr11:11706862-11707700,Chr11:11700931-11700977|AltD|Chr11:11700978-11701162;Chr11:11700931-11700977;Chr11:11700931-11701162,Chr11:11700931-11701035|AltD|Chr11:11701036-11701162;Chr11:11700931-11701035;Chr11:11700931-11701162,Chr11:11700978-11701035|AltD|Chr11:11701036-11701162;Chr11:11700978-11701035;Chr11:11700978-1…
Potri.006G213000	Chr06:22667597-22667709|AltD|Chr06:22667491-22667596;Chr06:22667597-22667709;Chr06:22667491-22667710,Chr06:22667491-22667710|IntronR|Chr06:22667711-22667795;Chr06:22667491-22667710;Chr06:22667255-22667490,Chr06:22667491-22667710|IntronR|Chr06:22667711-22667795;Chr06:22667491-22667710;Chr06:22667342-22667490,Chr06:22670988-22671107|ExonS|Chr06:22671108-22671315;Chr06:22670988-22671107;Chr06:226697…
Potri.002G244800	Chr02:23657230-23657360|ExonS|Chr02:23657361-23658140;Chr02:23657230-23657360;Chr02:23656892-23657229
Potri.003G162400	Chr03:17328150-17328156|AltD|Chr03:17328157-17328310;Chr03:17328150-17328156;Chr03:17328150-17328310
Potri.017G094000	Chr17:11083965-11083969|AltA|Chr17:11083970-11084473;Chr17:11083965-11083969;Chr17:11083965-11084473,Chr17:11083965-11083974|AltA|Chr17:11083975-11084473;Chr17:11083965-11083974;Chr17:11083965-11084473,Chr17:11083965-11084113|AltA|Chr17:11084114-11084473;Chr17:11083965-11084113;Chr17:11083965-11084473,Chr17:11083970-11083974|AltA|Chr17:11083975-11084473;Chr17:11083970-11083974;Chr17:11083970-1108…
Potri.004G112300	Chr04:10184916-10185056|ExonS|Chr04:10185057-10185127;Chr04:10184916-10185056;Chr04:10183674-10184915
Potri.T025400	scaffold_30:113124-113174|ExonS|scaffold_30:113051-113122;scaffold_30:113124-113174;scaffold_30:113175-113265,scaffold_30:113723-113812|ExonS|scaffold_30:113625-113721;scaffold_30:113723-113812;scaffold_30:113813-113994,scaffold_30:113051-113174|AltD|scaffold_30:113175-113266;scaffold_30:113051-113174;scaffold_30:113051-113266
Potri.006G230900	Chr06:24145583-24145739|ExonS|Chr06:24145740-24145822;Chr06:24145583-24145739;Chr06:24145473-24145582,Chr06:24147117-24147169|ExonS|Chr06:24147170-24147890;Chr06:24147117-24147169;Chr06:24146226-24147116,Chr06:24145446-24145472|AltA|Chr06:24145473-24145582;Chr06:24145446-24145472;Chr06:24145446-24145582,Chr06:24145473-24145582|IntronR|Chr06:24145583-24145739;Chr06:24145473-24145582;Chr06:24144604…
Potri.013G011200	Chr13:706257-706399|ExonS|Chr13:705247-706255;Chr13:706257-706399;Chr13:706400-707176,Chr13:708972-708977|AltA|Chr13:707761-708971;Chr13:708972-708977;Chr13:707761-708977
Potri.003G061700	Chr03:8933720-8933723|AltA|Chr03:8933334-8933719;Chr03:8933720-8933723;Chr03:8933334-8933723,Chr03:8927690-8927702|AltD|Chr03:8927703-8928036;Chr03:8927690-8927702;Chr03:8927690-8928036,Chr03:8925274-8925389|IntronR|Chr03:8925249-8925273;Chr03:8925274-8925389;Chr03:8925390-8925449
Potri.009G082000	Chr09:7778670-7778787|IntronR|Chr09:7777431-7778669;Chr09:7778670-7778787;Chr09:7778788-7779581,Chr09:7779256-7779274|AltA|Chr09:7779275-7779377;Chr09:7779256-7779274;Chr09:7779256-7779377
Potri.013G040700	Chr13:2844105-2844142|ExonS|Chr13:2843832-2844103;Chr13:2844105-2844142;Chr13:2844143-2844224,Chr13:2842669-2842690|ExonS|Chr13:2841766-2842667;Chr13:2842669-2842690;Chr13:2842691-2842766
Potri.013G013600	Chr13:879967-880064|IntronR|Chr13:880065-880112;Chr13:879967-880064;Chr13:879930-879966,Chr13:880318-880623|IntronR|Chr13:880624-880713;Chr13:880318-880623;Chr13:880219-880317,Chr13:880348-880623|IntronR|Chr13:880624-880713;Chr13:880348-880623;Chr13:880219-880347,Chr13:880318-880347|AltA|Chr13:880348-880623;Chr13:880318-880347;Chr13:880318-880623
Potri.003G198600	Chr03:20108063-20108092|AltD|Chr03:20106992-20108062;Chr03:20108063-20108092;Chr03:20106992-20108093
Potri.013G156500	Chr13:15922220-15922300|IntronR|Chr13:15922301-15922492;Chr13:15922220-15922300;Chr13:15922051-15922219
Potri.004G017200	Chr04:1147021-1147102|ExonS|Chr04:1147103-1147437;Chr04:1147021-1147102;Chr04:1145167-1147020,Chr04:1147021-1147107|ExonS|Chr04:1147108-1147437;Chr04:1147021-1147107;Chr04:1145167-1147020,Chr04:1144815-1144825|AltA|Chr04:1144826-1144908;Chr04:1144815-1144825;Chr04:1144815-1144908,Chr04:1147103-1147107|AltA|Chr04:1147108-1147437;Chr04:1147103-1147107;Chr04:1147103-1147437,Chr04:1145040-1145113|Int…
Potri.002G137400	Chr02:10195292-10195740|IntronR|Chr02:10195741-10195879;Chr02:10195292-10195740;Chr02:10195203-10195291,Chr02:10195312-10195740|IntronR|Chr02:10195741-10195879;Chr02:10195312-10195740;Chr02:10195203-10195311,Chr02:10195292-10195311|AltA|Chr02:10195312-10195740;Chr02:10195292-10195311;Chr02:10195292-10195740,Chr02:10195309-10195740|IntronR|Chr02:10195741-10195879;Chr02:10195309-10195740;Chr02:1019…
Potri.007G023400	Chr07:1765413-1765629|IntronR|Chr07:1765345-1765412;Chr07:1765413-1765629;Chr07:1765630-1765742,Chr07:1765910-1766313|IntronR|Chr07:1765836-1765909;Chr07:1765910-1766313;Chr07:1766314-1766443,Chr07:1765743-1765835|IntronR|Chr07:1765345-1765742;Chr07:1765743-1765835;Chr07:1765836-1765909
Potri.009G031900	Chr09:4223585-4223621|AltA|Chr09:4223622-4223729;Chr09:4223585-4223621;Chr09:4223585-4223729,Chr09:4223028-4223361|IntronR|Chr09:4223362-4223621;Chr09:4223028-4223361;Chr09:4222901-4223027
Potri.002G016200	Chr02:935436-935511|ExonS|Chr02:935512-935699;Chr02:935436-935511;Chr02:935288-935435,Chr02:935873-935926|AltA|Chr02:935927-936003;Chr02:935873-935926;Chr02:935873-936003,Chr02:936127-936632|AltA|Chr02:936633-936802;Chr02:936127-936632;Chr02:936127-936802,Chr02:934791-934840|AltD|Chr02:934669-934790;Chr02:934791-934840;Chr02:934669-934841,Chr02:937475-937546|ExonS|Chr02:937547-937928;Chr02:937475…
Potri.T102700	scaffold_149:10859-10957|IntronR|scaffold_149:10603-10858;scaffold_149:10859-10957;scaffold_149:10958-11962,scaffold_149:16218-16220|AltA|scaffold_149:16110-16217;scaffold_149:16218-16220;scaffold_149:16110-16220
Potri.013G018400	Chr13:1200717-1200730|AltA|Chr13:1200731-1201048;Chr13:1200717-1200730;Chr13:1200717-1201048,Chr13:1200709-1200730|AltA|Chr13:1200731-1201048;Chr13:1200709-1200730;Chr13:1200709-1201048
Potri.004G217500	Chr04:22414111-22414199|IntronR|Chr04:22414200-22414246;Chr04:22414111-22414199;Chr04:22414017-22414110,Chr04:22413927-22413947|AltA|Chr04:22413948-22414016;Chr04:22413927-22413947;Chr04:22413927-22414016
Potri.002G024100	Chr02:1464349-1464515|IntronR|Chr02:1464516-1464595;Chr02:1464349-1464515;Chr02:1463148-1464348,Chr02:1465110-1465222|IntronR|Chr02:1465223-1465327;Chr02:1465110-1465222;Chr02:1465034-1465109,Chr02:1467662-1467750|IntronR|Chr02:1467751-1467856;Chr02:1467662-1467750;Chr02:1467572-1467661,Chr02:1467662-1467760|IntronR|Chr02:1467761-1467856;Chr02:1467662-1467760;Chr02:1467572-1467661,Chr02:1465034-1…
Potri.015G145000	Chr15:15048015-15048906|IntronR|Chr15:15048907-15049135;Chr15:15048015-15048906;Chr15:15047960-15048014,Chr15:15048481-15048559|ExonS|Chr15:15048560-15048906;Chr15:15048481-15048559;Chr15:15048015-15048480,Chr15:15048015-15048906|IntronR|Chr15:15048907-15049080;Chr15:15048015-15048906;Chr15:15047960-15048014,Chr15:15048560-15048906|IntronR|Chr15:15048907-15049080;Chr15:15048560-15048906;Chr15:150…
Potri.015G124800	Chr15:13836640-13836741|IntronR|Chr15:13836742-13836883;Chr15:13836640-13836741;Chr15:13836518-13836639,Chr15:13837891-13838042|IntronR|Chr15:13838043-13838512;Chr15:13837891-13838042;Chr15:13837530-13837890,Chr15:13835529-13835551|AltA|Chr15:13835552-13836517;Chr15:13835529-13835551;Chr15:13835529-13836517
Potri.006G001800	Chr06:170678-170802|IntronR|Chr06:170599-170677;Chr06:170678-170802;Chr06:170803-171080
Potri.016G136400	Chr16:13953401-13953783|IntronR|Chr16:13952785-13953400;Chr16:13953401-13953783;Chr16:13953784-13955174
Potri.008G143700	Chr08:9665040-9665220|IntronR|Chr08:9665221-9665272;Chr08:9665040-9665220;Chr08:9664888-9665039,Chr08:9665070-9665220|IntronR|Chr08:9665221-9665272;Chr08:9665070-9665220;Chr08:9664888-9665069,Chr08:9665040-9665069|AltA|Chr08:9665070-9665220;Chr08:9665040-9665069;Chr08:9665040-9665220,Chr08:9661770-9661777|AltD|Chr08:9660579-9661769;Chr08:9661770-9661777;Chr08:9660579-9661778,Chr08:9661770-9661835…
Potri.003G194400	Chr03:19792122-19792187|ExonS|Chr03:19792188-19792980;Chr03:19792122-19792187;Chr03:19792005-19792121,Chr03:19793071-19793172|IntronR|Chr03:19793173-19793218;Chr03:19793071-19793172;Chr03:19792981-19793070
Potri.007G063600	Chr07:7996148-7996160|AltD|Chr07:7996161-7996233;Chr07:7996148-7996160;Chr07:7996148-7996233,Chr07:8000432-8000503|ExonS|Chr07:7996617-8000430;Chr07:8000432-8000503;Chr07:8000504-8000725,Chr07:7995632-7995661|AltA|Chr07:7994483-7995631;Chr07:7995632-7995661;Chr07:7994483-7995661,Chr07:7996234-7996338|AltA|Chr07:7996161-7996233;Chr07:7996234-7996338;Chr07:7996161-7996338,Chr07:8000727-8000735|AltA…
Potri.008G050700	Chr08:2995617-2995915|IntronR|Chr08:2995397-2995616;Chr08:2995617-2995915;Chr08:2995916-2996166
Potri.015G119900	Chr15:13496230-13496232|AltA|Chr15:13488417-13496229;Chr15:13496230-13496232;Chr15:13488417-13496232
Potri.006G145600	Chr06:12386005-12386093|IntronR|Chr06:12385947-12386004;Chr06:12386005-12386093;Chr06:12386094-12386194,Chr06:12387793-12387892|IntronR|Chr06:12387709-12387792;Chr06:12387793-12387892;Chr06:12387893-12388482,Chr06:12386519-12386604|IntronR|Chr06:12386423-12386518;Chr06:12386519-12386604;Chr06:12386605-12386698,Chr06:12386535-12386604|IntronR|Chr06:12386423-12386534;Chr06:12386535-12386604;Chr06:1…
Potri.010G076600	Chr10:10249812-10249950|ExonS|Chr10:10249503-10249810;Chr10:10249812-10249950;Chr10:10249951-10250602,Chr10:10249883-10249950|ExonS|Chr10:10249503-10249881;Chr10:10249883-10249950;Chr10:10249951-10250602,Chr10:10249812-10249882|AltA|Chr10:10249503-10249811;Chr10:10249812-10249882;Chr10:10249503-10249882,Chr10:10251230-10251245|AltA|Chr10:10250913-10251229;Chr10:10251230-10251245;Chr10:10250913-10…
Potri.006G083400	Chr06:6305361-6305365|AltA|Chr06:6305366-6305480;Chr06:6305361-6305365;Chr06:6305361-6305480,Chr06:6304490-6304593|IntronR|Chr06:6304594-6304698;Chr06:6304490-6304593;Chr06:6304371-6304489,Chr06:6304371-6304489|ExonS|Chr06:6304490-6304593;Chr06:6304371-6304489;Chr06:6304239-6304370,Chr06:6304791-6304973|ExonS|Chr06:6304974-6305300;Chr06:6304791-6304973;Chr06:6304699-6304790,Chr06:6304371-6304592|…
Potri.005G017000	Chr05:1373350-1373400|ExonS|Chr05:1372870-1373348;Chr05:1373350-1373400;Chr05:1373401-1373668,Chr05:1373803-1373849|AltD|Chr05:1373850-1373975;Chr05:1373803-1373849;Chr05:1373803-1373975
Potri.001G450600	Chr01:48477396-48477466|IntronR|Chr01:48477219-48477395;Chr01:48477396-48477466;Chr01:48477467-48477558,Chr01:48477751-48477828|IntronR|Chr01:48477653-48477750;Chr01:48477751-48477828;Chr01:48477829-48477984,Chr01:48478896-48478978|IntronR|Chr01:48478807-48478895;Chr01:48478896-48478978;Chr01:48478979-48479221,Chr01:48478896-48478982|IntronR|Chr01:48478807-48478895;Chr01:48478896-48478982;Chr01:4…
Potri.003G202800	Chr03:20427903-20428654|IntronR|Chr03:20428655-20428902;Chr03:20427903-20428654;Chr03:20427757-20427902,Chr03:20429990-20430636|ExonS|Chr03:20430637-20430945;Chr03:20429990-20430636;Chr03:20429658-20429989,Chr03:20429990-20430664|ExonS|Chr03:20430665-20430945;Chr03:20429990-20430664;Chr03:20429658-20429989,Chr03:20429990-20430667|ExonS|Chr03:20430668-20430945;Chr03:20429990-20430667;Chr03:2042965…
Potri.008G060600	Chr08:3656321-3656443|IntronR|Chr08:3656230-3656320;Chr08:3656321-3656443;Chr08:3656444-3656527,Chr08:3660983-3661081|IntronR|Chr08:3660866-3660982;Chr08:3660983-3661081;Chr08:3661082-3661759,Chr08:3654901-3654936|ExonS|Chr08:3654235-3654899;Chr08:3654901-3654936;Chr08:3654937-3655016,Chr08:3656230-3656320|ExonS|Chr08:3656122-3656228;Chr08:3656230-3656320;Chr08:3656321-3656442,Chr08:3659270-36593…
Potri.008G094400	Chr08:5916914-5916916|AltA|Chr08:5916795-5916913;Chr08:5916914-5916916;Chr08:5916795-5916916
Potri.003G192800	Chr03:19678031-19678235|IntronR|Chr03:19678236-19678682;Chr03:19678031-19678235;Chr03:19677896-19678030,Chr03:19678031-19678326|IntronR|Chr03:19678327-19678682;Chr03:19678031-19678326;Chr03:19677896-19678030,Chr03:19676879-19676885|AltA|Chr03:19676886-19677895;Chr03:19676879-19676885;Chr03:19676879-19677895,Chr03:19678236-19678325|AltD|Chr03:19678031-19678235;Chr03:19678236-19678325;Chr03:1967803…
Potri.009G168100	Chr09:12782693-12783077|IntronR|Chr09:12782518-12782692;Chr09:12782693-12783077;Chr09:12783078-12783251,Chr09:12781210-12781271|ExonS|Chr09:12781085-12781208;Chr09:12781210-12781271;Chr09:12781272-12781352,Chr09:12780618-12780653|AltA|Chr09:12780537-12780617;Chr09:12780618-12780653;Chr09:12780537-12780653,Chr09:12783778-12783781|AltA|Chr09:12783702-12783777;Chr09:12783778-12783781;Chr09:12783702-…
Potri.011G137200	Chr11:16054915-16055106|IntronR|Chr11:16054846-16054914;Chr11:16054915-16055106;Chr11:16055107-16055532,Chr11:16054946-16055106|IntronR|Chr11:16054846-16054945;Chr11:16054946-16055106;Chr11:16055107-16055532,Chr11:16054915-16054945|AltD|Chr11:16054946-16055106;Chr11:16054915-16054945;Chr11:16054915-16055106,Chr11:16054060-16054212|IntronR|Chr11:16053315-16054059;Chr11:16054060-16054212;Chr11:1605…
Potri.005G105500	Chr05:8068835-8068839|AltA|Chr05:8068840-8068932;Chr05:8068835-8068839;Chr05:8068835-8068932,Chr05:8069017-8069180|IntronR|Chr05:8069181-8069295;Chr05:8069017-8069180;Chr05:8068933-8069016,Chr05:8068273-8068349|ExonS|Chr05:8068350-8068399;Chr05:8068273-8068349;Chr05:8067865-8068272,Chr05:8067865-8067893|AltA|Chr05:8067894-8068399;Chr05:8067865-8067893;Chr05:8067865-8068399,Chr05:8068599-8068671|I…
Potri.005G055900	Chr05:3939848-3939851|AltA|Chr05:3939852-3939956;Chr05:3939848-3939851;Chr05:3939848-3939956,Chr05:3942714-3942815|ExonS|Chr05:3942816-3943285;Chr05:3942714-3942815;Chr05:3941681-3942713,Chr05:3940223-3940376|IntronR|Chr05:3940377-3940465;Chr05:3940223-3940376;Chr05:3940132-3940222,Chr05:3941681-3942079|IntronR|Chr05:3942080-3942815;Chr05:3941681-3942079;Chr05:3941242-3941680,Chr05:3941681-394256…
Potri.013G111500	Chr13:12490953-12491132|AltA|Chr13:12491133-12491808;Chr13:12490953-12491132;Chr13:12490953-12491808,Chr13:12491782-12491807|AltD|Chr13:12491133-12491781;Chr13:12491782-12491807;Chr13:12491133-12491808
Potri.005G108900	Chr05:8373731-8373818|IntronR|Chr05:8373568-8373730;Chr05:8373731-8373818;Chr05:8373819-8374396,Chr05:8373421-8373485|AltD|Chr05:8373486-8373567;Chr05:8373421-8373485;Chr05:8373421-8373567
Potri.010G003000	Chr10:291969-292152|IntronR|Chr10:291443-291968;Chr10:291969-292152;Chr10:292153-292426,Chr10:293359-293463|IntronR|Chr10:292633-293358;Chr10:293359-293463;Chr10:293464-293519,Chr10:294392-294395|AltA|Chr10:294253-294391;Chr10:294392-294395;Chr10:294253-294395,Chr10:294823-294836|AltA|Chr10:294686-294822;Chr10:294823-294836;Chr10:294686-294836,Chr10:290704-290711|AltD|Chr10:290712-290790;Chr10:29…
Potri.015G038700	Chr15:3479179-3479181|AltA|Chr15:3479014-3479178;Chr15:3479179-3479181;Chr15:3479014-3479181,Chr15:3480128-3480717|IntronR|Chr15:3479970-3480127;Chr15:3480128-3480717;Chr15:3480718-3480794,Chr15:3479173-3479178|AltA|Chr15:3479014-3479172;Chr15:3479173-3479178;Chr15:3479014-3479178,Chr15:3479173-3479181|AltA|Chr15:3479014-3479172;Chr15:3479173-3479181;Chr15:3479014-3479181
Potri.007G058500	Chr07:6285944-6286047|IntronR|Chr07:6285659-6285943;Chr07:6285944-6286047;Chr07:6286048-6286532,Chr07:6284898-6284903|AltA|Chr07:6284821-6284897;Chr07:6284898-6284903;Chr07:6284821-6284903,Chr07:6284898-6284924|AltA|Chr07:6284821-6284897;Chr07:6284898-6284924;Chr07:6284821-6284924,Chr07:6284904-6284924|AltA|Chr07:6284821-6284903;Chr07:6284904-6284924;Chr07:6284821-6284924,Chr07:6284821-6284897|In…
Potri.010G031900	Chr10:4855211-4855671|AltA|Chr10:4854616-4855210;Chr10:4855211-4855671;Chr10:4854616-4855671,Chr10:4855818-4855904|AltD|Chr10:4855905-4855986;Chr10:4855818-4855904;Chr10:4855818-4855986,Chr10:4856207-4856236|AltD|Chr10:4856237-4856573;Chr10:4856207-4856236;Chr10:4856207-4856573
Potri.007G019400	Chr07:1474703-1474745|ExonS|Chr07:1474746-1474947;Chr07:1474703-1474745;Chr07:1474067-1474702,Chr07:1476090-1476186|IntronR|Chr07:1476187-1476281;Chr07:1476090-1476186;Chr07:1476051-1476089,Chr07:1472416-1472497|IntronR|Chr07:1472498-1472591;Chr07:1472416-1472497;Chr07:1472363-1472415,Chr07:1471190-1471421|IntronR|Chr07:1471422-1471488;Chr07:1471190-1471421;Chr07:1471123-1471189,Chr07:1471005-147…
Potri.006G101800	Chr06:7869334-7870495|IntronR|Chr06:7869174-7869333;Chr06:7869334-7870495;Chr06:7870496-7870612,Chr06:7869334-7870535|IntronR|Chr06:7869174-7869333;Chr06:7869334-7870535;Chr06:7870536-7870612,Chr06:7871822-7871954|IntronR|Chr06:7871351-7871821;Chr06:7871822-7871954;Chr06:7871955-7872330,Chr06:7871822-7871985|IntronR|Chr06:7871351-7871821;Chr06:7871822-7871985;Chr06:7871986-7872330,Chr06:7867170-7…
Potri.001G357700	Chr01:36674917-36675035|ExonS|Chr01:36674369-36674915;Chr01:36674917-36675035;Chr01:36675036-36675220,Chr01:36665184-36665197|AltA|Chr01:36665097-36665183;Chr01:36665184-36665197;Chr01:36665097-36665197,Chr01:36671353-36671357|AltA|Chr01:36671239-36671352;Chr01:36671353-36671357;Chr01:36671239-36671357,Chr01:36675222-36675226|AltA|Chr01:36675036-36675221;Chr01:36675222-36675226;Chr01:36675036-366…
Potri.012G035900	Chr12:3214373-3214490|AltA|Chr12:3213801-3214372;Chr12:3214373-3214490;Chr12:3213801-3214490,Chr12:3209870-3209979|IntronR|Chr12:3209756-3209869;Chr12:3209870-3209979;Chr12:3209980-3210117,Chr12:3212134-3212250|ExonS|Chr12:3211927-3212132;Chr12:3212134-3212250;Chr12:3212251-3212863,Chr12:3210612-3210625|AltA|Chr12:3210533-3210611;Chr12:3210612-3210625;Chr12:3210533-3210625,Chr12:3210612-3210640|A…
Potri.005G100900	Chr05:7713954-7714089|ExonS|Chr05:7714090-7714570;Chr05:7713954-7714089;Chr05:7713857-7713953,Chr05:7712534-7712596|AltA|Chr05:7712597-7712729;Chr05:7712534-7712596;Chr05:7712534-7712729
Potri.001G118100	Chr01:9477044-9477363|IntronR|Chr01:9477364-9477524;Chr01:9477044-9477363;Chr01:9476663-9477043,Chr01:9478187-9478199|ExonS|Chr01:9478200-9478403;Chr01:9478187-9478199;Chr01:9477749-9478186,Chr01:9477749-9477751|AltA|Chr01:9477752-9478403;Chr01:9477749-9477751;Chr01:9477749-9478403,Chr01:9477525-9477610|IntronR|Chr01:9477611-9477751;Chr01:9477525-9477610;Chr01:9477364-9477524
Potri.018G092500	Chr18:12188174-12188253|ExonS|Chr18:12188254-12188417;Chr18:12188174-12188253;Chr18:12186687-12188173
Potri.009G129600	Chr09:10579174-10579278|ExonS|Chr09:10579279-10579472;Chr09:10579174-10579278;Chr09:10578602-10579173,Chr09:10579174-10579286|ExonS|Chr09:10579287-10579472;Chr09:10579174-10579286;Chr09:10578602-10579173
Potri.008G113500	Chr08:7253584-7253689|AltD|Chr08:7253690-7254270;Chr08:7253584-7253689;Chr08:7253584-7254270
Potri.009G049600	Chr09:5463234-5463341|IntronR|Chr09:5463206-5463233;Chr09:5463234-5463341;Chr09:5463342-5463569
Potri.003G070000	Chr03:9818234-9818293|AltD|Chr03:9818294-9818610;Chr03:9818234-9818293;Chr03:9818234-9818610
Potri.015G049000	Chr15:5220637-5220642|AltD|Chr15:5220643-5221212;Chr15:5220637-5220642;Chr15:5220637-5221212,Chr15:5220558-5220588|IntronR|Chr15:5220512-5220557;Chr15:5220558-5220588;Chr15:5220589-5220642,Chr15:5221311-5221433|IntronR|Chr15:5221213-5221310;Chr15:5221311-5221433;Chr15:5221434-5221740
Potri.016G001400	Chr16:71488-71752|IntronR|Chr16:71753-71832;Chr16:71488-71752;Chr16:71114-71487,Chr16:71488-71759|IntronR|Chr16:71760-71832;Chr16:71488-71759;Chr16:71114-71487,Chr16:71833-72122|IntronR|Chr16:72123-72205;Chr16:71833-72122;Chr16:71760-71832,Chr16:71753-71832|ExonS|Chr16:71833-72122;Chr16:71753-71832;Chr16:71488-71752,Chr16:71760-71832|ExonS|Chr16:71833-72122;Chr16:71760-71832;Chr16:71488-71759,Chr…
Potri.008G138400	Chr08:9232855-9232963|IntronR|Chr08:9232257-9232854;Chr08:9232855-9232963;Chr08:9232964-9233064,Chr08:9234984-9235068|IntronR|Chr08:9234470-9234983;Chr08:9234984-9235068;Chr08:9235069-9235783,Chr08:9235135-9235419|IntronR|Chr08:9234470-9235134;Chr08:9235135-9235419;Chr08:9235420-9235783,Chr08:9235143-9235419|IntronR|Chr08:9234470-9235142;Chr08:9235143-9235419;Chr08:9235420-9235783,Chr08:9235135-9…
Potri.002G220200	Chr02:20615959-20616035|IntronR|Chr02:20614768-20615958;Chr02:20615959-20616035;Chr02:20616036-20616349
Potri.001G143800	Chr01:11683277-11683454|ExonS|Chr01:11682259-11683275;Chr01:11683277-11683454;Chr01:11683455-11683868,Chr01:11684619-11684667|ExonS|Chr01:11684543-11684617;Chr01:11684619-11684667;Chr01:11684668-11684766,Chr01:11685646-11685762|ExonS|Chr01:11684907-11685644;Chr01:11685646-11685762;Chr01:11685763-11686353,Chr01:11682700-11682833|ExonS|Chr01:11682259-11682698;Chr01:11682700-11682833;Chr01:11682834-…
Potri.008G038100	Chr08:2121605-2121661|AltD|Chr08:2120991-2121604;Chr08:2121605-2121661;Chr08:2120991-2121662
Potri.006G065000	Chr06:4776974-4777042|ExonS|Chr06:4776444-4776972;Chr06:4776974-4777042;Chr06:4777043-4777446,Chr06:4773146-4773182|AltA|Chr06:4773069-4773145;Chr06:4773146-4773182;Chr06:4773069-4773182,Chr06:4774129-4774132|AltA|Chr06:4773840-4774128;Chr06:4774129-4774132;Chr06:4773840-4774132,Chr06:4771342-4771346|AltD|Chr06:4771347-4771542;Chr06:4771342-4771346;Chr06:4771342-4771542,Chr06:4772124-4772128|AltD…
Potri.005G076000	Chr05:5560226-5560964|IntronR|Chr05:5560965-5561279;Chr05:5560226-5560964;Chr05:5559564-5560225,Chr05:5561518-5561521|AltA|Chr05:5561522-5562450;Chr05:5561518-5561521;Chr05:5561518-5562450
Potri.014G041300	Chr14:3379054-3380337|IntronR|Chr14:3380338-3380371;Chr14:3379054-3380337;Chr14:3378826-3379053,Chr14:3380372-3380581|AltA|Chr14:3380582-3380713;Chr14:3380372-3380581;Chr14:3380372-3380713,Chr14:3377605-3377830|IntronR|Chr14:3377831-3377995;Chr14:3377605-3377830;Chr14:3377277-3377604,Chr14:3377996-3378102|IntronR|Chr14:3378103-3378329;Chr14:3377996-3378102;Chr14:3377831-3377995,Chr14:3378327-3378…
Potri.011G117500	Chr11:14297042-14297067|AltA|Chr11:14297068-14297570;Chr11:14297042-14297067;Chr11:14297042-14297570
Potri.016G134700	Chr16:13805835-13805978|IntronR|Chr16:13805779-13805834;Chr16:13805835-13805978;Chr16:13805979-13806042,Chr16:13803431-13803568|IntronR|Chr16:13803337-13803430;Chr16:13803431-13803568;Chr16:13803569-13803629,Chr16:13805753-13805778|AltA|Chr16:13805011-13805752;Chr16:13805753-13805778;Chr16:13805011-13805778
Potri.016G042500	Chr16:2635568-2635796|AltA|Chr16:2635450-2635567;Chr16:2635568-2635796;Chr16:2635450-2635796,Chr16:2635450-2635658|IntronR|Chr16:2635281-2635449;Chr16:2635450-2635658;Chr16:2635659-2636133,Chr16:2634700-2634719|AltA|Chr16:2634468-2634699;Chr16:2634700-2634719;Chr16:2634468-2634719
Potri.018G059400	Chr18:6365831-6366062|IntronR|Chr18:6366063-6366269;Chr18:6365831-6366062;Chr18:6365522-6365830,Chr18:6365927-6366062|IntronR|Chr18:6366063-6366269;Chr18:6365927-6366062;Chr18:6365522-6365926,Chr18:6367095-6367143|ExonS|Chr18:6367144-6367479;Chr18:6367095-6367143;Chr18:6366973-6367094,Chr18:6367758-6367843|ExonS|Chr18:6367844-6368163;Chr18:6367758-6367843;Chr18:6367680-6367757,Chr18:6365831-63659…
Potri.005G079200	Chr05:5830531-5830618|IntronR|Chr05:5830619-5830789;Chr05:5830531-5830618;Chr05:5830417-5830530,Chr05:5831665-5831748|ExonS|Chr05:5831749-5831917;Chr05:5831665-5831748;Chr05:5830790-5831664,Chr05:5830780-5830789|AltA|Chr05:5830790-5831664;Chr05:5830780-5830789;Chr05:5830780-5831664
Potri.006G133300	Chr06:10977530-10977789|IntronR|Chr06:10977339-10977529;Chr06:10977530-10977789;Chr06:10977790-10977979,Chr06:10978055-10978057|AltA|Chr06:10977980-10978054;Chr06:10978055-10978057;Chr06:10977980-10978057,Chr06:10977530-10977582|AltD|Chr06:10977583-10977789;Chr06:10977530-10977582;Chr06:10977530-10977789
Potri.002G198200	Chr02:15925084-15925155|AltA|Chr02:15924653-15925083;Chr02:15925084-15925155;Chr02:15924653-15925155,Chr02:15925358-15925360|AltA|Chr02:15925259-15925357;Chr02:15925358-15925360;Chr02:15925259-15925360,Chr02:15925358-15925363|AltA|Chr02:15925259-15925357;Chr02:15925358-15925363;Chr02:15925259-15925363,Chr02:15925361-15925363|AltA|Chr02:15925259-15925360;Chr02:15925361-15925363;Chr02:15925259-1592…
Potri.002G185400	Chr02:14500067-14500183|ExonS|Chr02:14499906-14500065;Chr02:14500067-14500183;Chr02:14500184-14503631,Chr02:14496741-14496754|AltA|Chr02:14496423-14496740;Chr02:14496741-14496754;Chr02:14496423-14496754
Potri.001G089300	Chr01:7047032-7047075|AltD|Chr01:7046562-7047031;Chr01:7047032-7047075;Chr01:7046562-7047076
Potri.019G131100	Chr19:15681973-15682053|ExonS|Chr19:15681875-15681971;Chr19:15681973-15682053;Chr19:15682054-15682240,Chr19:15681734-15681758|AltA|Chr19:15681654-15681733;Chr19:15681734-15681758;Chr19:15681654-15681758,Chr19:15681734-15681789|AltA|Chr19:15681654-15681733;Chr19:15681734-15681789;Chr19:15681654-15681789,Chr19:15681759-15681789|AltA|Chr19:15681654-15681758;Chr19:15681759-15681789;Chr19:15681654-156…
Potri.006G002100	Chr06:180979-181089|IntronR|Chr06:180759-180978;Chr06:180979-181089;Chr06:181090-181320
Potri.006G144500	Chr06:12266871-12266974|IntronR|Chr06:12266760-12266870;Chr06:12266871-12266974;Chr06:12266975-12267180,Chr06:12267591-12268075|IntronR|Chr06:12267257-12267590;Chr06:12267591-12268075;Chr06:12268076-12268650,Chr06:12266871-12266978|IntronR|Chr06:12266760-12266870;Chr06:12266871-12266978;Chr06:12266979-12267180,Chr06:12266975-12266978|AltA|Chr06:12266871-12266974;Chr06:12266975-12266978;Chr06:1226…
Potri.003G157800	Chr03:17003255-17003519|IntronR|Chr03:17003151-17003254;Chr03:17003255-17003519;Chr03:17003520-17003719,Chr03:17003255-17003571|IntronR|Chr03:17003151-17003254;Chr03:17003255-17003571;Chr03:17003572-17003719,Chr03:17003910-17003990|ExonS|Chr03:17003720-17003908;Chr03:17003910-17003990;Chr03:17003991-17004093,Chr03:17003920-17003990|ExonS|Chr03:17003720-17003918;Chr03:17003920-17003990;Chr03:17003…
Potri.004G158800	Chr04:18009068-18009153|IntronR|Chr04:18008926-18009067;Chr04:18009068-18009153;Chr04:18009154-18009519
Potri.006G182000	Chr06:19623895-19624220|IntronR|Chr06:19624221-19624431;Chr06:19623895-19624220;Chr06:19622908-19623894,Chr06:19623895-19624243|IntronR|Chr06:19624244-19624431;Chr06:19623895-19624243;Chr06:19622908-19623894,Chr06:19624058-19624220|IntronR|Chr06:19624221-19624431;Chr06:19624058-19624220;Chr06:19622904-19624057,Chr06:19626038-19626226|ExonS|Chr06:19626227-19627253;Chr06:19626038-19626226;Chr06:196…
Potri.018G151500	Chr18:16884784-16884837|ExonS|Chr18:16884838-16884911;Chr18:16884784-16884837;Chr18:16884716-16884783,Chr18:16883211-16883296|IntronR|Chr18:16883297-16883366;Chr18:16883211-16883296;Chr18:16883122-16883210,Chr18:16884716-16884783|IntronR|Chr18:16884784-16884837;Chr18:16884716-16884783;Chr18:16884635-16884715,Chr18:16883122-16883366|ExonS|Chr18:16883367-16884634;Chr18:16883122-16883366;Chr18:16882…
Potri.010G242600	Chr10:21888481-21888563|IntronR|Chr10:21888564-21888737;Chr10:21888481-21888563;Chr10:21888390-21888480,Chr10:21888738-21888825|AltA|Chr10:21888826-21888906;Chr10:21888738-21888825;Chr10:21888738-21888906,Chr10:21888762-21888825|AltA|Chr10:21888826-21888906;Chr10:21888762-21888825;Chr10:21888762-21888906,Chr10:21888738-21888906|IntronR|Chr10:21888907-21888998;Chr10:21888738-21888906;Chr10:2188856…
Potri.015G012900	Chr15:841689-841750|ExonS|Chr15:841067-841687;Chr15:841689-841750;Chr15:841751-842714,Chr15:842107-842187|ExonS|Chr15:841751-842105;Chr15:842107-842187;Chr15:842188-842714,Chr15:843369-843373|AltA|Chr15:842817-843368;Chr15:843369-843373;Chr15:842817-843373,Chr15:847208-847355|IntronR|Chr15:847099-847207;Chr15:847208-847355;Chr15:847356-847673,Chr15:840936-840989|IntronR|Chr15:840198-840935;Chr15:…
Potri.006G078300	Chr06:5934638-5934793|IntronR|Chr06:5934794-5935308;Chr06:5934638-5934793;Chr06:5934466-5934637
Potri.010G070600	Chr10:9733008-9733269|IntronR|Chr10:9733270-9733444;Chr10:9733008-9733269;Chr10:9732924-9733007,Chr10:9726747-9726749|AltA|Chr10:9726750-9729430;Chr10:9726747-9726749;Chr10:9726747-9729430,Chr10:9726223-9726749|ExonS|Chr10:9726750-9729430;Chr10:9726223-9726749;Chr10:9726075-9726222,Chr10:9732818-9732836|AltA|Chr10:9732837-9732923;Chr10:9732818-9732836;Chr10:9732818-9732923
Potri.T045200	scaffold_42:131456-131665|IntronR|scaffold_42:131131-131455;scaffold_42:131456-131665;scaffold_42:131666-131763,scaffold_42:135154-135231|IntronR|scaffold_42:132100-135153;scaffold_42:135154-135231;scaffold_42:135232-135822
Potri.006G076400	Chr06:5751642-5751975|IntronR|Chr06:5751539-5751641;Chr06:5751642-5751975;Chr06:5751976-5752371
Potri.014G139600	Chr14:10654562-10654689|AltA|Chr14:10654690-10654769;Chr14:10654562-10654689;Chr14:10654562-10654769,Chr14:10656253-10656303|AltD|Chr14:10656155-10656252;Chr14:10656253-10656303;Chr14:10656155-10656304,Chr14:10654848-10654971|IntronR|Chr14:10654972-10655260;Chr14:10654848-10654971;Chr14:10654770-10654847,Chr14:10655039-10655125|IntronR|Chr14:10655126-10655260;Chr14:10655039-10655125;Chr14:1065497…
Potri.010G142300	Chr10:15376201-15376284|ExonS|Chr10:15376072-15376199;Chr10:15376201-15376284;Chr10:15376285-15376460,Chr10:15375577-15375666|IntronR|Chr10:15375455-15375576;Chr10:15375577-15375666;Chr10:15375667-15375808,Chr10:15376745-15376990|IntronR|Chr10:15376711-15376744;Chr10:15376745-15376990;Chr10:15376991-15377058,Chr10:15375573-15375666|IntronR|Chr10:15375493-15375572;Chr10:15375573-15375666;Chr10:153…
Potri.018G025600	Chr18:2024536-2024547|AltA|Chr18:2024548-2024620;Chr18:2024536-2024547;Chr18:2024536-2024620,Chr18:2027219-2027300|ExonS|Chr18:2027301-2027437;Chr18:2027219-2027300;Chr18:2026863-2027218,Chr18:2027219-2027367|ExonS|Chr18:2027368-2027437;Chr18:2027219-2027367;Chr18:2026863-2027218
Potri.001G196100	Chr01:18317832-18318693|IntronR|Chr01:18317425-18317831;Chr01:18317832-18318693;Chr01:18318694-18319338,Chr01:18317832-18318693|IntronR|Chr01:18317424-18317831;Chr01:18317832-18318693;Chr01:18318694-18319267
Potri.001G397800	Chr01:41893896-41893906|AltD|Chr01:41893907-41894058;Chr01:41893896-41893906;Chr01:41893896-41894058
Potri.014G159800	Chr14:12538755-12538997|IntronR|Chr14:12538659-12538754;Chr14:12538755-12538997;Chr14:12538998-12539718,Chr14:12538755-12539135|IntronR|Chr14:12538659-12538754;Chr14:12538755-12539135;Chr14:12539136-12539718,Chr14:12538998-12539135|AltA|Chr14:12538755-12538997;Chr14:12538998-12539135;Chr14:12538755-12539135
Potri.002G046500	Chr02:2971947-2971976|AltD|Chr02:2971977-2972557;Chr02:2971947-2971976;Chr02:2971947-2972557
Potri.005G259000	Chr05:25797490-25797509|AltA|Chr05:25797393-25797489;Chr05:25797490-25797509;Chr05:25797393-25797509,Chr05:25796544-25796645|IntronR|Chr05:25796382-25796543;Chr05:25796544-25796645;Chr05:25796646-25796728,Chr05:25796729-25796836|IntronR|Chr05:25796382-25796728;Chr05:25796729-25796836;Chr05:25796837-25797037,Chr05:25796821-25796836|AltA|Chr05:25796729-25796820;Chr05:25796821-25796836;Chr05:2579672…
Potri.001G044000	Chr01:3181467-3181476|AltA|Chr01:3181477-3181849;Chr01:3181467-3181476;Chr01:3181467-3181849,Chr01:3180042-3180047|AltD|Chr01:3179046-3180041;Chr01:3180042-3180047;Chr01:3179046-3180048,Chr01:3177866-3177876|AltA|Chr01:3177877-3178644;Chr01:3177866-3177876;Chr01:3177866-3178644,Chr01:3181850-3181880|ExonS|Chr01:3181881-3182567;Chr01:3181850-3181880;Chr01:3181477-3181849
Potri.009G081300	Chr09:7735286-7735343|AltA|Chr09:7735344-7735442;Chr09:7735286-7735343;Chr09:7735286-7735442
Potri.006G166600	Chr06:16981526-16981535|AltA|Chr06:16981536-16981625;Chr06:16981526-16981535;Chr06:16981526-16981625,Chr06:16981526-16981625|IntronR|Chr06:16981626-16981705;Chr06:16981526-16981625;Chr06:16981390-16981525,Chr06:16981116-16981119|AltD|Chr06:16979910-16981115;Chr06:16981116-16981119;Chr06:16979910-16981120,Chr06:16981536-16981625|IntronR|Chr06:16981626-16981705;Chr06:16981536-16981625;Chr06:1698139…
Potri.006G227200	Chr06:23855564-23855637|AltD|Chr06:23854910-23855563;Chr06:23855564-23855637;Chr06:23854910-23855638,Chr06:23855564-23855869|ExonS|Chr06:23855870-23856781;Chr06:23855564-23855869;Chr06:23854910-23855563,Chr06:23855639-23855869|ExonS|Chr06:23855870-23856781;Chr06:23855639-23855869;Chr06:23854910-23855638,Chr06:23856352-23856519|ExonS|Chr06:23856520-23856781;Chr06:23856352-23856519;Chr06:23855870-2…
Potri.004G005700	Chr04:360020-360124|IntronR|Chr04:359808-360019;Chr04:360020-360124;Chr04:360125-360235,Chr04:362682-362791|ExonS|Chr04:361987-362680;Chr04:362682-362791;Chr04:362792-363046,Chr04:362726-362791|ExonS|Chr04:361987-362724;Chr04:362726-362791;Chr04:362792-363046,Chr04:362746-362791|ExonS|Chr04:361987-362744;Chr04:362746-362791;Chr04:362792-363046,Chr04:362682-362725|AltA|Chr04:361987-362681;Chr04:36…
Potri.002G001100	Chr02:84233-84241|AltA|Chr02:83621-84232;Chr02:84233-84241;Chr02:83621-84241,Chr02:81864-82029|AltD|Chr02:82030-82449;Chr02:81864-82029;Chr02:81864-82449,Chr02:83772-84034|ExonS|Chr02:83621-83770;Chr02:83772-84034;Chr02:84035-84231,Chr02:82437-82449|AltA|Chr02:81864-82436;Chr02:82437-82449;Chr02:81864-82449
Potri.002G251800	Chr02:24137629-24137636|AltA|Chr02:24137637-24137719;Chr02:24137629-24137636;Chr02:24137629-24137719,Chr02:24137038-24137225|ExonS|Chr02:24137226-24137382;Chr02:24137038-24137225;Chr02:24136715-24137037,Chr02:24137383-24137487|ExonS|Chr02:24137488-24137574;Chr02:24137383-24137487;Chr02:24136715-24137382
Potri.004G236400	Chr04:24193504-24193624|IntronR|Chr04:24193625-24194737;Chr04:24193504-24193624;Chr04:24193010-24193503
Potri.006G199100	Chr06:21431254-21431344|IntronR|Chr06:21431100-21431253;Chr06:21431254-21431344;Chr06:21431345-21431924
Potri.019G119500	Chr19:14697158-14697247|IntronR|Chr19:14697248-14697722;Chr19:14697158-14697247;Chr19:14695900-14697157
Potri.006G140500	Chr06:11796301-11796348|AltA|Chr06:11796349-11806401;Chr06:11796301-11796348;Chr06:11796301-11806401
Potri.008G168000	Chr08:11486309-11486391|IntronR|Chr08:11486122-11486308;Chr08:11486309-11486391;Chr08:11486392-11486477
Potri.007G144800	Chr07:15439849-15439851|AltA|Chr07:15439320-15439848;Chr07:15439849-15439851;Chr07:15439320-15439851
Potri.011G145300	Chr11:16538812-16538914|IntronR|Chr11:16538703-16538811;Chr11:16538812-16538914;Chr11:16538915-16539197,Chr11:16538703-16539197|ExonS|Chr11:16536948-16538701;Chr11:16538703-16539197;Chr11:16539198-16539688,Chr11:16539690-16539700|AltA|Chr11:16539198-16539689;Chr11:16539690-16539700;Chr11:16539198-16539700
Potri.001G098500	Chr01:7773048-7773053|AltA|Chr01:7773054-7773415;Chr01:7773048-7773053;Chr01:7773048-7773415,Chr01:7772627-7772747|IntronR|Chr01:7772748-7773047;Chr01:7772627-7772747;Chr01:7772543-7772626,Chr01:7774513-7774552|AltA|Chr01:7774553-7775203;Chr01:7774513-7774552;Chr01:7774513-7775203
Potri.003G069000	Chr03:9729387-9729448|ExonS|Chr03:9728041-9729385;Chr03:9729387-9729448;Chr03:9729449-9729804,Chr03:9729780-9729805|AltA|Chr03:9729449-9729779;Chr03:9729780-9729805;Chr03:9729449-9729805,Chr03:9732178-9732186|AltA|Chr03:9731981-9732177;Chr03:9732178-9732186;Chr03:9731981-9732186
Potri.004G173700	Chr04:19233645-19233647|AltA|Chr04:19233564-19233644;Chr04:19233645-19233647;Chr04:19233564-19233647,Chr04:19230855-19231354|IntronR|Chr04:19230749-19230854;Chr04:19230855-19231354;Chr04:19231355-19231469,Chr04:19233404-19233494|IntronR|Chr04:19233300-19233403;Chr04:19233404-19233494;Chr04:19233495-19233563,Chr04:19230855-19231360|IntronR|Chr04:19230749-19230854;Chr04:19230855-19231360;Chr04:1923…
Potri.003G033700	Chr03:4241713-4241992|IntronR|Chr03:4241624-4241712;Chr03:4241713-4241992;Chr03:4241993-4242062,Chr03:4236032-4236177|ExonS|Chr03:4235347-4236030;Chr03:4236032-4236177;Chr03:4236178-4236400,Chr03:4243145-4243156|AltA|Chr03:4242675-4243144;Chr03:4243145-4243156;Chr03:4242675-4243156,Chr03:4242338-4242436|IntronR|Chr03:4242257-4242337;Chr03:4242338-4242436;Chr03:4242437-4242532,Chr03:4241624-424163…
Potri.001G167100	Chr01:14044309-14044723|IntronR|Chr01:14044724-14044892;Chr01:14044309-14044723;Chr01:14043575-14044308,Chr01:14046443-14046530|IntronR|Chr01:14046531-14046707;Chr01:14046443-14046530;Chr01:14046278-14046442,Chr01:14048580-14048667|IntronR|Chr01:14048668-14049025;Chr01:14048580-14048667;Chr01:14048516-14048579,Chr01:14048691-14048908|IntronR|Chr01:14048909-14049025;Chr01:14048691-14048908;Chr01:1…
Potri.013G003500	Chr13:237984-238004|AltA|Chr13:238005-238070;Chr13:237984-238004;Chr13:237984-238070
Potri.002G110300	Chr02:8132830-8132838|AltA|Chr02:8132745-8132829;Chr02:8132830-8132838;Chr02:8132745-8132838,Chr02:8130846-8130928|IntronR|Chr02:8130724-8130845;Chr02:8130846-8130928;Chr02:8130929-8131298,Chr02:8130989-8131178|IntronR|Chr02:8130929-8130988;Chr02:8130989-8131178;Chr02:8131179-8131298,Chr02:8130989-8131186|IntronR|Chr02:8130929-8130988;Chr02:8130989-8131186;Chr02:8131187-8131298,Chr02:8133794-8133…
Potri.007G132900	Chr07:14680448-14680451|AltA|Chr07:14680452-14680574;Chr07:14680448-14680451;Chr07:14680448-14680574,Chr07:14680563-14680573|AltD|Chr07:14680452-14680562;Chr07:14680563-14680573;Chr07:14680452-14680574,Chr07:14676030-14676184|IntronR|Chr07:14676185-14676268;Chr07:14676030-14676184;Chr07:14675772-14676029,Chr07:14675955-14676184|IntronR|Chr07:14676185-14676268;Chr07:14675955-14676184;Chr07:1467577…
Potri.010G244600	Chr10:21975509-21975759|ExonS|Chr10:21974898-21975507;Chr10:21975509-21975759;Chr10:21975760-21976144,Chr10:21974518-21974617|IntronR|Chr10:21974392-21974517;Chr10:21974518-21974617;Chr10:21974618-21974897
Potri.008G191900	Chr08:13343801-13343811|AltA|Chr08:13343699-13343800;Chr08:13343801-13343811;Chr08:13343699-13343811,Chr08:13347116-13347118|AltA|Chr08:13346018-13347115;Chr08:13347116-13347118;Chr08:13346018-13347118,Chr08:13344077-13344223|IntronR|Chr08:13344003-13344076;Chr08:13344077-13344223;Chr08:13344224-13344402,Chr08:13343812-13343911|ExonS|Chr08:13343699-13343810;Chr08:13343812-13343911;Chr08:13343912-…
Potri.008G085800	Chr08:5395430-5395438|AltA|Chr08:5395439-5395566;Chr08:5395430-5395438;Chr08:5395430-5395566,Chr08:5392604-5392633|AltD|Chr08:5392486-5392603;Chr08:5392604-5392633;Chr08:5392486-5392634,Chr08:5394820-5394825|AltA|Chr08:5394826-5394934;Chr08:5394820-5394825;Chr08:5394820-5394934
Potri.002G055000	Chr02:3667540-3667543|AltA|Chr02:3667461-3667539;Chr02:3667540-3667543;Chr02:3667461-3667543,Chr02:3671609-3671633|AltA|Chr02:3671490-3671608;Chr02:3671609-3671633;Chr02:3671490-3671633,Chr02:3671866-3671868|AltA|Chr02:3671757-3671865;Chr02:3671866-3671868;Chr02:3671757-3671868,Chr02:3666597-3666709|ExonS|Chr02:3666339-3666595;Chr02:3666597-3666709;Chr02:3666710-3667222,Chr02:3669600-3669722|Exon…
Potri.002G064700	Chr02:4357108-4357352|IntronR|Chr02:4356870-4357107;Chr02:4357108-4357352;Chr02:4357353-4357579,Chr02:4354160-4354445|ExonS|Chr02:4353765-4354158;Chr02:4354160-4354445;Chr02:4354446-4354891
Potri.014G004900	Chr14:541192-541207|AltA|Chr14:541208-541542;Chr14:541192-541207;Chr14:541192-541542,Chr14:541192-541350|AltA|Chr14:541351-541542;Chr14:541192-541350;Chr14:541192-541542,Chr14:541208-541350|AltA|Chr14:541351-541542;Chr14:541208-541350;Chr14:541208-541542,Chr14:541192-541542|IntronR|Chr14:541543-541886;Chr14:541192-541542;Chr14:540811-541191,Chr14:541351-541542|IntronR|Chr14:541543-541886;Chr14:54…
Potri.010G211200	Chr10:19979079-19979190|ExonS|Chr10:19979191-19980172;Chr10:19979079-19979190;Chr10:19978356-19979078
Potri.014G189900	Chr14:17310214-17310261|AltD|Chr14:17310036-17310213;Chr14:17310214-17310261;Chr14:17310036-17310262,Chr14:17310845-17310847|AltA|Chr14:17310848-17310979;Chr14:17310845-17310847;Chr14:17310845-17310979,Chr14:17312055-17312057|AltA|Chr14:17312058-17313038;Chr14:17312055-17312057;Chr14:17312055-17313038
Potri.002G032900	Chr02:2115123-2115905|IntronR|Chr02:2115906-2116114;Chr02:2115123-2115905;Chr02:2114460-2115122,Chr02:2117736-2118002|IntronR|Chr02:2118003-2118150;Chr02:2117736-2118002;Chr02:2117695-2117735,Chr02:2115906-2116114|ExonS|Chr02:2116115-2116227;Chr02:2115906-2116114;Chr02:2115123-2115905,Chr02:2115123-2116114|AltA|Chr02:2116115-2116227;Chr02:2115123-2116114;Chr02:2115123-2116227,Chr02:2117338-211734…
Potri.001G439000	Chr01:47032159-47032208|ExonS|Chr01:47032001-47032157;Chr01:47032159-47032208;Chr01:47032209-47032313,Chr01:47032159-47032224|ExonS|Chr01:47032001-47032157;Chr01:47032159-47032224;Chr01:47032225-47032313,Chr01:47032174-47032208|ExonS|Chr01:47032001-47032172;Chr01:47032174-47032208;Chr01:47032209-47032313,Chr01:47032174-47032224|ExonS|Chr01:47032001-47032172;Chr01:47032174-47032224;Chr01:47032225-…
Potri.013G082500	Chr13:7357973-7358539|ExonS|Chr13:7358540-7359875;Chr13:7357973-7358539;Chr13:7357207-7357972,Chr13:7359731-7359770|AltD|Chr13:7358540-7359730;Chr13:7359731-7359770;Chr13:7358540-7359771
Potri.010G055500	Chr10:8538774-8539017|AltD|Chr10:8539018-8539735;Chr10:8538774-8539017;Chr10:8538774-8539735
Potri.015G076200	Chr15:10119579-10119600|AltA|Chr15:10119284-10119578;Chr15:10119579-10119600;Chr15:10119284-10119600
Potri.014G151800	Chr14:11717639-11717739|IntronR|Chr14:11717740-11717826;Chr14:11717639-11717739;Chr14:11717577-11717638,Chr14:11717827-11718677|IntronR|Chr14:11718678-11718746;Chr14:11717827-11718677;Chr14:11717740-11717826,Chr14:11718892-11719005|ExonS|Chr14:11719006-11719141;Chr14:11718892-11719005;Chr14:11718747-11718891,Chr14:11718892-11719015|ExonS|Chr14:11719016-11719141;Chr14:11718892-11719015;Chr14:11718…
Potri.008G173100	Chr08:11812995-11813046|ExonS|Chr08:11813047-11813135;Chr08:11812995-11813046;Chr08:11810250-11812994
Potri.004G198100	Chr04:21062981-21063066|IntronR|Chr04:21062884-21062980;Chr04:21062981-21063066;Chr04:21063067-21063196,Chr04:21062247-21062359|AltA|Chr04:21062118-21062246;Chr04:21062247-21062359;Chr04:21062118-21062359,Chr04:21062491-21062497|AltD|Chr04:21062498-21062585;Chr04:21062491-21062497;Chr04:21062491-21062585,Chr04:21063721-21063873|IntronR|Chr04:21063656-21063720;Chr04:21063721-21063873;Chr04:2106387…
Potri.005G111100	Chr05:8548508-8548515|AltA|Chr05:8548318-8548507;Chr05:8548508-8548515;Chr05:8548318-8548515,Chr05:8547272-8547921|IntronR|Chr05:8547047-8547271;Chr05:8547272-8547921;Chr05:8547922-8548317,Chr05:8548318-8548515|IntronR|Chr05:8547922-8548317;Chr05:8548318-8548515;Chr05:8548516-8548613,Chr05:8549376-8549743|AltA|Chr05:8548614-8549375;Chr05:8549376-8549743;Chr05:8548614-8549743,Chr05:8548318-8548507…
Potri.009G009200	Chr09:1658683-1659014|ExonS|Chr09:1659015-1659585;Chr09:1658683-1659014;Chr09:1658094-1658682,Chr09:1659764-1659890|IntronR|Chr09:1659891-1660073;Chr09:1659764-1659890;Chr09:1659586-1659763,Chr09:1657308-1657406|IntronR|Chr09:1657407-1657832;Chr09:1657308-1657406;Chr09:1656570-1657307
Potri.013G150800	Chr13:15492157-15492230|IntronR|Chr13:15491650-15492156;Chr13:15492157-15492230;Chr13:15492231-15492389,Chr13:15492157-15492233|IntronR|Chr13:15491650-15492156;Chr13:15492157-15492233;Chr13:15492234-15492389,Chr13:15492157-15492364|IntronR|Chr13:15491650-15492156;Chr13:15492157-15492364;Chr13:15492365-15492389,Chr13:15492231-15492233|AltA|Chr13:15492157-15492230;Chr13:15492231-15492233;Chr13:1549…
Potri.011G156200	Chr11:17426991-17427285|IntronR|Chr11:17427286-17427491;Chr11:17426991-17427285;Chr11:17425984-17426990,Chr11:17427492-17427607|AltA|Chr11:17427608-17427754;Chr11:17427492-17427607;Chr11:17427492-17427754
Potri.014G164100	Chr14:12976030-12976157|IntronR|Chr14:12976158-12976382;Chr14:12976030-12976157;Chr14:12975879-12976029
Potri.008G128600	Chr08:8375346-8375424|IntronR|Chr08:8375229-8375345;Chr08:8375346-8375424;Chr08:8375425-8375832
[truncated: 15,163 more rows]
