# Supplementary material for: PSDX: A Comprehensive Multi-Omics Association Database of Populus trichocarpa With a Focus on the Secondary Growth in Response to Stresses
Source: Front Plant Sci. 2021 May 20;12:655565. doi: 10.3389/fpls.2021.655565 (PMC8195342; doi:10.3389/fpls.2021.655565)
Supplement: Supplementary Table 6 — Differential alternative splicing in stem-differentiating xylem. The first column is the locus name, and the second column is the location information of the AS. [file Table_6.XLS]

## Sheet: SDX_vs_otherTissues
loucs_name	alternative splicing events
Potri.005G173200	Chr05:18887204-18887381
Potri.006G224500	Chr06:23643127-23643376
Potri.008G210000	Chr08:16053460-16054141
Potri.003G030000	Chr03:3781664-3781812
Potri.013G127300	Chr13:14002596-14002893
Potri.018G083200	Chr18:11007215-11007378
Potri.001G034400	Chr01:2491031-2491510
Potri.001G034400	Chr01:2491061-2491537
Potri.003G084100	Chr03:11158206-11158305
Potri.006G123000	Chr06:9848065-9848141
Potri.019G131400	Chr19:15708498-15709446
Potri.019G131400	Chr19:15707333-15708391
Potri.019G131400	Chr19:15707331-15708391
Potri.003G163600	Chr03:17446044-17446340
Potri.002G175000	Chr02:13370395-13370838
Potri.002G175000	Chr02:13370266-13370838
Potri.012G104500	Chr12:12866924-12867313
Potri.006G227500	Chr06:23880671-23880849
Potri.004G162600	Chr04:18369335-18369465
Potri.001G098600	Chr01:7788383-7789051
Potri.003G069500	Chr03:9777724-9778101
Potri.008G091700	Chr08:5743526-5743734
Potri.008G091700	Chr08:5744441-5745021
Potri.009G162500	Chr09:12476000-12476078
Potri.016G051900	Chr16:3329618-3329639
Potri.016G051900	Chr16:3329409-3329412
Potri.008G006000	Chr08:350166-351251
Potri.006G222200	Chr06:23474469-23474588
Potri.008G019400	Chr08:1032891-1032974
Potri.005G206300	Chr05:22091920-22092547
Potri.018G024800	Chr18:1981362-1981828
Potri.014G145200	Chr14:11087575-11087643
Potri.014G192800	Chr14:17983433-17983783
Potri.014G192800	Chr14:17983380-17983783
Potri.009G137200	Chr09:11014243-11015345
Potri.006G053400	Chr06:3876844-3877149
Potri.006G053400	Chr06:3878448-3878534
Potri.001G248100	Chr01:25797307-25797591
Potri.001G248100	Chr01:25797120-25797571
Potri.008G054500	Chr08:3216771-3216927
Potri.007G026900	Chr07:2049090-2050227
Potri.002G160500	Chr02:12100802-12100934
Potri.001G025100	Chr01:1868084-1868161
Potri.001G025100	Chr01:1868084-1868179
Potri.001G025100	Chr01:1861250-1861337
Potri.001G025100	Chr01:1863078-1863243
Potri.012G057100	Chr12:5930271-5930448
Potri.019G031500	Chr19:3557303-3557308
Potri.005G033700	Chr05:2506565-2506995
Potri.001G312900	Chr01:31882925-31883299
Potri.001G312900	Chr01:31882925-31883172
Potri.014G031000	Chr14:2579960-2580113
Potri.002G228300	Chr02:21806609-21807395
Potri.018G070200	Chr18:8912572-8913061
Potri.006G153000	Chr06:13625612-13626013
Potri.006G132400	Chr06:10882366-10882524
Potri.016G091600	Chr16:7521512-7521585
Potri.006G178700	Chr06:19238891-19239036
Potri.006G219800	Chr06:23223569-23223665
Potri.011G123700	Chr11:14871037-14871901
Potri.001G018500	Chr01:1351138-1351467
Potri.003G083300	Chr03:11084465-11085374
Potri.002G216900	Chr02:20007501-20007560
Potri.009G068600	Chr09:6805246-6805422
Potri.009G068600	Chr09:6809466-6809731
Potri.001G347100	Chr01:35312701-35313232
Potri.001G347100	Chr01:35312876-35313232
Potri.014G015600	Chr14:1519683-1519686
Potri.007G080400	Chr07:10429041-10429478
Potri.006G051300	Chr06:3701828-3701915
Potri.002G216400	Chr02:19953742-19953825
Potri.002G216400	Chr02:19953935-19954204
Potri.006G204600	Chr06:22008757-22009164
Potri.013G035500	Chr13:2374444-2374683
Potri.012G080000	Chr12:10633064-10634514
Potri.012G080000	Chr12:10633259-10634229
Potri.012G080000	Chr12:10633064-10634229
Potri.012G080000	Chr12:10633259-10634514
Potri.012G080000	Chr12:10634230-10634514
Potri.002G162000	Chr02:12242289-12242381
Potri.015G055300	Chr15:7529533-7529625
Potri.004G058700	Chr04:4711756-4711846
Potri.001G075500	Chr01:6000535-6000709
Potri.012G047200	Chr12:4364129-4364480
Potri.006G025800	Chr06:1761119-1761970
Potri.010G160700	Chr10:16645003-16645692
Potri.006G044600	Chr06:3173916-3174032
Potri.005G021000	Chr05:1615543-1615821
Potri.002G102500	Chr02:7404311-7404533
Potri.002G102500	Chr02:7404636-7404916
Potri.012G056100	Chr12:5790827-5791254
Potri.001G011800	Chr01:755939-756032
Potri.007G049300	Chr07:4692883-4693030
Potri.018G087500	Chr18:11462619-11462935
Potri.018G087500	Chr18:11463268-11463375
Potri.018G087500	Chr18:11463507-11463732
Potri.004G082200	Chr04:6777192-6777553
Potri.008G031200	Chr08:1712296-1712461
Potri.016G104400	Chr16:10361961-10362045
Potri.004G125000	Chr04:12084204-12084711
Potri.004G125000	Chr04:12084277-12084710
Potri.004G125000	Chr04:12084272-12084710
Potri.001G089500	Chr01:7053041-7053738
Potri.018G037700	Chr18:3129209-3130182
Potri.002G001300	Chr02:86742-86868
Potri.001G471200	Chr01:50262786-50263208
Potri.001G471200	Chr01:50262574-50263208
Potri.002G093400	Chr02:6685402-6685485
Potri.002G093400	Chr02:6685572-6687011
Potri.009G166000	Chr09:12664029-12664195
Potri.009G166000	Chr09:12664225-12664357
Potri.005G024700	Chr05:1833673-1833929
Potri.014G160400	Chr14:12628919-12629024
Potri.014G160400	Chr14:12627767-12628114
Potri.014G160400	Chr14:12627941-12628114
Potri.014G160400	Chr14:12627854-12628027
Potri.002G188300	Chr02:14821116-14821367
Potri.002G188300	Chr02:14819706-14820585
Potri.006G061700	Chr06:4527538-4527639
Potri.002G109800	Chr02:8101875-8101975
Potri.009G013400	Chr09:2224712-2224810
Potri.010G107900	Chr10:12744560-12744721
Potri.006G239900	Chr06:24891399-24891664
Potri.014G112900	Chr14:8829604-8830135
Potri.013G031100	Chr13:2063130-2063172
Potri.003G161600	Chr03:17273576-17273680
Potri.003G161600	Chr03:17271730-17272150
Potri.006G068400	Chr06:5119906-5120297
Potri.006G068400	Chr06:5117253-5117324
Potri.006G068400	Chr06:5120415-5120862
Potri.016G141700	Chr16:14316643-14317027
Potri.004G228400	Chr04:23326813-23326898
Potri.019G104600	Chr19:13328697-13330332
Potri.018G065900	Chr18:8333645-8333762
Potri.001G372000	Chr01:38583025-38583451
Potri.006G165600	Chr06:16824383-16824931
Potri.009G139000	Chr09:11120464-11120638
Potri.009G139000	Chr09:11120437-11120638
Potri.009G139000	Chr09:11120449-11120638
Potri.009G124800	Chr09:10379267-10379781
Potri.009G124800	Chr09:10378886-10379195
Potri.009G124800	Chr09:10378468-10378824
Potri.018G113600	Chr18:13902069-13902257
Potri.002G257800	Chr02:24647848-24648751
Potri.010G004400	Chr10:397482-397569
Potri.009G015400	Chr09:2616170-2616304
Potri.004G100700	Chr04:8750180-8752129
Potri.004G100700	Chr04:8748747-8749013
Potri.004G100700	Chr04:8750180-8751239
Potri.001G000400	Chr01:9503-9619
Potri.018G100900	Chr18:12857154-12858184
Potri.006G253100	Chr06:25841994-25842128
Potri.006G253100	Chr06:25838636-25838721
Potri.009G027300	Chr09:3832187-3832280
Potri.003G159800	Chr03:17150746-17150870
Potri.015G122500	Chr15:13637086-13637854
Potri.007G061500	Chr07:6811696-6811851
Potri.011G166700	Chr11:18279332-18279449
Potri.013G059800	Chr13:4488212-4488265
Potri.009G150600	Chr09:11865552-11865649
Potri.007G017900	Chr07:1381236-1381270
Potri.013G128300	Chr13:14061790-14061959
Potri.013G128300	Chr13:14063524-14064280
Potri.013G128300	Chr13:14061435-14061599
Potri.004G209800	Chr04:21760541-21760754
Potri.004G209800	Chr04:21760826-21760912
Potri.002G187500	Chr02:14755085-14755708
Potri.008G200100	Chr08:14035159-14035961
Potri.008G200100	Chr08:14035163-14035961
Potri.008G200100	Chr08:14034526-14034716
Potri.010G221000	Chr10:20603419-20603613
Potri.016G117600	Chr16:12313347-12313528
Potri.003G071700	Chr03:10012932-10013014
Potri.003G071700	Chr03:10012932-10013018
Potri.007G020400	Chr07:1529150-1529281
Potri.001G400000	Chr01:42182523-42182693
Potri.002G070000	Chr02:4808930-4809373
Potri.017G057400	Chr17:5186919-5187634
Potri.017G057400	Chr17:5186919-5187847
Potri.008G102800	Chr08:6528003-6528375
Potri.016G025000	Chr16:1409574-1409865
Potri.017G148800	Chr17:15484896-15485784
Potri.008G036700	Chr08:2053494-2053854
Potri.008G132500	Chr08:8764353-8764438
Potri.013G084800	Chr13:7931519-7932841
Potri.003G128500	Chr03:14867353-14867859
Potri.003G128500	Chr03:14864807-14864878
Potri.003G128500	Chr03:14865946-14865987
Potri.001G349300	Chr01:35581818-35582768
Potri.006G213000	Chr06:22667491-22667710
Potri.013G013600	Chr13:879967-880064
Potri.004G017200	Chr04:1145040-1145113
Potri.002G137400	Chr02:10195292-10195740
Potri.007G023400	Chr07:1765910-1766313
Potri.002G016200	Chr02:936127-936632
Potri.002G016200	Chr02:935436-935511
Potri.003G194400	Chr03:19793071-19793172
Potri.014G049800	Chr14:3997552-3997864
Potri.008G060600	Chr08:3656230-3656443
Potri.007G058500	Chr07:6284898-6284903
Potri.001G118100	Chr01:9477044-9477363
Potri.016G134700	Chr16:13805835-13805978
Potri.006G144500	Chr06:12267591-12268075
Potri.006G199100	Chr06:21431254-21431344
Potri.003G033700	Chr03:4242338-4242436
Potri.014G004900	Chr14:541327-541541
Potri.008G091200	Chr08:5721090-5721731
Potri.004G198100	Chr04:21063721-21063873
Potri.005G111100	Chr05:8547272-8547921
Potri.018G139300	Chr18:15891081-15891209
Potri.018G114700	Chr18:13960379-13960528
Potri.007G092500	Chr07:11953267-11953302
Potri.007G064100	Chr07:8104582-8104618
Potri.008G010400	Chr08:565841-566126
Potri.008G010400	Chr08:565034-565593
Potri.008G010400	Chr08:566698-566788
Potri.008G010400	Chr08:563779-564474
Potri.002G182500	Chr02:14276883-14277070
Potri.002G182500	Chr02:14278373-14278483
Potri.004G217200	Chr04:22399868-22399987
Potri.008G111000	Chr08:7074898-7074972
Potri.007G115400	Chr07:13681600-13681602
Potri.014G133400	Chr14:10158293-10158295
Potri.014G133400	Chr14:10158857-10159197
Potri.014G133400	Chr14:10159302-10159398
Potri.004G047300	Chr04:3621864-3621937
Potri.004G047300	Chr04:3622016-3622215
Potri.005G033800	Chr05:2517710-2517831
Potri.005G062500	Chr05:4469161-4469684
Potri.010G198000	Chr10:19068325-19068431
Potri.006G011600	Chr06:769315-769491
Potri.014G174200	Chr14:14130302-14130404
Potri.010G197600	Chr10:19044461-19044481
Potri.017G120300	Chr17:13424831-13424941
Potri.017G120300	Chr17:13424933-13425063
Potri.017G120300	Chr17:13424825-13425063
Potri.017G120300	Chr17:13424831-13425063
Potri.018G095300	Chr18:12391652-12391897
Potri.002G214000	Chr02:19452366-19452519
Potri.008G203400	Chr08:14612185-14614459
Potri.008G203400	Chr08:14615209-14615387
Potri.004G174100	Chr04:19258559-19258674
Potri.007G070700	Chr07:9274624-9274815
Potri.007G070700	Chr07:9274132-9274316
Potri.002G074500	Chr02:5148441-5149054
Potri.009G053700	Chr09:5756554-5757136
Potri.009G053700	Chr09:5756554-5757055
Potri.009G053700	Chr09:5752639-5752739
Potri.002G003100	Chr02:193652-193842
Potri.015G098400	Chr15:11781494-11781659
Potri.015G098400	Chr15:11781702-11781844
Potri.006G273700	Chr06:27441422-27441578
Potri.006G273700	Chr06:27441334-27442436
Potri.002G192500	Chr02:15351224-15351334
Potri.002G192500	Chr02:15350816-15350938
Potri.002G192500	Chr02:15351224-15351324
Potri.002G197600	Chr02:15865027-15865112
Potri.010G161400	Chr10:16674391-16674851
Potri.004G156900	Chr04:17842592-17842744
Potri.014G034800	Chr14:2865769-2866105
Potri.002G118000	Chr02:8838413-8838495
Potri.001G264400	Chr01:27288882-27289091
Potri.014G159500	Chr14:12507851-12508976
Potri.005G179600	Chr05:19588287-19588377
Potri.011G118200	Chr11:14358347-14358478
Potri.009G163400	Chr09:12515962-12515977
Potri.016G001100	Chr16:51146-51273
Potri.007G095800	Chr07:12200566-12201369
Potri.001G008500	Chr01:561332-561460
Potri.001G172400	Chr01:14609201-14609312
Potri.001G172400	Chr01:14615468-14615576
Potri.001G172400	Chr01:14610379-14610796
Potri.009G005700	Chr09:1067619-1067706
Potri.009G005700	Chr09:1067749-1067836
Potri.012G016200	Chr12:1564554-1564716
Potri.012G016200	Chr12:1564706-1564716
Potri.012G016200	Chr12:1564390-1564716
Potri.011G134200	Chr11:15859202-15859278
Potri.011G134200	Chr11:15859886-15860057
Potri.011G134200	Chr11:15859507-15859734
Potri.005G155600	Chr05:15355930-15356207
Potri.005G155600	Chr05:15355930-15356615
Potri.006G106900	Chr06:8297043-8297170
Potri.006G106900	Chr06:8296914-8297246
Potri.017G090100	Chr17:10762018-10762098
Potri.017G090100	Chr17:10762318-10762425
Potri.006G086000	Chr06:6530535-6530650
Potri.010G255000	Chr10:22528604-22528744
Potri.010G141600	Chr10:15315237-15315397
Potri.001G453200	Chr01:48825738-48825800
Potri.014G076300	Chr14:6175037-6175713
Potri.014G076300	Chr14:6174774-6174883
Potri.008G063200	Chr08:3831007-3831090
Potri.013G021400	Chr13:1426925-1426931
Potri.008G025800	Chr08:1345324-1345383
Potri.007G098700	Chr07:12487685-12487782
Potri.009G057500	Chr09:6011893-6012149
Potri.009G057500	Chr09:6013260-6013617
Potri.004G211800	Chr04:21953080-21955110
Potri.004G211800	Chr04:21953098-21955110
Potri.014G081100	Chr14:6464871-6464888
Potri.002G192900	Chr02:15395572-15395680
Potri.006G006000	Chr06:398168-398259
Potri.006G006000	Chr06:398835-398911
Potri.003G178800	Chr03:18658767-18658863
Potri.005G247600	Chr05:25124433-25124882
Potri.002G152500	Chr02:11522201-11522883
Potri.002G036000	Chr02:2311059-2311204
Potri.009G149700	Chr09:11787127-11787405
Potri.006G160500	Chr06:15179229-15180928
Potri.001G245200	Chr01:25590638-25590727
Potri.009G099400	Chr09:8846252-8846355
Potri.018G050900	Chr18:5261943-5262267
Potri.001G105900	Chr01:8428983-8429456
Potri.009G001100	Chr09:487064-487180
Potri.016G049700	Chr16:3183647-3183921
Potri.007G131300	Chr07:14582006-14582525
Potri.007G131300	Chr07:14585467-14586064
Potri.007G131300	Chr07:14585369-14586065
Potri.007G131300	Chr07:14582006-14582758
Potri.012G014000	Chr12:1366463-1367094
Potri.012G014000	Chr12:1366501-1367094
Potri.012G014000	Chr12:1366065-1366315
Potri.014G043300	Chr14:3472658-3472890
Potri.014G043300	Chr14:3472658-3472896
Potri.014G043300	Chr14:3472658-3473178
Potri.001G082000	Chr01:6470795-6470882
Potri.007G081000	Chr07:10480867-10481010
Potri.001G419300	Chr01:44391254-44391390
Potri.007G011200	Chr07:892623-892921
Potri.003G204300	Chr03:20511872-20512003
Potri.001G163700	Chr01:13696844-13697380
Potri.001G163700	Chr01:13697554-13697644
Potri.013G058300	Chr13:4376046-4376235
Potri.002G261600	Chr02:24964135-24964223
Potri.004G002700	Chr04:190981-191256
Potri.010G205700	Chr10:19649270-19649347
Potri.004G138400	Chr04:16028961-16028992
Potri.013G002100	Chr13:168923-169174
Potri.014G156800	Chr14:12228278-12228945
Potri.014G156800	Chr14:12224339-12224427
Potri.012G044300	Chr12:4017554-4017656
Potri.012G044300	Chr12:4017326-4017424
Potri.007G061100	Chr07:6660967-6661693
Potri.007G061100	Chr07:6661179-6661949
Potri.007G061100	Chr07:6660967-6661557
Potri.019G029400	Chr19:3298707-3298815
Potri.008G045200	Chr08:2598796-2599723
Potri.008G045200	Chr08:2598700-2599724
Potri.008G045200	Chr08:2598832-2599723
Potri.012G114200	Chr12:13478552-13478933
Potri.017G115400	Chr17:13065934-13065947
Potri.011G065700	Chr11:6029186-6029307
Potri.003G045300	Chr03:6070498-6070608
Potri.003G045300	Chr03:6070564-6070677
Potri.001G121400	Chr01:9811192-9811578
Potri.001G121400	Chr01:9811192-9811593
Potri.001G121400	Chr01:9815827-9815920
Potri.001G121400	Chr01:9811579-9811593
Potri.011G057400	Chr11:5057884-5058351
Potri.005G225100	Chr05:23527744-23527846
Potri.002G237700	Chr02:23049232-23049816
Potri.005G257500	Chr05:25711257-25711348
Potri.010G174800	Chr10:17531745-17531931
Potri.010G174800	Chr10:17531839-17531931
Potri.010G174800	Chr10:17531585-17531838
Potri.009G082400	Chr09:7799886-7800213
Potri.009G082400	Chr09:7801735-7802089
Potri.009G099800	Chr09:8865197-8865308
Potri.007G146300	Chr07:15521258-15521544
Potri.009G120200	Chr09:10074417-10074732
Potri.014G072300	Chr14:5838276-5838466
Potri.014G072300	Chr14:5837812-5838074
Potri.014G041700	Chr14:3400011-3401420
Potri.013G068400	Chr13:5513461-5513549
Potri.013G068400	Chr13:5513467-5513549
Potri.003G048200	Chr03:7069125-7069335
Potri.006G137500	Chr06:11415511-11416028
Potri.006G137500	Chr06:11416119-11416342
Potri.012G072600	Chr12:9810926-9811038
Potri.006G207900	Chr06:22323108-22323204
Potri.002G168900	Chr02:12797855-12798154
Potri.005G184700	Chr05:20168578-20168875
Potri.005G108100	Chr05:8251456-8251561
Potri.003G063000	Chr03:9110311-9110448
Potri.010G026800	Chr10:3767086-3767928
Potri.016G003500	Chr16:172085-172215
Potri.018G105300	Chr18:13216043-13216136
Potri.006G278700	Chr06:27737941-27738851
Potri.006G221900	Chr06:23454818-23454897
Potri.006G221900	Chr06:23454236-23454682
Potri.006G221900	Chr06:23454792-23454817
Potri.006G221900	Chr06:23454236-23454570
Potri.006G221900	Chr06:23454792-23454897
Potri.006G000600	Chr06:54733-54840
Potri.015G017500	Chr15:1274607-1274749
Potri.001G454300	Chr01:48884512-48884658
Potri.010G076100	Chr10:10216437-10216816
Potri.012G076700	Chr12:10207475-10207582
Potri.002G066000	Chr02:4474451-4475108
Potri.002G069200	Chr02:4731622-4731698
Potri.002G069200	Chr02:4729130-4729173
Potri.012G133600	Chr12:15068804-15069350
Potri.012G133600	Chr12:15069015-15069350
Potri.005G176500	Chr05:19249968-19250109
Potri.003G082700	Chr03:11035875-11035990
Potri.012G036200	Chr12:3242221-3242341
Potri.009G090000	Chr09:8294650-8294694
Potri.015G009200	Chr15:601985-602166
Potri.012G041800	Chr12:3757817-3758016
Potri.008G063800	Chr08:3867418-3867637
Potri.005G023000	Chr05:1746405-1746762
Potri.005G023000	Chr05:1746405-1746765
Potri.005G032800	Chr05:2467232-2467361
Potri.008G040100	Chr08:2273032-2273196
Potri.013G161600	Chr13:16303098-16303332
Potri.008G069400	Chr08:4260427-4262407
Potri.014G070900	Chr14:5754889-5755291
Potri.001G359500	Chr01:36987974-36988175
Potri.016G066600	Chr16:4729772-4730247
Potri.002G105100	Chr02:7638728-7638747
Potri.002G105100	Chr02:7638728-7638828
Potri.002G105100	Chr02:7638728-7638832
Potri.002G105100	Chr02:7638829-7638831
Potri.016G090700	Chr16:7438680-7438799
Potri.003G018800	Chr03:2264677-2265091
Potri.005G005800	Chr05:332539-332586
Potri.015G004600	Chr15:302947-303206
Potri.005G094300	Chr05:7053931-7054253
Potri.017G071300	Chr17:8196316-8196329
Potri.005G120700	Chr05:9401758-9401886
Potri.008G107300	Chr08:6808056-6808982
Potri.014G069100	Chr14:5604183-5604795
Potri.016G075700	Chr16:5703387-5703506
Potri.006G069700	Chr06:5222801-5222958
Potri.007G052000	Chr07:5169823-5169945
Potri.002G240100	Chr02:23268413-23268551
Potri.011G165100	Chr11:18182847-18183332
Potri.001G244100	Chr01:25507456-25507566
Potri.004G059000	Chr04:4750649-4750656
Potri.004G059000	Chr04:4750649-4750748
Potri.004G059000	Chr04:4750657-4750748
Potri.003G119200	Chr03:14198952-14199178
Potri.003G119200	Chr03:14199231-14199431
Potri.012G064200	Chr12:8012666-8012864
Potri.016G041600	Chr16:2577208-2577329
Potri.005G051600	Chr05:3695471-3696503
Potri.011G052400	Chr11:4490360-4490609
Potri.018G009400	Chr18:661218-661466
Potri.012G111200	Chr12:13306339-13306423
Potri.001G344100	Chr01:34949281-34949309
Potri.004G149100	Chr04:17194863-17194997
Potri.008G065600	Chr08:3974450-3974560
Potri.008G065600	Chr08:3974589-3975076
Potri.008G065600	Chr08:3974702-3974817
Potri.004G225700	Chr04:23156923-23157570
Potri.004G225700	Chr04:23156923-23157793
Potri.018G101600	Chr18:12915252-12915537
Potri.006G004400	Chr06:319440-319456
Potri.006G004400	Chr06:320149-320234
Potri.006G004400	Chr06:319213-319457
Potri.006G004400	Chr06:319544-319876
Potri.015G097700	Chr15:11745808-11746037
Potri.001G080200	Chr01:6357107-6357196
Potri.007G005100	Chr07:378060-378068
Potri.007G005100	Chr07:378060-378066
Potri.005G233000	Chr05:24116068-24116213
Potri.003G193800	Chr03:19749959-19750116
Potri.006G086400	Chr06:6575510-6576695
Potri.017G018400	Chr17:1535557-1535950
Potri.008G063600	Chr08:3855967-3856064
Potri.006G224000	Chr06:23596700-23596843
Potri.019G074400	Chr19:10888722-10889996
Potri.010G117900	Chr10:13545788-13545872
Potri.002G157000	Chr02:11801957-11802160
Potri.008G201600	Chr08:14200412-14200429
Potri.008G201600	Chr08:14202003-14203231
Potri.005G209900	Chr05:22364588-22365077
Potri.017G032200	Chr17:2792725-2793990
Potri.004G068500	Chr04:5685812-5685962
Potri.004G068500	Chr04:5685312-5685602
Potri.018G105900	Chr18:13271392-13271493
Potri.005G124300	Chr05:9711485-9712647
Potri.005G124300	Chr05:9713028-9713241
Potri.005G124300	Chr05:9712712-9712792
Potri.013G062400	Chr13:4735668-4735706
Potri.013G062400	Chr13:4735906-4736052
Potri.003G084200	Chr03:11181196-11181946
Potri.014G101800	Chr14:7954351-7954792
Potri.002G195700	Chr02:15669467-15669891
Potri.005G231700	Chr05:24021370-24021448
Potri.010G095900	Chr10:11831918-11832030
Potri.005G078700	Chr05:5799102-5799434
Potri.005G078700	Chr05:5801545-5801681
Potri.008G139700	Chr08:9324196-9324426
Potri.008G139700	Chr08:9327962-9328011
Potri.014G118000	Chr14:9170617-9170744
Potri.013G125500	Chr13:13841630-13842204
Potri.001G375900	Chr01:39125619-39125627
Potri.012G105300	Chr12:12929479-12929605
Potri.010G170000	Chr10:17183303-17183411
Potri.009G080000	Chr09:7652222-7652325
Potri.009G080000	Chr09:7652469-7652550
Potri.015G062300	Chr15:8536168-8536282
Potri.010G203200	Chr10:19473263-19473382
Potri.001G418600	Chr01:44344742-44344859
Potri.001G099200	Chr01:7831987-7832895
Potri.005G110600	Chr05:8519742-8519982
Potri.011G157500	Chr11:17501693-17501942
Potri.011G157500	Chr11:17501507-17501942
Potri.006G101900	Chr06:7873541-7873591
Potri.018G143900	Chr18:16349810-16349901
Potri.005G207900	Chr05:22210214-22211578
Potri.005G207900	Chr05:22210249-22211578
Potri.005G207900	Chr05:22210116-22211578
Potri.005G207900	Chr05:22210116-22210248
Potri.005G173800	Chr05:18939795-18940347
Potri.016G084000	Chr16:6553819-6553963
Potri.004G078000	Chr04:6451329-6451332
Potri.014G083300	Chr14:6569165-6569310
Potri.010G149400	Chr10:15803511-15804137
Potri.017G129100	Chr17:14028149-14028836
Potri.017G129100	Chr17:14026849-14027748
Potri.017G129100	Chr17:14030228-14030452
Potri.007G116700	Chr07:13739846-13739911
Potri.001G119100	Chr01:9563012-9563015
Potri.010G038700	Chr10:6564827-6564890
Potri.007G052500	Chr07:5260114-5260196
Potri.007G052500	Chr07:5261903-5262669
Potri.007G052500	Chr07:5260379-5260815
Potri.017G001200	Chr17:67050-67556
Potri.003G100300	Chr03:12621454-12621606
Potri.001G352300	Chr01:35980729-35980954
Potri.001G293100	Chr01:29829043-29829181
Potri.002G000100	Chr02:4598-4686
Potri.002G238200	Chr02:23113156-23113355
Potri.019G118500	Chr19:14609709-14610363
Potri.004G207400	Chr04:21617387-21617465
Potri.003G051300	Chr03:7543559-7543761
Potri.003G051300	Chr03:7543824-7544159
Potri.009G147000	Chr09:11598808-11598908
Potri.011G077900	Chr11:7712005-7712191
Potri.010G226000	Chr10:20923686-20924455
Potri.001G266000	Chr01:27392414-27393285
Potri.019G002100	Chr19:259273-259428
Potri.003G045700	Chr03:6136143-6136241
Potri.003G045700	Chr03:6135695-6136005
Potri.005G054600	Chr05:3884257-3884319
Potri.006G011700	Chr06:773656-773814
Potri.011G057800	Chr11:5103698-5104007
Potri.011G057800	Chr11:5106892-5106895
Potri.012G125200	Chr12:14388098-14388164
Potri.003G221200	Chr03:21623596-21624059
Potri.004G175200	Chr04:19369029-19369342
Potri.T059600	scaffold_61:44329-44426
Potri.006G003800	Chr06:287290-287339
Potri.001G171800	Chr01:14555224-14555237
Potri.004G207300	Chr04:21616778-21616782
Potri.010G201100	Chr10:19276504-19277246
Potri.010G163200	Chr10:16799105-16799708
Potri.010G145000	Chr10:15536606-15536698
Potri.010G145000	Chr10:15536598-15536605
Potri.002G193000	Chr02:15399205-15399478
Potri.017G032900	Chr17:2840128-2840330
Potri.010G015200	Chr10:1913349-1913484
Potri.001G311000	Chr01:31454092-31454610
Potri.001G383000	Chr01:39847130-39847212
Potri.011G068600	Chr11:6423658-6423763
Potri.011G068600	Chr11:6423650-6423939
Potri.010G003800	Chr10:338114-338259
Potri.015G105700	Chr15:12375215-12375280
Potri.003G218600	Chr03:21456094-21456523
Potri.003G218600	Chr03:21453897-21454281
Potri.001G066400	Chr01:5264265-5264373
Potri.010G184500	Chr10:18161145-18161254
Potri.013G105900	Chr13:11951363-11951458
Potri.001G186100	Chr01:16405809-16406115
Potri.001G186100	Chr01:16405815-16406115
Potri.001G030900	Chr01:2278850-2278972
Potri.001G392200	Chr01:41090959-41091548
Potri.001G392200	Chr01:41091549-41091551
Potri.001G392200	Chr01:41090959-41091551
Potri.006G192900	Chr06:20731293-20731385
Potri.004G074300	Chr04:6197179-6197898
Potri.004G074300	Chr04:6196529-6196691
Potri.003G131200	Chr03:15058650-15058745
Potri.003G131200	Chr03:15058960-15059039
Potri.013G161500	Chr13:16300415-16300578
Potri.013G161500	Chr13:16300521-16300578
Potri.013G161500	Chr13:16300517-16300578
Potri.003G141900	Chr03:15861843-15861976
Potri.003G141900	Chr03:15862983-15863102
Potri.003G120600	Chr03:14308645-14309079
Potri.003G038400	Chr03:5055094-5055575
Potri.001G449100	Chr01:48338261-48339011
Potri.003G015300	Chr03:1932416-1932745
Potri.012G065000	Chr12:8383429-8383836
Potri.003G118400	Chr03:14152279-14152399
Potri.014G193300	Chr14:18049664-18049747
Potri.007G015300	Chr07:1142384-1142511
Potri.009G041700	Chr09:4869965-4870109
Potri.010G004100	Chr10:365524-365619
Potri.013G105200	Chr13:11896047-11896088
Potri.013G126900	Chr13:13934520-13935343
Potri.009G085400	Chr09:8007610-8007967
Potri.018G022700	Chr18:1818364-1818457
Potri.001G076500	Chr01:6071428-6071526
Potri.004G047100	Chr04:3598267-3598332
Potri.004G047100	Chr04:3598333-3598618
Potri.004G047100	Chr04:3598134-3598266
Potri.001G392500	Chr01:41108909-41109214
Potri.010G046800	Chr10:7812784-7812879
Potri.010G046800	Chr10:7812609-7812713
Potri.001G470300	Chr01:50215072-50216223
Potri.014G134100	Chr14:10212956-10213401
Potri.013G015500	Chr13:982077-983982
Potri.013G015500	Chr13:982077-983591
Potri.006G265600	Chr06:26805648-26806161
Potri.005G249700	Chr05:25263906-25264455
Potri.016G057100	Chr16:3833340-3833569
Potri.012G124500	Chr12:14351374-14352645
Potri.012G124500	Chr12:14351264-14351339
Potri.018G113100	Chr18:13861809-13862184
Potri.018G113100	Chr18:13865976-13867414
Potri.018G113100	Chr18:13859595-13860109
Potri.003G046200	Chr03:6282663-6282772
Potri.006G194900	Chr06:21010782-21012453
Potri.014G162800	Chr14:12841195-12841324
Potri.012G063500	Chr12:7533249-7533933
Potri.005G005400	Chr05:310523-310849
Potri.011G130000	Chr11:15554852-15555361
Potri.012G002600	Chr12:229483-229597
Potri.019G055800	Chr19:8694586-8694726
Potri.019G055800	Chr19:8695961-8696376
Potri.002G234600	Chr02:22828095-22828166
Potri.001G275400	Chr01:28186267-28186384
Potri.006G231000	Chr06:24161552-24161681
Potri.006G231000	Chr06:24161555-24161681
Potri.017G007000	Chr17:488763-489151
Potri.002G168100	Chr02:12693603-12693878
Potri.004G152900	Chr04:17465508-17465677
Potri.015G134700	Chr15:14436507-14436639
Potri.008G093400	Chr08:5853393-5853482
Potri.008G063300	Chr08:3831940-3832102
Potri.001G211000	Chr01:21149700-21150655
Potri.001G211000	Chr01:21149700-21150776
Potri.001G211000	Chr01:21150999-21152795
Potri.001G352800	Chr01:36086474-36086571
Potri.003G095300	Chr03:12203360-12203474
Potri.009G038300	Chr09:4672344-4672464
Potri.009G038300	Chr09:4672541-4672628
Potri.002G254700	Chr02:24415598-24415715
Potri.002G113400	Chr02:8477005-8477136
Potri.008G195300	Chr08:13635804-13635823
Potri.008G195300	Chr08:13628447-13628833
Potri.012G094600	Chr12:12110499-12110598
Potri.001G162200	Chr01:13540678-13540729
Potri.008G074900	Chr08:4672655-4672733
Potri.014G079800	Chr14:6377359-6377444
Potri.009G119200	Chr09:9995509-9995698
Potri.005G260400	Chr05:25880011-25880091
Potri.005G260400	Chr05:25880173-25880273
Potri.009G081600	Chr09:7756096-7756838
Potri.009G081600	Chr09:7755938-7756059
Potri.003G146200	Chr03:16194837-16194839
Potri.003G146200	Chr03:16194837-16195022
Potri.002G055300	Chr02:3692685-3692965
Potri.011G156100	Chr11:17415558-17415625
Potri.010G002000	Chr10:225812-226361
Potri.005G004900	Chr05:288615-288617
Potri.001G316400	Chr01:32180143-32180405
Potri.011G064700	Chr11:5921250-5921377
Potri.008G072700	Chr08:4497168-4497349
Potri.008G072700	Chr08:4496631-4496740
Potri.006G213400	Chr06:22693263-22693623
Potri.006G213400	Chr06:22693722-22693810
Potri.006G213400	Chr06:22691861-22692355
Potri.001G043000	Chr01:3127230-3128072
Potri.001G043000	Chr01:3129122-3129232
Potri.013G127200	Chr13:13988162-13988957
Potri.013G127200	Chr13:13988810-13988957
Potri.015G103500	Chr15:12165336-12165869
Potri.001G013800	Chr01:941728-942130
Potri.001G013800	Chr01:941728-942139
Potri.018G092100	Chr18:12162137-12162230
Potri.018G092100	Chr18:12160749-12160844
Potri.018G092100	Chr18:12162582-12163000
Potri.001G309500	Chr01:31300695-31301605
Potri.001G073400	Chr01:5823383-5823945
Potri.010G040100	Chr10:6773124-6773127
Potri.002G144800	Chr02:10775240-10775367
Potri.002G086600	Chr02:6109951-6109991
Potri.008G147700	Chr08:9943708-9943800
Potri.013G110000	Chr13:12331289-12331456
Potri.009G128700	Chr09:10542326-10542478
Potri.001G197400	Chr01:19013384-19013476
Potri.001G197400	Chr01:19013558-19013746
Potri.001G197400	Chr01:19012284-19012449
Potri.007G044400	Chr07:3874011-3874118
Potri.006G139800	Chr06:11712541-11713002
Potri.015G077300	Chr15:10229653-10230023
Potri.008G084500	Chr08:5305298-5305670
Potri.007G010900	Chr07:859756-860319
Potri.004G048900	Chr04:3783135-3783582
Potri.004G048900	Chr04:3784135-3784138
Potri.004G048900	Chr04:3782362-3782460
Potri.005G123600	Chr05:9627698-9629491
Potri.001G179200	Chr01:15449419-15449494
Potri.001G179200	Chr01:15448806-15449495
Potri.001G179200	Chr01:15448806-15449418
Potri.013G103400	Chr13:11695989-11696127
Potri.013G073200	Chr13:6158575-6159186
Potri.002G162600	Chr02:12279784-12280045
Potri.002G162600	Chr02:12279725-12280044
Potri.015G135800	Chr15:14573443-14573778
Potri.002G245600	Chr02:23706438-23706526
Potri.001G191400	Chr01:17310975-17310979
Potri.002G057900	Chr02:3906454-3906995
Potri.008G088300	Chr08:5540405-5540536
Potri.012G087100	Chr12:11407434-11407755
Potri.009G160100	Chr09:12362661-12362913
Potri.009G160100	Chr09:12362661-12362819
Potri.001G119500	Chr01:9580729-9580812
Potri.001G209100	Chr01:20981208-20982917
Potri.014G049300	Chr14:3963503-3963592
Potri.014G049300	Chr14:3965745-3966227
Potri.014G049300	Chr14:3965590-3965687
Potri.014G049300	Chr14:3963499-3963592
Potri.010G124000	Chr10:14038586-14038984
Potri.006G241500	Chr06:25025978-25026120
Potri.010G108200	Chr10:12781328-12781679
Potri.010G108200	Chr10:12781430-12781679
Potri.006G178600	Chr06:19236901-19236983
Potri.004G013200	Chr04:833687-834515
Potri.006G224800	Chr06:23654586-23656154
Potri.010G120200	Chr10:13712302-13712400
Potri.002G113300	Chr02:8467176-8467301
Potri.019G101900	Chr19:13104693-13105053
Potri.019G101900	Chr19:13105361-13105535
Potri.001G004000	Chr01:247557-247781
Potri.007G121600	Chr07:14011076-14011165
Potri.002G105600	Chr02:7697342-7697581
Potri.002G105600	Chr02:7697705-7697707
Potri.005G068400	Chr05:4911656-4912443
Potri.015G094600	Chr15:11582642-11583141
Potri.005G112900	Chr05:8656128-8656222
Potri.005G112900	Chr05:8656458-8656566
Potri.002G169900	Chr02:12913167-12913684
Potri.014G035800	Chr14:2936477-2936526
Potri.014G035800	Chr14:2932998-2933085
Potri.002G098000	Chr02:7051526-7052414
Potri.019G025600	Chr19:2919528-2920027
Potri.019G025600	Chr19:2926947-2927047
Potri.019G053000	Chr19:8091327-8091808
Potri.019G053000	Chr19:8089749-8090002
Potri.009G115400	Chr09:9760712-9761191
Potri.013G154900	Chr13:15793034-15793591
Potri.006G153800	Chr06:13728974-13729272
Potri.010G126300	Chr10:14236222-14236598
Potri.002G044100	Chr02:2808291-2808445
Potri.008G073300	Chr08:4550962-4551396
Potri.019G006300	Chr19:742067-742219
Potri.015G025700	Chr15:2009821-2009972
Potri.008G023900	Chr08:1240933-1241296
Potri.010G199600	Chr10:19181499-19181767
Potri.001G222600	Chr01:23069303-23069859
Potri.001G222600	Chr01:23068704-23069860
Potri.013G031700	Chr13:2100549-2100651
Potri.010G157400	Chr10:16421265-16421387
Potri.005G172600	Chr05:18801814-18801895
Potri.005G020400	Chr05:1588196-1588345
Potri.011G107900	Chr11:13109343-13109729
Potri.006G123500	Chr06:9894810-9894812
Potri.010G004200	Chr10:387035-387037
Potri.003G222200	Chr03:21662620-21662697
Potri.003G222200	Chr03:21662976-21663211
Potri.005G024400	Chr05:1820630-1820745
Potri.014G076600	Chr14:6196622-6197051
Potri.014G076600	Chr14:6196785-6197051
Potri.014G076600	Chr14:6198155-6198249
Potri.010G215500	Chr10:20265550-20265665
Potri.015G040200	Chr15:3698264-3699642
Potri.006G146500	Chr06:12512478-12512721
Potri.018G089700	Chr18:11827214-11827303
Potri.002G094100	Chr02:6745623-6746938
Potri.007G044300	Chr07:3858685-3858873
Potri.008G136600	Chr08:9103680-9103821
Potri.008G136600	Chr08:9103573-9103822
Potri.008G136600	Chr08:9104247-9104332
Potri.008G136600	Chr08:9104243-9104332
Potri.001G378000	Chr01:39360660-39361022
Potri.014G037100	Chr14:3016108-3016267
Potri.013G031000	Chr13:2057398-2057504
Potri.013G031000	Chr13:2056300-2056418
Potri.007G004600	Chr07:345037-345838
Potri.003G183600	Chr03:18985371-18985464
Potri.009G047300	Chr09:5275739-5275822
Potri.009G047300	Chr09:5275663-5275953
Potri.014G179100	Chr14:14714874-14714953
Potri.007G112400	Chr07:13478306-13478451
Potri.008G117800	Chr08:7581465-7581909
Potri.002G025200	Chr02:1588913-1589483
Potri.008G022900	Chr08:1183605-1183997
Potri.014G076400	Chr14:6182107-6182239
Potri.014G076400	Chr14:6182107-6182239
Potri.014G076400	Chr14:6181380-6181394
Potri.010G138300	Chr10:15100679-15101009
Potri.014G130100	Chr14:9925947-9926344
Potri.006G197000	Chr06:21259643-21259974
Potri.006G197000	Chr06:21260313-21260748
Potri.006G197000	Chr06:21260541-21260749
Potri.006G197000	Chr06:21260313-21260540
Potri.006G197000	Chr06:21260140-21260540
Potri.010G162500	Chr10:16743197-16743474
Potri.019G050500	Chr19:7576837-7577287
Potri.019G050500	Chr19:7576837-7577737
Potri.015G071500	Chr15:9610223-9610342
Potri.015G071500	Chr15:9610079-9610174
Potri.007G124400	Chr07:14177141-14177345
Potri.006G116500	Chr06:9151044-9151378
Potri.001G342600	Chr01:34778614-34778683
Potri.014G093900	Chr14:7323086-7323491
Potri.003G046600	Chr03:6353320-6353422
Potri.003G046600	Chr03:6354749-6355279
Potri.004G101700	Chr04:8916738-8917309
Potri.004G215500	Chr04:22254184-22254264
Potri.010G155400	Chr10:16279832-16279865
Potri.014G049900	Chr14:3999657-3999839
Potri.016G129900	Chr16:13231620-13231874
Potri.005G141100	Chr05:11899585-11899674
Potri.005G141100	Chr05:11899828-11900494
Potri.005G141100	Chr05:11901282-11901423
Potri.002G003700	Chr02:220105-220440
Potri.011G126200	Chr11:15131104-15131203
Potri.011G126200	Chr11:15131016-15131103
Potri.005G227300	Chr05:23713575-23713593
Potri.008G158800	Chr08:10771486-10771575
Potri.001G472800	Chr01:50403791-50403889
Potri.001G472800	Chr01:50407566-50408231
Potri.003G173300	Chr03:18262069-18262345
Potri.003G087800	Chr03:11540514-11541127
Potri.010G176100	Chr10:17609717-17610039
Potri.010G089900	Chr10:11369408-11369596
Potri.010G148500	Chr10:15768541-15768610
Potri.006G057400	Chr06:4188437-4188770
Potri.007G063100	Chr07:7823805-7824587
Potri.003G192900	Chr03:19680015-19680017
Potri.005G105600	Chr05:8083675-8084515
Potri.001G208200	Chr01:20869475-20869680
Potri.001G122400	Chr01:9900878-9901207
Potri.016G062500	Chr16:4392788-4393240
Potri.016G062500	Chr16:4392614-4393011
Potri.004G160800	Chr04:18128195-18128361
Potri.010G204000	Chr10:19542268-19542376
Potri.006G027300	Chr06:1836552-1836638
Potri.002G055700	Chr02:3732517-3732704
Potri.014G069800	Chr14:5655404-5655496
Potri.014G069800	Chr14:5655640-5655715
Potri.017G055800	Chr17:4973474-4973744
Potri.011G001000	Chr11:67510-68205
Potri.010G042200	Chr10:7264987-7265942
Potri.004G188900	Chr04:20385701-20386455
Potri.007G049000	Chr07:4670111-4670655
Potri.007G139300	Chr07:15042431-15042474
Potri.007G139300	Chr07:15043277-15043571
Potri.010G213000	Chr10:20121660-20121798
Potri.018G024600	Chr18:1963115-1963304
Potri.018G024600	Chr18:1963183-1963270
Potri.007G044100	Chr07:3829560-3829824
Potri.001G160700	Chr01:13396786-13397502
Potri.009G065500	Chr09:6611067-6611178
Potri.013G029000	Chr13:1917412-1917538
Potri.013G029000	Chr13:1916626-1917154
Potri.010G199100	Chr10:19131128-19131304
Potri.004G160300	Chr04:18100677-18100778
Potri.018G057200	Chr18:6057643-6057741
Potri.019G104500	Chr19:13309568-13311109
Potri.002G001900	Chr02:113772-113894
Potri.019G102900	Chr19:13170429-13170530
Potri.008G175500	Chr08:12023042-12023116
Potri.008G173900	Chr08:11871572-11871981
Potri.002G190500	Chr02:15076076-15076190
Potri.018G070000	Chr18:8888911-8889055
Potri.006G218900	Chr06:23132651-23132753
Potri.006G218900	Chr06:23132037-23132578
Potri.006G218900	Chr06:23131932-23132579
Potri.009G111200	Chr09:9508362-9508671
Potri.007G009600	Chr07:749254-749826
Potri.001G166000	Chr01:13932612-13932619
Potri.005G206700	Chr05:22119381-22119611
Potri.008G148400	Chr08:10011645-10011707
Potri.018G112300	Chr18:13811319-13811398
Potri.005G063300	Chr05:4556535-4556636
Potri.017G054600	Chr17:4844117-4844234
Potri.019G043300	Chr19:5066846-5066916
Potri.001G307400	Chr01:31039657-31039782
Potri.007G095200	Chr07:12164819-12164936
Potri.007G095200	Chr07:12164687-12164771
Potri.001G061200	Chr01:4717886-4718135
Potri.001G061200	Chr01:4718423-4718641
Potri.001G170200	Chr01:14393152-14394149
Potri.007G109100	Chr07:13262513-13262564
Potri.001G028000	Chr01:2084709-2084824
Potri.005G170500	Chr05:18503181-18503742
Potri.011G103200	Chr11:12591342-12591458
Potri.008G128900	Chr08:8413375-8414064
Potri.001G358300	Chr01:36771248-36771746
Potri.001G358300	Chr01:36772003-36772306
Potri.001G358300	Chr01:36773793-36773866
Potri.014G169300	Chr14:13531659-13532252
Potri.009G092300	Chr09:8400122-8400175
Potri.009G092300	Chr09:8400179-8400253
Potri.001G152100	Chr01:12561351-12561383
Potri.006G096000	Chr06:7322219-7322335
Potri.003G083600	Chr03:11109734-11110241
Potri.009G065900	Chr09:6638037-6638314
Potri.013G104100	Chr13:11776059-11776157
Potri.007G080900	Chr07:10461165-10461166
Potri.006G154000	Chr06:13756533-13756778
Potri.006G154000	Chr06:13756382-13756510
Potri.006G154000	Chr06:13756362-13756501
Potri.016G001000	Chr16:48734-49131
Potri.016G001000	Chr16:48611-48708
Potri.006G002900	Chr06:223872-223998
Potri.006G002900	Chr06:223631-223758
Potri.011G154000	Chr11:17279299-17279535
Potri.004G130000	Chr04:14537459-14538090
Potri.002G101300	Chr02:7320714-7320818
Potri.014G005200	Chr14:566399-566891
Potri.004G041800	Chr04:3194634-3195301
Potri.004G041800	Chr04:3195657-3195886
Potri.004G075700	Chr04:6313722-6314580
Potri.003G187300	Chr03:19306255-19306546
Potri.003G187300	Chr03:19306650-19306753
Potri.002G001500	Chr02:95953-96050
Potri.009G124100	Chr09:10333827-10333976
Potri.006G258700	Chr06:26244260-26244373
Potri.001G361300	Chr01:37326699-37326779
Potri.010G114400	Chr10:13282146-13282461
Potri.008G088600	Chr08:5564918-5565183
Potri.008G088600	Chr08:5564654-5565183
Potri.014G004500	Chr14:519938-520036
Potri.012G105900	Chr12:12971692-12971765
Potri.018G045100	Chr18:4123222-4123224
Potri.004G082900	Chr04:6843739-6844312
Potri.009G087200	Chr09:8113841-8113941
Potri.013G014400	Chr13:920911-921008
Potri.003G140700	Chr03:15799349-15800995
Potri.005G241100	Chr05:24713808-24713972
Potri.010G134200	Chr10:14852679-14852864
Potri.017G043100	Chr17:3631438-3632107
Potri.014G170400	Chr14:13667262-13667987
Potri.014G170400	Chr14:13666909-13667180
Potri.014G170400	Chr14:13667429-13667986
Potri.014G088600	Chr14:6989511-6990249
Potri.014G088600	Chr14:6989434-6990250
Potri.018G017300	Chr18:1346739-1346849
Potri.002G126200	Chr02:9487490-9487964
Potri.011G139600	Chr11:16184725-16184812
Potri.005G156600	Chr05:15610908-15610991
Potri.008G100300	Chr08:6285615-6285729
Potri.014G115000	Chr14:8969059-8969158
Potri.010G145900	Chr10:15578713-15579221
Potri.003G051900	Chr03:7683791-7684567
Potri.001G418500	Chr01:44337403-44337630
Potri.001G418500	Chr01:44337350-44337479
Potri.004G050200	Chr04:3901486-3901593
Potri.002G169100	Chr02:12815308-12815792
Potri.001G355600	Chr01:36354761-36354867
Potri.008G035600	Chr08:1974684-1975053
Potri.006G074900	Chr06:5618581-5618694
Potri.012G039000	Chr12:3452227-3452499
Potri.012G039000	Chr12:3452109-3452499
Potri.010G221600	Chr10:20650036-20650215
Potri.010G221600	Chr10:20650741-20651016
Potri.013G134900	Chr13:14543997-14544089
Potri.017G141100	Chr17:14868063-14868208
Potri.008G067100	Chr08:4078169-4078257
Potri.008G067100	Chr08:4078314-4078404
Potri.002G034400	Chr02:2220133-2220234
Potri.011G114400	Chr11:13889669-13889757
Potri.003G128700	Chr03:14885430-14885693
Potri.006G124800	Chr06:10014071-10014188
Potri.013G144700	Chr13:15074456-15074456
Potri.002G261700	Chr02:24977034-24977176
Potri.005G214300	Chr05:22739151-22739377
Potri.007G066900	Chr07:8671167-8671179
Potri.004G235900	Chr04:24160999-24161076
Potri.017G138500	Chr17:14685514-14685751
Potri.017G138500	Chr17:14685514-14685629
Potri.002G054700	Chr02:3646746-3646925
Potri.001G181800	Chr01:15862294-15862364
Potri.001G181800	Chr01:15862297-15862364
Potri.010G003200	Chr10:308482-308581
Potri.009G163700	Chr09:12528889-12530469
Potri.009G163700	Chr09:12528876-12530469
Potri.009G163700	Chr09:12530608-12530703
Potri.006G133100	Chr06:10953628-10953833
Potri.003G222700	Chr03:21699657-21700069
Potri.002G187000	Chr02:14695260-14695308
Potri.002G187000	Chr02:14697793-14697839
Potri.002G187000	Chr02:14698469-14698604
Potri.014G027900	Chr14:2388157-2388809
Potri.008G085600	Chr08:5372160-5372495
Potri.010G180300	Chr10:17882880-17882961
Potri.006G052800	Chr06:3787584-3787889
Potri.006G052800	Chr06:3788108-3788206
Potri.006G052800	Chr06:3790426-3790804
Potri.018G003100	Chr18:202207-202818
Potri.005G199600	Chr05:21504348-21504500
Potri.018G069800	Chr18:8867408-8867554
Potri.002G223100	Chr02:21017052-21017113
Potri.005G158300	Chr05:15917623-15917983
Potri.005G214400	Chr05:22745949-22747157
Potri.003G099500	Chr03:12557953-12558163
Potri.002G135500	Chr02:10095784-10095787
Potri.017G059400	Chr17:5462284-5462304
Potri.014G148700	Chr14:11348692-11349005
Potri.014G148700	Chr14:11348819-11349004
Potri.014G047600	Chr14:3721257-3722022
Potri.014G047600	Chr14:3716872-3717882
Potri.016G060500	Chr16:4201401-4201555
Potri.003G205500	Chr03:20637364-20637460
Potri.002G146200	Chr02:10887116-10887228
Potri.004G117000	Chr04:10824960-10825073
Potri.002G185300	Chr02:14489373-14489491
Potri.007G093200	Chr07:12002042-12002803
Potri.007G093200	Chr07:12001517-12002804
Potri.011G087200	Chr11:10385670-10385684
Potri.011G087200	Chr11:10385562-10385669
Potri.011G087200	Chr11:10385562-10385684
Potri.009G095800	Chr09:8652320-8652770
Potri.009G021000	Chr09:3301628-3302359
Potri.015G099500	Chr15:11856129-11856610
Potri.015G099500	Chr15:11855294-11855377
Potri.015G099500	Chr15:11855619-11855741
Potri.007G045200	Chr07:3997222-3997245
Potri.003G048300	Chr03:7078627-7078957
Potri.003G031800	Chr03:4000025-4000036
Potri.008G087100	Chr08:5461713-5461918
Potri.008G087100	Chr08:5461434-5461536
Potri.002G069400	Chr02:4735724-4735814
Potri.001G346700	Chr01:35249471-35249596
Potri.001G346700	Chr01:35249471-35249518
Potri.009G068300	Chr09:6796337-6796618
Potri.013G067300	Chr13:5381135-5381820
Potri.005G145400	Chr05:12568240-12568587
Potri.001G084000	Chr01:6662794-6663210
Potri.002G128700	Chr02:9630628-9630716
Potri.014G117500	Chr14:9143326-9143406
Potri.003G219000	Chr03:21494464-21494471
Potri.002G204300	Chr02:16708202-16708325
Potri.001G088800	Chr01:7026133-7026585
Potri.001G088800	Chr01:7027135-7027250
Potri.010G174000	Chr10:17461058-17461441
Potri.011G168800	Chr11:18394538-18395371
Potri.011G168800	Chr11:18394562-18395371
Potri.004G046900	Chr04:3585327-3585346
Potri.004G205100	Chr04:21460257-21460348
Potri.010G022100	Chr10:3121357-3121431
Potri.001G455800	Chr01:49051093-49051183
Potri.015G146600	Chr15:15134210-15134455
Potri.015G146600	Chr15:15133404-15134130
Potri.013G051400	Chr13:3780762-3780856
Potri.013G051400	Chr13:3780963-3781062
Potri.001G154700	Chr01:12779948-12780030
Potri.007G107300	Chr07:13112675-13114168
Potri.007G107300	Chr07:13112675-13114171
Potri.007G010800	Chr07:846051-846183
Potri.008G124900	Chr08:8138719-8138902
Potri.017G138900	Chr17:14713995-14714258
Potri.016G126700	Chr16:12936883-12936939
Potri.016G126700	Chr16:12936604-12936767
Potri.010G252800	Chr10:22402723-22402822
Potri.010G252800	Chr10:22402694-22402822
Potri.T091700	scaffold_119:3326-3463
Potri.010G161500	Chr10:16681483-16681819
Potri.008G133400	Chr08:8850316-8850610
Potri.008G133400	Chr08:8850214-8850610
Potri.006G115400	Chr06:9057760-9057768
Potri.014G054400	Chr14:4269053-4269922
Potri.018G001900	Chr18:125043-125374
Potri.018G001900	Chr18:125057-125374
Potri.002G004100	Chr02:250840-251233
Potri.015G113000	Chr15:12837181-12837308
Potri.015G113000	Chr15:12839793-12840373
Potri.014G150100	Chr14:11517533-11517662
Potri.006G139600	Chr06:11704478-11704561
Potri.008G124000	Chr08:8083802-8084100
Potri.010G035400	Chr10:6148648-6148741
Potri.010G035400	Chr10:6148648-6148653
Potri.005G053800	Chr05:3844334-3844447
Potri.001G360300	Chr01:37096701-37096869
Potri.005G107400	Chr05:8203066-8203077
Potri.014G161800	Chr14:12745268-12745346
Potri.014G161800	Chr14:12746363-12746551
Potri.006G024900	Chr06:1726561-1726622
Potri.001G261900	Chr01:27114946-27115052
Potri.001G090600	Chr01:7126004-7126051
Potri.010G249700	Chr10:22247104-22247201
Potri.017G100000	Chr17:11744826-11745210
Potri.007G133900	Chr07:14744015-14744635
Potri.016G113300	Chr16:11697307-11697395
Potri.011G045300	Chr11:3827351-3827661
Potri.011G045300	Chr11:3827844-3827981
Potri.004G099500	Chr04:8607225-8607942
Potri.004G099500	Chr04:8607398-8607541
Potri.001G332100	Chr01:33563333-33563918
Potri.002G140100	Chr02:10399743-10400111
Potri.006G146400	Chr06:12498647-12498765
Potri.004G229800	Chr04:23516153-23516746
Potri.008G014400	Chr08:779980-779982
Potri.017G072800	Chr17:8439974-8440006
Potri.001G140200	Chr01:11288369-11288615
Potri.001G140200	Chr01:11288445-11288972
Potri.001G140200	Chr01:11288445-11288615
Potri.013G152400	Chr13:15601582-15601857
Potri.014G191100	Chr14:17518830-17519466
Potri.015G124700	Chr15:13830963-13831052
Potri.002G183000	Chr02:14323335-14323517
Potri.002G107700	Chr02:7895843-7895987
Potri.010G012900	Chr10:1659135-1659422
Potri.018G068000	Chr18:8649710-8650732
Potri.007G045700	Chr07:4061625-4061649
Potri.004G117200	Chr04:10851477-10851562
Potri.003G183400	Chr03:18977317-18977730
Potri.003G183400	Chr03:18979679-18979906
Potri.005G254200	Chr05:25521448-25521576
Potri.010G106800	Chr10:12667936-12668062
Potri.005G255100	Chr05:25566490-25566598
Potri.010G169200	Chr10:17126013-17126129
Potri.010G169200	Chr10:17124121-17125036
Potri.002G228900	Chr02:21905940-21906818
Potri.014G180700	Chr14:15194926-15195118
Potri.012G003700	Chr12:312550-313105
Potri.001G269900	Chr01:27734115-27734267
Potri.009G134900	Chr09:10899720-10900117
Potri.005G100200	Chr05:7658974-7659071
Potri.006G122600	Chr06:9797609-9797611
Potri.014G103500	Chr14:8141832-8141921
Potri.001G285700	Chr01:29194542-29194647
Potri.001G285700	Chr01:29194798-29194882
Potri.005G209800	Chr05:22362246-22362530
Potri.005G209800	Chr05:22362061-22362530
Potri.005G209800	Chr05:22362061-22362245
Potri.005G209800	Chr05:22362160-22362245
Potri.002G085100	Chr02:5973955-5974064
Potri.001G220800	Chr01:22648745-22649152
Potri.012G042200	Chr12:3815448-3815545
Potri.012G042200	Chr12:3815165-3815318
Potri.012G073300	Chr12:9856559-9856867
Potri.012G073300	Chr12:9856559-9856952
Potri.001G111400	Chr01:8871629-8871712
Potri.001G353500	Chr01:36124367-36124517
Potri.001G353500	Chr01:36124583-36124743
Potri.008G005000	Chr08:279307-279427
Potri.013G048300	Chr13:3519193-3519288
Potri.011G078200	Chr11:7750123-7750884
Potri.008G144500	Chr08:9708800-9708967
Potri.015G002200	Chr15:134257-134348
Potri.015G002200	Chr15:134409-135170
Potri.015G002200	Chr15:134458-134945
Potri.017G029000	Chr17:2558149-2558244
Potri.001G198000	Chr01:19115517-19115913
Potri.001G198000	Chr01:19115517-19115694
Potri.015G010600	Chr15:706811-706903
Potri.015G010600	Chr15:707922-708031
Potri.018G123100	Chr18:14672108-14672216
Potri.018G123100	Chr18:14672435-14672510
Potri.001G253100	Chr01:26289916-26290341
Potri.008G002900	Chr08:163909-164438
Potri.008G002900	Chr08:163909-164018
Potri.008G002900	Chr08:162002-162832
Potri.006G048400	Chr06:3458742-3460086
Potri.006G048400	Chr06:3456545-3456759
Potri.004G215400	Chr04:22247973-22248050
Potri.017G146200	Chr17:15352316-15352691
Potri.003G139600	Chr03:15737153-15737253
Potri.003G139600	Chr03:15736314-15736403
Potri.003G139600	Chr03:15737317-15737481
Potri.017G071700	Chr17:8263211-8263381
Potri.017G071700	Chr17:8263751-8264104
Potri.019G083300	Chr19:11629831-11629839
Potri.019G083300	Chr19:11630817-11631016
Potri.016G130500	Chr16:13301727-13301803
Potri.017G111800	Chr17:12732611-12732929
Potri.017G111800	Chr17:12732361-12732466
Potri.002G027200	Chr02:1764230-1764336
Potri.011G139500	Chr11:16177639-16177666
Potri.003G188500	Chr03:19372689-19372791
Potri.012G060400	Chr12:6435079-6435778
Potri.003G100200	Chr03:12613852-12613949
Potri.005G199500	Chr05:21498516-21498646
Potri.011G011100	Chr11:847788-848031
Potri.010G041200	Chr10:7131910-7132703
Potri.010G108100	Chr10:12753264-12753485
Potri.005G117200	Chr05:9040257-9040653
Potri.008G065200	Chr08:3951468-3951879
Potri.013G092600	Chr13:9859335-9859518
Potri.017G044700	Chr17:3771376-3772170
Potri.017G044700	Chr17:3772001-3772170
Potri.009G032000	Chr09:4233449-4234053
Potri.009G023200	Chr09:3486258-3486906
Potri.009G023200	Chr09:3486405-3486905
Potri.003G143200	Chr03:15968599-15968686
Potri.012G021800	Chr12:1926769-1926982
Potri.012G021800	Chr12:1926769-1926880
Potri.012G021800	Chr12:1928603-1929015
Potri.019G099000	Chr19:12894715-12894819
Potri.010G082400	Chr10:10849749-10849956
Potri.018G027800	Chr18:2214732-2215151
Potri.018G027800	Chr18:2215240-2215542
Potri.006G159900	Chr06:15099182-15099526
Potri.005G207100	Chr05:22148430-22148518
Potri.001G168300	Chr01:14187426-14187550
Potri.003G052200	Chr03:7733631-7733954
Potri.001G146600	Chr01:11942807-11943292
Potri.001G146600	Chr01:11942807-11943196
Potri.001G146600	Chr01:11943197-11943292
Potri.008G105300	Chr08:6683768-6684362
Potri.008G105300	Chr08:6683768-6684308
Potri.001G279000	Chr01:28547528-28547605
Potri.019G042600	Chr19:4954541-4955667
Potri.009G021800	Chr09:3361497-3362282
Potri.009G021800	Chr09:3361824-3361999
Potri.009G021800	Chr09:3361497-3361999
Potri.005G234000	Chr05:24182192-24182480
Potri.006G235400	Chr06:24488978-24489076
Potri.013G064300	Chr13:4946295-4946494
Potri.006G001500	Chr06:138526-138631
Potri.001G009800	Chr01:642536-643076
Potri.001G009800	Chr01:642634-643076
Potri.001G009800	Chr01:642636-643076
Potri.001G009800	Chr01:642766-643076
Potri.001G009800	Chr01:642617-643076
Potri.003G058500	Chr03:8633345-8633417
Potri.014G067800	Chr14:5510297-5510420
Potri.010G207300	Chr10:19743072-19743362
Potri.011G046200	Chr11:3915812-3916408
Potri.011G046200	Chr11:3915812-3916305
Potri.011G046200	Chr11:3915812-3915878
Potri.001G107000	Chr01:8515935-8515941
Potri.002G143000	Chr02:10634433-10634906
Potri.006G216900	Chr06:22959684-22959781
Potri.011G088400	Chr11:10605565-10605615
Potri.010G210200	Chr10:19930333-19930477
Potri.004G155300	Chr04:17655868-17656010
Potri.004G155300	Chr04:17656369-17656389
Potri.004G155300	Chr04:17656339-17656389
Potri.004G155300	Chr04:17656294-17656338
Potri.010G077900	Chr10:10314898-10315161
Potri.006G095500	Chr06:7279267-7279366
Potri.008G135500	Chr08:9014537-9015736
Potri.005G147400	Chr05:12992145-12992240
Potri.007G126700	Chr07:14288131-14288335
Potri.007G126700	Chr07:14287928-14288069
Potri.009G115000	Chr09:9731140-9731483
Potri.013G120300	Chr13:13373895-13373898
Potri.013G120300	Chr13:13372894-13373165
Potri.017G062800	Chr17:5861824-5861958
Potri.016G097000	Chr16:9338201-9338290
Potri.019G033200	Chr19:3803065-3803550
Potri.018G058900	Chr18:6326060-6327465
Potri.001G051200	Chr01:3888073-3888221
Potri.012G087800	Chr12:11494495-11494622
Potri.003G186600	Chr03:19259402-19259497
Potri.001G154300	Chr01:12748588-12749064
Potri.001G154300	Chr01:12749855-12750296
Potri.015G090900	Chr15:11295370-11295587
Potri.010G001400	Chr10:163407-163612
Potri.010G001400	Chr10:162135-162223
Potri.001G219300	Chr01:22522908-22523050
Potri.001G449000	Chr01:48334089-48334589
Potri.001G449000	Chr01:48335069-48335450
Potri.010G216300	Chr10:20339286-20339624
Potri.013G020800	Chr13:1388293-1388371
Potri.015G144200	Chr15:15001718-15001810
Potri.003G080000	Chr03:10825531-10825613
Potri.006G035400	Chr06:2394593-2394595
Potri.T059900	scaffold_61:63224-63280
Potri.015G012500	Chr15:804996-805136
Potri.015G012500	Chr15:805503-805738
Potri.006G146300	Chr06:12484547-12484623
Potri.002G052400	Chr02:3479569-3479669
Potri.003G198300	Chr03:20089481-20089498
Potri.010G070500	Chr10:9717844-9717874
Potri.011G004300	Chr11:342603-342846
Potri.001G228100	Chr01:24008760-24008882
Potri.018G109700	Chr18:13609737-13610252
Potri.005G123500	Chr05:9620974-9621516
Potri.005G123500	Chr05:9621120-9621679
Potri.005G123500	Chr05:9621120-9621516
Potri.010G078600	Chr10:10370355-10370367
Potri.019G085100	Chr19:11739361-11739752
Potri.002G108000	Chr02:7946830-7947191
Potri.002G108000	Chr02:7946861-7947007
Potri.003G117200	Chr03:14076227-14076391
Potri.003G222800	Chr03:21708471-21708540
Potri.003G222800	Chr03:21707265-21707366
Potri.012G140800	Chr12:15459131-15459133
Potri.018G127800	Chr18:15005795-15005908
Potri.018G053300	Chr18:5564670-5565058
Potri.012G043000	Chr12:3882047-3882052
Potri.002G023500	Chr02:1416535-1416620
Potri.004G152800	Chr04:17460241-17460340
Potri.009G121800	Chr09:10189092-10189444
Potri.018G069700	Chr18:8855870-8855990
Potri.014G132300	Chr14:10057406-10057652
Potri.005G075600	Chr05:5532398-5533006
Potri.014G142000	Chr14:10817266-10820054
Potri.014G138000	Chr14:10548494-10548570
Potri.014G138000	Chr14:10548983-10549082
Potri.002G180800	Chr02:14113022-14113276
Potri.002G180800	Chr02:14113022-14113177
Potri.002G180800	Chr02:14113726-14113947
Potri.012G092500	Chr12:11945718-11946030
Potri.004G106400	Chr04:9365143-9365659
Potri.008G199200	Chr08:13977845-13977951
Potri.001G118300	Chr01:9498603-9499089
Potri.010G188100	Chr10:18407773-18408000
Potri.015G083800	Chr15:10786769-10787904
Potri.005G179200	Chr05:19539215-19539522
Potri.005G179200	Chr05:19539215-19539373
Potri.005G179200	Chr05:19541407-19541489
Potri.014G079900	Chr14:6391177-6391660
Potri.004G087000	Chr04:7280996-7281341
Potri.004G087000	Chr04:7279142-7279604
Potri.003G050900	Chr03:7494481-7494555
Potri.012G043900	Chr12:3978428-3978902
Potri.015G008100	Chr15:505126-505129
Potri.015G008100	Chr15:503907-503977
Potri.017G135600	Chr17:14460067-14460522
Potri.016G015500	Chr16:841506-841664
Potri.001G472600	Chr01:50390881-50390935
Potri.001G472600	Chr01:50391631-50391917
Potri.001G472600	Chr01:50390746-50390935
Potri.001G472600	Chr01:50391432-50391918
Potri.010G211600	Chr10:20015187-20015289
Potri.010G211600	Chr10:20013469-20014621
Potri.010G211600	Chr10:20013469-20015045
Potri.002G157500	Chr02:11843025-11843099
Potri.002G048500	Chr02:3162806-3162904
Potri.001G120400	Chr01:9695159-9695229
Potri.005G110000	Chr05:8463411-8463508
Potri.005G110000	Chr05:8463318-8463414
Potri.005G110000	Chr05:8463415-8463508
Potri.014G055900	Chr14:4361820-4362581
Potri.011G111400	Chr11:13618476-13618761
Potri.011G111400	Chr11:13618982-13619005
Potri.001G117400	Chr01:9421052-9421126
Potri.011G000100	Chr11:3859-4017
Potri.011G000100	Chr11:3736-3744
Potri.003G095400	Chr03:12212369-12212456
Potri.014G079000	Chr14:6340268-6340388
Potri.014G079000	Chr14:6340425-6340627
Potri.008G035500	Chr08:1966077-1966190
Potri.002G194500	Chr02:15553145-15553224
Potri.002G194500	Chr02:15553327-15553424
Potri.002G194500	Chr02:15552963-15553045
Potri.006G082800	Chr06:6244725-6244810
Potri.004G081800	Chr04:6752309-6752937
Potri.010G002800	Chr10:269840-270220
Potri.008G006200	Chr08:364380-364601
Potri.011G086700	Chr11:10098586-10098681
Potri.006G141700	Chr06:11962067-11962554
Potri.006G062800	Chr06:4605657-4605670
Potri.006G062800	Chr06:4603827-4603941
Potri.003G074200	Chr03:10296432-10297158
Potri.002G180400	Chr02:14025212-14025527
Potri.015G064600	Chr15:8876821-8878628
Potri.015G064600	Chr15:8876765-8878628
Potri.015G064600	Chr15:8876175-8878628
Potri.014G017500	Chr14:1683872-1684046
Potri.017G110300	Chr17:12585147-12585360
Potri.008G084400	Chr08:5300619-5300825
Potri.005G123700	Chr05:9629007-9629296
Potri.005G123700	Chr05:9629112-9629296
Potri.005G123700	Chr05:9628456-9629006
Potri.008G027400	Chr08:1469137-1469448
Potri.003G092800	Chr03:12012099-12012519
Potri.014G001000	Chr14:103993-104355
Potri.014G001000	Chr14:102884-103452
Potri.012G075600	Chr12:10081339-10081944
Potri.012G075600	Chr12:10076699-10076740
Potri.001G090900	Chr01:7152927-7154491
Potri.018G057600	Chr18:6093461-6094506
Potri.018G057600	Chr18:6093232-6093317
Potri.007G008200	Chr07:635649-635854
Potri.005G253100	Chr05:25474201-25474393
Potri.006G021600	Chr06:1518028-1518240
Potri.008G048800	Chr08:2881708-2882043
Potri.016G137700	Chr16:14032072-14032357
Potri.005G073300	Chr05:5346715-5346999
Potri.001G139500	Chr01:11210426-11210438
Potri.009G032600	Chr09:4292553-4292576
Potri.006G077900	Chr06:5891655-5891865
Potri.008G221400	Chr08:18701886-18702028
Potri.007G031400	Chr07:2379331-2380271
Potri.002G179400	Chr02:13945127-13945135
Potri.002G010100	Chr02:598778-599127
Potri.010G190000	Chr10:18548051-18548094
Potri.005G030000	Chr05:2227929-2227992
Potri.008G031700	Chr08:1735590-1735823
Potri.009G147500	Chr09:11622816-11622910
Potri.014G106900	Chr14:8411033-8411334
Potri.002G216600	Chr02:19971477-19972756
Potri.002G216600	Chr02:19974009-19974042
Potri.005G211500	Chr05:22540071-22540322
Potri.007G008500	Chr07:660271-660388
Potri.001G456600	Chr01:49098578-49099188
Potri.001G227000	Chr01:23855965-23856075
Potri.001G146200	Chr01:11903645-11904380
Potri.001G146200	Chr01:11899760-11899881
Potri.001G146200	Chr01:11899013-11899531
Potri.006G091000	Chr06:6966404-6966472
Potri.018G053800	Chr18:5663864-5663974
Potri.014G149400	Chr14:11435991-11436093
Potri.014G149400	Chr14:11437594-11437634
Potri.001G091100	Chr01:7172294-7172423
Potri.001G006400	Chr01:437962-438069
Potri.019G054800	Chr19:8459851-8459950
Potri.019G054800	Chr19:8460051-8460550
Potri.004G196500	Chr04:20963458-20963542
Potri.001G222700	Chr01:23082973-23083040
Potri.008G213200	Chr08:16782961-16783179
Potri.005G207300	Chr05:22170081-22170362
Potri.005G207300	Chr05:22170372-22170448
Potri.003G120000	Chr03:14257262-14257296
Potri.017G093600	Chr17:11060207-11060388
Potri.017G093600	Chr17:11060207-11060994
Potri.017G093600	Chr17:11058655-11060994
Potri.017G093600	Chr17:11056998-11057379
Potri.017G093600	Chr17:11058655-11060388
Potri.001G153400	Chr01:12666452-12666557
Potri.001G077600	Chr01:6153983-6154309
Potri.002G019500	Chr02:1131370-1131485
Potri.018G095800	Chr18:12430539-12430796
Potri.001G197600	Chr01:19055127-19055635
Potri.005G079900	Chr05:5879692-5879840
Potri.009G139500	Chr09:11153461-11153811
Potri.017G043200	Chr17:3645902-3646049
Potri.011G067800	Chr11:6329098-6329205
Potri.001G361700	Chr01:37397766-37398105
Potri.016G095800	Chr16:9071036-9071211
Potri.010G209000	Chr10:19849275-19849356
Potri.008G095700	Chr08:5986676-5986818
Potri.001G009700	Chr01:636795-636842
Potri.009G006500	Chr09:1205734-1205855
Potri.009G006500	Chr09:1205335-1205482
Potri.004G091100	Chr04:7751649-7751734
Potri.014G143100	Chr14:10922762-10922932
Potri.010G237500	Chr10:21674217-21674339
Potri.006G088000	Chr06:6727464-6728131
Potri.008G168300	Chr08:11515449-11515522
Potri.009G077700	Chr09:7472815-7472927
Potri.009G112300	Chr09:9583552-9583663
Potri.017G007200	Chr17:495709-496476
Potri.010G128400	Chr10:14373060-14373770
Potri.009G056700	Chr09:5968667-5968822
Potri.006G031800	Chr06:2140444-2140887
Potri.005G125500	Chr05:9795689-9795965
Potri.005G125500	Chr05:9795689-9795854
Potri.006G101800	Chr06:7869334-7870535
Potri.014G100000	Chr14:7810824-7810921
Potri.018G104300	Chr18:13171598-13172089
Potri.017G028900	Chr17:2556664-2557072
Potri.004G067000	Chr04:5601635-5601729
Potri.004G067000	Chr04:5600197-5600611
Potri.015G055600	Chr15:7563721-7564908
Potri.010G033000	Chr10:5285802-5286176
Potri.013G128100	Chr13:14051020-14051890
Potri.016G111000	Chr16:11364013-11364187
Potri.012G078700	Chr12:10461676-10462072
Potri.012G078700	Chr12:10462362-10462544
Potri.018G063200	Chr18:7867209-7867297
Potri.003G222400	Chr03:21676048-21676167
Potri.017G009900	Chr17:848126-848414
Potri.T070100	scaffold_75:111166-111224
Potri.001G000900	Chr01:84522-84634
Potri.015G019200	Chr15:1376178-1376929
Potri.015G019200	Chr15:1372788-1373279
Potri.015G019200	Chr15:1377287-1377306
Potri.001G380100	Chr01:39637689-39637783
Potri.002G034000	Chr02:2193116-2193448
Potri.017G026500	Chr17:2429570-2429582
Potri.017G145700	Chr17:15335588-15335778
Potri.017G145700	Chr17:15335342-15335461
Potri.017G145700	Chr17:15335178-15335284
Potri.008G034900	Chr08:1931015-1931343
Potri.016G119100	Chr16:12395067-12395150
Potri.014G125600	Chr14:9669862-9669934
Potri.014G082100	Chr14:6521601-6522216
Potri.010G148400	Chr10:15761532-15761535
Potri.015G075200	Chr15:10003106-10004299
Potri.015G075200	Chr15:10003106-10004196
Potri.001G160100	Chr01:13351740-13351849
Potri.016G030900	Chr16:1739407-1739552
Potri.003G194600	Chr03:19799553-19799756
Potri.003G194600	Chr03:19805343-19805369
Potri.003G194600	Chr03:19805343-19805373
Potri.010G003600	Chr10:330976-331127
Potri.001G122300	Chr01:9896386-9896441
Potri.006G032800	Chr06:2211780-2211868
Potri.002G049800	Chr02:3283285-3283306
Potri.001G400900	Chr01:42249913-42249993
Potri.008G002300	Chr08:125398-125624
Potri.003G109400	Chr03:13305415-13305870
Potri.013G079900	Chr13:6988327-6988419
Potri.014G012100	Chr14:1254264-1254842
Potri.008G039600	Chr08:2252406-2252502
Potri.008G039600	Chr08:2250953-2252264
Potri.006G139400	Chr06:11681436-11681605
Potri.006G139400	Chr06:11681664-11681770
Potri.006G139400	Chr06:11682082-11682310
Potri.016G043600	Chr16:2722367-2722480
Potri.016G043600	Chr16:2722500-2722746
Potri.016G072100	Chr16:5393549-5393956
Potri.006G185700	Chr06:19986736-19986826
Potri.002G221300	Chr02:20835961-20835963
Potri.010G122500	Chr10:13908129-13908215
Potri.017G114000	Chr17:12931236-12931283
Potri.017G114000	Chr17:12931139-12931283
Potri.017G114000	Chr17:12931549-12931605
Potri.010G090900	Chr10:11454970-11455336
Potri.010G090900	Chr10:11455402-11455471
Potri.019G089700	Chr19:12122235-12122478
Potri.018G081800	Chr18:10896717-10896982
Potri.001G138100	Chr01:11114569-11115133
Potri.017G136000	Chr17:14478077-14478356
Potri.018G067800	Chr18:8622131-8622245
Potri.018G067800	Chr18:8621743-8621907
Potri.014G047200	Chr14:3668534-3668974
Potri.014G047200	Chr14:3668514-3668974
Potri.015G062100	Chr15:8511984-8512236
Potri.015G062100	Chr15:8513857-8513959
Potri.008G150100	Chr08:10149568-10149653
Potri.008G088500	Chr08:5555348-5555434
Potri.009G060600	Chr09:6267143-6267233
Potri.008G068400	Chr08:4168791-4168881
Potri.005G237300	Chr05:24463504-24463659
Potri.006G247300	Chr06:25438851-25439148
Potri.016G095100	Chr16:8946284-8946454
Potri.018G039200	Chr18:3235541-3235621
Potri.002G259600	Chr02:24813425-24813605
Potri.004G084800	Chr04:7010264-7010691
Potri.014G043600	Chr14:3486775-3486921
Potri.014G043600	Chr14:3483796-3483899
Potri.012G089700	Chr12:11658203-11658823
Potri.012G089700	Chr12:11659090-11659465
Potri.012G089700	Chr12:11658572-11658668
Potri.012G089700	Chr12:11658203-11658456
Potri.012G089700	Chr12:11659656-11660252
Potri.012G089700	Chr12:11658718-11658823
Potri.001G347000	Chr01:35298891-35299034
Potri.001G347000	Chr01:35298891-35298999
Potri.007G118300	Chr07:13806456-13806947
Potri.009G137800	Chr09:11060156-11060251
Potri.006G244400	Chr06:25236638-25236735
Potri.006G244400	Chr06:25234553-25234724
Potri.012G109400	Chr12:13211784-13212455
Potri.001G090500	Chr01:7121908-7121915
Potri.007G065300	Chr07:8282056-8282333
Potri.001G028100	Chr01:2090387-2091035
Potri.010G191700	Chr10:18653736-18655384
Potri.004G100200	Chr04:8683006-8683217
Potri.010G251700	Chr10:22348268-22348713
Potri.006G064900	Chr06:4767273-4767536
Potri.006G025700	Chr06:1757638-1757711
Potri.012G097200	Chr12:12320873-12321052
Potri.015G145300	Chr15:15066397-15066510
Potri.007G009100	Chr07:701182-701297
Potri.008G132100	Chr08:8719798-8719980
Potri.015G145400	Chr15:15078835-15078922
Potri.001G230000	Chr01:24200927-24201000
Potri.001G230000	Chr01:24196085-24196174
Potri.004G196800	Chr04:20975511-20975608
Potri.004G061200	Chr04:4995645-4995722
Potri.009G011100	Chr09:2005888-2006623
Potri.018G047100	Chr18:4413733-4413927
Potri.004G176200	Chr04:19448580-19448643
Potri.006G142100	Chr06:12002284-12002383
Potri.006G142100	Chr06:12002384-12002389
Potri.006G142100	Chr06:12002029-12002129
Potri.002G005700	Chr02:312172-312218
Potri.014G164800	Chr14:13030344-13030518
Potri.001G066200	Chr01:5250282-5250395
Potri.003G064300	Chr03:9320784-9320883
Potri.010G142600	Chr10:15389863-15389940
Potri.004G155000	Chr04:17616942-17617289
Potri.002G134600	Chr02:10029499-10030072
Potri.002G134600	Chr02:10029499-10029579
Potri.008G043700	Chr08:2495820-2496479
Potri.006G167000	Chr06:17165873-17165960
Potri.005G024600	Chr05:1830749-1831453
Potri.005G024600	Chr05:1829273-1831453
Potri.001G218700	Chr01:22454995-22455342
Potri.004G083200	Chr04:6873138-6873547
Potri.006G215200	Chr06:22874373-22875045
Potri.006G215200	Chr06:22875086-22875248
Potri.002G253800	Chr02:24306416-24306506
Potri.002G253800	Chr02:24306499-24306506
Potri.006G136700	Chr06:11286333-11286606
Potri.005G252600	Chr05:25445145-25445230
Potri.005G252600	Chr05:25446235-25446321
Potri.002G032500	Chr02:2101444-2101540
Potri.015G027000	Chr15:2123611-2123875
Potri.008G167600	Chr08:11444973-11445026
Potri.002G061300	Chr02:4165496-4165777
Potri.006G199800	Chr06:21499542-21500574
Potri.004G228500	Chr04:23335914-23336080
Potri.003G140500	Chr03:15787013-15787456
Potri.002G083200	Chr02:5824631-5824745
Potri.005G020900	Chr05:1609869-1610197
Potri.009G124900	Chr09:10382310-10382533
Potri.005G168600	Chr05:17919672-17920080
Potri.005G168600	Chr05:17920081-17921379
Potri.005G168600	Chr05:17919672-17921379
Potri.005G168600	Chr05:17919672-17921292
Potri.016G067800	Chr16:4823063-4823167
Potri.007G035200	Chr07:2728113-2728400
Potri.014G023200	Chr14:2024816-2025361
Potri.011G149200	Chr11:16774440-16774443
Potri.004G175800	Chr04:19415698-19415792
Potri.012G053800	Chr12:5441818-5441934
Potri.001G269500	Chr01:27710299-27710495
Potri.001G371700	Chr01:38554963-38555006
Potri.005G257900	Chr05:25733696-25734220
Potri.005G257900	Chr05:25734743-25734898
Potri.005G257900	Chr05:25734748-25735112
Potri.005G257900	Chr05:25734740-25734892
Potri.005G257900	Chr05:25733696-25733722
Potri.012G135000	Chr12:15143987-15144055
Potri.006G059700	Chr06:4349868-4350147
Potri.017G126700	Chr17:13865303-13865558
Potri.001G298200	Chr01:30232448-30232581
Potri.014G091300	Chr14:7146523-7146765
Potri.010G222700	Chr10:20694894-20696147
Potri.010G222700	Chr10:20694647-20694752
Potri.002G105800	Chr02:7714874-7715430
Potri.015G056000	Chr15:7634231-7635378
Potri.015G056000	Chr15:7629473-7629949
Potri.013G113900	Chr13:12709230-12709407
Potri.014G181400	Chr14:15308599-15308922
Potri.018G090700	Chr18:11986619-11986697
Potri.007G131500	Chr07:14588072-14588392
Potri.009G053400	Chr09:5733214-5733298
Potri.009G053400	Chr09:5733849-5734160
Potri.009G053400	Chr09:5735884-5735956
Potri.005G174900	Chr05:19036068-19036276
Potri.008G189200	Chr08:13106833-13106915
Potri.003G171200	Chr03:18105767-18105769
Potri.014G092300	Chr14:7213094-7213188
Potri.012G083100	Chr12:11015116-11015241
Potri.010G162300	Chr10:16734531-16735077
Potri.001G262400	Chr01:27145898-27146016
Potri.019G130700	Chr19:15646389-15646615
Potri.006G230800	Chr06:24135837-24135974
Potri.002G014300	Chr02:845176-845274
Potri.019G032800	Chr19:3765937-3766520
Potri.019G032800	Chr19:3765820-3766520
Potri.006G184600	Chr06:19831915-19831995
Potri.018G047700	Chr18:4523746-4524211
Potri.011G048000	Chr11:4113362-4113630
Potri.013G115400	Chr13:12881976-12882591
Potri.003G157900	Chr03:17036351-17036435
Potri.015G065500	Chr15:9018626-9019108
Potri.010G198800	Chr10:19115125-19115563
Potri.010G198800	Chr10:19115215-19115563
Potri.010G198800	Chr10:19114494-19114611
Potri.010G055400	Chr10:8534418-8534520
Potri.011G119800	Chr11:14518423-14519499
Potri.001G288200	Chr01:29396184-29396568
Potri.001G288200	Chr01:29395644-29396127
Potri.003G221000	Chr03:21601516-21601593
Potri.015G089300	Chr15:11166519-11166588
Potri.001G200500	Chr01:19571021-19571829
Potri.006G023900	Chr06:1683148-1683639
Potri.008G089900	Chr08:5643491-5643499
Potri.008G089900	Chr08:5642920-5643325
Potri.008G089900	Chr08:5642951-5643325
Potri.009G102900	Chr09:9042725-9043051
Potri.003G196200	Chr03:19919131-19919568
Potri.003G196200	Chr03:19919852-19920141
Potri.003G196200	Chr03:19919852-19920077
Potri.001G190800	Chr01:17187138-17187977
Potri.001G190800	Chr01:17186760-17187978
Potri.001G190800	Chr01:17186760-17187869
Potri.014G175200	Chr14:14250197-14250573
Potri.014G175200	Chr14:14246416-14246666
Potri.005G118600	Chr05:9213602-9213839
Potri.007G042300	Chr07:3625312-3625481
Potri.007G042300	Chr07:3625683-3625842
Potri.012G061100	Chr12:6559129-6559136
Potri.014G194800	Chr14:18321700-18321905
Potri.014G194800	Chr14:18325866-18325868
Potri.001G289400	Chr01:29530291-29530521
Potri.001G289400	Chr01:29530291-29530427
Potri.005G083200	Chr05:6162232-6162532
Potri.001G207100	Chr01:20752192-20752298
Potri.006G133900	Chr06:11019374-11019465
Potri.006G133900	Chr06:11016864-11016883
Potri.009G093500	Chr09:8496761-8496868
Potri.001G368000	Chr01:38086299-38086917
Potri.001G368000	Chr01:38087714-38087800
Potri.001G368000	Chr01:38087027-38087678
Potri.001G368000	Chr01:38088334-38089088
Potri.002G195200	Chr02:15623820-15623909
Potri.001G019000	Chr01:1388004-1388455
Potri.003G109000	Chr03:13269988-13270611
Potri.006G192000	Chr06:20681441-20681602
Potri.006G245200	Chr06:25303316-25303461
Potri.012G029300	Chr12:2659611-2659683
Potri.003G136000	Chr03:15495447-15495529
Potri.003G136000	Chr03:15491908-15491993
Potri.001G306100	Chr01:30930544-30930895
Potri.010G201500	Chr10:19319662-19320067
Potri.010G201500	Chr10:19319340-19320067
Potri.006G110200	Chr06:8600901-8601036
Potri.006G205700	Chr06:22137601-22137726
Potri.006G205700	Chr06:22137088-22137726
Potri.006G205700	Chr06:22137486-22137726
Potri.002G123500	Chr02:9234815-9235141
Potri.010G092100	Chr10:11535491-11535919
Potri.005G184500	Chr05:20148950-20149131
Potri.007G127300	Chr07:14339187-14339350
Potri.001G189700	Chr01:16940154-16940255
Potri.001G189700	Chr01:16939483-16940024
Potri.001G038100	Chr01:2697998-2698083
Potri.006G034700	Chr06:2348781-2348874
Potri.001G455900	Chr01:49063848-49063946
Potri.001G455900	Chr01:49064064-49064335
Potri.014G036400	Chr14:2964934-2964977
Potri.001G154400	Chr01:12755300-12755577
Potri.001G420200	Chr01:44557765-44557815
Potri.008G047300	Chr08:2774766-2774853
Potri.001G101600	Chr01:8111215-8111350
Potri.005G162800	Chr05:16712144-16713201
Potri.016G103000	Chr16:10137010-10137271
Potri.003G151700	Chr03:16559023-16559053
Potri.001G031800	Chr01:2342467-2342630
Potri.001G031800	Chr01:2342964-2343492
Potri.001G031800	Chr01:2341370-2342630
Potri.001G031800	Chr01:2343203-2343492
Potri.001G031800	Chr01:2342964-2343202
Potri.001G031800	Chr01:2343059-2343202
Potri.017G038700	Chr17:3148263-3148400
Potri.002G045700	Chr02:2898925-2898935
Potri.002G045700	Chr02:2899999-2900044
Potri.002G243700	Chr02:23588089-23588276
Potri.002G243700	Chr02:23589111-23589197
Potri.002G003000	Chr02:184411-185537
Potri.010G184000	Chr10:18116380-18116439
Potri.010G191200	Chr10:18628513-18628617
Potri.014G069600	Chr14:5642863-5643724
Potri.010G161600	Chr10:16685004-16685554
Potri.016G051700	Chr16:3311688-3312439
Potri.008G180700	Chr08:12318480-12319811
Potri.008G180700	Chr08:12318480-12318553
Potri.008G180700	Chr08:12320022-12320306
Potri.003G152700	Chr03:16644304-16644461
Potri.010G227500	Chr10:21056768-21056877
Potri.004G229200	Chr04:23437861-23438548
Potri.004G229200	Chr04:23437861-23438028
Potri.002G018600	Chr02:1074112-1074231
Potri.002G018600	Chr02:1074700-1074708
Potri.002G018600	Chr02:1074700-1074823
Potri.002G018600	Chr02:1074475-1074584
Potri.005G176600	Chr05:19254696-19254774
Potri.005G176600	Chr05:19251985-19252178
Potri.005G176600	Chr05:19251985-19252272
Potri.005G176600	Chr05:19254813-19255147
Potri.015G069000	Chr15:9357799-9358420
Potri.002G092700	Chr02:6619236-6619331
Potri.006G045600	Chr06:3230561-3230851
Potri.005G194800	Chr05:21166427-21166559
Potri.014G106800	Chr14:8411574-8411588
Potri.017G089600	Chr17:10657724-10657867
Potri.007G057200	Chr07:6045986-6046073
Potri.007G057200	Chr07:6043975-6044084
Potri.003G064000	Chr03:9268030-9268110
Potri.010G208300	Chr10:19811713-19811821
Potri.010G254200	Chr10:22478430-22478601
Potri.008G053900	Chr08:3177085-3177315
Potri.008G053900	Chr08:3175956-3176313
Potri.017G071100	Chr17:8173243-8173337
Potri.008G053100	Chr08:3146418-3146665
Potri.001G130100	Chr01:10516239-10516272
Potri.013G158400	Chr13:16071655-16071773
Potri.015G138500	Chr15:14706604-14707260
Potri.016G113600	Chr16:11773809-11773902
Potri.001G055900	Chr01:4227004-4227036
Potri.006G069900	Chr06:5231676-5231890
Potri.006G069900	Chr06:5229338-5229436
Potri.006G069900	Chr06:5230491-5231121
Potri.006G069900	Chr06:5231378-5231534
Potri.013G059300	Chr13:4441469-4441556
Potri.013G059300	Chr13:4441042-4441366
Potri.002G023600	Chr02:1426152-1426678
Potri.005G138200	Chr05:11456893-11457156
Potri.015G035600	Chr15:3089052-3089153
Potri.003G100800	Chr03:12658617-12659438
Potri.006G254400	Chr06:25931345-25931460
Potri.009G046500	Chr09:5200427-5200530
Potri.010G076500	Chr10:10243430-10243877
Potri.006G270700	Chr06:27243059-27243145
Potri.010G027400	Chr10:3826037-3826119
Potri.001G375700	Chr01:39067718-39067803
Potri.006G120000	Chr06:9512134-9512432
Potri.001G322500	Chr01:32679155-32679234
Potri.015G047100	Chr15:4777499-4777518
Potri.007G034800	Chr07:2685716-2685794
Potri.002G038000	Chr02:2448871-2449692
Potri.002G049700	Chr02:3281077-3281643
Potri.003G084900	Chr03:11209589-11210182
Potri.006G203000	Chr06:21787256-21787461
Potri.018G105200	Chr18:13212451-13212535
Potri.002G228800	Chr02:21895524-21895683
Potri.006G056500	Chr06:4113108-4113112
Potri.004G051100	Chr04:3973911-3974009
Potri.015G012200	Chr15:784709-784928
Potri.002G242700	Chr02:23508810-23509124
Potri.005G176300	Chr05:19237130-19237618
Potri.010G029500	Chr10:4158508-4159653
Potri.005G046500	Chr05:3398194-3398571
Potri.006G078800	Chr06:5964463-5964538
Potri.010G170700	Chr10:17230751-17230768
Potri.008G201400	Chr08:14177786-14177878
Potri.008G201400	Chr08:14177358-14178028
Potri.008G201400	Chr08:14177358-14177785
Potri.008G201400	Chr08:14177786-14178027
Potri.008G201400	Chr08:14177879-14178028
Potri.016G094700	Chr16:8490319-8490469
Potri.016G140000	Chr16:14196421-14196671
Potri.009G008400	Chr09:1481167-1481296
Potri.010G045100	Chr10:7605108-7605117
Potri.009G014500	Chr09:2493531-2493742
Potri.008G058500	Chr08:3506631-3506722
Potri.009G057300	Chr09:5999710-5999885
Potri.008G145500	Chr08:9797172-9797589
Potri.006G250300	Chr06:25662850-25662940
Potri.006G250300	Chr06:25663121-25663215
Potri.013G047600	Chr13:3449563-3449714
Potri.013G047600	Chr13:3449844-3450422
Potri.011G078300	Chr11:7761411-7761532
Potri.010G100200	Chr10:12180410-12181547
Potri.015G034700	Chr15:2975292-2975392
Potri.010G119400	Chr10:13641607-13641704
Potri.001G091900	Chr01:7226989-7227311
Potri.010G002500	Chr10:246750-246897
Potri.011G126700	Chr11:15155675-15155746
Potri.011G126700	Chr11:15155909-15156125
Potri.011G126700	Chr11:15156113-15156125
Potri.006G229300	Chr06:24030631-24030986
Potri.006G229300	Chr06:24029436-24029493
Potri.006G232900	Chr06:24279096-24279149
Potri.006G232900	Chr06:24279599-24279713
Potri.006G232900	Chr06:24278454-24278820
Potri.006G232900	Chr06:24280632-24280760
Potri.010G180600	Chr10:17911956-17912381
Potri.010G217400	Chr10:20393143-20393189
Potri.016G088800	Chr16:7123083-7124225
Potri.010G245100	Chr10:22007430-22007613
Potri.007G021400	Chr07:1625104-1625246
Potri.008G069000	Chr08:4197293-4197697
Potri.001G205500	Chr01:20508774-20510186
Potri.007G137500	Chr07:14958957-14959013
Potri.007G102100	Chr07:12706026-12706146
Potri.014G119700	Chr14:9267927-9268133
Potri.001G356900	Chr01:36553565-36553851
Potri.019G024200	Chr19:2750976-2751268
Potri.008G130400	Chr08:8565051-8565233
Potri.007G011800	Chr07:942731-942939
Potri.002G040600	Chr02:2590810-2591206
Potri.011G154600	Chr11:17310373-17310631
Potri.011G154600	Chr11:17311424-17311736
Potri.011G154600	Chr11:17310373-17310558
Potri.012G004400	Chr12:380878-380887
Potri.006G265100	Chr06:26772709-26773286
Potri.017G057100	Chr17:5150282-5150285
Potri.016G025500	Chr16:1441275-1441386
Potri.003G085600	Chr03:11264240-11264989
Potri.003G162100	Chr03:17303901-17304158
Potri.003G162100	Chr03:17305168-17305199
Potri.010G115000	Chr10:13326639-13326740
Potri.005G236200	Chr05:24363022-24363608
Potri.015G099000	Chr15:11830631-11830764
Potri.010G111800	Chr10:13047941-13048564
Potri.002G077200	Chr02:5334800-5334889
Potri.005G207000	Chr05:22143441-22143659
Potri.002G257100	Chr02:24599314-24599665
Potri.002G257100	Chr02:24596700-24597051
Potri.002G257100	Chr02:24593803-24593940
Potri.002G257100	Chr02:24596700-24597186
Potri.008G146000	Chr08:9823220-9824384
Potri.001G146100	Chr01:11887627-11887707
Potri.018G127200	Chr18:14934771-14934881
Potri.005G111200	Chr05:8551461-8551583
Potri.001G281300	Chr01:28793205-28793325
Potri.001G281300	Chr01:28793381-28794122
Potri.006G049100	Chr06:3521297-3521319
Potri.006G126200	Chr06:10194979-10195170
Potri.005G175900	Chr05:19165955-19166149
Potri.016G090800	Chr16:7454051-7454137
Potri.018G062100	Chr18:7660434-7660521
Potri.008G003800	Chr08:215844-215881
Potri.018G050800	Chr18:5255759-5255999
Potri.004G227200	Chr04:23259028-23259089
Potri.010G167100	Chr10:16986890-16987760
Potri.010G167100	Chr10:16988073-16988191
Potri.010G167100	Chr10:16987579-16987581
Potri.010G167100	Chr10:16987582-16987760
Potri.010G167100	Chr10:16986890-16987581
Potri.010G167100	Chr10:16987579-16987760
Potri.010G167100	Chr10:16986103-16986302
Potri.010G167100	Chr10:16986890-16987578
Potri.016G141200	Chr16:14292561-14292717
Potri.006G095400	Chr06:7269190-7269196
Potri.015G045800	Chr15:4554890-4555459
Potri.018G080900	Chr18:10804527-10805083
Potri.002G048300	Chr02:3152846-3153096
Potri.013G011600	Chr13:745372-745460
Potri.017G058300	Chr17:5319935-5320137
Potri.009G085100	Chr09:7983147-7983176
Potri.009G085100	Chr09:7983186-7983287
Potri.017G123900	Chr17:13617654-13618220
Potri.010G188400	Chr10:18440892-18441426
Potri.010G188400	Chr10:18441087-18441426
Potri.006G046700	Chr06:3311807-3311815
Potri.003G096800	Chr03:12372000-12372003
Potri.004G079900	Chr04:6596895-6596899
Potri.008G186900	Chr08:12891960-12892104
Potri.008G186900	Chr08:12892180-12893728
Potri.007G028500	Chr07:2135561-2136190
Potri.007G028500	Chr07:2135757-2136117
Potri.007G028500	Chr07:2133800-2133964
Potri.013G161700	Chr13:16308461-16309153
Potri.013G161700	Chr13:16306737-16306742
Potri.005G107600	Chr05:8211705-8212206
Potri.005G107600	Chr05:8212364-8212374
Potri.003G135200	Chr03:15431080-15431155
Potri.010G222800	Chr10:20705350-20706316
Potri.014G122500	Chr14:9489203-9489817
Potri.003G026800	Chr03:3238413-3239202
Potri.007G017100	Chr07:1318898-1318977
Potri.010G158900	Chr10:16518617-16518655
Potri.010G158900	Chr10:16518522-16518611
Potri.017G125400	Chr17:13727210-13727237
Potri.017G125400	Chr17:13727719-13728376
Potri.005G005900	Chr05:341138-341391
Potri.005G005900	Chr05:341192-341516
Potri.001G170400	Chr01:14415016-14415117
Potri.006G254000	Chr06:25902421-25902511
Potri.008G108200	Chr08:6890074-6890130
Potri.008G108200	Chr08:6890074-6890122
Potri.014G066800	Chr14:5440047-5441388
Potri.003G123700	Chr03:14530311-14530480
Potri.003G067700	Chr03:9593177-9593292
Potri.010G036200	Chr10:6242365-6242524
Potri.010G036200	Chr10:6242365-6242620
Potri.014G153800	Chr14:11984480-11984634
Potri.004G040900	Chr04:3124969-3125710
Potri.005G000500	Chr05:27866-27959
Potri.006G047000	Chr06:3333791-3333872
Potri.010G192600	Chr10:18731016-18731081
Potri.001G287600	Chr01:29350440-29350447
Potri.002G155400	Chr02:11717723-11717834
Potri.018G023400	Chr18:1883674-1884461
Potri.010G125400	Chr10:14149684-14149793
Potri.010G125400	Chr10:14149957-14150401
Potri.011G022300	Chr11:1876948-1877052
Potri.005G185700	Chr05:20324662-20325003
Potri.017G048400	Chr17:4046722-4047004
Potri.017G048400	Chr17:4046722-4046927
Potri.012G134300	Chr12:15112046-15112141
Potri.014G101000	Chr14:7906819-7906928
Potri.008G087600	Chr08:5472318-5472406
Potri.005G243000	Chr05:24858776-24858931
Potri.001G233300	Chr01:24522558-24522668
Potri.013G039600	Chr13:2721326-2721346
Potri.013G039600	Chr13:2721809-2722160
Potri.013G039600	Chr13:2722161-2722295
Potri.013G039600	Chr13:2721809-2722296
Potri.006G104000	Chr06:8019357-8019426
Potri.014G044300	Chr14:3539857-3540615
Potri.003G213200	Chr03:21113890-21113950
Potri.007G007600	Chr07:544291-544592
Potri.001G236400	Chr01:24796414-24796808
Potri.001G354600	Chr01:36206194-36206196
Potri.018G069600	Chr18:8839161-8839407
Potri.009G076600	Chr09:7430145-7430266
Potri.009G076600	Chr09:7430322-7431004
Potri.008G023700	Chr08:1234502-1234610
Potri.002G108500	Chr02:7998131-7998585
Potri.006G009200	Chr06:607535-607894
Potri.006G009200	Chr06:607310-607408
Potri.015G141400	Chr15:14850205-14850315
Potri.008G076300	Chr08:4746521-4747043
Potri.010G126200	Chr10:14218055-14218133
Potri.004G233900	Chr04:23992808-23992814
[truncated: 179 more rows]
