# Supplementary material for: PSDX: A Comprehensive Multi-Omics Association Database of Populus trichocarpa With a Focus on the Secondary Growth in Response to Stresses
Source: Front Plant Sci. 2021 May 20;12:655565. doi: 10.3389/fpls.2021.655565 (PMC8195342; doi:10.3389/fpls.2021.655565)
Supplement: Supplementary Table 7 — Alternative splicing events from Iso-seq. The first column is the locus name, and the second column is all AS events of this gene. [file Table_7.XLS]

## Sheet: Table_6_format
loucs_name	alternative splicing events
Potri.012G132700	Chr12:14939570-14939700|IntronR|Chr12:14939372-14939569;Chr12:14939570-14939700;Chr12:14939701-14939841,Chr12:14938687-14938691|AltD|Chr12:14938692-14939033;Chr12:14938687-14938691;Chr12:14938480-14938686
Potri.015G064400	Chr15:8865864-8865868|AltD|Chr15:8865758-8865863;Chr15:8865864-8865868;Chr15:8865869-8865934
Potri.017G000500	Chr17:22939-23073|IntronR|Chr17:22888-22938;Chr17:22939-23073;Chr17:23074-23453
Potri.004G203700	Chr04:21392492-21392575|IntronR|Chr04:21392576-21392787;Chr04:21392492-21392575;Chr04:21392224-21392491
Potri.006G107300	Chr06:8345154-8345158|AltA|Chr06:8345159-8345285;Chr06:8345154-8345158;Chr06:8344000-8345158
Potri.006G016200	Chr06:1099423-1099668|ExonS|Chr06:1099669-1101150;Chr06:1099423-1099668;Chr06:1099201-1099422
Potri.005G183800	Chr05:20014255-20014348|IntronR|Chr05:20014349-20015077;Chr05:20014255-20014348;Chr05:20014062-20014254
Potri.010G211200	Chr10:19979079-19979190|ExonS|Chr10:19979191-19980172;Chr10:19979079-19979190;Chr10:19978356-19979078,Chr10:19979079-19979190|ExonS|Chr10:19979191-19980172;Chr10:19979079-19979190;Chr10:19978356-19979078,Chr10:19979079-19979079|AltD|Chr10:19978356-19979078;Chr10:19979079-19979079;Chr10:19979080-19979190
Potri.001G336400	Chr01:33952798-33953119|IntronR|Chr01:33953120-33953363;Chr01:33952798-33953119;Chr01:33951726-33952797,Chr01:33953311-33953363|AltA|Chr01:33953120-33953310;Chr01:33953311-33953363;Chr01:33953311-33953533
Potri.016G024800	Chr16:1397503-1397623|ExonS|Chr16:1397060-1397502;Chr16:1397503-1397623;Chr16:1397624-1399374,Chr16:1397503-1397623|ExonS|Chr16:1397624-1399375;Chr16:1397503-1397623;Chr16:1397060-1397502,Chr16:1396549-1396564|AltD|Chr16:1396565-1396753;Chr16:1396549-1396564;Chr16:1396452-1396548
Potri.005G205700	Chr05:22029265-22029711|IntronR|Chr05:22029712-22029948;Chr05:22029265-22029711;Chr05:22029216-22029264
Potri.010G227700	Chr10:21063212-21063229|AltA|Chr10:21062971-21063211;Chr10:21063212-21063229;Chr10:21063212-21063456,Chr10:21064121-21064165|AltA|Chr10:21063977-21064120;Chr10:21064121-21064165;Chr10:21064121-21064382,Chr10:21063457-21063458|AltD|Chr10:21063230-21063456;Chr10:21063457-21063458;Chr10:21063459-21063545,Chr10:21063977-21063988|AltD|Chr10:21063896-21063976;Chr10:21063977-21063988;Chr10:21063989-2106…
Potri.004G179000	Chr04:19642633-19642717|IntronR|Chr04:19642198-19642632;Chr04:19642633-19642717;Chr04:19642718-19642767,Chr04:19642647-19642717|IntronR|Chr04:19642198-19642646;Chr04:19642647-19642717;Chr04:19642718-19642767
Potri.004G041600	Chr04:3178848-3178935|AltD|Chr04:3178744-3178847;Chr04:3178848-3178935;Chr04:3178936-3179023
Potri.016G055000	Chr16:3599232-3599282|IntronR|Chr16:3599155-3599231;Chr16:3599232-3599282;Chr16:3599283-3599884
Potri.018G109600	Chr18:13597828-13597968|ExonS|Chr18:13597969-13598050;Chr18:13597828-13597968;Chr18:13597606-13597827,Chr18:13597828-13597968|ExonS|Chr18:13597969-13598050;Chr18:13597828-13597968;Chr18:13597606-13597827
Potri.001G155500	Chr01:12867069-12867131|IntronR|Chr01:12866851-12867068;Chr01:12867069-12867131;Chr01:12867132-12867179,Chr01:12867491-12867614|IntronR|Chr01:12867382-12867490;Chr01:12867491-12867614;Chr01:12867615-12867676,Chr01:12869163-12870002|IntronR|Chr01:12868964-12869162;Chr01:12869163-12870002;Chr01:12870003-12870200,Chr01:12870201-12870874|IntronR|Chr01:12870003-12870200;Chr01:12870201-12870874;Chr01:1…
Potri.001G001700	Chr01:119983-120079|IntronR|Chr01:120080-120137;Chr01:119983-120079;Chr01:119914-119982,Chr01:120080-120137|ExonS|Chr01:120138-120221;Chr01:120080-120137;Chr01:119983-120079,Chr01:119983-120137|AltA|Chr01:119914-119982;Chr01:119983-120137;Chr01:119983-120221,Chr01:120932-120933|AltA|Chr01:120604-120931;Chr01:120932-120933;Chr01:120932-121351
Potri.001G275900	Chr01:28244172-28244305|IntronR|Chr01:28244306-28244539;Chr01:28244172-28244305;Chr01:28243823-28244171,Chr01:28244929-28245033|ExonS|Chr01:28245034-28247211;Chr01:28244929-28245033;Chr01:28244540-28244928
Potri.009G020100	Chr09:3178452-3178524|IntronR|Chr09:3178525-3178590;Chr09:3178452-3178524;Chr09:3178405-3178451
Potri.001G091900	Chr01:7221779-7221876|IntronR|Chr01:7221689-7221778;Chr01:7221779-7221876;Chr01:7221877-7221933,Chr01:7224001-7224072|IntronR|Chr01:7223931-7224000;Chr01:7224001-7224072;Chr01:7224073-7224098,Chr01:7225343-7225447|IntronR|Chr01:7225268-7225342;Chr01:7225343-7225447;Chr01:7225448-7225565,Chr01:7225344-7225447|IntronR|Chr01:7225268-7225343;Chr01:7225344-7225447;Chr01:7225448-7225565,Chr01:7225945-7…
Potri.015G052200	Chr15:6584919-6585060|ExonS|Chr15:6584719-6584918;Chr15:6584919-6585060;Chr15:6585061-6586288
Potri.001G018700	Chr01:1364079-1364237|IntronR|Chr01:1363855-1364078;Chr01:1364079-1364237;Chr01:1364238-1364479,Chr01:1365983-1365998|AltA|Chr01:1365999-1366028;Chr01:1365983-1365998;Chr01:1365688-1365998
Potri.006G020000	Chr06:1386781-1386878|ExonS|Chr06:1386879-1386960;Chr06:1386781-1386878;Chr06:1386692-1386780
Potri.007G052700	Chr07:5293778-5293800|AltA|Chr07:5293341-5293777;Chr07:5293778-5293800;Chr07:5293778-5293863
Potri.008G221400	Chr08:18695838-18696481|IntronR|Chr08:18695616-18695837;Chr08:18695838-18696481;Chr08:18696482-18696673,Chr08:18701886-18702028|IntronR|Chr08:18701655-18701885;Chr08:18701886-18702028;Chr08:18702029-18702416,Chr08:18701493-18701496|AltA|Chr08:18701497-18701558;Chr08:18701493-18701496;Chr08:18701397-18701496,Chr08:18695838-18695911|AltD|Chr08:18695912-18696481;Chr08:18695838-18695911;Chr08:1869561…
Potri.006G077000	Chr06:5832746-5832794|ExonS|Chr06:5832130-5832745;Chr06:5832746-5832794;Chr06:5832795-5833453,Chr06:5835189-5835253|AltD|Chr06:5835254-5835468;Chr06:5835189-5835253;Chr06:5835042-5835188
Potri.008G086900	Chr08:5454458-5454491|AltA|Chr08:5454492-5455680;Chr08:5454458-5454491;Chr08:5454008-5454491
Potri.018G057900	Chr18:6126159-6126233|IntronR|Chr18:6126118-6126158;Chr18:6126159-6126233;Chr18:6126234-6126445,Chr18:6128512-6128621|IntronR|Chr18:6126644-6128511;Chr18:6128512-6128621;Chr18:6128622-6128629,Chr18:6128521-6128762|IntronR|Chr18:6126644-6128520;Chr18:6128521-6128762;Chr18:6128763-6128975,Chr18:6128976-6129098|IntronR|Chr18:6128763-6128975;Chr18:6128976-6129098;Chr18:6129099-6129740,Chr18:6130054-6…
Potri.005G095300	Chr05:7145580-7146148|IntronR|Chr05:7146149-7147732;Chr05:7145580-7146148;Chr05:7145498-7145579,Chr05:7145632-7146148|IntronR|Chr05:7146149-7147732;Chr05:7145632-7146148;Chr05:7145498-7145631,Chr05:7146208-7147672|IntronR|Chr05:7147673-7147732;Chr05:7146208-7147672;Chr05:7146149-7146207,Chr05:7148233-7148321|IntronR|Chr05:7148322-7148446;Chr05:7148233-7148321;Chr05:7148070-7148232,Chr05:7145580-7…
Potri.005G009800	Chr05:743370-744645|IntronR|Chr05:744646-744807;Chr05:743370-744645;Chr05:743211-743369,Chr05:745193-745204|AltD|Chr05:745080-745192;Chr05:745193-745204;Chr05:745205-745351
Potri.006G180800	Chr06:19486184-19486206|ExonS|Chr06:19486207-19486452;Chr06:19486184-19486206;Chr06:19485336-19486183
Potri.016G024700	Chr16:1392818-1393719|IntronR|Chr16:1392653-1392817;Chr16:1392818-1393719;Chr16:1393720-1394522
Potri.001G147500	Chr01:11996768-11996785|AltA|Chr01:11996735-11996767;Chr01:11996768-11996785;Chr01:11996768-11998254
Potri.014G178000	Chr14:14608342-14608589|ExonS|Chr14:14608251-14608341;Chr14:14608342-14608589;Chr14:14608590-14609532
Potri.002G072900	Chr02:5058595-5059056|IntronR|Chr02:5058243-5058594;Chr02:5058595-5059056;Chr02:5059057-5060489,Chr02:5060156-5060322|IntronR|Chr02:5059082-5060155;Chr02:5060156-5060322;Chr02:5060323-5060489,Chr02:5060211-5060324|IntronR|Chr02:5059057-5060210;Chr02:5060211-5060324;Chr02:5060325-5060489,Chr02:5064707-5064812|IntronR|Chr02:5064618-5064706;Chr02:5064707-5064812;Chr02:5064813-5065809,Chr02:5059057-5…
Potri.014G045000	Chr14:3571153-3571265|IntronR|Chr14:3571094-3571152;Chr14:3571153-3571265;Chr14:3571266-3571354
Potri.005G226000	Chr05:23625720-23626066|IntronR|Chr05:23625512-23625719;Chr05:23625720-23626066;Chr05:23626067-23626508,Chr05:23627512-23627628|IntronR|Chr05:23627265-23627511;Chr05:23627512-23627628;Chr05:23627629-23627859,Chr05:23628376-23628460|IntronR|Chr05:23628263-23628375;Chr05:23628376-23628460;Chr05:23628461-23628681,Chr05:23625670-23625719|ExonS|Chr05:23625523-23625669;Chr05:23625670-23625719;Chr05:236…
Potri.001G369600	Chr01:38373068-38373314|IntronR|Chr01:38373315-38373424;Chr01:38373068-38373314;Chr01:38372999-38373067
Potri.004G126100	Chr04:12195973-12196122|IntronR|Chr04:12195595-12195972;Chr04:12195973-12196122;Chr04:12196123-12196447,Chr04:12195973-12195974|AltD|Chr04:12195975-12196122;Chr04:12195973-12195974;Chr04:12195597-12195972
Potri.014G137700	Chr14:10524539-10525266|IntronR|Chr14:10525267-10525421;Chr14:10524539-10525266;Chr14:10523720-10524538,Chr14:10525422-10525517|IntronR|Chr14:10525518-10525633;Chr14:10525422-10525517;Chr14:10525267-10525421,Chr14:10525832-10526141|IntronR|Chr14:10526142-10526259;Chr14:10525832-10526141;Chr14:10525715-10525831,Chr14:10525832-10525832|AltA|Chr14:10525715-10525831;Chr14:10525832-10525832;Chr14:1052…
Potri.001G061100	Chr01:4703912-4703919|AltD|Chr01:4703920-4703999;Chr01:4703912-4703919;Chr01:4703839-4703911
Potri.014G150000	Chr14:11503817-11505503|IntronR|Chr14:11505504-11505661;Chr14:11503817-11505503;Chr14:11503637-11503816,Chr14:11501735-11501764|AltA|Chr14:11501711-11501734;Chr14:11501735-11501764;Chr14:11501735-11502382
Potri.010G148500	Chr10:15766111-15766207|IntronR|Chr10:15766019-15766110;Chr10:15766111-15766207;Chr10:15766208-15766355,Chr10:15766111-15766208|IntronR|Chr10:15766019-15766110;Chr10:15766111-15766208;Chr10:15766209-15766355,Chr10:15766111-15766211|IntronR|Chr10:15766019-15766110;Chr10:15766111-15766211;Chr10:15766212-15766355,Chr10:15768541-15768610|IntronR|Chr10:15768454-15768540;Chr10:15768541-15768610;Chr10:1…
Potri.011G080600	Chr11:8035380-8036094|IntronR|Chr11:8036095-8036201;Chr11:8035380-8036094;Chr11:8035186-8035379
Potri.013G160100	Chr13:16202511-16202515|AltD|Chr13:16202036-16202510;Chr13:16202511-16202515;Chr13:16202516-16202719
Potri.T050800	scaffold_48:37883-37961|IntronR|scaffold_48:37962-38000;scaffold_48:37883-37961;scaffold_48:37731-37882,scaffold_48:39501-39605|IntronR|scaffold_48:39606-39730;scaffold_48:39501-39605;scaffold_48:39232-39500,scaffold_48:39731-39890|IntronR|scaffold_48:39891-39954;scaffold_48:39731-39890;scaffold_48:39606-39730,scaffold_48:38202-38239|AltD|scaffold_48:38001-38201;scaffold_48:38202-38239;scaffold_4…
Potri.008G150100	Chr08:10149568-10149653|IntronR|Chr08:10149654-10149771;Chr08:10149568-10149653;Chr08:10149443-10149567,Chr08:10149918-10150277|IntronR|Chr08:10150278-10150357;Chr08:10149918-10150277;Chr08:10149853-10149917,Chr08:10151363-10151560|IntronR|Chr08:10151561-10151629;Chr08:10151363-10151560;Chr08:10151303-10151362,Chr08:10151891-10152552|IntronR|Chr08:10152553-10152660;Chr08:10151891-10152552;Chr08:1…
Potri.008G165000	Chr08:11243745-11243745|AltD|Chr08:11243024-11243744;Chr08:11243745-11243745;Chr08:11243746-11243791,Chr08:11250914-11250951|AltD|Chr08:11250668-11250913;Chr08:11250914-11250951;Chr08:11250952-11251122
Potri.014G081700	Chr14:6511249-6511364|IntronR|Chr14:6509006-6511248;Chr14:6511249-6511364;Chr14:6511365-6512357,Chr14:6507851-6508008|ExonS|Chr14:6507568-6507850;Chr14:6507851-6508008;Chr14:6508009-6509004,Chr14:6507851-6508008|ExonS|Chr14:6507568-6507850;Chr14:6507851-6508008;Chr14:6508009-6509004,Chr14:6507851-6508008|ExonS|Chr14:6507568-6507850;Chr14:6507851-6508008;Chr14:6508009-6509004,Chr14:6507851-6508008…
Potri.002G086400	Chr02:6082240-6082322|IntronR|Chr02:6082323-6082730;Chr02:6082240-6082322;Chr02:6080523-6082239,Chr02:6082249-6082333|IntronR|Chr02:6082334-6082730;Chr02:6082249-6082333;Chr02:6080523-6082248,Chr02:6082731-6082936|IntronR|Chr02:6082937-6083005;Chr02:6082731-6082936;Chr02:6080523-6082730,Chr02:6083647-6084090|IntronR|Chr02:6084091-6084441;Chr02:6083647-6084090;Chr02:6083264-6083646,Chr02:6083647-6…
Potri.009G081600	Chr09:7755530-7755575|AltA|Chr09:7755326-7755529;Chr09:7755530-7755575;Chr09:7755530-7755666,Chr09:7757028-7757030|AltD|Chr09:7756923-7757027;Chr09:7757028-7757030;Chr09:7757031-7757120,Chr09:7758267-7758267|AltD|Chr09:7758145-7758266;Chr09:7758267-7758267;Chr09:7758268-7758399
Potri.004G092200	Chr04:7804113-7804767|IntronR|Chr04:7804768-7805141;Chr04:7804113-7804767;Chr04:7804070-7804112
Potri.001G213500	Chr01:21630169-21630170|AltA|Chr01:21630171-21630248;Chr01:21630169-21630170;Chr01:21629896-21630170,Chr01:21629060-21629077|AltD|Chr01:21629078-21629195;Chr01:21629060-21629077;Chr01:21628947-21629059
Potri.009G018100	Chr09:2993045-2993161|IntronR|Chr09:2993162-2993184;Chr09:2993045-2993161;Chr09:2993039-2993044,Chr09:2993185-2993186|AltA|Chr09:2993039-2993184;Chr09:2993185-2993186;Chr09:2993185-2993627,Chr09:2998767-2998769|AltA|Chr09:2998695-2998766;Chr09:2998767-2998769;Chr09:2998767-2998976,Chr09:2993039-2993047|AltD|Chr09:2992838-2993038;Chr09:2993039-2993047;Chr09:2993048-2993184,Chr09:2994166-2994260|Al…
Potri.013G140000	Chr13:14791471-14791901|IntronR|Chr13:14788286-14791470;Chr13:14791471-14791901;Chr13:14791902-14795180,Chr13:14791853-14793685|IntronR|Chr13:14788282-14791852;Chr13:14791853-14793685;Chr13:14793686-14795184,Chr13:14792357-14793839|IntronR|Chr13:14787990-14792356;Chr13:14792357-14793839;Chr13:14793840-14795180,Chr13:14792683-14792967|IntronR|Chr13:14787987-14792682;Chr13:14792683-14792967;Chr13:1…
Potri.003G006300	Chr03:523517-523593|ExonS|Chr03:523594-523676;Chr03:523517-523593;Chr03:523271-523516,Chr03:524897-524898|AltA|Chr03:524756-524896;Chr03:524897-524898;Chr03:524897-524988
Potri.007G086700	Chr07:11275407-11275874|IntronR|Chr07:11275875-11276344;Chr07:11275407-11275874;Chr07:11275159-11275406
Potri.011G089200	Chr11:10731687-10731696|AltA|Chr11:10731626-10731686;Chr11:10731687-10731696;Chr11:10731687-10732205
Potri.014G167000	Chr14:13257298-13257416|ExonS|Chr14:13257417-13258082;Chr14:13257298-13257416;Chr14:13257031-13257297
Potri.013G007300	Chr13:462934-463364|IntronR|Chr13:463365-463492;Chr13:462934-463364;Chr13:462308-462933,Chr13:464281-464435|IntronR|Chr13:464436-464599;Chr13:464281-464435;Chr13:464202-464280,Chr13:464506-464599|AltA|Chr13:464436-464505;Chr13:464506-464599;Chr13:464506-464769
Potri.009G011700	Chr09:2048927-2049306|IntronR|Chr09:2048850-2048926;Chr09:2048927-2049306;Chr09:2049307-2049357
Potri.018G025600	Chr18:2022756-2022820|IntronR|Chr18:2022821-2022855;Chr18:2022756-2022820;Chr18:2022640-2022755,Chr18:2022856-2022938|IntronR|Chr18:2022939-2023877;Chr18:2022856-2022938;Chr18:2022640-2022855,Chr18:2023254-2023412|IntronR|Chr18:2023413-2023877;Chr18:2023254-2023412;Chr18:2022939-2023253,Chr18:2024535-2024620|IntronR|Chr18:2024621-2025346;Chr18:2024535-2024620;Chr18:2024257-2024534,Chr18:2024536-2…
Potri.017G071700	Chr17:8263211-8263381|IntronR|Chr17:8263382-8263500;Chr17:8263211-8263381;Chr17:8262964-8263210
Potri.008G159900	Chr08:10864698-10864698|AltA|Chr08:10864699-10864840;Chr08:10864698-10864698;Chr08:10864548-10864698
Potri.008G159500	Chr08:10826406-10826561|IntronR|Chr08:10826562-10826663;Chr08:10826406-10826561;Chr08:10826029-10826405,Chr08:10827834-10827867|AltA|Chr08:10827677-10827833;Chr08:10827834-10827867;Chr08:10827834-10827990,Chr08:10828656-10828658|AltA|Chr08:10827991-10828655;Chr08:10828656-10828658;Chr08:10828656-10829220,Chr08:10828656-10828658|AltD|Chr08:10828659-10829220;Chr08:10828656-10828658;Chr08:10827991-1…
Potri.011G044100	Chr11:3742695-3742803|IntronR|Chr11:3742804-3743020;Chr11:3742695-3742803;Chr11:3742555-3742694,Chr11:3744226-3744319|IntronR|Chr11:3744320-3744462;Chr11:3744226-3744319;Chr11:3744173-3744225,Chr11:3744228-3744367|IntronR|Chr11:3744368-3744462;Chr11:3744228-3744367;Chr11:3744173-3744227,Chr11:3744228-3744371|IntronR|Chr11:3744372-3744462;Chr11:3744228-3744371;Chr11:3744173-3744227,Chr11:3742695-3…
Potri.012G071700	Chr12:9697554-9698351|IntronR|Chr12:9698352-9698519;Chr12:9697554-9698351;Chr12:9697323-9697553,Chr12:9698751-9699775|IntronR|Chr12:9699776-9699928;Chr12:9698751-9699775;Chr12:9698635-9698750
Potri.001G285900	Chr01:29234551-29234631|ExonS|Chr01:29234032-29234550;Chr01:29234551-29234631;Chr01:29234632-29234723,Chr01:29236249-29236317|ExonS|Chr01:29235320-29236248;Chr01:29236249-29236317;Chr01:29236318-29236745,Chr01:29233064-29233065|AltD|Chr01:29233066-29233153;Chr01:29233064-29233065;Chr01:29232953-29233063
Potri.014G195900	Chr14:18580429-18580535|IntronR|Chr14:18580272-18580428;Chr14:18580429-18580535;Chr14:18580536-18580774,Chr14:18582331-18582569|IntronR|Chr14:18582103-18582330;Chr14:18582331-18582569;Chr14:18582570-18583079
Potri.009G020600	Chr09:3263275-3264122|IntronR|Chr09:3263176-3263274;Chr09:3263275-3264122;Chr09:3264123-3264241
Potri.006G001100	Chr06:95406-95530|IntronR|Chr06:95531-95565;Chr06:95406-95530;Chr06:95364-95405,Chr06:95064-95084|AltA|Chr06:94930-95063;Chr06:95064-95084;Chr06:95064-95175,Chr06:95077-95084|AltA|Chr06:94930-95076;Chr06:95077-95084;Chr06:95077-95175
Potri.002G239800	Chr02:23244783-23244791|AltA|Chr02:23244546-23244782;Chr02:23244783-23244791;Chr02:23244783-23245642,Chr02:23245746-23245749|AltA|Chr02:23245643-23245745;Chr02:23245746-23245749;Chr02:23245746-23245991
Potri.001G246100	Chr01:25665751-25665842|IntronR|Chr01:25665639-25665750;Chr01:25665751-25665842;Chr01:25665843-25665941,Chr01:25669245-25669301|ExonS|Chr01:25667270-25669244;Chr01:25669245-25669301;Chr01:25669302-25669403,Chr01:25670047-25670055|AltA|Chr01:25670056-25670126;Chr01:25670047-25670055;Chr01:25669518-25670055,Chr01:25676326-25676328|AltA|Chr01:25676329-25676444;Chr01:25676326-25676328;Chr01:25676235-…
Potri.008G219100	Chr08:18269790-18270080|IntronR|Chr08:18269631-18269789;Chr08:18269790-18270080;Chr08:18270081-18270636
Potri.017G055200	Chr17:4901446-4901498|ExonS|Chr17:4901152-4901445;Chr17:4901446-4901498;Chr17:4901499-4901723
Potri.010G040100	Chr10:6772977-6773000|AltA|Chr10:6773001-6773123;Chr10:6772977-6773000;Chr10:6772615-6773000
Potri.009G045000	Chr09:5117183-5117329|IntronR|Chr09:5117035-5117182;Chr09:5117183-5117329;Chr09:5117330-5117340,Chr09:5117341-5117711|IntronR|Chr09:5117035-5117340;Chr09:5117341-5117711;Chr09:5117712-5117852,Chr09:5120490-5120701|IntronR|Chr09:5120364-5120489;Chr09:5120490-5120701;Chr09:5120702-5120900,Chr09:5120490-5120701|IntronR|Chr09:5120364-5120489;Chr09:5120490-5120701;Chr09:5120702-5120901,Chr09:5111878-5…
Potri.007G034900	Chr07:2693348-2693515|IntronR|Chr07:2693516-2693602;Chr07:2693348-2693515;Chr07:2693232-2693347,Chr07:2693354-2693505|IntronR|Chr07:2693506-2693602;Chr07:2693354-2693505;Chr07:2693232-2693353,Chr07:2693355-2693506|IntronR|Chr07:2693232-2693354;Chr07:2693355-2693506;Chr07:2693507-2693602,Chr07:2693355-2693506|IntronR|Chr07:2693507-2693602;Chr07:2693355-2693506;Chr07:2693232-2693354,Chr07:2694502-2…
Potri.019G018500	Chr19:2161583-2161682|IntronR|Chr19:2161532-2161582;Chr19:2161583-2161682;Chr19:2161683-2161754,Chr19:2159367-2159472|ExonS|Chr19:2158689-2159366;Chr19:2159367-2159472;Chr19:2159473-2159981,Chr19:2162430-2162448|AltA|Chr19:2162449-2162530;Chr19:2162430-2162448;Chr19:2162163-2162448
Potri.009G107600	Chr09:9338478-9338728|IntronR|Chr09:9338729-9339056;Chr09:9338478-9338728;Chr09:9338020-9338477
Potri.008G160900	Chr08:10936131-10936462|IntronR|Chr08:10936044-10936130;Chr08:10936131-10936462;Chr08:10936463-10936553,Chr08:10943160-10943211|AltA|Chr08:10943212-10943838;Chr08:10943160-10943211;Chr08:10942837-10943211,Chr08:10935782-10935785|AltD|Chr08:10935786-10936043;Chr08:10935782-10935785;Chr08:10935689-10935781
Potri.010G052600	Chr10:8305346-8305427|IntronR|Chr10:8305428-8305590;Chr10:8305346-8305427;Chr10:8305269-8305345,Chr10:8305351-8305430|IntronR|Chr10:8305431-8305590;Chr10:8305351-8305430;Chr10:8305269-8305350,Chr10:8305353-8305430|IntronR|Chr10:8305431-8305590;Chr10:8305353-8305430;Chr10:8305269-8305352,Chr10:8305922-8306682|IntronR|Chr10:8306683-8307332;Chr10:8305922-8306682;Chr10:8305831-8305921,Chr10:8307333-8…
Potri.001G008800	Chr01:577558-578242|IntronR|Chr01:577486-577557;Chr01:577558-578242;Chr01:578243-578403,Chr01:574462-574462|AltA|Chr01:574300-574461;Chr01:574462-574462;Chr01:574462-574983,Chr01:574827-574983|AltA|Chr01:574984-575186;Chr01:574827-574983;Chr01:574463-574983,Chr01:578831-578867|AltA|Chr01:578748-578830;Chr01:578831-578867;Chr01:578831-578963,Chr01:579812-579880|AltA|Chr01:579881-580111;Chr01:57981…
Potri.003G090800	Chr03:11748514-11748681|IntronR|Chr03:11748421-11748513;Chr03:11748514-11748681;Chr03:11748682-11748771,Chr03:11748843-11748847|AltA|Chr03:11748848-11748896;Chr03:11748843-11748847;Chr03:11748772-11748847,Chr03:11750742-11750744|AltA|Chr03:11750745-11750884;Chr03:11750742-11750744;Chr03:11750663-11750744,Chr03:11747706-11747706|AltD|Chr03:11747707-11748109;Chr03:11747706-11747706;Chr03:11747529-1…
Potri.004G227700	Chr04:23285424-23285451|AltA|Chr04:23285452-23285568;Chr04:23285424-23285451;Chr04:23285041-23285451
Potri.018G104000	Chr18:13151718-13152046|IntronR|Chr18:13152047-13152236;Chr18:13151718-13152046;Chr18:13149749-13151717,Chr18:13153034-13153480|IntronR|Chr18:13153481-13153538;Chr18:13153034-13153480;Chr18:13152961-13153033,Chr18:13150641-13151732|ExonS|Chr18:13151733-13152046;Chr18:13150641-13151732;Chr18:13150314-13150640,Chr18:13150057-13150172|AltD|Chr18:13148506-13150056;Chr18:13150057-13150172;Chr18:131501…
Potri.003G043200	Chr03:5768850-5768927|ExonS|Chr03:5768771-5768849;Chr03:5768850-5768927;Chr03:5768928-5770796
Potri.010G080600	Chr10:10664124-10664211|IntronR|Chr10:10664212-10664404;Chr10:10664124-10664211;Chr10:10663386-10664123,Chr10:10664405-10664541|IntronR|Chr10:10664542-10665572;Chr10:10664405-10664541;Chr10:10663386-10664404
Potri.006G208300	Chr06:22353269-22353389|IntronR|Chr06:22353390-22353493;Chr06:22353269-22353389;Chr06:22353187-22353268,Chr06:22355303-22355399|IntronR|Chr06:22355400-22355518;Chr06:22355303-22355399;Chr06:22355230-22355302,Chr06:22352788-22352859|ExonS|Chr06:22352860-22353186;Chr06:22352788-22352859;Chr06:22351916-22352787,Chr06:22352788-22352875|ExonS|Chr06:22352876-22353186;Chr06:22352788-22352875;Chr06:22351…
Potri.002G246500	Chr02:23771029-23771114|IntronR|Chr02:23770135-23771028;Chr02:23771029-23771114;Chr02:23771115-23771382,Chr02:23771383-23771801|IntronR|Chr02:23770135-23771382;Chr02:23771383-23771801;Chr02:23771802-23772338
Potri.018G091500	Chr18:12058769-12058849|IntronR|Chr18:12058850-12059138;Chr18:12058769-12058849;Chr18:12057736-12058768,Chr18:12062358-12062437|ExonS|Chr18:12062438-12062632;Chr18:12062358-12062437;Chr18:12061234-12062357,Chr18:12062358-12062457|ExonS|Chr18:12062458-12062632;Chr18:12062358-12062457;Chr18:12061234-12062357
Potri.001G471000	Chr01:50253493-50254358|ExonS|Chr01:50251990-50253492;Chr01:50253493-50254358;Chr01:50254359-50255203,Chr01:50254213-50254358|ExonS|Chr01:50251990-50254212;Chr01:50254213-50254358;Chr01:50254359-50255203,Chr01:50254252-50254358|ExonS|Chr01:50251990-50254251;Chr01:50254252-50254358;Chr01:50254359-50255203,Chr01:50253493-50254212|AltA|Chr01:50254213-50254358;Chr01:50253493-50254212;Chr01:50251990-5…
Potri.006G254400	Chr06:25931345-25931460|IntronR|Chr06:25931461-25931957;Chr06:25931345-25931460;Chr06:25931122-25931344,Chr06:25931345-25931460|IntronR|Chr06:25931461-25931957;Chr06:25931345-25931460;Chr06:25931140-25931344,Chr06:25931345-25931476|IntronR|Chr06:25931477-25931957;Chr06:25931345-25931476;Chr06:25931120-25931344,Chr06:25933512-25933633|IntronR|Chr06:25933634-25933705;Chr06:25933512-25933633;Chr06:2…
Potri.004G223700	Chr04:22997573-22997577|AltD|Chr04:22997578-22998461;Chr04:22997573-22997577;Chr04:22997434-22997572
Potri.004G162600	Chr04:18369335-18369465|AltA|Chr04:18368981-18369334;Chr04:18369335-18369465;Chr04:18369335-18369598,Chr04:18369841-18369841|AltA|Chr04:18369599-18369840;Chr04:18369841-18369841;Chr04:18369841-18369939
Potri.003G161600	Chr03:17271730-17272150|IntronR|Chr03:17271681-17271729;Chr03:17271730-17272150;Chr03:17272151-17272373,Chr03:17271730-17272160|IntronR|Chr03:17271681-17271729;Chr03:17271730-17272160;Chr03:17272161-17272373,Chr03:17271958-17272160|IntronR|Chr03:17271681-17271957;Chr03:17271958-17272160;Chr03:17272161-17272373,Chr03:17272374-17273142|IntronR|Chr03:17271681-17272373;Chr03:17272374-17273142;Chr03:1…
Potri.001G341900	Chr01:34673962-34673968|AltA|Chr01:34673969-34674156;Chr01:34673962-34673968;Chr01:34673118-34673968,Chr01:34689628-34689628|AltD|Chr01:34689629-34689732;Chr01:34689628-34689628;Chr01:34689481-34689627
Potri.001G108100	Chr01:8581761-8582113|IntronR|Chr01:8581509-8581760;Chr01:8581761-8582113;Chr01:8582114-8582445
Potri.019G043400	Chr19:5072892-5074624|IntronR|Chr19:5074625-5075436;Chr19:5072892-5074624;Chr19:5072605-5072891,Chr19:5073447-5074624|IntronR|Chr19:5074625-5075436;Chr19:5073447-5074624;Chr19:5073294-5073446,Chr19:5075715-5076269|IntronR|Chr19:5076270-5076344;Chr19:5075715-5076269;Chr19:5075640-5075714,Chr19:5076525-5076622|IntronR|Chr19:5076623-5076737;Chr19:5076525-5076622;Chr19:5076442-5076524,Chr19:5073294-5…
Potri.008G014100	Chr08:757648-757747|IntronR|Chr08:757560-757647;Chr08:757648-757747;Chr08:757748-757981,Chr08:758746-758889|IntronR|Chr08:758565-758745;Chr08:758746-758889;Chr08:758890-759049,Chr08:758754-758889|IntronR|Chr08:758565-758753;Chr08:758754-758889;Chr08:758890-759049,Chr08:762941-762944|AltA|Chr08:762945-763249;Chr08:762941-762944;Chr08:762738-762944,Chr08:758746-758753|AltD|Chr08:758754-758889;Chr08…
Potri.012G035400	Chr12:3161706-3161801|IntronR|Chr12:3161584-3161705;Chr12:3161706-3161801;Chr12:3161802-3161890,Chr12:3163383-3163680|IntronR|Chr12:3163318-3163382;Chr12:3163383-3163680;Chr12:3163681-3164177,Chr12:3164571-3164656|IntronR|Chr12:3164463-3164570;Chr12:3164571-3164656;Chr12:3164657-3165225,Chr12:3164575-3164656|IntronR|Chr12:3164463-3164574;Chr12:3164575-3164656;Chr12:3164657-3165225,Chr12:3165817-3…
Potri.017G058600	Chr17:5362074-5362157|ExonS|Chr17:5362158-5367417;Chr17:5362074-5362157;Chr17:5361944-5362073,Chr17:5362074-5367417|AltD|Chr17:5361944-5362073;Chr17:5362074-5367417;Chr17:5367418-5368308
Potri.001G077600	Chr01:6153983-6154309|IntronR|Chr01:6154310-6154593;Chr01:6153983-6154309;Chr01:6153792-6153982
Potri.016G116200	Chr16:12033681-12033777|IntronR|Chr16:12033778-12034013;Chr16:12033681-12033777;Chr16:12033475-12033680,Chr16:12034828-12034948|IntronR|Chr16:12034949-12035063;Chr16:12034828-12034948;Chr16:12034762-12034827,Chr16:12035271-12035275|AltA|Chr16:12035166-12035270;Chr16:12035271-12035275;Chr16:12035271-12035582
Potri.004G036800	Chr04:2748550-2749285|IntronR|Chr04:2749286-2749387;Chr04:2748550-2749285;Chr04:2748433-2748549,Chr04:2748550-2749289|IntronR|Chr04:2749290-2749387;Chr04:2748550-2749289;Chr04:2748433-2748549,Chr04:2752360-2752396|ExonS|Chr04:2752397-2752563;Chr04:2752360-2752396;Chr04:2751375-2752359,Chr04:2752360-2752396|ExonS|Chr04:2752397-2752563;Chr04:2752360-2752396;Chr04:2751375-2752359,Chr04:2750085-27501…
Potri.008G054700	Chr08:3227563-3227628|IntronR|Chr08:3227629-3229269;Chr08:3227563-3227628;Chr08:3227331-3227562,Chr08:3227581-3227638|IntronR|Chr08:3227639-3229269;Chr08:3227581-3227638;Chr08:3227342-3227580,Chr08:3227581-3227729|IntronR|Chr08:3227730-3229269;Chr08:3227581-3227729;Chr08:3227331-3227580,Chr08:3227781-3228247|IntronR|Chr08:3228248-3229269;Chr08:3227781-3228247;Chr08:3227338-3227780,Chr08:3227929-3…
Potri.016G095800	Chr16:9067276-9068032|IntronR|Chr16:9067235-9067275;Chr16:9067276-9068032;Chr16:9068033-9068152,Chr16:9067276-9068083|IntronR|Chr16:9067235-9067275;Chr16:9067276-9068083;Chr16:9068084-9068152,Chr16:9069638-9069741|IntronR|Chr16:9069569-9069637;Chr16:9069638-9069741;Chr16:9069742-9069873,Chr16:9068033-9068083|AltA|Chr16:9068084-9068152;Chr16:9068033-9068083;Chr16:9067276-9068083
Potri.008G024300	Chr08:1259877-1260270|IntronR|Chr08:1259799-1259876;Chr08:1259877-1260270;Chr08:1260271-1261184,Chr08:1259880-1260320|IntronR|Chr08:1259799-1259879;Chr08:1259880-1260320;Chr08:1260321-1261184,Chr08:1261185-1261415|IntronR|Chr08:1259957-1261184;Chr08:1261185-1261415;Chr08:1261416-1262744,Chr08:1261185-1261415|IntronR|Chr08:1259961-1261184;Chr08:1261185-1261415;Chr08:1261416-1262744,Chr08:1261185-1…
Potri.016G001100	Chr16:51137-51273|IntronR|Chr16:51274-51316;Chr16:51137-51273;Chr16:51088-51136,Chr16:51146-51273|IntronR|Chr16:51274-51316;Chr16:51146-51273;Chr16:51088-51145,Chr16:52182-52328|ExonS|Chr16:52329-53851;Chr16:52182-52328;Chr16:51497-52181,Chr16:52182-52412|ExonS|Chr16:52413-53851;Chr16:52182-52412;Chr16:51497-52181,Chr16:51137-51145|AltA|Chr16:51088-51136;Chr16:51137-51145;Chr16:51137-51273,Chr16:…
Potri.009G111400	Chr09:9518125-9518597|IntronR|Chr09:9518598-9518731;Chr09:9518125-9518597;Chr09:9517930-9518124,Chr09:9520287-9520291|AltA|Chr09:9520110-9520286;Chr09:9520287-9520291;Chr09:9520287-9520430
Potri.010G162700	Chr10:16754644-16754783|AltA|Chr10:16754784-16755013;Chr10:16754644-16754783;Chr10:16754383-16754783
Potri.004G231700	Chr04:23734101-23734176|IntronR|Chr04:23734177-23734335;Chr04:23734101-23734176;Chr04:23733964-23734100,Chr04:23734747-23735044|IntronR|Chr04:23735045-23735182;Chr04:23734747-23735044;Chr04:23734435-23734746,Chr04:23734914-23735044|IntronR|Chr04:23735045-23735182;Chr04:23734914-23735044;Chr04:23734435-23734913,Chr04:23735183-23735314|IntronR|Chr04:23735315-23735386;Chr04:23735183-23735314;Chr04:2…
Potri.005G207300	Chr05:22170081-22170243|IntronR|Chr05:22169993-22170080;Chr05:22170081-22170243;Chr05:22170244-22170371,Chr05:22170081-22170362|IntronR|Chr05:22169993-22170080;Chr05:22170081-22170362;Chr05:22170363-22170448,Chr05:22170081-22170366|IntronR|Chr05:22169993-22170080;Chr05:22170081-22170366;Chr05:22170367-22170448,Chr05:22170363-22170366|AltA|Chr05:22170367-22170448;Chr05:22170363-22170366;Chr05:2217…
Potri.010G114100	Chr10:13252131-13252610|IntronR|Chr10:13252611-13252751;Chr10:13252131-13252610;Chr10:13251945-13252130
Potri.016G135100	Chr16:13850085-13850128|AltA|Chr16:13850129-13850248;Chr16:13850085-13850128;Chr16:13849971-13850128,Chr16:13848788-13848788|AltD|Chr16:13848789-13848889;Chr16:13848788-13848788;Chr16:13848592-13848787
Potri.012G005000	Chr12:416771-416927|IntronR|Chr12:416928-417087;Chr12:416771-416927;Chr12:416726-416770,Chr12:416726-416770|ExonS|Chr12:416771-416893;Chr12:416726-416770;Chr12:416652-416725,Chr12:416726-416770|ExonS|Chr12:416771-416927;Chr12:416726-416770;Chr12:416652-416725,Chr12:417085-417087|AltA|Chr12:416894-417084;Chr12:417085-417087;Chr12:417085-417230
Potri.006G071000	Chr06:5296002-5296003|AltA|Chr06:5295843-5296001;Chr06:5296002-5296003;Chr06:5296002-5296326
Potri.014G142700	Chr14:10879217-10879325|IntronR|Chr14:10879326-10879585;Chr14:10879217-10879325;Chr14:10879094-10879216,Chr14:10880150-10880307|ExonS|Chr14:10880308-10880436;Chr14:10880150-10880307;Chr14:10879901-10880149,Chr14:10877299-10877303|AltA|Chr14:10877217-10877298;Chr14:10877299-10877303;Chr14:10877299-10877617,Chr14:10877304-10877309|AltA|Chr14:10877217-10877303;Chr14:10877304-10877309;Chr14:10877304-…
Potri.008G126100	Chr08:8234769-8234959|ExonS|Chr08:8234663-8234768;Chr08:8234769-8234959;Chr08:8234960-8235763
Potri.016G004900	Chr16:231349-231434|IntronR|Chr16:231199-231348;Chr16:231349-231434;Chr16:231435-232297,Chr16:232191-232270|IntronR|Chr16:231199-232190;Chr16:232191-232270;Chr16:232271-232297,Chr16:231199-231203|AltA|Chr16:231204-232297;Chr16:231199-231203;Chr16:230350-231203,Chr16:231199-231203|AltA|Chr16:231204-232297;Chr16:231199-231203;Chr16:230350-231203,Chr16:231199-231203|AltA|Chr16:231204-232297;Chr16:23…
Potri.014G120100	Chr14:9297659-9297758|IntronR|Chr14:9297571-9297658;Chr14:9297659-9297758;Chr14:9297759-9297806,Chr14:9293981-9294019|ExonS|Chr14:9293800-9293980;Chr14:9293981-9294019;Chr14:9294020-9294468,Chr14:9292400-9292404|AltA|Chr14:9292405-9292563;Chr14:9292400-9292404;Chr14:9292134-9292404
Potri.002G217300	Chr02:20075526-20075665|IntronR|Chr02:20075666-20076972;Chr02:20075526-20075665;Chr02:20074707-20075525
Potri.013G017200	Chr13:1118062-1118146|IntronR|Chr13:1118147-1118243;Chr13:1118062-1118146;Chr13:1117988-1118061,Chr13:1118063-1118146|IntronR|Chr13:1118147-1118243;Chr13:1118063-1118146;Chr13:1117988-1118062,Chr13:1118064-1118147|IntronR|Chr13:1118148-1118243;Chr13:1118064-1118147;Chr13:1117988-1118063,Chr13:1117462-1117465|AltA|Chr13:1117382-1117461;Chr13:1117462-1117465;Chr13:1117462-1117555,Chr13:1118062-1118…
Potri.014G193400	Chr14:18079857-18079932|IntronR|Chr14:18079933-18080253;Chr14:18079857-18079932;Chr14:18079770-18079856
Potri.008G068100	Chr08:4146779-4147986|IntronR|Chr08:4146686-4146778;Chr08:4146779-4147986;Chr08:4147987-4148123
Potri.011G057700	Chr11:5088598-5088728|IntronR|Chr11:5088729-5089358;Chr11:5088598-5088728;Chr11:5088495-5088597,Chr11:5088600-5088708|IntronR|Chr11:5088709-5089358;Chr11:5088600-5088708;Chr11:5088495-5088599,Chr11:5088600-5088731|IntronR|Chr11:5088732-5089358;Chr11:5088600-5088731;Chr11:5088495-5088599,Chr11:5088600-5089047|IntronR|Chr11:5089048-5089358;Chr11:5088600-5089047;Chr11:5088495-5088599,Chr11:5088607-5…
Potri.014G015600	Chr14:1519924-1520514|IntronR|Chr14:1520515-1520795;Chr14:1519924-1520514;Chr14:1519827-1519923
Potri.010G056900	Chr10:8640982-8641173|IntronR|Chr10:8640893-8640981;Chr10:8640982-8641173;Chr10:8641174-8641285,Chr10:8641085-8641173|IntronR|Chr10:8641064-8641084;Chr10:8641085-8641173;Chr10:8641174-8641285,Chr10:8641768-8641835|IntronR|Chr10:8641593-8641767;Chr10:8641768-8641835;Chr10:8641836-8641965,Chr10:8641768-8641838|IntronR|Chr10:8641593-8641767;Chr10:8641768-8641838;Chr10:8641839-8641965,Chr10:8641902-8…
Potri.006G141200	Chr06:11863875-11864853|IntronR|Chr06:11864854-11865580;Chr06:11863875-11864853;Chr06:11863836-11863874,Chr06:11864250-11864499|IntronR|Chr06:11864500-11865580;Chr06:11864250-11864499;Chr06:11863836-11864249,Chr06:11862714-11862899|AltA|Chr06:11861987-11862713;Chr06:11862714-11862899;Chr06:11862714-11863835
Potri.005G188700	Chr05:20626934-20627022|IntronR|Chr05:20627023-20629704;Chr05:20626934-20627022;Chr05:20626890-20626933,Chr05:20628363-20628479|IntronR|Chr05:20628480-20629701;Chr05:20628363-20628479;Chr05:20626890-20628362
Potri.019G119900	Chr19:14743778-14743861|IntronR|Chr19:14743569-14743777;Chr19:14743778-14743861;Chr19:14743862-14744072
Potri.008G051900	Chr08:3068671-3068676|AltA|Chr08:3068533-3068670;Chr08:3068671-3068676;Chr08:3068671-3069246
Potri.002G255300	Chr02:24446602-24446682|ExonS|Chr02:24446683-24446853;Chr02:24446602-24446682;Chr02:24445849-24446601
Potri.012G067200	Chr12:8806714-8806835|ExonS|Chr12:8806836-8807042;Chr12:8806714-8806835;Chr12:8806533-8806713
Potri.002G253600	Chr02:24285385-24285464|ExonS|Chr02:24285465-24286018;Chr02:24285385-24285464;Chr02:24285241-24285384,Chr02:24285931-24286018|AltA|Chr02:24286019-24286168;Chr02:24285931-24286018;Chr02:24285465-24286018,Chr02:24286166-24286168|AltA|Chr02:24286019-24286165;Chr02:24286166-24286168;Chr02:24286166-24287148,Chr02:24286166-24286168|AltA|Chr02:24286019-24286165;Chr02:24286166-24286168;Chr02:24286166-242…
Potri.005G118700	Chr05:9217603-9217690|IntronR|Chr05:9217691-9217882;Chr05:9217603-9217690;Chr05:9217437-9217602
Potri.018G056200	Chr18:5871007-5872434|IntronR|Chr18:5870838-5871006;Chr18:5871007-5872434;Chr18:5872435-5872518
Potri.013G153400	Chr13:15672932-15673161|IntronR|Chr13:15673162-15673323;Chr13:15672932-15673161;Chr13:15672086-15672931,Chr13:15673502-15673601|IntronR|Chr13:15673602-15674103;Chr13:15673502-15673601;Chr13:15673463-15673501,Chr13:15674104-15674185|IntronR|Chr13:15674186-15674374;Chr13:15674104-15674185;Chr13:15673463-15674103,Chr13:15674104-15674104|AltA|Chr13:15673463-15674103;Chr13:15674104-15674104;Chr13:1567…
Potri.017G059300	Chr17:5442878-5442881|AltA|Chr17:5442347-5442877;Chr17:5442878-5442881;Chr17:5442878-5443006
Potri.010G092300	Chr10:11547041-11547723|IntronR|Chr10:11546620-11547040;Chr10:11547041-11547723;Chr10:11547724-11547770,Chr10:11548628-11548982|IntronR|Chr10:11548287-11548627;Chr10:11548628-11548982;Chr10:11548983-11549090,Chr10:11548287-11548299|AltA|Chr10:11548300-11548627;Chr10:11548287-11548299;Chr10:11548180-11548299
Potri.002G195300	Chr02:15631607-15631717|IntronR|Chr02:15631718-15631880;Chr02:15631607-15631717;Chr02:15631500-15631606
Potri.015G086200	Chr15:10955622-10956476|IntronR|Chr15:10955524-10955621;Chr15:10955622-10956476;Chr15:10956477-10956556
Potri.002G137700	Chr02:10220090-10220194|ExonS|Chr02:10220195-10220309;Chr02:10220090-10220194;Chr02:10219602-10220089,Chr02:10220090-10220194|ExonS|Chr02:10220195-10220309;Chr02:10220090-10220194;Chr02:10219602-10220089
Potri.011G091200	Chr11:11035304-11035335|IntronR|Chr11:11035336-11035952;Chr11:11035304-11035335;Chr11:11035076-11035303,Chr11:11036504-11036645|IntronR|Chr11:11036646-11036749;Chr11:11036504-11036645;Chr11:11036323-11036503,Chr11:11036513-11036614|IntronR|Chr11:11036615-11036749;Chr11:11036513-11036614;Chr11:11036323-11036512,Chr11:11036749-11037101|IntronR|Chr11:11037102-11037349;Chr11:11036749-11037101;Chr11:1…
Potri.001G146100	Chr01:11890138-11890468|IntronR|Chr01:11890469-11890705;Chr01:11890138-11890468;Chr01:11889829-11890137,Chr01:11886740-11886776|AltA|Chr01:11886567-11886739;Chr01:11886740-11886776;Chr01:11886740-11887521,Chr01:11890469-11890566|AltD|Chr01:11890138-11890468;Chr01:11890469-11890566;Chr01:11890567-11890659
Potri.002G174300	Chr02:13296866-13297465|IntronR|Chr02:13296598-13296865;Chr02:13296866-13297465;Chr02:13297466-13297874
Potri.001G057800	Chr01:4390226-4390226|AltA|Chr01:4389745-4390225;Chr01:4390226-4390226;Chr01:4390226-4390455,Chr01:4391250-4391251|AltA|Chr01:4391136-4391249;Chr01:4391250-4391251;Chr01:4391250-4391333,Chr01:4391251-4391251|AltA|Chr01:4391136-4391250;Chr01:4391251-4391251;Chr01:4391251-4391333,Chr01:4388244-4388247|AltD|Chr01:4388153-4388243;Chr01:4388244-4388247;Chr01:4388248-4388338,Chr01:4388248-4388248|AltD|…
Potri.002G027100	Chr02:1751426-1751950|IntronR|Chr02:1751147-1751425;Chr02:1751426-1751950;Chr02:1751951-1753193,Chr02:1751690-1751831|IntronR|Chr02:1751147-1751689;Chr02:1751690-1751831;Chr02:1751832-1753193,Chr02:1755751-1756192|IntronR|Chr02:1754259-1755750;Chr02:1755751-1756192;Chr02:1756193-1756577,Chr02:1759433-1760118|IntronR|Chr02:1759027-1759432;Chr02:1759433-1760118;Chr02:1760119-1760155,Chr02:1754259-1…
Potri.T098900	scaffold_139:71137-71251|IntronR|scaffold_139:71252-71614;scaffold_139:71137-71251;scaffold_139:71083-71136
Potri.001G293400	Chr01:29860956-29863084|IntronR|Chr01:29863085-29863131;Chr01:29860956-29863084;Chr01:29860615-29860955,Chr01:29863625-29863805|IntronR|Chr01:29863806-29863955;Chr01:29863625-29863805;Chr01:29863506-29863624
Potri.001G356900	Chr01:36552245-36552354|IntronR|Chr01:36552205-36552244;Chr01:36552245-36552354;Chr01:36552355-36552419,Chr01:36552246-36552341|IntronR|Chr01:36552205-36552245;Chr01:36552246-36552341;Chr01:36552342-36552419,Chr01:36553099-36553212|IntronR|Chr01:36553039-36553098;Chr01:36553099-36553212;Chr01:36553213-36553369,Chr01:36553104-36553212|IntronR|Chr01:36553039-36553103;Chr01:36553104-36553212;Chr01:3…
Potri.015G026900	Chr15:2117233-2117313|IntronR|Chr15:2117144-2117232;Chr15:2117233-2117313;Chr15:2117314-2117349,Chr15:2117597-2117597|AltA|Chr15:2117598-2117688;Chr15:2117597-2117597;Chr15:2117350-2117597,Chr15:2121125-2121125|AltA|Chr15:2121126-2121193;Chr15:2121125-2121125;Chr15:2121024-2121125
Potri.001G402500	Chr01:42370961-42371168|IntronR|Chr01:42371169-42371298;Chr01:42370961-42371168;Chr01:42370800-42370960
Potri.006G048500	Chr06:3476129-3476181|IntronR|Chr06:3476039-3476128;Chr06:3476129-3476181;Chr06:3476182-3476812,Chr06:3476129-3476181|IntronR|Chr06:3476061-3476128;Chr06:3476129-3476181;Chr06:3476182-3476812,Chr06:3476129-3476181|IntronR|Chr06:3476062-3476128;Chr06:3476129-3476181;Chr06:3476182-3476812
Potri.003G178400	Chr03:18618008-18618082|IntronR|Chr03:18618083-18618153;Chr03:18618008-18618082;Chr03:18617900-18618007,Chr03:18616702-18616908|ExonS|Chr03:18616909-18617263;Chr03:18616702-18616908;Chr03:18615963-18616701,Chr03:18616702-18616910|ExonS|Chr03:18616911-18617263;Chr03:18616702-18616910;Chr03:18615963-18616701,Chr03:18618631-18618725|ExonS|Chr03:18618726-18619096;Chr03:18618631-18618725;Chr03:1861852…
Potri.006G011600	Chr06:768581-769092|IntronR|Chr06:768461-768580;Chr06:768581-769092;Chr06:769093-769929,Chr06:769567-769664|IntronR|Chr06:769093-769566;Chr06:769567-769664;Chr06:769665-769927
Potri.002G074800	Chr02:5167356-5167898|IntronR|Chr02:5167899-5167944;Chr02:5167356-5167898;Chr02:5167241-5167355,Chr02:5169937-5170021|ExonS|Chr02:5170022-5170237;Chr02:5169937-5170021;Chr02:5168175-5169936
Potri.002G023800	Chr02:1438196-1438531|ExonS|Chr02:1438532-1439780;Chr02:1438196-1438531;Chr02:1438119-1438195
Potri.015G103400	Chr15:12153386-12154766|IntronR|Chr15:12154767-12154815;Chr15:12153386-12154766;Chr15:12153226-12153385
Potri.010G209000	Chr10:19845905-19846552|IntronR|Chr10:19845883-19845904;Chr10:19845905-19846552;Chr10:19846553-19847550,Chr10:19847757-19847853|IntronR|Chr10:19847716-19847756;Chr10:19847757-19847853;Chr10:19847854-19847942,Chr10:19849573-19849670|IntronR|Chr10:19849357-19849572;Chr10:19849573-19849670;Chr10:19849671-19849794,Chr10:19849671-19849702|AltA|Chr10:19849703-19849794;Chr10:19849671-19849702;Chr10:1984…
Potri.005G092700	Chr05:6904974-6905054|IntronR|Chr05:6904928-6904973;Chr05:6904974-6905054;Chr05:6905055-6905131,Chr05:6909233-6909387|IntronR|Chr05:6909124-6909232;Chr05:6909233-6909387;Chr05:6909388-6909500,Chr05:6909501-6909575|IntronR|Chr05:6909388-6909500;Chr05:6909501-6909575;Chr05:6909576-6909763,Chr05:6912122-6913148|IntronR|Chr05:6911755-6912121;Chr05:6912122-6913148;Chr05:6913149-6913232,Chr05:6904928-6…
Potri.011G155700	Chr11:17384522-17384530|AltA|Chr11:17383645-17384521;Chr11:17384522-17384530;Chr11:17384522-17385246,Chr11:17384522-17384561|AltA|Chr11:17383645-17384521;Chr11:17384522-17384561;Chr11:17384522-17385246,Chr11:17384531-17384561|AltA|Chr11:17383645-17384530;Chr11:17384531-17384561;Chr11:17384531-17385246,Chr11:17384562-17384599|AltA|Chr11:17383645-17384561;Chr11:17384562-17384599;Chr11:17384562-1738…
Potri.001G276700	Chr01:28326980-28327114|ExonS|Chr01:28326590-28326979;Chr01:28326980-28327114;Chr01:28327115-28327505,Chr01:28327536-28327622|AltD|Chr01:28327623-28327725;Chr01:28327536-28327622;Chr01:28327507-28327535,Chr01:28327872-28327877|AltD|Chr01:28327878-28327987;Chr01:28327872-28327877;Chr01:28327726-28327871
Potri.006G235500	Chr06:24491397-24491520|IntronR|Chr06:24491521-24494254;Chr06:24491397-24491520;Chr06:24490868-24491396
Potri.002G023300	Chr02:1405609-1405611|AltA|Chr02:1405612-1405705;Chr02:1405609-1405611;Chr02:1405269-1405611
Potri.T002400	scaffold_20:461014-461090|IntronR|scaffold_20:460384-461013;scaffold_20:461014-461090;scaffold_20:461091-461280
Potri.008G102700	Chr08:6520742-6520808|ExonS|Chr08:6520809-6521042;Chr08:6520742-6520808;Chr08:6520238-6520741,Chr08:6520238-6520259|AltA|Chr08:6520096-6520237;Chr08:6520238-6520259;Chr08:6520238-6521042
Potri.003G006500	Chr03:538110-538673|IntronR|Chr03:537835-538109;Chr03:538110-538673;Chr03:538674-538912,Chr03:538726-538827|IntronR|Chr03:538674-538725;Chr03:538726-538827;Chr03:538828-538912,Chr03:537830-537834|AltA|Chr03:537835-538109;Chr03:537830-537834;Chr03:537367-537834,Chr03:537830-537834|AltA|Chr03:537835-538109;Chr03:537830-537834;Chr03:537367-537834,Chr03:538018-538109|AltD|Chr03:538110-538673;Chr03:53…
Potri.001G007800	Chr01:525274-525358|ExonS|Chr01:525359-525967;Chr01:525274-525358;Chr01:525163-525273,Chr01:522397-522397|AltD|Chr01:522299-522396;Chr01:522397-522397;Chr01:522398-522589
Potri.010G021400	Chr10:3005024-3005104|IntronR|Chr10:3004803-3005023;Chr10:3005024-3005104;Chr10:3005105-3005192,Chr10:3006003-3006110|IntronR|Chr10:3005930-3006002;Chr10:3006003-3006110;Chr10:3006111-3006200,Chr10:3007852-3008026|IntronR|Chr10:3007636-3007851;Chr10:3007852-3008026;Chr10:3008027-3008128,Chr10:3007852-3008029|IntronR|Chr10:3007636-3007851;Chr10:3007852-3008029;Chr10:3008030-3008128,Chr10:3001499-3…
Potri.008G073300	Chr08:4550602-4550744|IntronR|Chr08:4550403-4550601;Chr08:4550602-4550744;Chr08:4550745-4550961,Chr08:4551878-4551964|IntronR|Chr08:4551678-4551877;Chr08:4551878-4551964;Chr08:4551965-4552123,Chr08:4550745-4550749|AltA|Chr08:4550750-4550961;Chr08:4550745-4550749;Chr08:4550602-4550749,Chr08:4550745-4550749|AltA|Chr08:4550750-4550961;Chr08:4550745-4550749;Chr08:4550602-4550749,Chr08:4552124-4552151…
Potri.013G070000	Chr13:5815923-5815999|IntronR|Chr13:5815845-5815922;Chr13:5815923-5815999;Chr13:5816000-5816050,Chr13:5817674-5817861|IntronR|Chr13:5817616-5817673;Chr13:5817674-5817861;Chr13:5817862-5817908,Chr13:5817674-5817685|AltD|Chr13:5817686-5817861;Chr13:5817674-5817685;Chr13:5817616-5817673
Potri.010G074700	Chr10:10127944-10128036|IntronR|Chr10:10128037-10128209;Chr10:10127944-10128036;Chr10:10127596-10127943,Chr10:10128819-10128837|AltA|Chr10:10128606-10128818;Chr10:10128819-10128837;Chr10:10128819-10128932
Potri.001G285500	Chr01:29178033-29178126|IntronR|Chr01:29177954-29178032;Chr01:29178033-29178126;Chr01:29178127-29178693,Chr01:29178767-29178777|AltA|Chr01:29178778-29179398;Chr01:29178767-29178777;Chr01:29178694-29178777
Potri.005G071900	Chr05:5193051-5193336|IntronR|Chr05:5192362-5193050;Chr05:5193051-5193336;Chr05:5193337-5193716,Chr05:5193051-5193336|IntronR|Chr05:5192366-5193050;Chr05:5193051-5193336;Chr05:5193337-5193716,Chr05:5193051-5193339|IntronR|Chr05:5192366-5193050;Chr05:5193051-5193339;Chr05:5193340-5193716,Chr05:5193717-5193928|IntronR|Chr05:5193340-5193716;Chr05:5193717-5193928;Chr05:5193929-5195040,Chr05:5193954-5…
Potri.013G015600	Chr13:988256-990061|IntronR|Chr13:990062-990231;Chr13:988256-990061;Chr13:988197-988255,Chr13:984381-984403|AltD|Chr13:984404-984508;Chr13:984381-984403;Chr13:984335-984380
Potri.006G054600	Chr06:3980156-3980646|IntronR|Chr06:3980647-3980811;Chr06:3980156-3980646;Chr06:3979968-3980155,Chr06:3981921-3981924|AltA|Chr06:3981856-3981920;Chr06:3981921-3981924;Chr06:3981921-3982003,Chr06:3976899-3976903|AltD|Chr06:3976779-3976898;Chr06:3976899-3976903;Chr06:3976904-3977105
Potri.015G055300	Chr15:7529533-7529625|IntronR|Chr15:7529626-7529726;Chr15:7529533-7529625;Chr15:7529437-7529532,Chr15:7529533-7529626|IntronR|Chr15:7529627-7529726;Chr15:7529533-7529626;Chr15:7529437-7529532,Chr15:7529533-7529641|IntronR|Chr15:7529642-7529726;Chr15:7529533-7529641;Chr15:7529437-7529532,Chr15:7527748-7527803|ExonS|Chr15:7527804-7528301;Chr15:7527748-7527803;Chr15:7527638-7527747,Chr15:7524704-752…
Potri.016G062600	Chr16:4415652-4415755|IntronR|Chr16:4415568-4415651;Chr16:4415652-4415755;Chr16:4415756-4416327,Chr16:4401272-4401273|AltA|Chr16:4401274-4401390;Chr16:4401272-4401273;Chr16:4401126-4401273,Chr16:4403092-4403105|AltA|Chr16:4403106-4403226;Chr16:4403092-4403105;Chr16:4402980-4403105,Chr16:4405420-4405420|AltA|Chr16:4405421-4405555;Chr16:4405420-4405420;Chr16:4404306-4405420,Chr16:4406839-4406849|Al…
Potri.019G043500	Chr19:5087846-5087956|IntronR|Chr19:5087957-5088346;Chr19:5087846-5087956;Chr19:5087645-5087845,Chr19:5087846-5087956|IntronR|Chr19:5087957-5088381;Chr19:5087846-5087956;Chr19:5087645-5087845
Potri.001G271800	Chr01:27927444-27927542|IntronR|Chr01:27927543-27927630;Chr01:27927444-27927542;Chr01:27927186-27927443,Chr01:27927631-27927725|IntronR|Chr01:27927726-27927775;Chr01:27927631-27927725;Chr01:27927186-27927630,Chr01:27928019-27928095|IntronR|Chr01:27928096-27928315;Chr01:27928019-27928095;Chr01:27927960-27928018
Potri.003G086200	Chr03:11373464-11374179|IntronR|Chr03:11374180-11374305;Chr03:11373464-11374179;Chr03:11373404-11373463,Chr03:11376706-11376812|ExonS|Chr03:11376813-11377855;Chr03:11376706-11376812;Chr03:11375848-11376705,Chr03:11379387-11379538|ExonS|Chr03:11379539-11380092;Chr03:11379387-11379538;Chr03:11378717-11379386,Chr03:11363183-11363186|AltA|Chr03:11363097-11363182;Chr03:11363183-11363186;Chr03:11363183…
Potri.008G186100	Chr08:12787791-12787933|IntronR|Chr08:12787755-12787790;Chr08:12787791-12787933;Chr08:12787934-12788198,Chr08:12788583-12788689|IntronR|Chr08:12788486-12788582;Chr08:12788583-12788689;Chr08:12788690-12789748,Chr08:12789119-12789184|IntronR|Chr08:12788486-12789118;Chr08:12789119-12789184;Chr08:12789185-12789748,Chr08:12787556-12787712|ExonS|Chr08:12787418-12787555;Chr08:12787556-12787712;Chr08:127…
Potri.005G242400	Chr05:24815511-24815582|AltD|Chr05:24814933-24815510;Chr05:24815511-24815582;Chr05:24815583-24815758
Potri.014G149000	Chr14:11397872-11397942|IntronR|Chr14:11397943-11398095;Chr14:11397872-11397942;Chr14:11397071-11397871,Chr14:11398637-11398715|IntronR|Chr14:11398716-11399132;Chr14:11398637-11398715;Chr14:11398378-11398636
Potri.004G114800	Chr04:10402397-10403193|IntronR|Chr04:10402053-10402396;Chr04:10402397-10403193;Chr04:10403194-10403620
Potri.003G183900	Chr03:19016432-19016537|IntronR|Chr03:19016345-19016431;Chr03:19016432-19016537;Chr03:19016538-19016809,Chr03:19016450-19016504|IntronR|Chr03:19016345-19016449;Chr03:19016450-19016504;Chr03:19016505-19016809,Chr03:19016634-19016711|IntronR|Chr03:19016345-19016633;Chr03:19016634-19016711;Chr03:19016712-19016809,Chr03:19016691-19016777|IntronR|Chr03:19016345-19016690;Chr03:19016691-19016777;Chr03:1…
Potri.003G058600	Chr03:8642971-8643089|ExonS|Chr03:8642870-8642970;Chr03:8642971-8643089;Chr03:8643090-8643183
Potri.T050100	scaffold_47:236133-236249|IntronR|scaffold_47:234299-236132;scaffold_47:236133-236249;scaffold_47:236250-236995,scaffold_47:242020-242097|IntronR|scaffold_47:241804-242019;scaffold_47:242020-242097;scaffold_47:242098-242135,scaffold_47:240202-240654|ExonS|scaffold_47:240102-240201;scaffold_47:240202-240654;scaffold_47:240655-240753,scaffold_47:240186-240201|AltA|scaffold_47:240202-240654;scaffold…
Potri.006G197900	Chr06:21337326-21337685|IntronR|Chr06:21337022-21337325;Chr06:21337326-21337685;Chr06:21337686-21337718,Chr06:21338104-21338449|IntronR|Chr06:21338030-21338103;Chr06:21338104-21338449;Chr06:21338450-21338544
Potri.001G292700	Chr01:29793274-29793278|AltD|Chr01:29793279-29793601;Chr01:29793274-29793278;Chr01:29793070-29793273
Potri.019G036700	Chr19:4156441-4157120|IntronR|Chr19:4157121-4157201;Chr19:4156441-4157120;Chr19:4156375-4156440,Chr19:4157800-4157877|IntronR|Chr19:4157878-4157903;Chr19:4157800-4157877;Chr19:4157722-4157799,Chr19:4157800-4157877|IntronR|Chr19:4157878-4158077;Chr19:4157800-4157877;Chr19:4157722-4157799,Chr19:4157904-4158016|IntronR|Chr19:4158017-4158077;Chr19:4157904-4158016;Chr19:4157878-4157903,Chr19:4156567-4…
Potri.001G230500	Chr01:24233435-24233446|AltA|Chr01:24233385-24233434;Chr01:24233435-24233446;Chr01:24233435-24233742,Chr01:24234781-24234781|AltA|Chr01:24234716-24234780;Chr01:24234781-24234781;Chr01:24234781-24234915,Chr01:24235455-24235457|AltA|Chr01:24235380-24235454;Chr01:24235455-24235457;Chr01:24235455-24235549,Chr01:24235458-24235472|AltA|Chr01:24235380-24235457;Chr01:24235458-24235472;Chr01:24235458-2423…
Potri.013G159200	Chr13:16131435-16131732|IntronR|Chr13:16131388-16131434;Chr13:16131435-16131732;Chr13:16131733-16131969,Chr13:16131435-16131780|IntronR|Chr13:16131388-16131434;Chr13:16131435-16131780;Chr13:16131781-16131969,Chr13:16131491-16131732|IntronR|Chr13:16131388-16131490;Chr13:16131491-16131732;Chr13:16131733-16131969,Chr13:16134090-16134213|IntronR|Chr13:16134018-16134089;Chr13:16134090-16134213;Chr13:1…
Potri.006G214600	Chr06:22833100-22833192|IntronR|Chr06:22832856-22833099;Chr06:22833100-22833192;Chr06:22833193-22833451,Chr06:22833452-22833551|IntronR|Chr06:22832856-22833451;Chr06:22833452-22833551;Chr06:22833552-22833961
Potri.019G081600	Chr19:11493166-11493627|ExonS|Chr19:11492510-11493165;Chr19:11493166-11493627;Chr19:11493628-11493910
Potri.T041800	scaffold_39:249509-250193|IntronR|scaffold_39:250194-250615;scaffold_39:249509-250193;scaffold_39:249362-249508,scaffold_39:250341-250465|IntronR|scaffold_39:250466-250615;scaffold_39:250341-250465;scaffold_39:250194-250340
Potri.005G042200	Chr05:3100296-3100359|ExonS|Chr05:3100095-3100295;Chr05:3100296-3100359;Chr05:3100360-3103408,Chr05:3108819-3108820|AltA|Chr05:3108821-3109256;Chr05:3108819-3108820;Chr05:3108685-3108820
Potri.010G066000	Chr10:9337639-9337761|IntronR|Chr10:9337762-9337882;Chr10:9337639-9337761;Chr10:9337430-9337638,Chr10:9337883-9337974|IntronR|Chr10:9337975-9338045;Chr10:9337883-9337974;Chr10:9337431-9337882,Chr10:9337883-9337975|IntronR|Chr10:9337976-9338045;Chr10:9337883-9337975;Chr10:9337431-9337882,Chr10:9341715-9341722|AltA|Chr10:9341663-9341714;Chr10:9341715-9341722;Chr10:9341715-9341800,Chr10:9337975-9337…
Potri.013G037700	Chr13:2570829-2570833|AltA|Chr13:2570589-2570828;Chr13:2570829-2570833;Chr13:2570829-2570922
Potri.006G061800	Chr06:4537843-4537845|AltD|Chr06:4537756-4537842;Chr06:4537843-4537845;Chr06:4537846-4537923,Chr06:4538971-4538971|AltD|Chr06:4538869-4538970;Chr06:4538971-4538971;Chr06:4538972-4539110
Potri.011G112000	Chr11:13685694-13685723|ExonS|Chr11:13685581-13685693;Chr11:13685694-13685723;Chr11:13685724-13685917,Chr11:13687584-13687622|ExonS|Chr11:13687329-13687583;Chr11:13687584-13687622;Chr11:13687623-13688505,Chr11:13686033-13686034|AltD|Chr11:13686035-13686146;Chr11:13686033-13686034;Chr11:13685919-13686032
Potri.017G075600	Chr17:8860477-8862253|IntronR|Chr17:8862254-8862369;Chr17:8860477-8862253;Chr17:8859465-8860476
Potri.013G128300	Chr13:14061435-14061742|IntronR|Chr13:14061743-14061789;Chr13:14061435-14061742;Chr13:14061376-14061434,Chr13:14061600-14061742|IntronR|Chr13:14061743-14061789;Chr13:14061600-14061742;Chr13:14061376-14061599,Chr13:14061790-14061959|IntronR|Chr13:14061960-14061990;Chr13:14061790-14061959;Chr13:14061376-14061789,Chr13:14062191-14063424|IntronR|Chr13:14063425-14064364;Chr13:14062191-14063424;Chr13:1…
Potri.003G218900	Chr03:21489945-21490230|IntronR|Chr03:21489757-21489944;Chr03:21489945-21490230;Chr03:21490231-21490419
Potri.014G154600	Chr14:12017845-12018685|IntronR|Chr14:12017775-12017844;Chr14:12017845-12018685;Chr14:12018686-12018811,Chr14:12021136-12022473|IntronR|Chr14:12021047-12021135;Chr14:12021136-12022473;Chr14:12022474-12022554,Chr14:12022057-12022119|ExonS|Chr14:12021136-12022056;Chr14:12022057-12022119;Chr14:12022120-12022472,Chr14:12020542-12020552|AltA|Chr14:12020553-12020694;Chr14:12020542-12020552;Chr14:120204…
Potri.007G004100	Chr07:302024-302125|IntronR|Chr07:301697-302023;Chr07:302024-302125;Chr07:302126-302198,Chr07:304095-304390|IntronR|Chr07:303927-304094;Chr07:304095-304390;Chr07:304391-304590,Chr07:304591-304909|IntronR|Chr07:304391-304590;Chr07:304591-304909;Chr07:304910-305312,Chr07:304596-304916|IntronR|Chr07:304391-304595;Chr07:304596-304916;Chr07:304917-305312,Chr07:308901-308992|IntronR|Chr07:308354-308900…
Potri.006G032800	Chr06:2211780-2211868|IntronR|Chr06:2211571-2211779;Chr06:2211780-2211868;Chr06:2211869-2211969
Potri.001G144400	Chr01:11735798-11735884|IntronR|Chr01:11735885-11736162;Chr01:11735798-11735884;Chr01:11735468-11735797,Chr01:11736957-11737101|IntronR|Chr01:11737102-11737536;Chr01:11736957-11737101;Chr01:11736773-11736956,Chr01:11736163-11736330|AltA|Chr01:11735885-11736162;Chr01:11736163-11736330;Chr01:11736163-11736772
Potri.004G040400	Chr04:3092022-3092274|IntronR|Chr04:3091850-3092021;Chr04:3092022-3092274;Chr04:3092275-3092798,Chr04:3086413-3086536|ExonS|Chr04:3085405-3086412;Chr04:3086413-3086536;Chr04:3086537-3086874,Chr04:3086413-3086745|ExonS|Chr04:3085405-3086412;Chr04:3086413-3086745;Chr04:3086746-3086874,Chr04:3091555-3091750|ExonS|Chr04:3091473-3091554;Chr04:3091555-3091750;Chr04:3091751-3091848,Chr04:3089450-3089603…
Potri.001G382400	Chr01:39806640-39806640|AltD|Chr01:39806539-39806639;Chr01:39806640-39806640;Chr01:39806641-39806888
Potri.014G125700	Chr14:9684293-9684386|IntronR|Chr14:9684039-9684292;Chr14:9684293-9684386;Chr14:9684387-9684550,Chr14:9684551-9684649|IntronR|Chr14:9684387-9684550;Chr14:9684551-9684649;Chr14:9684650-9684808,Chr14:9684387-9684389|AltA|Chr14:9684390-9684550;Chr14:9684387-9684389;Chr14:9684293-9684389,Chr14:9685147-9685147|AltA|Chr14:9685148-9685634;Chr14:9685147-9685147;Chr14:9684809-9685147,Chr14:9684550-9684550…
Potri.005G231000	Chr05:23970571-23970667|IntronR|Chr05:23970387-23970570;Chr05:23970571-23970667;Chr05:23970668-23970781,Chr05:23967899-23967958|AltD|Chr05:23967959-23968068;Chr05:23967899-23967958;Chr05:23967855-23967898,Chr05:23969035-23969036|AltD|Chr05:23969037-23969234;Chr05:23969035-23969036;Chr05:23968985-23969034
Potri.002G244700	Chr02:23651043-23651150|IntronR|Chr02:23650981-23651042;Chr02:23651043-23651150;Chr02:23651151-23651407
Potri.007G116700	Chr07:13739846-13739911|ExonS|Chr07:13739643-13739845;Chr07:13739846-13739911;Chr07:13739912-13740120
Potri.005G182100	Chr05:19871586-19873502|IntronR|Chr05:19873503-19874205;Chr05:19871586-19873502;Chr05:19870468-19871585,Chr05:19868454-19868532|ExonS|Chr05:19868533-19868657;Chr05:19868454-19868532;Chr05:19867082-19868453,Chr05:19868454-19868533|ExonS|Chr05:19868534-19868657;Chr05:19868454-19868533;Chr05:19867082-19868453,Chr05:19869425-19870005|ExonS|Chr05:19870006-19870130;Chr05:19869425-19870005;Chr05:1986881…
Potri.008G031200	Chr08:1712296-1712461|IntronR|Chr08:1712234-1712295;Chr08:1712296-1712461;Chr08:1712462-1712601,Chr08:1713537-1713545|AltA|Chr08:1713546-1713625;Chr08:1713537-1713545;Chr08:1713443-1713545
Potri.008G004300	Chr08:239862-239985|IntronR|Chr08:239986-240157;Chr08:239862-239985;Chr08:239559-239861,Chr08:239862-239985|IntronR|Chr08:239986-240157;Chr08:239862-239985;Chr08:239588-239861,Chr08:242191-242317|IntronR|Chr08:242318-242458;Chr08:242191-242317;Chr08:242084-242190,Chr08:242192-242316|IntronR|Chr08:242317-242458;Chr08:242192-242316;Chr08:242084-242191,Chr08:242247-242316|IntronR|Chr08:242317-242458…
Potri.001G162200	Chr01:13544903-13545140|IntronR|Chr01:13545141-13545377;Chr01:13544903-13545140;Chr01:13544819-13544902
Potri.009G096700	Chr09:8701286-8701314|AltA|Chr09:8701194-8701285;Chr09:8701286-8701314;Chr09:8701286-8702283
Potri.006G231000	Chr06:24159119-24159136|IntronR|Chr06:24158682-24159118;Chr06:24159119-24159136;Chr06:24159137-24159197,Chr06:24161551-24161680|IntronR|Chr06:24161348-24161550;Chr06:24161551-24161680;Chr06:24161681-24161773,Chr06:24161552-24161681|IntronR|Chr06:24161348-24161551;Chr06:24161552-24161681;Chr06:24161682-24161773,Chr06:24161555-24161681|IntronR|Chr06:24161348-24161554;Chr06:24161555-24161681;Chr06:2…
Potri.001G384600	Chr01:40001392-40001393|AltD|Chr01:40001394-40001606;Chr01:40001392-40001393;Chr01:40001050-40001391
Potri.007G145200	Chr07:15467650-15467738|IntronR|Chr07:15467739-15467945;Chr07:15467650-15467738;Chr07:15466516-15467649,Chr07:15463418-15463439|AltA|Chr07:15462119-15463417;Chr07:15463418-15463439;Chr07:15463418-15464294
Potri.002G081300	Chr02:5666526-5666899|AltD|Chr02:5666441-5666525;Chr02:5666526-5666899;Chr02:5666900-5666989
Potri.014G088500	Chr14:6982342-6983118|AltD|Chr14:6982241-6982341;Chr14:6982342-6983118;Chr14:6983119-6983256
Potri.011G146500	Chr11:16617238-16617299|IntronR|Chr11:16616932-16617237;Chr11:16617238-16617299;Chr11:16617300-16618042
Potri.019G130300	Chr19:15623084-15623174|IntronR|Chr19:15623175-15623271;Chr19:15623084-15623174;Chr19:15622909-15623083,Chr19:15623175-15623271|ExonS|Chr19:15623272-15623382;Chr19:15623175-15623271;Chr19:15623084-15623174
Potri.011G115900	Chr11:14098905-14099076|IntronR|Chr11:14098857-14098904;Chr11:14098905-14099076;Chr11:14099077-14099155
Potri.009G046700	Chr09:5226348-5226419|AltA|Chr09:5226420-5226594;Chr09:5226348-5226419;Chr09:5225663-5226419,Chr09:5226719-5226723|AltA|Chr09:5226724-5228716;Chr09:5226719-5226723;Chr09:5226595-5226723
Potri.006G072900	Chr06:5410676-5410754|IntronR|Chr06:5410755-5410852;Chr06:5410676-5410754;Chr06:5410387-5410675,Chr06:5410676-5410766|IntronR|Chr06:5410767-5411245;Chr06:5410676-5410766;Chr06:5410363-5410675,Chr06:5410853-5411153|IntronR|Chr06:5411154-5411245;Chr06:5410853-5411153;Chr06:5410767-5410852,Chr06:5411441-5411590|IntronR|Chr06:5411591-5411725;Chr06:5411441-5411590;Chr06:5411333-5411440,Chr06:5411726-5…
Potri.017G016200	Chr17:1379025-1379940|IntronR|Chr17:1379941-1380045;Chr17:1379025-1379940;Chr17:1378761-1379024,Chr17:1379029-1379944|IntronR|Chr17:1379945-1380045;Chr17:1379029-1379944;Chr17:1378761-1379028,Chr17:1382530-1382614|IntronR|Chr17:1382615-1382824;Chr17:1382530-1382614;Chr17:1381835-1382529,Chr17:1382530-1382614|IntronR|Chr17:1382615-1383905;Chr17:1382530-1382614;Chr17:1381835-1382529,Chr17:1382530-1…
Potri.002G058500	Chr02:3941364-3942564|IntronR|Chr02:3941303-3941363;Chr02:3941364-3942564;Chr02:3942565-3942629,Chr02:3943041-3943701|IntronR|Chr02:3942965-3943040;Chr02:3943041-3943701;Chr02:3943702-3943865,Chr02:3940506-3940581|ExonS|Chr02:3939681-3940505;Chr02:3940506-3940581;Chr02:3940582-3940680
Potri.001G296800	Chr01:30093018-30093060|AltA|Chr01:30092922-30093017;Chr01:30093018-30093060;Chr01:30093018-30094384
Potri.009G080000	Chr09:7652222-7652325|IntronR|Chr09:7652326-7652468;Chr09:7652222-7652325;Chr09:7651975-7652221,Chr09:7652222-7652325|IntronR|Chr09:7652326-7652468;Chr09:7652222-7652325;Chr09:7651977-7652221,Chr09:7652222-7652325|IntronR|Chr09:7652326-7652468;Chr09:7652222-7652325;Chr09:7651984-7652221,Chr09:7652222-7652325|IntronR|Chr09:7652326-7652468;Chr09:7652222-7652325;Chr09:7651986-7652221,Chr09:7653166-7…
Potri.004G176300	Chr04:19452206-19452342|IntronR|Chr04:19452343-19452638;Chr04:19452206-19452342;Chr04:19452065-19452205,Chr04:19451947-19451947|AltA|Chr04:19451590-19451946;Chr04:19451947-19451947;Chr04:19451947-19452064,Chr04:19451948-19451950|AltA|Chr04:19451588-19451947;Chr04:19451948-19451950;Chr04:19451948-19452064
Potri.006G079600	Chr06:6029156-6029920|IntronR|Chr06:6029921-6030056;Chr06:6029156-6029920;Chr06:6029019-6029155,Chr06:6028670-6028670|AltA|Chr06:6028547-6028669;Chr06:6028670-6028670;Chr06:6028670-6029018
Potri.003G077100	Chr03:10546992-10547890|IntronR|Chr03:10547891-10548189;Chr03:10546992-10547890;Chr03:10546079-10546991,Chr03:10548439-10548533|IntronR|Chr03:10548534-10548845;Chr03:10548439-10548533;Chr03:10548289-10548438,Chr03:10549063-10549138|IntronR|Chr03:10549139-10549266;Chr03:10549063-10549138;Chr03:10548954-10549062,Chr03:10549267-10549575|IntronR|Chr03:10549576-10549710;Chr03:10549267-10549575;Chr03:1…
Potri.002G149800	Chr02:11154899-11154978|IntronR|Chr02:11154979-11155327;Chr02:11154899-11154978;Chr02:11154468-11154898
Potri.015G079400	Chr15:10433768-10435606|IntronR|Chr15:10433655-10433767;Chr15:10433768-10435606;Chr15:10435607-10435933,Chr15:10435934-10436148|IntronR|Chr15:10435607-10435933;Chr15:10435934-10436148;Chr15:10436149-10436246,Chr15:10435934-10436171|IntronR|Chr15:10435607-10435933;Chr15:10435934-10436171;Chr15:10436172-10436246,Chr15:10436368-10437306|IntronR|Chr15:10436333-10436367;Chr15:10436368-10437306;Chr15:1…
Potri.001G288200	Chr01:29393926-29393936|AltA|Chr01:29393937-29394092;Chr01:29393926-29393936;Chr01:29393792-29393936,Chr01:29394090-29394092|AltD|Chr01:29394093-29394209;Chr01:29394090-29394092;Chr01:29393937-29394089
Potri.015G072000	Chr15:9646789-9646819|AltD|Chr15:9646706-9646788;Chr15:9646789-9646819;Chr15:9646820-9646885
Potri.017G012500	Chr17:1049615-1049644|ExonS|Chr17:1049645-1049790;Chr17:1049615-1049644;Chr17:1049527-1049614
Potri.002G151000	Chr02:11382507-11384925|IntronR|Chr02:11382138-11382506;Chr02:11382507-11384925;Chr02:11384926-11385149
Potri.012G094600	Chr12:12106074-12106410|IntronR|Chr12:12105955-12106073;Chr12:12106074-12106410;Chr12:12106411-12107854,Chr12:12106074-12106410|IntronR|Chr12:12105960-12106073;Chr12:12106074-12106410;Chr12:12106411-12107854,Chr12:12106630-12106685|IntronR|Chr12:12106411-12106629;Chr12:12106630-12106685;Chr12:12106686-12107854,Chr12:12107448-12107683|IntronR|Chr12:12106411-12107447;Chr12:12107448-12107683;Chr12:1…
Potri.001G042600	Chr01:3099268-3099421|IntronR|Chr01:3099422-3100916;Chr01:3099268-3099421;Chr01:3098607-3099267,Chr01:3099276-3099331|IntronR|Chr01:3099332-3100913;Chr01:3099276-3099331;Chr01:3098610-3099275,Chr01:3100676-3100765|IntronR|Chr01:3100766-3100913;Chr01:3100676-3100765;Chr01:3098600-3100675
Potri.001G400300	Chr01:42198706-42201410|IntronR|Chr01:42198606-42198705;Chr01:42198706-42201410;Chr01:42201411-42201545,Chr01:42202687-42203063|IntronR|Chr01:42202623-42202686;Chr01:42202687-42203063;Chr01:42203064-42203203,Chr01:42203603-42203992|IntronR|Chr01:42203291-42203602;Chr01:42203603-42203992;Chr01:42203993-42204640,Chr01:42203603-42203992|IntronR|Chr01:42203291-42203602;Chr01:42203603-42203992;Chr01:4…
Potri.001G036400	Chr01:2587721-2587830|IntronR|Chr01:2587831-2588118;Chr01:2587721-2587830;Chr01:2587489-2587720,Chr01:2586059-2586216|ExonS|Chr01:2586217-2587001;Chr01:2586059-2586216;Chr01:2585940-2586058,Chr01:2585850-2585850|AltD|Chr01:2585764-2585849;Chr01:2585850-2585850;Chr01:2585851-2585939,Chr01:2585850-2585851|AltD|Chr01:2585764-2585849;Chr01:2585850-2585851;Chr01:2585852-2585939,Chr01:2585851-2585851|A…
Potri.004G153900	Chr04:17540648-17540748|IntronR|Chr04:17540749-17540804;Chr04:17540648-17540748;Chr04:17540591-17540647,Chr04:17543117-17543285|IntronR|Chr04:17543286-17543477;Chr04:17543117-17543285;Chr04:17543024-17543116,Chr04:17540433-17540454|AltA|Chr04:17540311-17540432;Chr04:17540433-17540454;Chr04:17540433-17540590,Chr04:17540748-17540748|AltD|Chr04:17540648-17540747;Chr04:17540748-17540748;Chr04:1754074…
Potri.002G030400	Chr02:1955537-1955624|IntronR|Chr02:1954200-1955536;Chr02:1955537-1955624;Chr02:1955625-1955834,Chr02:1955835-1955998|IntronR|Chr02:1955625-1955834;Chr02:1955835-1955998;Chr02:1955999-1956598
Potri.001G404100	Chr01:42547582-42547697|IntronR|Chr01:42547301-42547581;Chr01:42547582-42547697;Chr01:42547698-42547966
Potri.002G240000	Chr02:23257641-23257847|IntronR|Chr02:23257274-23257640;Chr02:23257641-23257847;Chr02:23257848-23258829
Potri.001G330800	Chr01:33444531-33444532|AltA|Chr01:33444533-33444666;Chr01:33444531-33444532;Chr01:33444435-33444532
Potri.001G004800	Chr01:312950-313040|IntronR|Chr01:313041-313176;Chr01:312950-313040;Chr01:312880-312949,Chr01:313597-313687|IntronR|Chr01:313688-313762;Chr01:313597-313687;Chr01:313442-313596,Chr01:309904-309940|AltA|Chr01:309849-309903;Chr01:309904-309940;Chr01:309904-310244,Chr01:309938-309940|AltA|Chr01:309849-309937;Chr01:309938-309940;Chr01:309938-310244,Chr01:310523-310553|AltA|Chr01:310487-310522;Chr01:31…
Potri.006G229300	Chr06:24024963-24025235|IntronR|Chr06:24024632-24024962;Chr06:24024963-24025235;Chr06:24025236-24026103,Chr06:24024963-24025690|IntronR|Chr06:24024632-24024962;Chr06:24024963-24025690;Chr06:24025691-24026103,Chr06:24024972-24025470|IntronR|Chr06:24024637-24024971;Chr06:24024972-24025470;Chr06:24025471-24026103,Chr06:24025664-24025764|IntronR|Chr06:24024760-24025663;Chr06:24025664-24025764;Chr06:2…
Potri.004G065800	Chr04:5519421-5519573|IntronR|Chr04:5519282-5519420;Chr04:5519421-5519573;Chr04:5519574-5521506,Chr04:5518421-5518677|AltD|Chr04:5518678-5519573;Chr04:5518421-5518677;Chr04:5518384-5518420
Potri.008G169000	Chr08:11540456-11540547|IntronR|Chr08:11540548-11540658;Chr08:11540456-11540547;Chr08:11538923-11540455
Potri.005G080600	Chr05:5935520-5935550|AltA|Chr05:5935551-5935706;Chr05:5935520-5935550;Chr05:5935097-5935550
Potri.005G018700	Chr05:1489127-1489127|AltD|Chr05:1489128-1489238;Chr05:1489127-1489127;Chr05:1488552-1489126
Potri.008G073800	Chr08:4592890-4592991|IntronR|Chr08:4592992-4593954;Chr08:4592890-4592991;Chr08:4592549-4592889
Potri.012G091200	Chr12:11777194-11777288|IntronR|Chr12:11777289-11777592;Chr12:11777194-11777288;Chr12:11776874-11777193
Potri.005G024200	Chr05:1807457-1807460|AltA|Chr05:1807106-1807456;Chr05:1807457-1807460;Chr05:1807457-1808601
Potri.010G046000	Chr10:7675403-7675871|IntronR|Chr10:7675047-7675402;Chr10:7675403-7675871;Chr10:7675872-7676286,Chr10:7675421-7675897|IntronR|Chr10:7675047-7675420;Chr10:7675421-7675897;Chr10:7675898-7676286,Chr10:7675449-7675897|IntronR|Chr10:7675044-7675448;Chr10:7675449-7675897;Chr10:7675898-7676286,Chr10:7675449-7675897|IntronR|Chr10:7675047-7675448;Chr10:7675449-7675897;Chr10:7675898-7676286,Chr10:7676287-7…
Potri.002G035800	Chr02:2297341-2297404|AltA|Chr02:2297305-2297340;Chr02:2297341-2297404;Chr02:2297341-2297605,Chr02:2297405-2297409|AltA|Chr02:2297305-2297404;Chr02:2297405-2297409;Chr02:2297405-2297605,Chr02:2295103-2295149|AltD|Chr02:2294983-2295102;Chr02:2295103-2295149;Chr02:2295150-2295250,Chr02:2297837-2297837|AltD|Chr02:2297712-2297836;Chr02:2297837-2297837;Chr02:2297838-2298080
Potri.005G211000	Chr05:22493579-22493788|IntronR|Chr05:22493471-22493578;Chr05:22493579-22493788;Chr05:22493789-22494383
Potri.001G030100	Chr01:2212921-2213516|IntronR|Chr01:2213517-2213612;Chr01:2212921-2213516;Chr01:2212538-2212920,Chr01:2215766-2216426|IntronR|Chr01:2216427-2216605;Chr01:2215766-2216426;Chr01:2215684-2215765,Chr01:2217864-2218630|IntronR|Chr01:2218631-2218786;Chr01:2217864-2218630;Chr01:2217771-2217863,Chr01:2217865-2218630|IntronR|Chr01:2218631-2218786;Chr01:2217865-2218630;Chr01:2217771-2217864,Chr01:2219897-2…
Potri.006G141700	Chr06:11961342-11961431|IntronR|Chr06:11961220-11961341;Chr06:11961342-11961431;Chr06:11961432-11961547,Chr06:11961729-11961801|IntronR|Chr06:11961655-11961728;Chr06:11961729-11961801;Chr06:11961802-11962066,Chr06:11961432-11961432|AltA|Chr06:11961433-11961547;Chr06:11961432-11961432;Chr06:11961342-11961432,Chr06:11961432-11961455|AltA|Chr06:11961456-11961547;Chr06:11961432-11961455;Chr06:1196134…
Potri.010G198000	Chr10:19066626-19066708|IntronR|Chr10:19066585-19066625;Chr10:19066626-19066708;Chr10:19066709-19066787
Potri.014G028200	Chr14:2408279-2409189|IntronR|Chr14:2409190-2410247;Chr14:2408279-2409189;Chr14:2408207-2408278
Potri.007G000700	Chr07:59604-60483|IntronR|Chr07:60484-60693;Chr07:59604-60483;Chr07:59173-59603,Chr07:61292-61383|IntronR|Chr07:61384-61616;Chr07:61292-61383;Chr07:61089-61291,Chr07:61617-62507|IntronR|Chr07:62508-62723;Chr07:61617-62507;Chr07:61089-61616,Chr07:69143-69206|IntronR|Chr07:69207-69713;Chr07:69143-69206;Chr07:69082-69142,Chr07:69468-69548|IntronR|Chr07:69549-69713;Chr07:69468-69548;Chr07:69082-69467…
Potri.008G071400	Chr08:4406511-4406578|ExonS|Chr08:4405274-4406510;Chr08:4406511-4406578;Chr08:4406579-4407161
Potri.003G048300	Chr03:7076614-7078476|IntronR|Chr03:7076481-7076613;Chr03:7076614-7078476;Chr03:7078477-7078626
Potri.005G137700	Chr05:11405618-11405668|IntronR|Chr05:11405048-11405617;Chr05:11405618-11405668;Chr05:11405669-11406802,Chr05:11406803-11406884|IntronR|Chr05:11405042-11406802;Chr05:11406803-11406884;Chr05:11406885-11407120,Chr05:11406803-11406884|IntronR|Chr05:11405048-11406802;Chr05:11406803-11406884;Chr05:11406885-11407120,Chr05:11406803-11406957|IntronR|Chr05:11405048-11406802;Chr05:11406803-11406957;Chr05:1…
Potri.002G070200	Chr02:4827435-4827555|IntronR|Chr02:4827556-4827850;Chr02:4827435-4827555;Chr02:4827373-4827434,Chr02:4827847-4827850|AltA|Chr02:4827556-4827846;Chr02:4827847-4827850;Chr02:4827847-4827932
Potri.010G057900	Chr10:8717343-8717527|ExonS|Chr10:8717123-8717342;Chr10:8717343-8717527;Chr10:8717528-8718493
Potri.013G104800	Chr13:11845951-11846633|IntronR|Chr13:11845897-11845950;Chr13:11845951-11846633;Chr13:11846634-11846883,Chr13:11848995-11848995|AltA|Chr13:11848996-11849132;Chr13:11848995-11848995;Chr13:11848915-11848995,Chr13:11845951-11846082|AltD|Chr13:11846083-11846633;Chr13:11845951-11846082;Chr13:11845902-11845950,Chr13:11847349-11847350|AltD|Chr13:11847351-11848749;Chr13:11847349-11847350;Chr13:11847071-1…
Potri.001G140200	Chr01:11288369-11288444|IntronR|Chr01:11288098-11288368;Chr01:11288369-11288444;Chr01:11288445-11288615,Chr01:11288445-11288615|ExonS|Chr01:11288369-11288444;Chr01:11288445-11288615;Chr01:11288616-11288971,Chr01:11287317-11287317|AltD|Chr01:11287318-11288097;Chr01:11287317-11287317;Chr01:11287009-11287316
Potri.018G008200	Chr18:568765-568896|IntronR|Chr18:568897-569511;Chr18:568765-568896;Chr18:568250-568764,Chr18:568765-568896|IntronR|Chr18:568897-569517;Chr18:568765-568896;Chr18:568245-568764
Potri.013G151700	Chr13:15568957-15570071|IntronR|Chr13:15570072-15571084;Chr13:15568957-15570071;Chr13:15568786-15568956,Chr13:15569439-15569668|IntronR|Chr13:15569669-15570934;Chr13:15569439-15569668;Chr13:15568786-15569438
Potri.006G201100	Chr06:21618859-21618991|IntronR|Chr06:21618992-21619087;Chr06:21618859-21618991;Chr06:21618517-21618858,Chr06:21617336-21617593|ExonS|Chr06:21617594-21617945;Chr06:21617336-21617593;Chr06:21617046-21617335,Chr06:21617588-21617593|AltA|Chr06:21617336-21617587;Chr06:21617588-21617593;Chr06:21617588-21617945,Chr06:21618080-21618116|AltA|Chr06:21617946-21618079;Chr06:21618080-21618116;Chr06:21618080-…
Potri.005G137100	Chr05:11296573-11298320|IntronR|Chr05:11298321-11298518;Chr05:11296573-11298320;Chr05:11296249-11296572,Chr05:11298812-11298876|IntronR|Chr05:11298877-11299289;Chr05:11298812-11298876;Chr05:11298635-11298811,Chr05:11301313-11302209|IntronR|Chr05:11302210-11302311;Chr05:11301313-11302209;Chr05:11301232-11301312,Chr05:11298800-11298811|AltA|Chr05:11298635-11298799;Chr05:11298800-11298811;Chr05:1129…
Potri.006G145700	Chr06:12395595-12395704|IntronR|Chr06:12395705-12395787;Chr06:12395595-12395704;Chr06:12395025-12395594,Chr06:12396008-12396121|IntronR|Chr06:12395934-12396007;Chr06:12396008-12396121;Chr06:12396122-12396178,Chr06:12396014-12396075|IntronR|Chr06:12395934-12396013;Chr06:12396014-12396075;Chr06:12396076-12396178,Chr06:12396015-12396121|IntronR|Chr06:12395934-12396014;Chr06:12396015-12396121;Chr06:1…
Potri.003G064100	Chr03:9289921-9290009|AltA|Chr03:9290010-9290045;Chr03:9289921-9290009;Chr03:9289607-9290009,Chr03:9290137-9290138|AltA|Chr03:9290139-9290387;Chr03:9290137-9290138;Chr03:9290046-9290138,Chr03:9287161-9287209|AltD|Chr03:9287210-9288618;Chr03:9287161-9287209;Chr03:9287086-9287160
Potri.019G069500	Chr19:10283953-10284016|IntronR|Chr19:10283761-10283952;Chr19:10283953-10284016;Chr19:10284017-10284156,Chr19:10283953-10284027|IntronR|Chr19:10283761-10283952;Chr19:10283953-10284027;Chr19:10284028-10284156,Chr19:10283953-10284027|IntronR|Chr19:10283808-10283952;Chr19:10283953-10284027;Chr19:10284028-10284156,Chr19:10283953-10284037|IntronR|Chr19:10283761-10283952;Chr19:10283953-10284037;Chr19:1…
Potri.002G057200	Chr02:3833215-3833221|AltA|Chr02:3833222-3833511;Chr02:3833215-3833221;Chr02:3832302-3833221
Potri.004G094100	Chr04:8034674-8034679|ExonS|Chr04:8034196-8034673;Chr04:8034674-8034679;Chr04:8034680-8034788
Potri.015G090700	Chr15:11276357-11276689|IntronR|Chr15:11276171-11276356;Chr15:11276357-11276689;Chr15:11276690-11276850,Chr15:11278927-11279001|IntronR|Chr15:11278639-11278926;Chr15:11278927-11279001;Chr15:11279002-11279168,Chr15:11281185-11281328|ExonS|Chr15:11280704-11281184;Chr15:11281185-11281328;Chr15:11281329-11281470,Chr15:11281185-11281328|ExonS|Chr15:11280704-11281184;Chr15:11281185-11281328;Chr15:11281…
Potri.002G255800	Chr02:24515351-24515576|IntronR|Chr02:24515241-24515350;Chr02:24515351-24515576;Chr02:24515577-24515701,Chr02:24515520-24515650|IntronR|Chr02:24515426-24515519;Chr02:24515520-24515650;Chr02:24515651-24515701,Chr02:24515520-24515650|IntronR|Chr02:24515464-24515519;Chr02:24515520-24515650;Chr02:24515651-24515701,Chr02:24515700-24515914|IntronR|Chr02:24515465-24515699;Chr02:24515700-24515914;Chr02:2…
Potri.008G200900	Chr08:14138303-14138867|IntronR|Chr08:14138209-14138302;Chr08:14138303-14138867;Chr08:14138868-14139949,Chr08:14138303-14138916|IntronR|Chr08:14138209-14138302;Chr08:14138303-14138916;Chr08:14138917-14139949,Chr08:14143343-14144151|IntronR|Chr08:14143170-14143342;Chr08:14143343-14144151;Chr08:14144152-14144198,Chr08:14136385-14136416|ExonS|Chr08:14136005-14136384;Chr08:14136385-14136416;Chr08:141…
Potri.011G078300	Chr11:7761411-7761532|ExonS|Chr11:7761104-7761410;Chr11:7761411-7761532;Chr11:7761533-7761692,Chr11:7761411-7761532|ExonS|Chr11:7761104-7761410;Chr11:7761411-7761532;Chr11:7761533-7761692,Chr11:7761411-7761532|ExonS|Chr11:7761104-7761410;Chr11:7761411-7761532;Chr11:7761533-7761692,Chr11:7756610-7756612|AltA|Chr11:7756613-7756880;Chr11:7756610-7756612;Chr11:7755584-7756612,Chr11:7760766-7760840|Al…
Potri.004G112200	Chr04:10162831-10163556|IntronR|Chr04:10162710-10162830;Chr04:10162831-10163556;Chr04:10163557-10164757
Potri.003G025100	Chr03:3001311-3001311|AltA|Chr03:3001165-3001310;Chr03:3001311-3001311;Chr03:3001311-3001637
Potri.010G166100	Chr10:16955109-16955324|IntronR|Chr10:16955325-16955732;Chr10:16955109-16955324;Chr10:16954881-16955108,Chr10:16955125-16955222|IntronR|Chr10:16955223-16955732;Chr10:16955125-16955222;Chr10:16954881-16955124,Chr10:16956092-16956271|IntronR|Chr10:16956272-16957416;Chr10:16956092-16956271;Chr10:16956017-16956091,Chr10:16962544-16962765|IntronR|Chr10:16962766-16962866;Chr10:16962544-16962765;Chr10:1…
Potri.011G125800	Chr11:15099317-15099399|IntronR|Chr11:15099118-15099316;Chr11:15099317-15099399;Chr11:15099400-15099457,Chr11:15093805-15093917|ExonS|Chr11:15093381-15093804;Chr11:15093805-15093917;Chr11:15093918-15094021,Chr11:15097060-15097096|AltA|Chr11:15097097-15097230;Chr11:15097060-15097096;Chr11:15096345-15097096,Chr11:15097314-15097314|AltA|Chr11:15097315-15097370;Chr11:15097314-15097314;Chr11:15097231-…
Potri.012G131000	Chr12:14766642-14766642|AltA|Chr12:14766643-14766737;Chr12:14766642-14766642;Chr12:14766552-14766642,Chr12:14766380-14766381|AltD|Chr12:14766382-14766454;Chr12:14766380-14766381;Chr12:14766211-14766379
Potri.003G183600	Chr03:18986221-18986308|IntronR|Chr03:18986309-18986644;Chr03:18986221-18986308;Chr03:18986173-18986220,Chr03:18986221-18986318|IntronR|Chr03:18986319-18986644;Chr03:18986221-18986318;Chr03:18986173-18986220,Chr03:18989062-18989806|IntronR|Chr03:18989807-18989855;Chr03:18989062-18989806;Chr03:18988455-18989061,Chr03:18989807-18989855|ExonS|Chr03:18989856-18990270;Chr03:18989807-18989855;Chr03:189…
Potri.004G219300	Chr04:22587381-22587850|IntronR|Chr04:22587851-22587914;Chr04:22587381-22587850;Chr04:22587215-22587380
Potri.013G126300	Chr13:13894512-13896241|IntronR|Chr13:13896242-13896336;Chr13:13894512-13896241;Chr13:13894489-13894511,Chr13:13896337-13896422|IntronR|Chr13:13896423-13896519;Chr13:13896337-13896422;Chr13:13894489-13896336,Chr13:13896520-13896621|IntronR|Chr13:13896622-13896685;Chr13:13896520-13896621;Chr13:13896423-13896519,Chr13:13899342-13899353|AltD|Chr13:13898783-13899341;Chr13:13899342-13899353;Chr13:1389…
Potri.015G099500	Chr15:11855619-11855741|IntronR|Chr15:11855378-11855618;Chr15:11855619-11855741;Chr15:11855742-11855947,Chr15:11855133-11855293|AltD|Chr15:11855294-11855377;Chr15:11855133-11855293;Chr15:11855070-11855132
Potri.003G140000	Chr03:15764822-15764952|IntronR|Chr03:15764735-15764821;Chr03:15764822-15764952;Chr03:15764953-15765076,Chr03:15766626-15766886|ExonS|Chr03:15765873-15766625;Chr03:15766626-15766886;Chr03:15766887-15767627
Potri.009G097900	Chr09:8766557-8766647|IntronR|Chr09:8766648-8767014;Chr09:8766557-8766647;Chr09:8766186-8766556
Potri.007G128300	Chr07:14423898-14424165|IntronR|Chr07:14423780-14423897;Chr07:14423898-14424165;Chr07:14424166-14424220,Chr07:14432653-14433094|IntronR|Chr07:14432539-14432652;Chr07:14432653-14433094;Chr07:14433095-14433306,Chr07:14432676-14433198|IntronR|Chr07:14432539-14432675;Chr07:14432676-14433198;Chr07:14433199-14433306,Chr07:14433603-14433705|IntronR|Chr07:14433517-14433602;Chr07:14433603-14433705;Chr07:1…
Potri.T004300	scaffold_20:710512-711018|IntronR|scaffold_20:711019-714163;scaffold_20:710512-711018;scaffold_20:709758-710511
Potri.014G091300	Chr14:7150588-7151476|IntronR|Chr14:7151477-7151542;Chr14:7150588-7151476;Chr14:7150385-7150587,Chr14:7155110-7155245|IntronR|Chr14:7155246-7155384;Chr14:7155110-7155245;Chr14:7155045-7155109,Chr14:7156563-7156614|ExonS|Chr14:7156615-7156805;Chr14:7156563-7156614;Chr14:7155909-7156562,Chr14:7151946-7151960|AltA|Chr14:7151649-7151945;Chr14:7151946-7151960;Chr14:7151946-7152672,Chr14:7146834-714683…
Potri.011G112200	Chr11:13707358-13707407|IntronR|Chr11:13707034-13707357;Chr11:13707358-13707407;Chr11:13707408-13707899
Potri.004G229700	Chr04:23498722-23498807|IntronR|Chr04:23498808-23498821;Chr04:23498722-23498807;Chr04:23498459-23498721,Chr04:23500241-23500315|ExonS|Chr04:23500316-23501690;Chr04:23500241-23500315;Chr04:23498822-23500240,Chr04:23500316-23500325|AltA|Chr04:23500241-23500315;Chr04:23500316-23500325;Chr04:23500316-23501690,Chr04:23506703-23506757|AltA|Chr04:23506542-23506702;Chr04:23506703-23506757;Chr04:23506703-…
Potri.009G164400	Chr09:12585983-12587039|IntronR|Chr09:12587040-12587097;Chr09:12585983-12587039;Chr09:12585715-12585982,Chr09:12587254-12587438|IntronR|Chr09:12587439-12587507;Chr09:12587254-12587438;Chr09:12587183-12587253,Chr09:12587254-12587440|IntronR|Chr09:12587441-12587507;Chr09:12587254-12587440;Chr09:12587183-12587253,Chr09:12589397-12589398|AltA|Chr09:12589304-12589396;Chr09:12589397-12589398;Chr09:1258…
Potri.009G124400	Chr09:10348707-10348715|AltD|Chr09:10346098-10348706;Chr09:10348707-10348715;Chr09:10348716-10348774
Potri.019G112400	Chr19:14140501-14141452|IntronR|Chr19:14140481-14140500;Chr19:14140501-14141452;Chr19:14141453-14141505,Chr19:14140910-14141271|IntronR|Chr19:14140481-14140909;Chr19:14140910-14141271;Chr19:14141272-14141505,Chr19:14141506-14142253|IntronR|Chr19:14141272-14141505;Chr19:14141506-14142253;Chr19:14142254-14142385,Chr19:14142927-14143010|IntronR|Chr19:14142908-14142926;Chr19:14142927-14143010;Chr19:1…
Potri.012G020000	Chr12:1822429-1822510|IntronR|Chr12:1822221-1822428;Chr12:1822429-1822510;Chr12:1822511-1822730,Chr12:1822429-1822511|IntronR|Chr12:1822221-1822428;Chr12:1822429-1822511;Chr12:1822512-1822730,Chr12:1822429-1822517|IntronR|Chr12:1822221-1822428;Chr12:1822429-1822517;Chr12:1822518-1822730,Chr12:1822429-1822518|IntronR|Chr12:1822221-1822428;Chr12:1822429-1822518;Chr12:1822519-1822730,Chr12:1822429-1…
Potri.010G070200	Chr10:9687780-9687926|IntronR|Chr10:9687927-9688236;Chr10:9687780-9687926;Chr10:9687283-9687779,Chr10:9688969-9689025|IntronR|Chr10:9689026-9690058;Chr10:9688969-9689025;Chr10:9688458-9688968,Chr10:9693064-9693111|ExonS|Chr10:9693112-9693203;Chr10:9693064-9693111;Chr10:9692731-9693063,Chr10:9686615-9686626|AltD|Chr10:9686006-9686614;Chr10:9686615-9686626;Chr10:9686627-9687029,Chr10:9690840-969085…
Potri.014G071400	Chr14:5783088-5783193|IntronR|Chr14:5783194-5783292;Chr14:5783088-5783193;Chr14:5783028-5783087,Chr14:5783426-5783508|IntronR|Chr14:5783509-5783710;Chr14:5783426-5783508;Chr14:5783375-5783425,Chr14:5782473-5782475|AltA|Chr14:5782351-5782472;Chr14:5782473-5782475;Chr14:5782473-5783027,Chr14:5783088-5783090|AltA|Chr14:5783028-5783087;Chr14:5783088-5783090;Chr14:5783088-5783193,Chr14:5783193-5783193…
Potri.001G347400	Chr01:35338568-35339597|IntronR|Chr01:35337615-35338567;Chr01:35338568-35339597;Chr01:35339598-35339663
Potri.003G069000	Chr03:9728041-9729386|IntronR|Chr03:9727734-9728040;Chr03:9728041-9729386;Chr03:9729387-9729448,Chr03:9730742-9730817|IntronR|Chr03:9730666-9730741;Chr03:9730742-9730817;Chr03:9730818-9730848,Chr03:9728386-9729386|AltA|Chr03:9729387-9729448;Chr03:9728386-9729386;Chr03:9728041-9729386,Chr03:9730060-9730061|AltA|Chr03:9730062-9730138;Chr03:9730060-9730061;Chr03:9729909-9730061,Chr03:9732178-9732186…
Potri.003G018600	Chr03:2243256-2244230|IntronR|Chr03:2244231-2244690;Chr03:2243256-2244230;Chr03:2243145-2243255
Potri.013G082500	Chr13:7357207-7357972|IntronR|Chr13:7357973-7358539;Chr13:7357207-7357972;Chr13:7356961-7357206,Chr13:7358035-7358166|IntronR|Chr13:7358167-7358539;Chr13:7358035-7358166;Chr13:7357973-7358034
Potri.018G063200	Chr18:7868616-7868626|AltA|Chr18:7868413-7868615;Chr18:7868616-7868626;Chr18:7868616-7868749
Potri.006G220900	Chr06:23323929-23324004|IntronR|Chr06:23324005-23324165;Chr06:23323929-23324004;Chr06:23323730-23323928,Chr06:23324425-23325303|IntronR|Chr06:23325304-23325474;Chr06:23324425-23325303;Chr06:23324272-23324424,Chr06:23324165-23324165|AltA|Chr06:23324005-23324164;Chr06:23324165-23324165;Chr06:23324165-23324271,Chr06:23322711-23322830|AltD|Chr06:23322616-23322710;Chr06:23322711-23322830;Chr06:2332283…
Potri.001G361300	Chr01:37329903-37330026|ExonS|Chr01:37330027-37330136;Chr01:37329903-37330026;Chr01:37329668-37329902,Chr01:37329903-37330026|ExonS|Chr01:37330027-37330136;Chr01:37329903-37330026;Chr01:37329668-37329902,Chr01:37326943-37326991|AltA|Chr01:37326380-37326942;Chr01:37326943-37326991;Chr01:37326943-37327834,Chr01:37329664-37329667|AltA|Chr01:37329440-37329663;Chr01:37329664-37329667;Chr01:37329664-37…
Potri.001G467800	Chr01:50074087-50074261|IntronR|Chr01:50073892-50074086;Chr01:50074087-50074261;Chr01:50074262-50074345,Chr01:50070996-50071088|ExonS|Chr01:50070787-50070995;Chr01:50070996-50071088;Chr01:50071089-50071862,Chr01:50070301-50070305|AltA|Chr01:50070306-50070375;Chr01:50070301-50070305;Chr01:50069983-50070305,Chr01:50073142-50073146|AltA|Chr01:50073147-50073226;Chr01:50073142-50073146;Chr01:50071961-…
Potri.008G127900	Chr08:8332329-8333573|IntronR|Chr08:8332286-8332328;Chr08:8332329-8333573;Chr08:8333574-8334349
Potri.001G398100	Chr01:41910663-41910684|ExonS|Chr01:41910037-41910662;Chr01:41910663-41910684;Chr01:41910685-41910849,Chr01:41912337-41912340|AltD|Chr01:41912341-41912443;Chr01:41912337-41912340;Chr01:41912186-41912336
Potri.008G117900	Chr08:7584153-7584260|IntronR|Chr08:7584261-7584333;Chr08:7584153-7584260;Chr08:7584062-7584152,Chr08:7584518-7584606|IntronR|Chr08:7584607-7584651;Chr08:7584518-7584606;Chr08:7584456-7584517,Chr08:7586556-7588094|IntronR|Chr08:7588095-7588163;Chr08:7586556-7588094;Chr08:7586496-7586555
Potri.017G152700	Chr17:15919092-15919234|IntronR|Chr17:15919235-15919371;Chr17:15919092-15919234;Chr17:15916306-15919091,Chr17:15919093-15919158|IntronR|Chr17:15919159-15919371;Chr17:15919093-15919158;Chr17:15916306-15919092,Chr17:15919733-15921776|IntronR|Chr17:15921777-15922126;Chr17:15919733-15921776;Chr17:15919632-15919732,Chr17:15919964-15920295|ExonS|Chr17:15920296-15921776;Chr17:15919964-15920295;Chr17:159…
Potri.001G448400	Chr01:48257938-48257996|ExonS|Chr01:48257997-48258190;Chr01:48257938-48257996;Chr01:48257861-48257937,Chr01:48257938-48257996|ExonS|Chr01:48257997-48258190;Chr01:48257938-48257996;Chr01:48257861-48257937
Potri.T025000	scaffold_30:69695-69770|IntronR|scaffold_30:69605-69694;scaffold_30:69695-69770;scaffold_30:69771-69846
Potri.019G032700	Chr19:3728982-3728984|AltA|Chr19:3728985-3729039;Chr19:3728982-3728984;Chr19:3728530-3728984,Chr19:3729329-3729331|AltA|Chr19:3729332-3729398;Chr19:3729329-3729331;Chr19:3729236-3729331
Potri.014G100000	Chr14:7810824-7810921|ExonS|Chr14:7810362-7810823;Chr14:7810824-7810921;Chr14:7810922-7811852,Chr14:7810824-7810921|ExonS|Chr14:7810362-7810823;Chr14:7810824-7810921;Chr14:7810922-7811852
Potri.005G020400	Chr05:1588003-1588094|IntronR|Chr05:1587821-1588002;Chr05:1588003-1588094;Chr05:1588095-1588195,Chr05:1588196-1588345|IntronR|Chr05:1587821-1588195;Chr05:1588196-1588345;Chr05:1588346-1588891,Chr05:1585167-1585169|AltA|Chr05:1585170-1585266;Chr05:1585167-1585169;Chr05:1584591-1585169,Chr05:1585167-1585172|AltA|Chr05:1585173-1585266;Chr05:1585167-1585172;Chr05:1584591-1585172,Chr05:1585170-1585172…
Potri.011G007600	Chr11:563876-564121|IntronR|Chr11:564122-564421;Chr11:563876-564121;Chr11:563719-563875,Chr11:564169-564243|IntronR|Chr11:564244-564421;Chr11:564169-564243;Chr11:564122-564168,Chr11:564187-564307|IntronR|Chr11:564308-564421;Chr11:564187-564307;Chr11:564122-564186,Chr11:566441-566674|IntronR|Chr11:566675-566691;Chr11:566441-566674;Chr11:566318-566440,Chr11:566692-567303|IntronR|Chr11:567304-567347…
Potri.006G083600	Chr06:6329477-6329650|AltA|Chr06:6329402-6329476;Chr06:6329477-6329650;Chr06:6329477-6329731,Chr06:6332174-6332174|AltD|Chr06:6332001-6332173;Chr06:6332174-6332174;Chr06:6332175-6332299
Potri.002G041800	Chr02:2675865-2675960|IntronR|Chr02:2675961-2676083;Chr02:2675865-2675960;Chr02:2675748-2675864,Chr02:2676805-2677094|IntronR|Chr02:2677095-2677155;Chr02:2676805-2677094;Chr02:2676627-2676804,Chr02:2677387-2677470|IntronR|Chr02:2677471-2677602;Chr02:2677387-2677470;Chr02:2677277-2677386,Chr02:2677603-2677748|IntronR|Chr02:2677749-2677919;Chr02:2677603-2677748;Chr02:2677277-2677602,Chr02:2682956-2…
Potri.010G200500	Chr10:19239362-19239758|IntronR|Chr10:19239230-19239361;Chr10:19239362-19239758;Chr10:19239759-19240078,Chr10:19240721-19240847|IntronR|Chr10:19240655-19240720;Chr10:19240721-19240847;Chr10:19240848-19241130,Chr10:19241564-19241684|IntronR|Chr10:19241282-19241563;Chr10:19241564-19241684;Chr10:19241685-19241875,Chr10:19241599-19241684|IntronR|Chr10:19241282-19241598;Chr10:19241599-19241684;Chr10:1…
Potri.009G046800	Chr09:5240182-5240232|AltA|Chr09:5240233-5242742;Chr09:5240182-5240232;Chr09:5239687-5240232,Chr09:5240182-5240232|AltA|Chr09:5240233-5242744;Chr09:5240182-5240232;Chr09:5239687-5240232,Chr09:5240182-5240232|AltA|Chr09:5240233-5242744;Chr09:5240182-5240232;Chr09:5239687-5240232,Chr09:5240182-5240232|AltA|Chr09:5240233-5242747;Chr09:5240182-5240232;Chr09:5239687-5240232,Chr09:5240182-5240232|AltA|…
Potri.014G169100	Chr14:13520039-13520178|IntronR|Chr14:13520179-13520253;Chr14:13520039-13520178;Chr14:13519994-13520038,Chr14:13520039-13520039|AltA|Chr14:13519994-13520038;Chr14:13520039-13520039;Chr14:13520039-13520178
Potri.004G101200	Chr04:8811578-8811672|IntronR|Chr04:8811673-8811813;Chr04:8811578-8811672;Chr04:8811413-8811577,Chr04:8811968-8812021|IntronR|Chr04:8812022-8812201;Chr04:8811968-8812021;Chr04:8811894-8811967,Chr04:8812935-8813117|IntronR|Chr04:8813118-8813214;Chr04:8812935-8813117;Chr04:8812796-8812934,Chr04:8812935-8813117|IntronR|Chr04:8813118-8813422;Chr04:8812935-8813117;Chr04:8812796-8812934,Chr04:8812953-8…
Potri.007G131200	Chr07:14575320-14575549|AltA|Chr07:14575145-14575319;Chr07:14575320-14575549;Chr07:14575320-14575762,Chr07:14577201-14577210|AltA|Chr07:14577094-14577200;Chr07:14577201-14577210;Chr07:14577201-14577421
Potri.004G081200	Chr04:6695226-6695315|IntronR|Chr04:6695147-6695225;Chr04:6695226-6695315;Chr04:6695316-6695401,Chr04:6696830-6696834|AltA|Chr04:6696835-6696959;Chr04:6696830-6696834;Chr04:6695402-6696834
Potri.010G150800	Chr10:15938712-15939358|IntronR|Chr10:15938497-15938711;Chr10:15938712-15939358;Chr10:15939359-15939663
Potri.014G156300	Chr14:12186524-12186632|IntronR|Chr14:12186633-12187382;Chr14:12186524-12186632;Chr14:12186090-12186523
Potri.012G119200	Chr12:13941081-13941172|IntronR|Chr12:13941173-13941386;Chr12:13941081-13941172;Chr12:13940726-13941080
Potri.006G137300	Chr06:11402497-11402586|IntronR|Chr06:11402326-11402496;Chr06:11402497-11402586;Chr06:11402587-11402746
Potri.008G207200	Chr08:15225395-15225627|IntronR|Chr08:15225343-15225394;Chr08:15225395-15225627;Chr08:15225628-15227110,Chr08:15225656-15225738|IntronR|Chr08:15225344-15225655;Chr08:15225656-15225738;Chr08:15225739-15227110,Chr08:15226210-15226284|IntronR|Chr08:15225344-15226209;Chr08:15226210-15226284;Chr08:15226285-15227110,Chr08:15226235-15226374|IntronR|Chr08:15225343-15226234;Chr08:15226235-15226374;Chr08:1…
Potri.006G114100	Chr06:8886900-8886921|AltA|Chr06:8886732-8886899;Chr06:8886900-8886921;Chr06:8886900-8887017,Chr06:8887255-8887324|AltA|Chr06:8887018-8887254;Chr06:8887255-8887324;Chr06:8887255-8887787,Chr06:8887255-8887329|AltA|Chr06:8887018-8887254;Chr06:8887255-8887329;Chr06:8887255-8887787
Potri.008G098600	Chr08:6182641-6182805|IntronR|Chr08:6181976-6182640;Chr08:6182641-6182805;Chr08:6182806-6183051,Chr08:6184975-6185031|ExonS|Chr08:6183478-6184974;Chr08:6184975-6185031;Chr08:6185032-6185119,Chr08:6186464-6186467|AltA|Chr08:6186468-6186605;Chr08:6186464-6186467;Chr08:6186374-6186467,Chr08:6186163-6186163|AltD|Chr08:6186164-6186255;Chr08:6186163-6186163;Chr08:6186056-6186162,Chr08:6186374-6186376|A…
Potri.018G064500	Chr18:8137057-8137632|IntronR|Chr18:8137633-8138193;Chr18:8137057-8137632;Chr18:8136919-8137056,Chr18:8137474-8137632|IntronR|Chr18:8137633-8138193;Chr18:8137474-8137632;Chr18:8137362-8137473,Chr18:8139844-8139942|IntronR|Chr18:8139943-8140216;Chr18:8139844-8139942;Chr18:8139787-8139843,Chr18:8137362-8137473|ExonS|Chr18:8137474-8137632;Chr18:8137362-8137473;Chr18:8137057-8137361,Chr18:8134847-813…
Potri.001G307600	Chr01:31055347-31055452|IntronR|Chr01:31055247-31055346;Chr01:31055347-31055452;Chr01:31055453-31055729,Chr01:31055654-31055817|IntronR|Chr01:31055453-31055653;Chr01:31055654-31055817;Chr01:31055818-31056538
Potri.006G064000	Chr06:4703794-4703873|AltA|Chr06:4703874-4703971;Chr06:4703794-4703873;Chr06:4703529-4703873
Potri.014G081100	Chr14:6463297-6463360|IntronR|Chr14:6463216-6463296;Chr14:6463297-6463360;Chr14:6463361-6463467,Chr14:6464639-6464730|IntronR|Chr14:6464565-6464638;Chr14:6464639-6464730;Chr14:6464731-6464870,Chr14:6462236-6462237|AltA|Chr14:6462238-6462476;Chr14:6462236-6462237;Chr14:6460958-6462237,Chr14:6462236-6462239|AltA|Chr14:6462240-6462476;Chr14:6462236-6462239;Chr14:6460958-6462239,Chr14:6462238-6462239…
Potri.002G049000	Chr02:3199091-3199101|AltA|Chr02:3199102-3199215;Chr02:3199091-3199101;Chr02:3199008-3199101
Potri.013G096600	Chr13:10488009-10488162|IntronR|Chr13:10488163-10488353;Chr13:10488009-10488162;Chr13:10487914-10488008,Chr13:10480791-10480925|ExonS|Chr13:10480926-10483551;Chr13:10480791-10480925;Chr13:10479245-10480790
Potri.003G149300	Chr03:16397798-16397798|AltA|Chr03:16397687-16397797;Chr03:16397798-16397798;Chr03:16397798-16398121
Potri.011G098300	Chr11:11975668-11975762|IntronR|Chr11:11975763-11975874;Chr11:11975668-11975762;Chr11:11975518-11975667,Chr11:11978233-11978325|IntronR|Chr11:11978326-11978481;Chr11:11978233-11978325;Chr11:11978158-11978232,Chr11:11981638-11981689|IntronR|Chr11:11981690-11982405;Chr11:11981638-11981689;Chr11:11981546-11981637,Chr11:11981732-11982100|IntronR|Chr11:11982101-11982405;Chr11:11981732-11982100;Chr11:1…
Potri.012G063000	Chr12:7357460-7357552|ExonS|Chr12:7356562-7357459;Chr12:7357460-7357552;Chr12:7357553-7358445
Potri.008G103700	Chr08:6592586-6592723|IntronR|Chr08:6592559-6592585;Chr08:6592586-6592723;Chr08:6592724-6593364
Potri.001G151800	Chr01:12532156-12532537|IntronR|Chr01:12532538-12532629;Chr01:12532156-12532537;Chr01:12531969-12532155,Chr01:12531854-12531868|AltA|Chr01:12531698-12531853;Chr01:12531854-12531868;Chr01:12531854-12531968
Potri.016G085200	Chr16:6706553-6707194|IntronR|Chr16:6706384-6706552;Chr16:6706553-6707194;Chr16:6707195-6707882,Chr16:6708240-6708289|IntronR|Chr16:6708230-6708239;Chr16:6708240-6708289;Chr16:6708290-6708346,Chr16:6710504-6710578|IntronR|Chr16:6709819-6710503;Chr16:6710504-6710578;Chr16:6710579-6710968,Chr16:6711817-6712029|IntronR|Chr16:6711534-6711816;Chr16:6711817-6712029;Chr16:6712030-6712775,Chr16:6713835-6…
Potri.006G146400	Chr06:12498647-12498765|IntronR|Chr06:12498553-12498646;Chr06:12498647-12498765;Chr06:12498766-12498836,Chr06:12498638-12498646|AltD|Chr06:12498647-12498765;Chr06:12498638-12498646;Chr06:12498553-12498637
Potri.010G137400	Chr10:15047286-15047897|IntronR|Chr10:15047898-15048113;Chr10:15047286-15047897;Chr10:15044689-15047285,Chr10:15047727-15047813|ExonS|Chr10:15047814-15047897;Chr10:15047727-15047813;Chr10:15047286-15047726
Potri.011G149300	Chr11:16779478-16779557|IntronR|Chr11:16779166-16779477;Chr11:16779478-16779557;Chr11:16779558-16779929,Chr11:16780829-16780903|ExonS|Chr11:16780743-16780828;Chr11:16780829-16780903;Chr11:16780904-16780988,Chr11:16779867-16779929|AltD|Chr11:16779930-16780116;Chr11:16779867-16779929;Chr11:16779558-16779866
Potri.006G131300	Chr06:10753260-10753594|IntronR|Chr06:10753595-10753812;Chr06:10753260-10753594;Chr06:10753005-10753259
Potri.003G128500	Chr03:14863702-14863808|IntronR|Chr03:14863543-14863701;Chr03:14863702-14863808;Chr03:14863809-14863920,Chr03:14867353-14867859|IntronR|Chr03:14867210-14867352;Chr03:14867353-14867859;Chr03:14867860-14867930,Chr03:14868096-14868179|ExonS|Chr03:14867931-14868095;Chr03:14868096-14868179;Chr03:14868180-14868277,Chr03:14864807-14864817|AltA|Chr03:14864818-14864958;Chr03:14864807-14864817;Chr03:148645…
Potri.002G088700	Chr02:6309905-6309961|IntronR|Chr02:6309962-6310004;Chr02:6309905-6309961;Chr02:6308606-6309904,Chr02:6311104-6311170|ExonS|Chr02:6311171-6312140;Chr02:6311104-6311170;Chr02:6310005-6311103
Potri.013G098700	Chr13:10799551-10799689|IntronR|Chr13:10799690-10799751;Chr13:10799551-10799689;Chr13:10799464-10799550,Chr13:10803506-10804447|IntronR|Chr13:10804448-10805149;Chr13:10803506-10804447;Chr13:10803401-10803505
Potri.008G046900	Chr08:2748100-2748102|AltA|Chr08:2747863-2748099;Chr08:2748100-2748102;Chr08:2748100-2748428,Chr08:2748797-2748811|AltA|Chr08:2748429-2748796;Chr08:2748797-2748811;Chr08:2748797-2750028
Potri.010G253200	Chr10:22422176-22422274|IntronR|Chr10:22422073-22422175;Chr10:22422176-22422274;Chr10:22422275-22422340,Chr10:22424917-22424920|AltD|Chr10:22424921-22425144;Chr10:22424917-22424920;Chr10:22424834-22424916
Potri.007G028500	Chr07:2133800-2134076|IntronR|Chr07:2134077-2134212;Chr07:2133800-2134076;Chr07:2133732-2133799,Chr07:2133965-2134076|IntronR|Chr07:2134077-2134212;Chr07:2133965-2134076;Chr07:2133732-2133964,Chr07:2134752-2134860|IntronR|Chr07:2134861-2134973;Chr07:2134752-2134860;Chr07:2134305-2134751,Chr07:2135561-2136190|IntronR|Chr07:2136191-2136273;Chr07:2135561-2136190;Chr07:2135490-2135560,Chr07:2135757-2…
Potri.006G263200	Chr06:26604513-26605012|IntronR|Chr06:26605013-26605153;Chr06:26604513-26605012;Chr06:26604463-26604512
Potri.003G125600	Chr03:14657578-14657689|IntronR|Chr03:14657541-14657577;Chr03:14657578-14657689;Chr03:14657690-14657797,Chr03:14657578-14657703|IntronR|Chr03:14657538-14657577;Chr03:14657578-14657703;Chr03:14657704-14657797,Chr03:14657578-14657737|IntronR|Chr03:14657538-14657577;Chr03:14657578-14657737;Chr03:14657738-14657797,Chr03:14659903-14659982|IntronR|Chr03:14659750-14659902;Chr03:14659903-14659982;Chr03:1…
Potri.007G102100	Chr07:12706026-12706146|IntronR|Chr07:12706147-12706389;Chr07:12706026-12706146;Chr07:12705914-12706025,Chr07:12707978-12708067|IntronR|Chr07:12708068-12708177;Chr07:12707978-12708067;Chr07:12707880-12707977,Chr07:12705785-12705830|AltA|Chr07:12705617-12705784;Chr07:12705785-12705830;Chr07:12705785-12705913,Chr07:12708178-12708203|AltA|Chr07:12708068-12708177;Chr07:12708178-12708203;Chr07:1270817…
Potri.016G001000	Chr16:48272-48316|AltD|Chr16:48317-48402;Chr16:48272-48316;Chr16:48176-48271
Potri.008G044600	Chr08:2557695-2558032|IntronR|Chr08:2558033-2558054;Chr08:2557695-2558032;Chr08:2556629-2557694
Potri.001G027200	Chr01:2019822-2019945|IntronR|Chr01:2019749-2019821;Chr01:2019822-2019945;Chr01:2019946-2020070,Chr01:2015808-2015899|ExonS|Chr01:2015548-2015807;Chr01:2015808-2015899;Chr01:2015900-2016240,Chr01:2020749-2020966|ExonS|Chr01:2020071-2020748;Chr01:2020749-2020966;Chr01:2020967-2021220,Chr01:2014093-2014144|AltA|Chr01:2014145-2014201;Chr01:2014093-2014144;Chr01:2013421-2014144
Potri.012G116200	Chr12:13672336-13672413|IntronR|Chr12:13672251-13672335;Chr12:13672336-13672413;Chr12:13672414-13672416,Chr12:13669732-13669741|AltD|Chr12:13669742-13669865;Chr12:13669732-13669741;Chr12:13669634-13669731
Potri.007G041100	Chr07:3355772-3356131|IntronR|Chr07:3356132-3356191;Chr07:3355772-3356131;Chr07:3355688-3355771,Chr07:3356875-3356961|IntronR|Chr07:3356962-3357498;Chr07:3356875-3356961;Chr07:3356507-3356874,Chr07:3358590-3358666|ExonS|Chr07:3358667-3358960;Chr07:3358590-3358666;Chr07:3358513-3358589,Chr07:3358590-3358666|ExonS|Chr07:3358667-3358960;Chr07:3358590-3358666;Chr07:3358513-3358589,Chr07:3358590-33586…
Potri.014G135700	Chr14:10342291-10342358|AltA|Chr14:10342359-10342449;Chr14:10342291-10342358;Chr14:10342209-10342358,Chr14:10346976-10347060|AltA|Chr14:10347061-10347267;Chr14:10346976-10347060;Chr14:10346659-10347060,Chr14:10350111-10350114|AltA|Chr14:10350115-10350644;Chr14:10350111-10350114;Chr14:10349011-10350114
Potri.003G150800	Chr03:16494595-16494711|IntronR|Chr03:16494383-16494594;Chr03:16494595-16494711;Chr03:16494712-16495646,Chr03:16494627-16494694|IntronR|Chr03:16494389-16494626;Chr03:16494627-16494694;Chr03:16494695-16495657,Chr03:16494751-16494973|IntronR|Chr03:16494383-16494750;Chr03:16494751-16494973;Chr03:16494974-16495657
Potri.002G048500	Chr02:3163863-3164087|IntronR|Chr02:3164088-3164250;Chr02:3163863-3164087;Chr02:3163797-3163862,Chr02:3162806-3162811|AltA|Chr02:3162594-3162805;Chr02:3162806-3162811;Chr02:3162806-3162904,Chr02:3164330-3164362|AltD|Chr02:3164251-3164329;Chr02:3164330-3164362;Chr02:3164363-3164420
Potri.007G102200	Chr07:12715958-12715958|AltA|Chr07:12715713-12715957;Chr07:12715958-12715958;Chr07:12715958-12716046,Chr07:12717646-12717657|AltD|Chr07:12717568-12717645;Chr07:12717646-12717657;Chr07:12717658-12717767
Potri.016G035300	Chr16:2055931-2056030|IntronR|Chr16:2055267-2055930;Chr16:2055931-2056030;Chr16:2056031-2056733
Potri.001G060800	Chr01:4676433-4677491|IntronR|Chr01:4676224-4676432;Chr01:4676433-4677491;Chr01:4677492-4677681,Chr01:4677274-4677361|ExonS|Chr01:4676433-4677273;Chr01:4677274-4677361;Chr01:4677362-4677490
Potri.005G090800	Chr05:6763074-6763189|IntronR|Chr05:6762884-6763073;Chr05:6763074-6763189;Chr05:6763190-6763214,Chr05:6763407-6763412|AltA|Chr05:6763413-6763459;Chr05:6763407-6763412;Chr05:6763215-6763412
Potri.016G129000	Chr16:13162378-13162522|IntronR|Chr16:13162523-13166955;Chr16:13162378-13162522;Chr16:13162297-13162377,Chr16:13162386-13162461|IntronR|Chr16:13162462-13166955;Chr16:13162386-13162461;Chr16:13162297-13162385,Chr16:13162387-13162478|IntronR|Chr16:13162479-13166955;Chr16:13162387-13162478;Chr16:13162297-13162386,Chr16:13162388-13162446|IntronR|Chr16:13162447-13166955;Chr16:13162388-13162446;Chr16:1…
Potri.002G027300	Chr02:1769587-1769659|IntronR|Chr02:1769477-1769586;Chr02:1769587-1769659;Chr02:1769660-1769759
Potri.002G028700	Chr02:1877367-1877546|IntronR|Chr02:1877547-1877673;Chr02:1877367-1877546;Chr02:1877125-1877366,Chr02:1877370-1877549|IntronR|Chr02:1877550-1877673;Chr02:1877370-1877549;Chr02:1877125-1877369,Chr02:1877372-1877553|IntronR|Chr02:1877554-1877673;Chr02:1877372-1877553;Chr02:1877125-1877371,Chr02:1877374-1877553|IntronR|Chr02:1877554-1877673;Chr02:1877374-1877553;Chr02:1877125-1877373,Chr02:1877381-1…
Potri.018G056400	Chr18:5895475-5895856|IntronR|Chr18:5895857-5896435;Chr18:5895475-5895856;Chr18:5895415-5895474,Chr18:5895476-5895856|IntronR|Chr18:5895857-5896435;Chr18:5895476-5895856;Chr18:5895415-5895475,Chr18:5895487-5895856|IntronR|Chr18:5895857-5896435;Chr18:5895487-5895856;Chr18:5895415-5895486,Chr18:5895489-5895862|IntronR|Chr18:5895863-5896435;Chr18:5895489-5895862;Chr18:5895415-5895488,Chr18:5899244-5…
Potri.008G177100	Chr08:12099117-12099545|IntronR|Chr08:12099022-12099116;Chr08:12099117-12099545;Chr08:12099546-12099731
Potri.005G021100	Chr05:1635351-1635729|IntronR|Chr05:1635228-1635350;Chr05:1635351-1635729;Chr05:1635730-1635767,Chr05:1637274-1637294|AltA|Chr05:1637295-1637345;Chr05:1637274-1637294;Chr05:1637196-1637294
Potri.005G213500	Chr05:22674117-22674204|IntronR|Chr05:22674205-22674290;Chr05:22674117-22674204;Chr05:22674040-22674116,Chr05:22675790-22676247|IntronR|Chr05:22676248-22676361;Chr05:22675790-22676247;Chr05:22675673-22675789,Chr05:22674594-22674597|AltA|Chr05:22674403-22674593;Chr05:22674594-22674597;Chr05:22674594-22674688,Chr05:22674401-22674402|AltD|Chr05:22674291-22674400;Chr05:22674401-22674402;Chr05:2267440…
Potri.008G187600	Chr08:12952243-12952399|IntronR|Chr08:12952101-12952242;Chr08:12952243-12952399;Chr08:12952400-12952460
Potri.006G269900	Chr06:27176808-27176896|IntronR|Chr06:27176897-27177655;Chr06:27176808-27176896;Chr06:27176432-27176807
Potri.011G079600	Chr11:7903829-7903921|IntronR|Chr11:7903922-7904128;Chr11:7903829-7903921;Chr11:7903709-7903828
Potri.005G222200	Chr05:23334677-23334679|AltA|Chr05:23334680-23334778;Chr05:23334677-23334679;Chr05:23334509-23334679
Potri.010G161300	Chr10:16670717-16670720|AltD|Chr10:16670721-16670855;Chr10:16670717-16670720;Chr10:16670592-16670716
Potri.T103900	scaffold_150:64151-64248|IntronR|scaffold_150:64249-64456;scaffold_150:64151-64248;scaffold_150:63695-64150,scaffold_150:64999-65100|IntronR|scaffold_150:65101-65194;scaffold_150:64999-65100;scaffold_150:64869-64998,scaffold_150:64248-64248|AltD|scaffold_150:64151-64247;scaffold_150:64248-64248;scaffold_150:64249-64456,scaffold_150:64867-64868|AltD|scaffold_150:64756-64866;scaffold_150:64867-6486…
Potri.015G034000	Chr15:2841154-2841676|IntronR|Chr15:2840962-2841153;Chr15:2841154-2841676;Chr15:2841677-2841775
Potri.010G071200	Chr10:9801764-9801966|IntronR|Chr10:9801738-9801763;Chr10:9801764-9801966;Chr10:9801967-9802441,Chr10:9802442-9803187|IntronR|Chr10:9801738-9802441;Chr10:9802442-9803187;Chr10:9803188-9804300,Chr10:9799691-9799918|ExonS|Chr10:9798833-9799690;Chr10:9799691-9799918;Chr10:9799919-9801344,Chr10:9798185-9798445|AltA|Chr10:9798446-9798832;Chr10:9798185-9798445;Chr10:9797908-9798445,Chr10:9798330-979844…
Potri.004G207100	Chr04:21595259-21595572|IntronR|Chr04:21595573-21596513;Chr04:21595259-21595572;Chr04:21595071-21595258,Chr04:21595811-21596132|IntronR|Chr04:21596133-21596513;Chr04:21595811-21596132;Chr04:21595573-21595810,Chr04:21599172-21599226|AltD|Chr04:21599089-21599171;Chr04:21599172-21599226;Chr04:21599227-21599265
Potri.014G170300	Chr14:13615213-13615379|IntronR|Chr14:13615380-13615499;Chr14:13615213-13615379;Chr14:13615057-13615212,Chr14:13616848-13617398|IntronR|Chr14:13617399-13617546;Chr14:13616848-13617398;Chr14:13616775-13616847,Chr14:13619622-13620054|IntronR|Chr14:13620055-13620096;Chr14:13619622-13620054;Chr14:13619497-13619621,Chr14:13615380-13615499|ExonS|Chr14:13615500-13615791;Chr14:13615380-13615499;Chr14:136…
Potri.006G132400	Chr06:10883713-10883818|IntronR|Chr06:10883819-10883844;Chr06:10883713-10883818;Chr06:10883682-10883712,Chr06:10882988-10883032|ExonS|Chr06:10883033-10883262;Chr06:10882988-10883032;Chr06:10882876-10882987,Chr06:10882366-10882383|AltA|Chr06:10882249-10882365;Chr06:10882366-10882383;Chr06:10882366-10882524
Potri.006G027600	Chr06:1849367-1850118|IntronR|Chr06:1850119-1852204;Chr06:1849367-1850118;Chr06:1849011-1849366,Chr06:1849367-1849672|AltA|Chr06:1849028-1849366;Chr06:1849367-1849672;Chr06:1849367-1850118
Potri.006G243200	Chr06:25125272-25125341|ExonS|Chr06:25125053-25125271;Chr06:25125272-25125341;Chr06:25125342-25126149
Potri.019G032800	Chr19:3764747-3764824|IntronR|Chr19:3764612-3764746;Chr19:3764747-3764824;Chr19:3764825-3765003,Chr19:3757425-3757428|AltA|Chr19:3757429-3757535;Chr19:3757425-3757428;Chr19:3757240-3757428,Chr19:3762874-3762969|AltA|Chr19:3762970-3763033;Chr19:3762874-3762969;Chr19:3761057-3762969,Chr19:3763127-3763127|AltA|Chr19:3763128-3763273;Chr19:3763127-3763127;Chr19:3763034-3763127,Chr19:3764235-3764240|Al…
Potri.001G150200	Chr01:12368835-12369676|IntronR|Chr01:12369677-12369729;Chr01:12368835-12369676;Chr01:12368754-12368834
Potri.001G188300	Chr01:16627108-16627348|IntronR|Chr01:16627349-16627558;Chr01:16627108-16627348;Chr01:16626920-16627107,Chr01:16627267-16627325|IntronR|Chr01:16627326-16627558;Chr01:16627267-16627325;Chr01:16626920-16627266
Potri.003G063700	Chr03:9242388-9243355|IntronR|Chr03:9243356-9243414;Chr03:9242388-9243355;Chr03:9241584-9242387,Chr03:9242575-9243355|IntronR|Chr03:9243356-9243414;Chr03:9242575-9243355;Chr03:9241584-9242574,Chr03:9246580-9246614|ExonS|Chr03:9246615-9247027;Chr03:9246580-9246614;Chr03:9246482-9246579,Chr03:9239501-9239515|AltA|Chr03:9239451-9239500;Chr03:9239501-9239515;Chr03:9239501-9239648,Chr03:9239937-923993…
Potri.005G021000	Chr05:1616490-1616584|IntronR|Chr05:1616585-1617965;Chr05:1616490-1616584;Chr05:1615493-1616489,Chr05:1616490-1616585|IntronR|Chr05:1616586-1617965;Chr05:1616490-1616585;Chr05:1615493-1616489
Potri.015G056900	Chr15:7806225-7806334|IntronR|Chr15:7806335-7806410;Chr15:7806225-7806334;Chr15:7805867-7806224,Chr15:7806411-7806494|IntronR|Chr15:7806495-7806692;Chr15:7806411-7806494;Chr15:7805772-7806410,Chr15:7806693-7806808|IntronR|Chr15:7806809-7807088;Chr15:7806693-7806808;Chr15:7806495-7806692,Chr15:7806739-7806839|IntronR|Chr15:7806840-7807088;Chr15:7806739-7806839;Chr15:7806495-7806738,Chr15:7806961-7…
Potri.015G012400	Chr15:795348-795349|AltA|Chr15:795292-795347;Chr15:795348-795349;Chr15:795348-795431,Chr15:795541-795541|AltA|Chr15:795432-795540;Chr15:795541-795541;Chr15:795541-795617,Chr15:796740-796744|AltA|Chr15:796658-796739;Chr15:796740-796744;Chr15:796740-796926
Potri.010G045600	Chr10:7645016-7645176|IntronR|Chr10:7645177-7645278;Chr10:7645016-7645176;Chr10:7644839-7645015,Chr10:7645016-7645176|IntronR|Chr10:7645177-7645288;Chr10:7645016-7645176;Chr10:7644839-7645015,Chr10:7645016-7645176|IntronR|Chr10:7645177-7645292;Chr10:7645016-7645176;Chr10:7644839-7645015,Chr10:7645016-7645176|IntronR|Chr10:7645177-7645295;Chr10:7645016-7645176;Chr10:7644839-7645015,Chr10:7640187-7…
Potri.004G138400	Chr04:16032666-16032911|IntronR|Chr04:16032912-16033055;Chr04:16032666-16032911;Chr04:16032564-16032665,Chr04:16033056-16033365|IntronR|Chr04:16033366-16033687;Chr04:16033056-16033365;Chr04:16032564-16033055,Chr04:16027784-16027799|AltA|Chr04:16027302-16027783;Chr04:16027784-16027799;Chr04:16027784-16028522,Chr04:16028961-16028992|AltA|Chr04:16028860-16028960;Chr04:16028961-16028992;Chr04:1602896…
Potri.001G079200	Chr01:6279940-6281759|IntronR|Chr01:6279192-6279939;Chr01:6279940-6281759;Chr01:6281760-6283173
Potri.014G123000	Chr14:9517995-9518070|IntronR|Chr14:9517900-9517994;Chr14:9517995-9518070;Chr14:9518071-9518172
Potri.013G142300	Chr13:14874194-14874972|IntronR|Chr13:14873656-14874193;Chr13:14874194-14874972;Chr13:14874973-14878868,Chr13:14874759-14876475|IntronR|Chr13:14873656-14874758;Chr13:14874759-14876475;Chr13:14876476-14878870
Potri.016G018700	Chr16:1024173-1024266|IntronR|Chr16:1024064-1024172;Chr16:1024173-1024266;Chr16:1024267-1027518,Chr16:1024582-1025367|IntronR|Chr16:1024267-1024581;Chr16:1024582-1025367;Chr16:1025368-1027518,Chr16:1024646-1026532|IntronR|Chr16:1024267-1024645;Chr16:1024646-1026532;Chr16:1026533-1027518,Chr16:1024800-1025247|IntronR|Chr16:1024267-1024799;Chr16:1024800-1025247;Chr16:1025248-1027518,Chr16:1025015-1…
Potri.007G129900	Chr07:14512878-14512884|AltD|Chr07:14512885-14513145;Chr07:14512878-14512884;Chr07:14512705-14512877
Potri.008G064000	Chr08:3875226-3875368|IntronR|Chr08:3874986-3875225;Chr08:3875226-3875368;Chr08:3875369-3875501,Chr08:3875231-3875372|IntronR|Chr08:3874986-3875230;Chr08:3875231-3875372;Chr08:3875373-3875501,Chr08:3876985-3876985|AltA|Chr08:3876986-3877452;Chr08:3876985-3876985;Chr08:3876607-3876985,Chr08:3874857-3874857|AltD|Chr08:3874858-3874985;Chr08:3874857-3874857;Chr08:3874706-3874856
Potri.002G058700	Chr02:3951601-3951604|AltA|Chr02:3951605-3951677;Chr02:3951601-3951604;Chr02:3951517-3951604,Chr02:3955383-3955383|AltD|Chr02:3955384-3955597;Chr02:3955383-3955383;Chr02:3955275-3955382,Chr02:3958156-3958180|AltD|Chr02:3958181-3958273;Chr02:3958156-3958180;Chr02:3957994-3958155
Potri.010G213800	Chr10:20172248-20172351|IntronR|Chr10:20172352-20174942;Chr10:20172248-20172351;Chr10:20170705-20172247,Chr10:20175039-20175100|ExonS|Chr10:20175101-20176007;Chr10:20175039-20175100;Chr10:20174943-20175038,Chr10:20175039-20175100|ExonS|Chr10:20175101-20176007;Chr10:20175039-20175100;Chr10:20174943-20175038,Chr10:20175039-20175175|ExonS|Chr10:20175176-20176007;Chr10:20175039-20175175;Chr10:2017494…
Potri.003G121900	Chr03:14418123-14418307|ExonS|Chr03:14418308-14418383;Chr03:14418123-14418307;Chr03:14417428-14418122
Potri.010G041100	Chr10:7115823-7115824|AltA|Chr10:7115737-7115822;Chr10:7115823-7115824;Chr10:7115823-7116116,Chr10:7121899-7121904|AltD|Chr10:7118431-7121898;Chr10:7121899-7121904;Chr10:7121905-7121979
Potri.008G060800	Chr08:3672994-3672994|AltD|Chr08:3672897-3672993;Chr08:3672994-3672994;Chr08:3672995-3673553
Potri.008G130400	Chr08:8565051-8565233|IntronR|Chr08:8565234-8565520;Chr08:8565051-8565233;Chr08:8564860-8565050,Chr08:8567547-8567612|ExonS|Chr08:8567613-8568096;Chr08:8567547-8567612;Chr08:8566734-8567546
Potri.003G048700	Chr03:7148232-7148232|AltA|Chr03:7148146-7148231;Chr03:7148232-7148232;Chr03:7148232-7148322
Potri.006G185500	Chr06:19954454-19954463|AltA|Chr06:19954464-19954534;Chr06:19954454-19954463;Chr06:19953963-19954463,Chr06:19954623-19954624|AltA|Chr06:19954625-19954673;Chr06:19954623-19954624;Chr06:19954535-19954624
Potri.009G079500	Chr09:7613748-7613749|AltD|Chr09:7613559-7613747;Chr09:7613748-7613749;Chr09:7613750-7614000
Potri.013G043000	Chr13:3031390-3031507|ExonS|Chr13:3030306-3031389;Chr13:3031390-3031507;Chr13:3031508-3034018,Chr13:3035647-3035823|ExonS|Chr13:3034564-3035646;Chr13:3035647-3035823;Chr13:3035824-3036489,Chr13:3037666-3037668|AltA|Chr13:3037669-3037814;Chr13:3037666-3037668;Chr13:3036744-3037668,Chr13:3036738-3036743|AltD|Chr13:3036744-3037665;Chr13:3036738-3036743;Chr13:3036491-3036737
Potri.001G253400	Chr01:26309102-26309187|IntronR|Chr01:26309188-26309541;Chr01:26309102-26309187;Chr01:26309008-26309101,Chr01:26309542-26310080|IntronR|Chr01:26310081-26310262;Chr01:26309542-26310080;Chr01:26309188-26309541,Chr01:26311489-26311544|IntronR|Chr01:26311545-26311637;Chr01:26311489-26311544;Chr01:26311381-26311488,Chr01:26311639-26311780|IntronR|Chr01:26311781-26311861;Chr01:26311639-26311780;Chr01:2…
Potri.001G143800	Chr01:11686446-11686524|IntronR|Chr01:11686355-11686445;Chr01:11686446-11686524;Chr01:11686525-11686667,Chr01:11684450-11684452|AltA|Chr01:11684453-11684542;Chr01:11684450-11684452;Chr01:11684293-11684452
Potri.001G264800	Chr01:27312092-27312407|IntronR|Chr01:27312009-27312091;Chr01:27312092-27312407;Chr01:27312408-27312486
Potri.006G075400	Chr06:5668893-5670432|IntronR|Chr06:5666302-5668892;Chr06:5668893-5670432;Chr06:5670433-5670493,Chr06:5670494-5670586|IntronR|Chr06:5670433-5670493;Chr06:5670494-5670586;Chr06:5670587-5670705
Potri.001G036000	Chr01:2554920-2554961|AltA|Chr01:2554535-2554919;Chr01:2554920-2554961;Chr01:2554920-2555954
Potri.017G145500	Chr17:15312436-15312609|AltA|Chr17:15312392-15312435;Chr17:15312436-15312609;Chr17:15312436-15312703,Chr17:15313060-15313080|AltA|Chr17:15312967-15313059;Chr17:15313060-15313080;Chr17:15313060-15315012,Chr17:15312704-15312704|AltD|Chr17:15312610-15312703;Chr17:15312704-15312704;Chr17:15312705-15312856
Potri.T164800	scaffold_828:3145-3296|IntronR|scaffold_828:3297-4008;scaffold_828:3145-3296;scaffold_828:2599-3144,scaffold_828:3420-3552|IntronR|scaffold_828:3553-4006;scaffold_828:3420-3552;scaffold_828:2735-3419
Potri.010G230300	Chr10:21232569-21232572|AltA|Chr10:21232446-21232568;Chr10:21232569-21232572;Chr10:21232569-21232653,Chr10:21233801-21233816|AltA|Chr10:21233694-21233800;Chr10:21233801-21233816;Chr10:21233801-21233967,Chr10:21233801-21233852|AltA|Chr10:21233694-21233800;Chr10:21233801-21233852;Chr10:21233801-21233967,Chr10:21233817-21233852|AltA|Chr10:21233694-21233816;Chr10:21233817-21233852;Chr10:21233817-2123…
Potri.018G003100	Chr18:200672-201106|IntronR|Chr18:201107-201310;Chr18:200672-201106;Chr18:200449-200671,Chr18:203860-203862|AltA|Chr18:203767-203859;Chr18:203860-203862;Chr18:203860-203942,Chr18:203860-203863|AltA|Chr18:203767-203859;Chr18:203860-203863;Chr18:203860-203942,Chr18:203862-203862|AltA|Chr18:203767-203861;Chr18:203862-203862;Chr18:203862-203942,Chr18:203863-203863|AltA|Chr18:203767-203862;Chr18:20386…
Potri.007G058400	Chr07:6274832-6275064|ExonS|Chr07:6273909-6274831;Chr07:6274832-6275064;Chr07:6275065-6276225
Potri.004G233300	Chr04:23965125-23965211|IntronR|Chr04:23965212-23965450;Chr04:23965125-23965211;Chr04:23965070-23965124,Chr04:23968201-23968281|IntronR|Chr04:23968282-23968312;Chr04:23968201-23968281;Chr04:23968087-23968200,Chr04:23968776-23968796|AltA|Chr04:23968683-23968775;Chr04:23968776-23968796;Chr04:23968776-23968891,Chr04:23965070-23965211|AltD|Chr04:23964470-23965069;Chr04:23965070-23965211;Chr04:2396521…
Potri.016G036900	Chr16:2204428-2204691|IntronR|Chr16:2204421-2204427;Chr16:2204428-2204691;Chr16:2204692-2204793,Chr16:2204433-2204558|IntronR|Chr16:2204419-2204432;Chr16:2204433-2204558;Chr16:2204559-2204793,Chr16:2205415-2205442|IntronR|Chr16:2205158-2205414;Chr16:2205415-2205442;Chr16:2205443-2205466,Chr16:2206558-2206642|IntronR|Chr16:2206132-2206557;Chr16:2206558-2206642;Chr16:2206643-2206785,Chr16:2206564-2…
Potri.006G273300	Chr06:27425484-27425601|IntronR|Chr06:27425602-27425687;Chr06:27425484-27425601;Chr06:27424818-27425483,Chr06:27426361-27426446|IntronR|Chr06:27426447-27426814;Chr06:27426361-27426446;Chr06:27426305-27426360,Chr06:27426539-27426595|IntronR|Chr06:27426596-27426814;Chr06:27426539-27426595;Chr06:27426305-27426538,Chr06:27426615-27426696|IntronR|Chr06:27426697-27426814;Chr06:27426615-27426696;Chr06:2…
Potri.001G309500	Chr01:31299068-31299246|IntronR|Chr01:31299247-31299332;Chr01:31299068-31299246;Chr01:31298757-31299067,Chr01:31299107-31299246|IntronR|Chr01:31299247-31299332;Chr01:31299107-31299246;Chr01:31298756-31299106,Chr01:31299107-31299246|IntronR|Chr01:31299247-31299332;Chr01:31299107-31299246;Chr01:31298763-31299106,Chr01:31300043-31300130|IntronR|Chr01:31300131-31300524;Chr01:31300043-31300130;Chr01:3…
Potri.017G026200	Chr17:2413676-2414393|IntronR|Chr17:2413585-2413675;Chr17:2413676-2414393;Chr17:2414394-2415449,Chr17:2416898-2416900|AltA|Chr17:2416901-2416992;Chr17:2416898-2416900;Chr17:2416184-2416900
Potri.010G206800	Chr10:19717297-19718314|IntronR|Chr10:19717196-19717296;Chr10:19717297-19718314;Chr10:19718315-19718392
Potri.015G136900	Chr15:14632422-14632558|AltD|Chr15:14632155-14632421;Chr15:14632422-14632558;Chr15:14632559-14632637,Chr15:14632422-14632558|AltD|Chr15:14632155-14632421;Chr15:14632422-14632558;Chr15:14632559-14632659,Chr15:14632422-14632558|AltD|Chr15:14632155-14632421;Chr15:14632422-14632558;Chr15:14632559-14632661,Chr15:14632422-14632558|AltD|Chr15:14632155-14632421;Chr15:14632422-14632558;Chr15:14632559-1463…
Potri.010G109500	Chr10:12872089-12873488|IntronR|Chr10:12873489-12873565;Chr10:12872089-12873488;Chr10:12871956-12872088,Chr10:12874972-12874972|AltA|Chr10:12874973-12875068;Chr10:12874972-12874972;Chr10:12874159-12874972,Chr10:12876931-12876932|AltD|Chr10:12876809-12876930;Chr10:12876931-12876932;Chr10:12876933-12877047
Potri.014G087300	Chr14:6881073-6881422|IntronR|Chr14:6881423-6881502;Chr14:6881073-6881422;Chr14:6880968-6881072,Chr14:6882981-6883722|IntronR|Chr14:6883723-6884328;Chr14:6882981-6883722;Chr14:6882445-6882980,Chr14:6880240-6880304|AltD|Chr14:6880305-6880382;Chr14:6880240-6880304;Chr14:6880176-6880239,Chr14:6885980-6885983|AltD|Chr14:6885705-6885979;Chr14:6885980-6885983;Chr14:6885984-6886042
Potri.012G006400	Chr12:555849-555912|IntronR|Chr12:555913-556080;Chr12:555849-555912;Chr12:555485-555848,Chr12:555956-556019|IntronR|Chr12:556020-556080;Chr12:555956-556019;Chr12:555473-555955,Chr12:556081-556259|IntronR|Chr12:556260-556324;Chr12:556081-556259;Chr12:555465-556080,Chr12:556324-556457|IntronR|Chr12:556458-556768;Chr12:556324-556457;Chr12:556260-556323,Chr12:556325-556457|IntronR|Chr12:556458-556768…
Potri.002G180800	Chr02:14113022-14113276|IntronR|Chr02:14112996-14113021;Chr02:14113022-14113276;Chr02:14113277-14113466,Chr02:14113156-14113276|IntronR|Chr02:14112996-14113155;Chr02:14113156-14113276;Chr02:14113277-14113466,Chr02:14113726-14113947|IntronR|Chr02:14113614-14113725;Chr02:14113726-14113947;Chr02:14113948-14114009,Chr02:14113022-14113155|AltD|Chr02:14113156-14113276;Chr02:14113022-14113155;Chr02:1411…
Potri.005G161500	Chr05:16509248-16509408|IntronR|Chr05:16508914-16509247;Chr05:16509248-16509408;Chr05:16509409-16509781
Potri.009G027800	Chr09:3869602-3870245|IntronR|Chr09:3869544-3869601;Chr09:3869602-3870245;Chr09:3870246-3871256,Chr09:3870246-3870248|AltA|Chr09:3870249-3871256;Chr09:3870246-3870248;Chr09:3869602-3870248,Chr09:3871369-3871371|AltA|Chr09:3871372-3871434;Chr09:3871369-3871371;Chr09:3871257-3871371
Potri.007G018600	Chr07:1432648-1432670|AltA|Chr07:1432671-1432766;Chr07:1432648-1432670;Chr07:1432105-1432670
Potri.005G250800	Chr05:25325435-25325517|IntronR|Chr05:25325370-25325434;Chr05:25325435-25325517;Chr05:25325518-25325652
Potri.001G320300	Chr01:32501034-32501038|AltA|Chr01:32501039-32501141;Chr01:32501034-32501038;Chr01:32500941-32501038
Potri.012G080100	Chr12:10649913-10649958|AltA|Chr12:10649959-10652003;Chr12:10649913-10649958;Chr12:10649412-10649958
Potri.005G260300	Chr05:25876259-25876337|IntronR|Chr05:25876338-25876793;Chr05:25876259-25876337;Chr05:25876074-25876258
Potri.004G211500	Chr04:21912657-21912755|IntronR|Chr04:21912581-21912656;Chr04:21912657-21912755;Chr04:21912756-21912830,Chr04:21912988-21913613|IntronR|Chr04:21912934-21912987;Chr04:21912988-21913613;Chr04:21913614-21913673,Chr04:21913674-21913764|IntronR|Chr04:21912934-21913673;Chr04:21913674-21913764;Chr04:21913765-21913881,Chr04:21914477-21914825|IntronR|Chr04:21914268-21914476;Chr04:21914477-21914825;Chr04:2…
Potri.007G043300	Chr07:3723205-3723248|IntronR|Chr07:3723006-3723204;Chr07:3723205-3723248;Chr07:3723249-3723621,Chr07:3723205-3723285|IntronR|Chr07:3723006-3723204;Chr07:3723205-3723285;Chr07:3723286-3723621,Chr07:3723206-3723405|IntronR|Chr07:3723006-3723205;Chr07:3723206-3723405;Chr07:3723406-3723621,Chr07:3724828-3724881|IntronR|Chr07:3724698-3724827;Chr07:3724828-3724881;Chr07:3724882-3725768,Chr07:3718944-3…
Potri.006G047100	Chr06:3336940-3337186|IntronR|Chr06:3337187-3337384;Chr06:3336940-3337186;Chr06:3336787-3336939,Chr06:3337385-3337613|IntronR|Chr06:3337614-3337770;Chr06:3337385-3337613;Chr06:3337187-3337384,Chr06:3337766-3337871|IntronR|Chr06:3337872-3337974;Chr06:3337766-3337871;Chr06:3337614-3337765,Chr06:3337771-3337878|IntronR|Chr06:3337879-3337974;Chr06:3337771-3337878;Chr06:3337614-3337770,Chr06:3337771-3…
Potri.005G035800	Chr05:2645166-2645350|IntronR|Chr05:2645351-2645387;Chr05:2645166-2645350;Chr05:2645119-2645165
Potri.004G160900	Chr04:18131427-18131429|AltA|Chr04:18131324-18131426;Chr04:18131427-18131429;Chr04:18131427-18131862,Chr04:18131127-18131127|AltD|Chr04:18131017-18131126;Chr04:18131127-18131127;Chr04:18131128-18131225,Chr04:18131127-18131146|AltD|Chr04:18131017-18131126;Chr04:18131127-18131146;Chr04:18131147-18131225
Potri.016G021900	Chr16:1213057-1213057|AltA|Chr16:1213058-1213116;Chr16:1213057-1213057;Chr16:1212975-1213057
Potri.007G050100	Chr07:4805577-4805657|IntronR|Chr07:4805658-4805714;Chr07:4805577-4805657;Chr07:4805556-4805576,Chr07:4803426-4803434|AltA|Chr07:4803435-4803523;Chr07:4803426-4803434;Chr07:4802876-4803434,Chr07:4806947-4806983|AltA|Chr07:4806910-4806946;Chr07:4806947-4806983;Chr07:4806947-4807241
Potri.002G185300	Chr02:14489661-14489725|IntronR|Chr02:14489726-14489821;Chr02:14489661-14489725;Chr02:14489492-14489660,Chr02:14489492-14489498|AltD|Chr02:14489373-14489491;Chr02:14489492-14489498;Chr02:14489499-14489821
Potri.017G120400	Chr17:13427232-13427237|AltD|Chr17:13427152-13427231;Chr17:13427232-13427237;Chr17:13427238-13427324
Potri.006G191500	Chr06:20628471-20628522|IntronR|Chr06:20628523-20628736;Chr06:20628471-20628522;Chr06:20628074-20628470,Chr06:20630428-20630518|IntronR|Chr06:20630519-20633166;Chr06:20630428-20630518;Chr06:20630273-20630427,Chr06:20632078-20632152|IntronR|Chr06:20632153-20633166;Chr06:20632078-20632152;Chr06:20630519-20632077,Chr06:20632082-20632144|IntronR|Chr06:20632145-20633166;Chr06:20632082-20632144;Chr06:2…
Potri.002G047200	Chr02:3027100-3027188|IntronR|Chr02:3027189-3027349;Chr02:3027100-3027188;Chr02:3026790-3027099,Chr02:3030327-3030340|IntronR|Chr02:3030341-3030390;Chr02:3030327-3030340;Chr02:3030301-3030326,Chr02:3024996-3025004|AltA|Chr02:3024366-3024995;Chr02:3024996-3025004;Chr02:3024996-3025514,Chr02:3027759-3027791|AltA|Chr02:3027720-3027758;Chr02:3027759-3027791;Chr02:3027759-3027870,Chr02:3027893-3027895…
Potri.010G023400	Chr10:3296817-3296828|IntronR|Chr10:3296829-3296839;Chr10:3296817-3296828;Chr10:3296500-3296816,Chr10:3297176-3297487|IntronR|Chr10:3297488-3297662;Chr10:3297176-3297487;Chr10:3296919-3297175,Chr10:3293556-3293612|ExonS|Chr10:3293613-3293722;Chr10:3293556-3293612;Chr10:3285560-3293555
Potri.005G073300	Chr05:5348271-5348351|IntronR|Chr05:5348352-5348801;Chr05:5348271-5348351;Chr05:5348176-5348270
Potri.001G371200	Chr01:38517242-38518097|IntronR|Chr01:38516434-38517241;Chr01:38517242-38518097;Chr01:38518098-38518488,Chr01:38517242-38518106|IntronR|Chr01:38516390-38517241;Chr01:38517242-38518106;Chr01:38518107-38518488,Chr01:38517242-38518106|IntronR|Chr01:38516434-38517241;Chr01:38517242-38518106;Chr01:38518107-38518488,Chr01:38517242-38518107|IntronR|Chr01:38516434-38517241;Chr01:38517242-38518107;Chr01:3…
Potri.005G003400	Chr05:203878-203930|ExonS|Chr05:203765-203877;Chr05:203878-203930;Chr05:203931-204464
Potri.007G039100	Chr07:3119341-3120033|IntronR|Chr07:3118485-3119340;Chr07:3119341-3120033;Chr07:3120034-3120437,Chr07:3121591-3121595|AltA|Chr07:3121596-3121802;Chr07:3121591-3121595;Chr07:3121182-3121595
Potri.006G234100	Chr06:24360124-24361774|IntronR|Chr06:24361775-24362162;Chr06:24360124-24361774;Chr06:24359550-24360123,Chr06:24362699-24362788|AltA|Chr06:24362592-24362698;Chr06:24362699-24362788;Chr06:24362699-24363642,Chr06:24364264-24364264|AltD|Chr06:24363783-24364263;Chr06:24364264-24364264;Chr06:24364265-24364510
Potri.001G237400	Chr01:24862875-24863433|IntronR|Chr01:24863434-24863690;Chr01:24862875-24863433;Chr01:24862654-24862874,Chr01:24864348-24865968|IntronR|Chr01:24865969-24867782;Chr01:24864348-24865968;Chr01:24864252-24864347,Chr01:24866127-24867371|IntronR|Chr01:24867372-24867782;Chr01:24866127-24867371;Chr01:24865969-24866126,Chr01:24866129-24867373|IntronR|Chr01:24867374-24867782;Chr01:24866129-24867373;Chr01:2…
Potri.015G140100	Chr15:14796544-14796654|ExonS|Chr15:14795742-14796543;Chr15:14796544-14796654;Chr15:14796655-14796945,Chr15:14797503-14797649|ExonS|Chr15:14797273-14797502;Chr15:14797503-14797649;Chr15:14797650-14798720,Chr15:14797169-14797176|AltA|Chr15:14797177-14797272;Chr15:14797169-14797176;Chr15:14797040-14797176
Potri.011G049400	Chr11:4229998-4230313|IntronR|Chr11:4229934-4229997;Chr11:4229998-4230313;Chr11:4230314-4230441,Chr11:4232927-4232938|AltA|Chr11:4232939-4233004;Chr11:4232927-4232938;Chr11:4232370-4232938,Chr11:4232939-4232948|AltA|Chr11:4232949-4233004;Chr11:4232939-4232948;Chr11:4232370-4232948,Chr11:4230627-4230627|AltD|Chr11:4230628-4231368;Chr11:4230627-4230627;Chr11:4230574-4230626
Potri.004G234300	Chr04:24033316-24033621|ExonS|Chr04:24033622-24034162;Chr04:24033316-24033621;Chr04:24033115-24033315
Potri.006G265700	Chr06:26808568-26809194|IntronR|Chr06:26808522-26808567;Chr06:26808568-26809194;Chr06:26809195-26809255,Chr06:26810689-26811132|IntronR|Chr06:26810617-26810688;Chr06:26810689-26811132;Chr06:26811133-26811354,Chr06:26808522-26808567|ExonS|Chr06:26808355-26808521;Chr06:26808522-26808567;Chr06:26808568-26809193,Chr06:26808522-26809194|AltA|Chr06:26809195-26809255;Chr06:26808522-26809194;Chr06:268083…
Potri.002G166300	Chr02:12546470-12546522|IntronR|Chr02:12546324-12546469;Chr02:12546470-12546522;Chr02:12546523-12548377,Chr02:12546873-12546949|IntronR|Chr02:12546324-12546872;Chr02:12546873-12546949;Chr02:12546950-12548377,Chr02:12549184-12549394|IntronR|Chr02:12548659-12549183;Chr02:12549184-12549394;Chr02:12549395-12550489,Chr02:12549271-12549346|IntronR|Chr02:12548659-12549270;Chr02:12549271-12549346;Chr02:1…
Potri.T154500	scaffold_608:13598-13816|ExonS|scaffold_608:13817-16190;scaffold_608:13598-13816;scaffold_608:12919-13597
Potri.002G215800	Chr02:19847964-19848017|AltA|Chr02:19848018-19848044;Chr02:19847964-19848017;Chr02:19846094-19848017
Potri.001G064100	Chr01:5052261-5052397|IntronR|Chr01:5052398-5052553;Chr01:5052261-5052397;Chr01:5052192-5052260
Potri.012G037100	Chr12:3308844-3309092|IntronR|Chr12:3308635-3308843;Chr12:3308844-3309092;Chr12:3309093-3309242,Chr12:3311778-3311877|IntronR|Chr12:3311655-3311777;Chr12:3311778-3311877;Chr12:3311878-3312043,Chr12:3312722-3312815|IntronR|Chr12:3312462-3312721;Chr12:3312722-3312815;Chr12:3312816-3312959,Chr12:3312722-3312816|IntronR|Chr12:3312462-3312721;Chr12:3312722-3312816;Chr12:3312817-3312959,Chr12:3313571-3…
Potri.003G110300	Chr03:13398426-13398622|IntronR|Chr03:13398316-13398425;Chr03:13398426-13398622;Chr03:13398623-13398900,Chr03:13397744-13397812|ExonS|Chr03:13397609-13397743;Chr03:13397744-13397812;Chr03:13397813-13397907,Chr03:13398168-13398173|AltA|Chr03:13398174-13398236;Chr03:13398168-13398173;Chr03:13397978-13398173,Chr03:13397269-13397412|AltD|Chr03:13397413-13397539;Chr03:13397269-13397412;Chr03:13397212-…
Potri.005G070700	Chr05:5077375-5077472|IntronR|Chr05:5077473-5077881;Chr05:5077375-5077472;Chr05:5075502-5077374,Chr05:5077375-5077472|IntronR|Chr05:5077473-5077881;Chr05:5077375-5077472;Chr05:5077274-5077374,Chr05:5074011-5074086|ExonS|Chr05:5074087-5074400;Chr05:5074011-5074086;Chr05:5073862-5074010,Chr05:5073857-5073861|AltA|Chr05:5073789-5073856;Chr05:5073857-5073861;Chr05:5073857-5074400,Chr05:5077375-507737…
Potri.014G156400	Chr14:12192919-12193179|IntronR|Chr14:12193180-12193318;Chr14:12192919-12193179;Chr14:12192820-12192918
Potri.001G031800	Chr01:2340688-2341092|IntronR|Chr01:2340313-2340687;Chr01:2340688-2341092;Chr01:2341093-2341369,Chr01:2342964-2343492|IntronR|Chr01:2342824-2342963;Chr01:2342964-2343492;Chr01:2343493-2344101,Chr01:2342964-2343492|IntronR|Chr01:2342824-2342963;Chr01:2342964-2343492;Chr01:2343493-2344180,Chr01:2342748-2342749|AltD|Chr01:2342750-2342823;Chr01:2342748-2342749;Chr01:2342631-2342747,Chr01:2342939-2342…
Potri.008G025900	Chr08:1360722-1360805|IntronR|Chr08:1360683-1360721;Chr08:1360722-1360805;Chr08:1360806-1360920,Chr08:1360722-1360805|IntronR|Chr08:1360806-1360920;Chr08:1360722-1360805;Chr08:1360683-1360721,Chr08:1360722-1360808|IntronR|Chr08:1360809-1360920;Chr08:1360722-1360808;Chr08:1360683-1360721,Chr08:1361125-1361230|IntronR|Chr08:1361231-1361801;Chr08:1361125-1361230;Chr08:1361059-1361124,Chr08:1361371-1…
Potri.010G233900	Chr10:21454836-21454947|IntronR|Chr10:21454948-21455158;Chr10:21454836-21454947;Chr10:21454728-21454835
Potri.010G205800	Chr10:19657689-19658048|IntronR|Chr10:19657398-19657688;Chr10:19657689-19658048;Chr10:19658049-19659904,Chr10:19657689-19658048|IntronR|Chr10:19657398-19657688;Chr10:19657689-19658048;Chr10:19658049-19659906,Chr10:19658406-19658996|IntronR|Chr10:19658049-19658405;Chr10:19658406-19658996;Chr10:19658997-19659903,Chr10:19658408-19658583|IntronR|Chr10:19658049-19658407;Chr10:19658408-19658583;Chr10:1…
Potri.001G238800	Chr01:24994921-24994948|AltA|Chr01:24994949-24995070;Chr01:24994921-24994948;Chr01:24994834-24994948,Chr01:24995738-24995770|AltA|Chr01:24995771-24995996;Chr01:24995738-24995770;Chr01:24995520-24995770
Potri.013G091900	Chr13:9818101-9818208|IntronR|Chr13:9817233-9818100;Chr13:9818101-9818208;Chr13:9818209-9818243,Chr13:9817418-9817418|AltA|Chr13:9817419-9817452;Chr13:9817418-9817418;Chr13:9817345-9817418,Chr13:9817419-9817427|AltA|Chr13:9817428-9817452;Chr13:9817419-9817427;Chr13:9817345-9817427,Chr13:9821598-9821624|AltA|Chr13:9821625-9822016;Chr13:9821598-9821624;Chr13:9821442-9821624,Chr13:9817345-9817346|Al…
Potri.007G048000	Chr07:4441856-4441867|AltD|Chr07:4441782-4441855;Chr07:4441856-4441867;Chr07:4441868-4442011
Potri.006G062800	Chr06:4603827-4603941|IntronR|Chr06:4603942-4604031;Chr06:4603827-4603941;Chr06:4603707-4603826,Chr06:4602961-4603077|ExonS|Chr06:4603078-4603483;Chr06:4602961-4603077;Chr06:4602603-4602960,Chr06:4605752-4605814|ExonS|Chr06:4605815-4606068;Chr06:4605752-4605814;Chr06:4605657-4605751,Chr06:4605044-4605047|AltA|Chr06:4604994-4605043;Chr06:4605044-4605047;Chr06:4605044-4605147
Potri.011G024000	Chr11:1991056-1991194|IntronR|Chr11:1990959-1991055;Chr11:1991056-1991194;Chr11:1991195-1991332,Chr11:1991057-1991194|IntronR|Chr11:1990959-1991056;Chr11:1991057-1991194;Chr11:1991195-1991332,Chr11:2002499-2002671|IntronR|Chr11:2002420-2002498;Chr11:2002499-2002671;Chr11:2002672-2002709,Chr11:2003241-2004399|IntronR|Chr11:2003098-2003240;Chr11:2003241-2004399;Chr11:2004400-2004526,Chr11:2003242-2…
Potri.001G252500	Chr01:26221800-26221885|IntronR|Chr01:26220954-26221799;Chr01:26221800-26221885;Chr01:26221886-26223013,Chr01:26220949-26220953|AltA|Chr01:26220954-26222958;Chr01:26220949-26220953;Chr01:26220779-26220953,Chr01:26220949-26220953|AltA|Chr01:26220954-26223014;Chr01:26220949-26220953;Chr01:26220779-26220953
Potri.001G119500	Chr01:9580729-9580812|IntronR|Chr01:9580813-9581036;Chr01:9580729-9580812;Chr01:9580662-9580728,Chr01:9581037-9581122|IntronR|Chr01:9581123-9581208;Chr01:9581037-9581122;Chr01:9580813-9581036
Potri.008G097000	Chr08:6062114-6062114|AltA|Chr08:6062115-6062405;Chr08:6062114-6062114;Chr08:6061273-6062114
Potri.001G295100	Chr01:29972141-29972219|IntronR|Chr01:29972062-29972140;Chr01:29972141-29972219;Chr01:29972220-29972320,Chr01:29969018-29969021|AltD|Chr01:29969022-29969799;Chr01:29969018-29969021;Chr01:29968935-29969017
Potri.009G122300	Chr09:10223957-10223960|AltA|Chr09:10223961-10224100;Chr09:10223957-10223960;Chr09:10223005-10223960
Potri.005G204500	Chr05:21929996-21930760|IntronR|Chr05:21929889-21929995;Chr05:21929996-21930760;Chr05:21930761-21930833,Chr05:21926108-21926108|AltA|Chr05:21926109-21926191;Chr05:21926108-21926108;Chr05:21926013-21926108,Chr05:21926649-21926649|AltA|Chr05:21926650-21926706;Chr05:21926649-21926649;Chr05:21926557-21926649
Potri.009G012700	Chr09:2159412-2160018|IntronR|Chr09:2160019-2160092;Chr09:2159412-2160018;Chr09:2159220-2159411
Potri.014G013500	Chr14:1386316-1387310|IntronR|Chr14:1387311-1387365;Chr14:1386316-1387310;Chr14:1386199-1386315,Chr14:1388427-1388501|ExonS|Chr14:1388502-1388589;Chr14:1388427-1388501;Chr14:1388061-1388426,Chr14:1389610-1389610|AltD|Chr14:1389516-1389609;Chr14:1389610-1389610;Chr14:1389611-1389800
Potri.018G090400	Chr18:11943583-11943658|IntronR|Chr18:11943659-11943774;Chr18:11943583-11943658;Chr18:11943520-11943582,Chr18:11943775-11944899|IntronR|Chr18:11944900-11944985;Chr18:11943775-11944899;Chr18:11943659-11943774,Chr18:11941290-11941433|ExonS|Chr18:11941434-11941967;Chr18:11941290-11941433;Chr18:11941180-11941289,Chr18:11942216-11942219|AltD|Chr18:11942125-11942215;Chr18:11942216-11942219;Chr18:119422…
Potri.010G229800	Chr10:21213442-21214025|IntronR|Chr10:21213311-21213441;Chr10:21213442-21214025;Chr10:21214026-21214136
Potri.008G089900	Chr08:5643339-5643432|IntronR|Chr08:5643326-5643338;Chr08:5643339-5643432;Chr08:5643433-5643490,Chr08:5643386-5643439|IntronR|Chr08:5643326-5643385;Chr08:5643386-5643439;Chr08:5643440-5643490
Potri.003G009900	Chr03:805576-805656|IntronR|Chr03:805425-805575;Chr03:805576-805656;Chr03:805657-806837,Chr03:806036-806106|IntronR|Chr03:805657-806035;Chr03:806036-806106;Chr03:806107-806829,Chr03:806526-806613|IntronR|Chr03:805657-806525;Chr03:806526-806613;Chr03:806614-806837,Chr03:811431-812339|IntronR|Chr03:811259-811430;Chr03:811431-812339;Chr03:812340-812701,Chr03:811530-811697|ExonS|Chr03:811431-811529;C…
Potri.013G097300	Chr13:10650344-10650437|IntronR|Chr13:10650068-10650343;Chr13:10650344-10650437;Chr13:10650438-10651475,Chr13:10652491-10654745|IntronR|Chr13:10651562-10652490;Chr13:10652491-10654745;Chr13:10654746-10655166
Potri.007G015900	Chr07:1183055-1183207|IntronR|Chr07:1183004-1183054;Chr07:1183055-1183207;Chr07:1183208-1184091,Chr07:1183279-1183936|IntronR|Chr07:1183208-1183278;Chr07:1183279-1183936;Chr07:1183937-1184091,Chr07:1183279-1183937|IntronR|Chr07:1183208-1183278;Chr07:1183279-1183937;Chr07:1183938-1184091,Chr07:1179727-1179727|AltA|Chr07:1179728-1179915;Chr07:1179727-1179727;Chr07:1178664-1179727,Chr07:1183004-1183…
Potri.016G064300	Chr16:4541411-4541414|AltD|Chr16:4540628-4541410;Chr16:4541411-4541414;Chr16:4541415-4541657
Potri.015G029000	Chr15:2347044-2347231|IntronR|Chr15:2346857-2347043;Chr15:2347044-2347231;Chr15:2347232-2347564,Chr15:2347135-2347439|IntronR|Chr15:2346857-2347134;Chr15:2347135-2347439;Chr15:2347440-2347564,Chr15:2347143-2347308|IntronR|Chr15:2346857-2347142;Chr15:2347143-2347308;Chr15:2347309-2347564,Chr15:2347144-2347252|IntronR|Chr15:2346857-2347143;Chr15:2347144-2347252;Chr15:2347253-2347564,Chr15:2348261-2…
Potri.017G094900	Chr17:11185764-11185993|IntronR|Chr17:11185472-11185763;Chr17:11185764-11185993;Chr17:11185994-11187465
Potri.006G138500	Chr06:11563931-11564202|IntronR|Chr06:11563851-11563930;Chr06:11563931-11564202;Chr06:11564203-11564645,Chr06:11564041-11564202|IntronR|Chr06:11563851-11564040;Chr06:11564041-11564202;Chr06:11564203-11564645,Chr06:11564041-11564202|IntronR|Chr06:11563851-11564040;Chr06:11564041-11564202;Chr06:11564203-11564679,Chr06:11561442-11561452|AltA|Chr06:11561453-11563290;Chr06:11561442-11561452;Chr06:1156…
Potri.011G012800	Chr11:1000376-1000448|IntronR|Chr11:999968-1000375;Chr11:1000376-1000448;Chr11:1000449-1001211,Chr11:1000376-1000501|IntronR|Chr11:999968-1000375;Chr11:1000376-1000501;Chr11:1000502-1001211,Chr11:1000449-1000501|AltA|Chr11:1000502-1001211;Chr11:1000449-1000501;Chr11:1000376-1000501
Potri.005G102200	Chr05:7828157-7828238|IntronR|Chr05:7827938-7828156;Chr05:7828157-7828238;Chr05:7828239-7828480,Chr05:7828157-7828259|IntronR|Chr05:7827938-7828156;Chr05:7828157-7828259;Chr05:7828260-7828480,Chr05:7831892-7832076|IntronR|Chr05:7831558-7831891;Chr05:7831892-7832076;Chr05:7832077-7832197,Chr05:7832736-7832849|IntronR|Chr05:7832850-7833773;Chr05:7832736-7832849;Chr05:7832509-7832735,Chr05:7833122-7…
Potri.004G011700	Chr04:755844-759281|IntronR|Chr04:755759-755843;Chr04:755844-759281;Chr04:759282-759999,Chr04:755844-759281|IntronR|Chr04:755759-755843;Chr04:755844-759281;Chr04:759282-760021
Potri.005G094200	Chr05:7036590-7037319|IntronR|Chr05:7037320-7037454;Chr05:7036590-7037319;Chr05:7036183-7036589,Chr05:7037938-7038224|IntronR|Chr05:7038225-7039117;Chr05:7037938-7038224;Chr05:7037549-7037937,Chr05:7037944-7038230|IntronR|Chr05:7038231-7039117;Chr05:7037944-7038230;Chr05:7037549-7037943,Chr05:7039081-7039668|IntronR|Chr05:7039669-7039752;Chr05:7039081-7039668;Chr05:7038225-7039080,Chr05:7039118-7…
Potri.010G053100	Chr10:8348302-8348330|AltA|Chr10:8348331-8348407;Chr10:8348302-8348330;Chr10:8348148-8348330
Potri.008G144200	Chr08:9680217-9680324|IntronR|Chr08:9680325-9680386;Chr08:9680217-9680324;Chr08:9679925-9680216
Potri.008G222700	Chr08:18865123-18865252|IntronR|Chr08:18865253-18865356;Chr08:18865123-18865252;Chr08:18864950-18865122
Potri.017G026300	Chr17:2426211-2426282|ExonS|Chr17:2426100-2426210;Chr17:2426211-2426282;Chr17:2426283-2426597
Potri.010G207900	Chr10:19777102-19778107|IntronR|Chr10:19777022-19777101;Chr10:19777102-19778107;Chr10:19778108-19778158,Chr10:19780079-19780538|IntronR|Chr10:19780013-19780078;Chr10:19780079-19780538;Chr10:19780539-19781698,Chr10:19785068-19785193|IntronR|Chr10:19784941-19785067;Chr10:19785068-19785193;Chr10:19785194-19785455,Chr10:19778108-19778112|AltA|Chr10:19778113-19778158;Chr10:19778108-19778112;Chr10:1977…
Potri.008G038100	Chr08:2118516-2118610|IntronR|Chr08:2118611-2118635;Chr08:2118516-2118610;Chr08:2118452-2118515,Chr08:2118517-2118610|IntronR|Chr08:2118611-2118635;Chr08:2118517-2118610;Chr08:2118452-2118516,Chr08:2118568-2118620|IntronR|Chr08:2118621-2118635;Chr08:2118568-2118620;Chr08:2118452-2118567,Chr08:2118938-2119018|IntronR|Chr08:2119019-2119116;Chr08:2118938-2119018;Chr08:2118867-2118937,Chr08:2119048-2…
Potri.001G370800	Chr01:38486000-38486376|IntronR|Chr01:38485848-38485999;Chr01:38486000-38486376;Chr01:38486377-38486585
Potri.001G008700	Chr01:570286-570325|ExonS|Chr01:570175-570285;Chr01:570286-570325;Chr01:570326-570408,Chr01:569974-570048|AltA|Chr01:570049-570174;Chr01:569974-570048;Chr01:569726-570048
Potri.010G049400	Chr10:7992822-7992958|IntronR|Chr10:7992959-7993070;Chr10:7992822-7992958;Chr10:7992705-7992821,Chr10:7992120-7992147|ExonS|Chr10:7992148-7992704;Chr10:7992120-7992147;Chr10:7992020-7992119,Chr10:7992822-7992842|AltA|Chr10:7992705-7992821;Chr10:7992822-7992842;Chr10:7992822-7992958,Chr10:7993066-7993070|AltA|Chr10:7992959-7993065;Chr10:7993066-7993070;Chr10:7993066-7993178
Potri.005G108100	Chr05:8252902-8253070|IntronR|Chr05:8253071-8253192;Chr05:8252902-8253070;Chr05:8252803-8252901,Chr05:8253974-8254102|ExonS|Chr05:8254103-8254172;Chr05:8253974-8254102;Chr05:8253553-8253973,Chr05:8251804-8251805|AltA|Chr05:8251707-8251803;Chr05:8251804-8251805;Chr05:8251804-8252228,Chr05:8254897-8254897|AltA|Chr05:8254822-8254896;Chr05:8254897-8254897;Chr05:8254897-8254991,Chr05:8254898-8254907|A…
Potri.001G208800	Chr01:20933971-20934053|ExonS|Chr01:20933317-20933970;Chr01:20933971-20934053;Chr01:20934054-20934839
Potri.003G052100	Chr03:7711757-7711837|IntronR|Chr03:7711838-7711952;Chr03:7711757-7711837;Chr03:7711536-7711756,Chr03:7712716-7712795|IntronR|Chr03:7712796-7712894;Chr03:7712716-7712795;Chr03:7712497-7712715,Chr03:7716278-7716882|IntronR|Chr03:7716883-7716954;Chr03:7716278-7716882;Chr03:7716203-7716277,Chr03:7710512-7710675|ExonS|Chr03:7710676-7711030;Chr03:7710512-7710675;Chr03:7710313-7710511,Chr03:7716203-771…
Potri.001G387600	Chr01:40373653-40373724|IntronR|Chr01:40373618-40373652;Chr01:40373653-40373724;Chr01:40373725-40373845,Chr01:40372305-40372309|AltD|Chr01:40372310-40372746;Chr01:40372305-40372309;Chr01:40372230-40372304,Chr01:40372305-40372309|AltD|Chr01:40372310-40372746;Chr01:40372305-40372309;Chr01:40372236-40372304
Potri.016G020100	Chr16:1096563-1096621|AltD|Chr16:1096622-1097785;Chr16:1096563-1096621;Chr16:1096479-1096562
Potri.009G086900	Chr09:8095328-8095399|AltA|Chr09:8095400-8095520;Chr09:8095328-8095399;Chr09:8094890-8095399,Chr09:8095434-8095520|AltD|Chr09:8095521-8096326;Chr09:8095434-8095520;Chr09:8095328-8095433
Potri.007G130900	Chr07:14558473-14558580|IntronR|Chr07:14558581-14558728;Chr07:14558473-14558580;Chr07:14558006-14558472
Potri.010G057200	Chr10:8670025-8670112|IntronR|Chr10:8670113-8670382;Chr10:8670025-8670112;Chr10:8669932-8670024,Chr10:8661754-8662996|AltA|Chr10:8661593-8661753;Chr10:8661754-8662996;Chr10:8661754-8663241,Chr10:8663814-8663816|AltA|Chr10:8663666-8663813;Chr10:8663814-8663816;Chr10:8663814-8664638,Chr10:8666016-8666017|AltA|Chr10:8665801-8666015;Chr10:8666016-8666017;Chr10:8666016-8667197,Chr10:8667445-8667469|Al…
Potri.006G280600	Chr06:27859717-27859782|IntronR|Chr06:27859783-27860342;Chr06:27859717-27859782;Chr06:27859693-27859716,Chr06:27856207-27856226|AltA|Chr06:27856113-27856206;Chr06:27856207-27856226;Chr06:27856207-27856347,Chr06:27856348-27856374|AltD|Chr06:27856207-27856347;Chr06:27856348-27856374;Chr06:27856375-27856423
Potri.007G107800	Chr07:13144855-13145082|ExonS|Chr07:13143617-13144854;Chr07:13144855-13145082;Chr07:13145083-13147265,Chr07:13144855-13145201|ExonS|Chr07:13143617-13144854;Chr07:13144855-13145201;Chr07:13145202-13147265,Chr07:13144855-13147266|AltA|Chr07:13147267-13147680;Chr07:13144855-13147266;Chr07:13143617-13147266,Chr07:13145083-13145201|AltD|Chr07:13145202-13147266;Chr07:13145083-13145201;Chr07:13144855-13…
Potri.004G134500	Chr04:15488737-15488861|IntronR|Chr04:15488643-15488736;Chr04:15488737-15488861;Chr04:15488862-15489052,Chr04:15488862-15488867|AltA|Chr04:15488868-15489052;Chr04:15488862-15488867;Chr04:15488737-15488867,Chr04:15487405-15487405|AltD|Chr04:15487406-15487938;Chr04:15487405-15487405;Chr04:15487368-15487404,Chr04:15489902-15489999|AltD|Chr04:15490000-15490093;Chr04:15489902-15489999;Chr04:15489832-1…
Potri.002G238200	Chr02:23107787-23107869|IntronR|Chr02:23107693-23107786;Chr02:23107787-23107869;Chr02:23107870-23108037,Chr02:23108220-23108885|IntronR|Chr02:23108130-23108219;Chr02:23108220-23108885;Chr02:23108886-23108951,Chr02:23108952-23109042|IntronR|Chr02:23108886-23108951;Chr02:23108952-23109042;Chr02:23109043-23109099,Chr02:23111609-23112464|IntronR|Chr02:23111543-23111608;Chr02:23111609-23112464;Chr02:2…
Potri.009G034700	Chr09:4454274-4454399|ExonS|Chr09:4454400-4455210;Chr09:4454274-4454399;Chr09:4453398-4454273,Chr09:4456003-4456005|AltA|Chr09:4455950-4456002;Chr09:4456003-4456005;Chr09:4456003-4456114
Potri.006G039700	Chr06:2822812-2822816|AltD|Chr06:2822817-2822906;Chr06:2822812-2822816;Chr06:2822740-2822811
Potri.006G061700	Chr06:4523892-4524157|IntronR|Chr06:4524158-4524304;Chr06:4523892-4524157;Chr06:4523349-4523891,Chr06:4525210-4526232|IntronR|Chr06:4526233-4526301;Chr06:4525210-4526232;Chr06:4525108-4525209,Chr06:4525252-4526232|IntronR|Chr06:4526233-4526301;Chr06:4525252-4526232;Chr06:4525108-4525251,Chr06:4525252-4526232|IntronR|Chr06:4526233-4527366;Chr06:4525252-4526232;Chr06:4525108-4525251,Chr06:4526302-4…
Potri.018G132700	Chr18:15337482-15338144|IntronR|Chr18:15338145-15338265;Chr18:15337482-15338144;Chr18:15337416-15337481
Potri.016G011900	Chr16:643383-643488|IntronR|Chr16:643083-643382;Chr16:643383-643488;Chr16:643489-644315
Potri.004G206000	Chr04:21501027-21501094|ExonS|Chr04:21501095-21501325;Chr04:21501027-21501094;Chr04:21500598-21501026,Chr04:21500129-21500177|AltA|Chr04:21499985-21500128;Chr04:21500129-21500177;Chr04:21500129-21500340,Chr04:21498164-21498523|AltD|Chr04:21498053-21498163;Chr04:21498164-21498523;Chr04:21498524-21499469
Potri.009G163400	Chr09:12515978-12516494|IntronR|Chr09:12516495-12516939;Chr09:12515978-12516494;Chr09:12515962-12515977,Chr09:12518032-12518123|IntronR|Chr09:12517824-12518031;Chr09:12518032-12518123;Chr09:12518124-12518299,Chr09:12515962-12515977|ExonS|Chr09:12515070-12515961;Chr09:12515962-12515977;Chr09:12515978-12516493,Chr09:12518922-12518924|AltA|Chr09:12518925-12519010;Chr09:12518922-12518924;Chr09:125183…
Potri.008G196700	Chr08:13735403-13737196|IntronR|Chr08:13737197-13737236;Chr08:13735403-13737196;Chr08:13735181-13735402
Potri.002G194700	Chr02:15574035-15574136|AltD|Chr02:15574137-15574914;Chr02:15574035-15574136;Chr02:15573918-15574034
Potri.003G178200	Chr03:18608665-18608808|IntronR|Chr03:18608557-18608664;Chr03:18608665-18608808;Chr03:18608809-18608873,Chr03:18607440-18607440|AltA|Chr03:18607441-18607521;Chr03:18607440-18607440;Chr03:18607291-18607440,Chr03:18604516-18604519|AltD|Chr03:18604520-18605011;Chr03:18604516-18604519;Chr03:18604444-18604515,Chr03:18606784-18606784|AltD|Chr03:18606785-18607202;Chr03:18606784-18606784;Chr03:18606701-1…
Potri.001G231500	Chr01:24337002-24337280|IntronR|Chr01:24336805-24337001;Chr01:24337002-24337280;Chr01:24337281-24337356,Chr01:24337558-24337635|IntronR|Chr01:24337474-24337557;Chr01:24337558-24337635;Chr01:24337636-24337715,Chr01:24338763-24338855|IntronR|Chr01:24338712-24338762;Chr01:24338763-24338855;Chr01:24338856-24339765,Chr01:24339015-24339632|IntronR|Chr01:24338856-24339014;Chr01:24339015-24339632;Chr01:2…
Potri.003G216700	Chr03:21344647-21344854|ExonS|Chr03:21344497-21344646;Chr03:21344647-21344854;Chr03:21344855-21345560
Potri.019G043300	Chr19:5066846-5066916|IntronR|Chr19:5066917-5066979;Chr19:5066846-5066916;Chr19:5066733-5066845,Chr19:5067577-5067983|IntronR|Chr19:5067984-5068076;Chr19:5067577-5067983;Chr19:5067513-5067576,Chr19:5067642-5067983|IntronR|Chr19:5067984-5068076;Chr19:5067642-5067983;Chr19:5067513-5067641,Chr19:5066583-5066609|AltA|Chr19:5066319-5066582;Chr19:5066583-5066609;Chr19:5066583-5066732,Chr19:5066970-5066…
Potri.013G014100	Chr13:907606-907760|IntronR|Chr13:907761-907878;Chr13:907606-907760;Chr13:907583-907605,Chr13:907583-907583|AltD|Chr13:907498-907582;Chr13:907583-907583;Chr13:907584-907878
Potri.001G320200	Chr01:32487423-32487530|AltD|Chr01:32486371-32487422;Chr01:32487423-32487530;Chr01:32487531-32487601
Potri.009G158200	Chr09:12256785-12256788|AltD|Chr09:12256789-12256891;Chr09:12256785-12256788;Chr09:12256701-12256784
Potri.007G085800	Chr07:11139813-11139855|AltA|Chr07:11139856-11140008;Chr07:11139813-11139855;Chr07:11139361-11139855,Chr07:11139854-11139854|AltA|Chr07:11139855-11140008;Chr07:11139854-11139854;Chr07:11139154-11139854
Potri.014G114900	Chr14:8959292-8959380|AltA|Chr14:8959381-8959443;Chr14:8959292-8959380;Chr14:8959213-8959380
Potri.002G188300	Chr02:14815071-14815430|IntronR|Chr02:14815040-14815070;Chr02:14815071-14815430;Chr02:14815431-14815570,Chr02:14815071-14815448|IntronR|Chr02:14815040-14815070;Chr02:14815071-14815448;Chr02:14815449-14815570,Chr02:14819706-14820585|IntronR|Chr02:14819507-14819705;Chr02:14819706-14820585;Chr02:14820586-14820612,Chr02:14820613-14820700|IntronR|Chr02:14819507-14820612;Chr02:14820613-14820700;Chr02:1…
Potri.002G215100	Chr02:19731339-19731840|IntronR|Chr02:19731841-19732154;Chr02:19731339-19731840;Chr02:19731187-19731338,Chr02:19731339-19731946|IntronR|Chr02:19731947-19732154;Chr02:19731339-19731946;Chr02:19731187-19731338,Chr02:19731428-19731840|IntronR|Chr02:19731841-19732154;Chr02:19731428-19731840;Chr02:19731187-19731427,Chr02:19732155-19732231|IntronR|Chr02:19732232-19733422;Chr02:19732155-19732231;Chr02:1…
Potri.019G111600	Chr19:14068319-14068321|AltA|Chr19:14068322-14068615;Chr19:14068319-14068321;Chr19:14066927-14068321
Potri.002G180100	Chr02:13987617-13987753|ExonS|Chr02:13987181-13987616;Chr02:13987617-13987753;Chr02:13987754-13989404
Potri.009G043800	Chr09:5007340-5008557|IntronR|Chr09:5008558-5008642;Chr09:5007340-5008557;Chr09:5006898-5007339,Chr09:5008643-5008888|IntronR|Chr09:5008889-5008954;Chr09:5008643-5008888;Chr09:5008558-5008642,Chr09:5008873-5008888|AltD|Chr09:5008643-5008872;Chr09:5008873-5008888;Chr09:5008889-5008954
Potri.017G018300	Chr17:1530440-1530455|AltD|Chr17:1530456-1531046;Chr17:1530440-1530455;Chr17:1530397-1530439
Potri.001G345500	Chr01:35097728-35097728|AltA|Chr01:35097637-35097727;Chr01:35097728-35097728;Chr01:35097728-35098358,Chr01:35098736-35098816|AltA|Chr01:35098703-35098735;Chr01:35098736-35098816;Chr01:35098736-35098927,Chr01:35098816-35098816|AltA|Chr01:35098703-35098815;Chr01:35098816-35098816;Chr01:35098816-35098927
Potri.T077500	scaffold_85:101236-101327|IntronR|scaffold_85:101328-101978;scaffold_85:101236-101327;scaffold_85:100552-101235,scaffold_85:106026-106028|AltA|scaffold_85:105478-106025;scaffold_85:106026-106028;scaffold_85:106026-106366
Potri.005G050700	Chr05:3637230-3637238|AltA|Chr05:3637157-3637229;Chr05:3637230-3637238;Chr05:3637230-3637378,Chr05:3638651-3638653|AltA|Chr05:3638566-3638650;Chr05:3638651-3638653;Chr05:3638651-3638751,Chr05:3638654-3638656|AltA|Chr05:3638566-3638653;Chr05:3638654-3638656;Chr05:3638654-3638753,Chr05:3638654-3638658|AltA|Chr05:3638566-3638653;Chr05:3638654-3638658;Chr05:3638654-3638753,Chr05:3637379-3637391|AltD|…
Potri.014G138200	Chr14:10565953-10566033|ExonS|Chr14:10566034-10566850;Chr14:10565953-10566033;Chr14:10564182-10565952
Potri.011G136900	Chr11:16032264-16032268|AltA|Chr11:16032173-16032263;Chr11:16032264-16032268;Chr11:16032264-16033172,Chr11:16030474-16030507|AltD|Chr11:16030508-16030610;Chr11:16030474-16030507;Chr11:16030418-16030473,Chr11:16030611-16030611|AltD|Chr11:16030508-16030610;Chr11:16030611-16030611;Chr11:16030612-16030823,Chr11:16033641-16033641|AltD|Chr11:16033642-16034003;Chr11:16033641-16033641;Chr11:16033173-1603…
Potri.003G090000	Chr03:11713479-11713609|IntronR|Chr03:11713610-11713719;Chr03:11713479-11713609;Chr03:11711825-11713478
Potri.001G068200	Chr01:5440741-5440990|IntronR|Chr01:5440440-5440740;Chr01:5440741-5440990;Chr01:5440991-5441179,Chr01:5441180-5441293|IntronR|Chr01:5440991-5441179;Chr01:5441180-5441293;Chr01:5441294-5441476
Potri.013G033300	Chr13:2205535-2205642|AltA|Chr13:2205426-2205534;Chr13:2205535-2205642;Chr13:2205535-2206255
Potri.005G125700	Chr05:9831265-9831282|AltA|Chr05:9831283-9831589;Chr05:9831265-9831282;Chr05:9831020-9831282
Potri.004G071100	Chr04:5969514-5969522|AltA|Chr04:5969418-5969513;Chr04:5969514-5969522;Chr04:5969514-5969600,Chr04:5970807-5970807|AltD|Chr04:5970714-5970806;Chr04:5970807-5970807;Chr04:5970808-5970903,Chr04:5971101-5971101|AltD|Chr04:5970910-5971100;Chr04:5971101-5971101;Chr04:5971102-5971218
Potri.001G469800	Chr01:50192813-50192902|IntronR|Chr01:50192600-50192812;Chr01:50192813-50192902;Chr01:50192903-50193040,Chr01:50191283-50191410|ExonS|Chr01:50190878-50191282;Chr01:50191283-50191410;Chr01:50191411-50191670,Chr01:50191283-50191434|ExonS|Chr01:50190878-50191282;Chr01:50191283-50191434;Chr01:50191435-50191670,Chr01:50192589-50192599|AltA|Chr01:50192600-50192812;Chr01:50192589-50192599;Chr01:50192509…
Potri.009G103700	Chr09:9118864-9118995|IntronR|Chr09:9118996-9119158;Chr09:9118864-9118995;Chr09:9118683-9118863,Chr09:9123033-9123074|AltA|Chr09:9122942-9123032;Chr09:9123033-9123074;Chr09:9123033-9123533,Chr09:9123922-9123924|AltA|Chr09:9123854-9123921;Chr09:9123922-9123924;Chr09:9123922-9124030,Chr09:9118679-9118682|AltD|Chr09:9117811-9118678;Chr09:9118679-9118682;Chr09:9118683-9118863
Potri.005G243400	Chr05:24870065-24870151|IntronR|Chr05:24870152-24870886;Chr05:24870065-24870151;Chr05:24869987-24870064,Chr05:24870065-24870155|IntronR|Chr05:24870156-24870886;Chr05:24870065-24870155;Chr05:24869987-24870064,Chr05:24870152-24870155|AltD|Chr05:24870065-24870151;Chr05:24870152-24870155;Chr05:24870156-24870886
Potri.008G105100	Chr08:6661295-6661376|IntronR|Chr08:6661377-6661791;Chr08:6661295-6661376;Chr08:6660634-6661294
Potri.006G074400	Chr06:5554362-5554369|AltA|Chr06:5554307-5554361;Chr06:5554362-5554369;Chr06:5554362-5554469
Potri.015G106400	Chr15:12427954-12428034|IntronR|Chr15:12427816-12427953;Chr15:12427954-12428034;Chr15:12428035-12428199,Chr15:12425454-12425545|ExonS|Chr15:12424476-12425453;Chr15:12425454-12425545;Chr15:12425546-12425727,Chr15:12425454-12425546|ExonS|Chr15:12424476-12425453;Chr15:12425454-12425546;Chr15:12425547-12425727,Chr15:12426025-12426063|AltA|Chr15:12426064-12426252;Chr15:12426025-12426063;Chr15:12425786…
Potri.008G125100	Chr08:8146694-8147749|IntronR|Chr08:8146433-8146693;Chr08:8146694-8147749;Chr08:8147750-8147768
Potri.008G047200	Chr08:2765741-2767415|IntronR|Chr08:2767416-2767480;Chr08:2765741-2767415;Chr08:2765531-2765740,Chr08:2765114-2765116|AltA|Chr08:2763142-2765113;Chr08:2765114-2765116;Chr08:2765114-2765271
Potri.015G094100	Chr15:11532271-11532713|IntronR|Chr15:11532714-11532773;Chr15:11532271-11532713;Chr15:11532166-11532270,Chr15:11532312-11532713|IntronR|Chr15:11532714-11532773;Chr15:11532312-11532713;Chr15:11532166-11532311,Chr15:11536578-11537397|IntronR|Chr15:11537398-11537469;Chr15:11536578-11537397;Chr15:11536476-11536577,Chr15:11542007-11543768|IntronR|Chr15:11543769-11543926;Chr15:11542007-11543768;Chr15:1…
Potri.002G104100	Chr02:7540761-7541366|IntronR|Chr02:7540146-7540760;Chr02:7540761-7541366;Chr02:7541367-7541614,Chr02:7543378-7543753|IntronR|Chr02:7543072-7543377;Chr02:7543378-7543753;Chr02:7543754-7543841,Chr02:7545600-7546183|IntronR|Chr02:7545409-7545599;Chr02:7545600-7546183;Chr02:7546184-7546545,Chr02:7546352-7546439|IntronR|Chr02:7546184-7546351;Chr02:7546352-7546439;Chr02:7546440-7546545,Chr02:7547279-7…
Potri.011G102100	Chr11:12456910-12457608|IntronR|Chr11:12457609-12457771;Chr11:12456910-12457608;Chr11:12456560-12456909,Chr11:12463097-12463190|IntronR|Chr11:12463191-12463397;Chr11:12463097-12463190;Chr11:12463007-12463096
Potri.014G080800	Chr14:6436807-6436912|IntronR|Chr14:6436913-6437017;Chr14:6436807-6436912;Chr14:6436678-6436806,Chr14:6436880-6436937|IntronR|Chr14:6436938-6437017;Chr14:6436880-6436937;Chr14:6436678-6436879,Chr14:6433531-6433531|AltD|Chr14:6433434-6433530;Chr14:6433531-6433531;Chr14:6433532-6433707,Chr14:6440341-6440341|AltD|Chr14:6440252-6440340;Chr14:6440341-6440341;Chr14:6440342-6440513,Chr14:6440341-6440343…
Potri.019G039000	Chr19:4443398-4443833|IntronR|Chr19:4443175-4443397;Chr19:4443398-4443833;Chr19:4443834-4444002,Chr19:4447983-4448104|IntronR|Chr19:4447871-4447982;Chr19:4447983-4448104;Chr19:4448105-4448525
Potri.001G100800	Chr01:7986705-7986886|IntronR|Chr01:7986887-7987136;Chr01:7986705-7986886;Chr01:7986231-7986704,Chr01:7986716-7986766|IntronR|Chr01:7986767-7987136;Chr01:7986716-7986766;Chr01:7986262-7986715,Chr01:7986812-7987103|IntronR|Chr01:7987104-7987136;Chr01:7986812-7987103;Chr01:7986239-7986811,Chr01:7987137-7987314|IntronR|Chr01:7987315-7987375;Chr01:7987137-7987314;Chr01:7986261-7987136,Chr01:7989118-7…
Potri.018G103000	Chr18:13045717-13046129|IntronR|Chr18:13046130-13047807;Chr18:13045717-13046129;Chr18:13045496-13045716,Chr18:13045717-13045717|AltA|Chr18:13045496-13045716;Chr18:13045717-13045717;Chr18:13045717-13046129,Chr18:13044822-13044822|AltD|Chr18:13044409-13044821;Chr18:13044822-13044822;Chr18:13044823-13045024,Chr18:13046124-13046129|AltD|Chr18:13045717-13046123;Chr18:13046124-13046129;Chr18:13046130-1…
Potri.003G194300	Chr03:19782014-19782231|IntronR|Chr03:19782232-19782573;Chr03:19782014-19782231;Chr03:19781996-19782013,Chr03:19782105-19782260|IntronR|Chr03:19782261-19782573;Chr03:19782105-19782260;Chr03:19781996-19782104,Chr03:19782574-19784957|IntronR|Chr03:19784958-19785040;Chr03:19782574-19784957;Chr03:19781996-19782573,Chr03:19785041-19785163|IntronR|Chr03:19785164-19785170;Chr03:19785041-19785163;Chr03:1…
Potri.016G066600	Chr16:4729325-4729771|IntronR|Chr16:4729772-4730177;Chr16:4729325-4729771;Chr16:4729062-4729324,Chr16:4729325-4729771|IntronR|Chr16:4729772-4730178;Chr16:4729325-4729771;Chr16:4729062-4729324,Chr16:4726557-4726847|ExonS|Chr16:4726848-4727588;Chr16:4726557-4726847;Chr16:4726384-4726556,Chr16:4729407-4729449|ExonS|Chr16:4729450-4729771;Chr16:4729407-4729449;Chr16:4729325-4729406,Chr16:4729772-47300…
Potri.002G187500	Chr02:14756604-14756740|IntronR|Chr02:14756741-14757044;Chr02:14756604-14756740;Chr02:14756347-14756603,Chr02:14756641-14756780|IntronR|Chr02:14756781-14757044;Chr02:14756641-14756780;Chr02:14756347-14756640,Chr02:14757045-14757138|IntronR|Chr02:14757139-14757405;Chr02:14757045-14757138;Chr02:14756347-14757044,Chr02:14760077-14760156|IntronR|Chr02:14760157-14760378;Chr02:14760077-14760156;Chr02:1…
Potri.018G001900	Chr18:125043-125561|IntronR|Chr18:125562-125643;Chr18:125043-125561;Chr18:124072-125042,Chr18:125375-125444|ExonS|Chr18:125445-125561;Chr18:125375-125444;Chr18:125043-125374,Chr18:125043-125053|AltA|Chr18:124072-125042;Chr18:125043-125053;Chr18:125043-125374,Chr18:125043-125056|AltA|Chr18:124072-125042;Chr18:125043-125056;Chr18:125043-125374,Chr18:125054-125056|AltA|Chr18:124072-125053;Chr18:1250…
Potri.018G095800	Chr18:12430539-12430796|IntronR|Chr18:12430375-12430538;Chr18:12430539-12430796;Chr18:12430797-12433269,Chr18:12430539-12430796|IntronR|Chr18:12430454-12430538;Chr18:12430539-12430796;Chr18:12430797-12433269,Chr18:12430551-12430798|IntronR|Chr18:12430375-12430550;Chr18:12430551-12430798;Chr18:12430799-12433269,Chr18:12434836-12434909|IntronR|Chr18:12434766-12434835;Chr18:12434836-12434909;Chr18:1…
Potri.012G085700	Chr12:11289035-11289147|IntronR|Chr12:11288967-11289034;Chr12:11289035-11289147;Chr12:11289148-11289225,Chr12:11289035-11289147|IntronR|Chr12:11288973-11289034;Chr12:11289035-11289147;Chr12:11289148-11289225,Chr12:11289035-11289147|IntronR|Chr12:11288995-11289034;Chr12:11289035-11289147;Chr12:11289148-11289225,Chr12:11289035-11289147|IntronR|Chr12:11289007-11289034;Chr12:11289035-11289147;Chr12:1…
Potri.003G031800	Chr03:4001838-4002730|IntronR|Chr03:4002731-4002860;Chr03:4001838-4002730;Chr03:4001677-4001837
Potri.010G171300	Chr10:17267188-17267321|IntronR|Chr10:17267322-17267469;Chr10:17267188-17267321;Chr10:17266757-17267187,Chr10:17273269-17273286|AltA|Chr10:17273101-17273268;Chr10:17273269-17273286;Chr10:17273269-17273373,Chr10:17275745-17275746|AltA|Chr10:17275518-17275744;Chr10:17275745-17275746;Chr10:17275745-17275874,Chr10:17274665-17274665|AltD|Chr10:17274010-17274664;Chr10:17274665-17274665;Chr10:17274666-1…
Potri.008G109300	Chr08:6951855-6952001|IntronR|Chr08:6952002-6952064;Chr08:6951855-6952001;Chr08:6951759-6951854,Chr08:6960920-6960994|IntronR|Chr08:6960995-6961087;Chr08:6960920-6960994;Chr08:6960748-6960919,Chr08:6948449-6948451|AltA|Chr08:6948323-6948448;Chr08:6948449-6948451;Chr08:6948449-6948545,Chr08:6957056-6957058|AltA|Chr08:6956990-6957055;Chr08:6957056-6957058;Chr08:6957056-6957133,Chr08:6959336-6959339…
Potri.007G009600	Chr07:750459-750543|IntronR|Chr07:750544-750783;Chr07:750459-750543;Chr07:750390-750458,Chr07:752475-752664|IntronR|Chr07:752665-752774;Chr07:752475-752664;Chr07:752306-752474,Chr07:752775-754189|IntronR|Chr07:754190-754300;Chr07:752775-754189;Chr07:752665-752774,Chr07:754447-755219|IntronR|Chr07:755220-755349;Chr07:754447-755219;Chr07:754396-754446,Chr07:749827-749940|ExonS|Chr07:749941-750389;C…
Potri.014G054600	Chr14:4273189-4273292|IntronR|Chr14:4272663-4273188;Chr14:4273189-4273292;Chr14:4273293-4273314,Chr14:4272311-4272349|AltA|Chr14:4272350-4272582;Chr14:4272311-4272349;Chr14:4271631-4272349,Chr14:4274377-4274379|AltA|Chr14:4274380-4274624;Chr14:4274377-4274379;Chr14:4273632-4274379
Potri.001G323100	Chr01:32725454-32725541|IntronR|Chr01:32724980-32725453;Chr01:32725454-32725541;Chr01:32725542-32725884,Chr01:32725885-32726937|IntronR|Chr01:32724956-32725884;Chr01:32725885-32726937;Chr01:32726938-32727433,Chr01:32727255-32727348|IntronR|Chr01:32726938-32727254;Chr01:32727255-32727348;Chr01:32727349-32727433,Chr01:32727434-32727515|IntronR|Chr01:32726938-32727433;Chr01:32727434-32727515;Chr01:3…
Potri.019G102900	Chr19:13170912-13171073|IntronR|Chr19:13170531-13170911;Chr19:13170912-13171073;Chr19:13171074-13171120,Chr19:13171121-13171201|IntronR|Chr19:13170531-13171120;Chr19:13171121-13171201;Chr19:13171202-13171560,Chr19:13171121-13171201|IntronR|Chr19:13170531-13171120;Chr19:13171121-13171201;Chr19:13171202-13171562,Chr19:13171120-13171120|AltD|Chr19:13171121-13171201;Chr19:13171120-13171120;Chr19:1317…
Potri.016G033200	Chr16:1917083-1917217|IntronR|Chr16:1916980-1917082;Chr16:1917083-1917217;Chr16:1917218-1917249,Chr16:1917250-1918063|IntronR|Chr16:1916980-1917249;Chr16:1917250-1918063;Chr16:1918064-1918984,Chr16:1917250-1918063|IntronR|Chr16:1916980-1917249;Chr16:1917250-1918063;Chr16:1918064-1919082,Chr16:1918228-1918376|IntronR|Chr16:1918064-1918227;Chr16:1918228-1918376;Chr16:1918377-1919057,Chr16:1916489-1…
Potri.001G325400	Chr01:32929113-32929685|IntronR|Chr01:32929686-32929982;Chr01:32929113-32929685;Chr01:32928969-32929112,Chr01:32929203-32929685|IntronR|Chr01:32929686-32929982;Chr01:32929203-32929685;Chr01:32928969-32929202,Chr01:32929113-32929202|AltA|Chr01:32928969-32929112;Chr01:32929113-32929202;Chr01:32929113-32929685
Potri.005G070400	Chr05:5049410-5049787|IntronR|Chr05:5049788-5049824;Chr05:5049410-5049787;Chr05:5049237-5049409,Chr05:5049410-5049563|AltA|Chr05:5049237-5049409;Chr05:5049410-5049563;Chr05:5049410-5049787
Potri.T100800	scaffold_145:55299-55542|IntronR|scaffold_145:52193-55298;scaffold_145:55299-55542;scaffold_145:55543-56287,scaffold_145:55299-55558|IntronR|scaffold_145:52193-55298;scaffold_145:55299-55558;scaffold_145:55559-56287,scaffold_145:55650-55726|IntronR|scaffold_145:55559-55649;scaffold_145:55650-55726;scaffold_145:55727-56287,scaffold_145:56496-56895|IntronR|scaffold_145:56403-56495;scaffold_145:5649…
Potri.014G088900	Chr14:7004359-7004901|IntronR|Chr14:7004902-7005012;Chr14:7004359-7004901;Chr14:7004296-7004358,Chr14:7005214-7005438|IntronR|Chr14:7005439-7005537;Chr14:7005214-7005438;Chr14:7005100-7005213,Chr14:7006679-7006755|IntronR|Chr14:7006756-7006840;Chr14:7006679-7006755;Chr14:7006583-7006678,Chr14:7001841-7001864|AltD|Chr14:7001764-7001840;Chr14:7001841-7001864;Chr14:7001865-7001912
Potri.010G162900	Chr10:16761554-16761932|IntronR|Chr10:16761933-16762010;Chr10:16761554-16761932;Chr10:16761487-16761553,Chr10:16763261-16763392|IntronR|Chr10:16763393-16763454;Chr10:16763261-16763392;Chr10:16763204-16763260,Chr10:16764024-16764378|IntronR|Chr10:16764379-16764476;Chr10:16764024-16764378;Chr10:16763981-16764023,Chr10:16763386-16763392|AltD|Chr10:16763261-16763385;Chr10:16763386-16763392;Chr10:1676…
Potri.019G100800	Chr19:13016550-13017785|AltD|Chr19:13017786-13018015;Chr19:13016550-13017785;Chr19:13016285-13016549
Potri.003G060900	Chr03:8849292-8849303|AltA|Chr03:8849304-8849533;Chr03:8849292-8849303;Chr03:8848514-8849303
Potri.014G179300	Chr14:14746245-14746674|IntronR|Chr14:14746675-14746780;Chr14:14746245-14746674;Chr14:14746159-14746244,Chr14:14747482-14747482|AltD|Chr14:14746781-14747481;Chr14:14747482-14747482;Chr14:14747483-14747616
Potri.011G031800	Chr11:2628402-2628457|IntronR|Chr11:2628254-2628401;Chr11:2628402-2628457;Chr11:2628458-2628521,Chr11:2629725-2629813|IntronR|Chr11:2629506-2629724;Chr11:2629725-2629813;Chr11:2629814-2629955,Chr11:2628236-2628253|AltA|Chr11:2628254-2628521;Chr11:2628236-2628253;Chr11:2628060-2628253,Chr11:2628522-2628539|AltD|Chr11:2628540-2628713;Chr11:2628522-2628539;Chr11:2628254-2628521
Potri.004G055600	Chr04:4397031-4397219|IntronR|Chr04:4397220-4397408;Chr04:4397031-4397219;Chr04:4396851-4397030,Chr04:4397923-4397942|AltA|Chr04:4397798-4397922;Chr04:4397923-4397942;Chr04:4397923-4398019
Potri.010G057700	Chr10:8701196-8701301|ExonS|Chr10:8701022-8701195;Chr10:8701196-8701301;Chr10:8701302-8701824,Chr10:8705076-8705103|AltA|Chr10:8705104-8705282;Chr10:8705076-8705103;Chr10:8704979-8705103,Chr10:8706703-8706707|AltA|Chr10:8706708-8706821;Chr10:8706703-8706707;Chr10:8706587-8706707,Chr10:8702332-8702554|AltD|Chr10:8702555-8703121;Chr10:8702332-8702554;Chr10:8701826-8702331
Potri.013G157900	Chr13:16039169-16040626|IntronR|Chr13:16040627-16040760;Chr13:16039169-16040626;Chr13:16038362-16039168,Chr13:16040761-16041753|IntronR|Chr13:16041754-16042610;Chr13:16040761-16041753;Chr13:16040627-16040760,Chr13:16042068-16042136|IntronR|Chr13:16042137-16042610;Chr13:16042068-16042136;Chr13:16041754-16042067,Chr13:16042129-16042208|IntronR|Chr13:16042209-16042610;Chr13:16042129-16042208;Chr13:1…
Potri.007G082500	Chr07:10672835-10672841|AltA|Chr07:10672842-10672933;Chr07:10672835-10672841;Chr07:10672731-10672841,Chr07:10674248-10674248|AltA|Chr07:10674249-10674358;Chr07:10674248-10674248;Chr07:10672934-10674248,Chr07:10672225-10672225|AltD|Chr07:10672226-10672374;Chr07:10672225-10672225;Chr07:10672058-10672224
Potri.010G021600	Chr10:3030575-3030633|ExonS|Chr10:3030634-3032885;Chr10:3030575-3030633;Chr10:3025212-3030574
Potri.010G132200	Chr10:14692068-14692182|IntronR|Chr10:14692183-14692248;Chr10:14692068-14692182;Chr10:14691930-14692067,Chr10:14695082-14695158|ExonS|Chr10:14695159-14696175;Chr10:14695082-14695158;Chr10:14694905-14695081
Potri.006G082100	Chr06:6199572-6199749|IntronR|Chr06:6199750-6199884;Chr06:6199572-6199749;Chr06:6199557-6199571,Chr06:6199631-6199752|IntronR|Chr06:6199753-6199884;Chr06:6199631-6199752;Chr06:6199557-6199630,Chr06:6200294-6200682|IntronR|Chr06:6200683-6200770;Chr06:6200294-6200682;Chr06:6200209-6200293,Chr06:6198782-6198804|AltA|Chr06:6198219-6198781;Chr06:6198782-6198804;Chr06:6198782-6199556,Chr06:6199885-6199…
Potri.002G068600	Chr02:4676643-4677491|IntronR|Chr02:4677492-4678265;Chr02:4676643-4677491;Chr02:4676380-4676642
Potri.008G149900	Chr08:10133797-10133799|AltA|Chr08:10133800-10133956;Chr08:10133797-10133799;Chr08:10132875-10133799,Chr08:10133956-10133956|AltD|Chr08:10133957-10134282;Chr08:10133956-10133956;Chr08:10133800-10133955
Potri.006G241600	Chr06:25032064-25032153|IntronR|Chr06:25031964-25032063;Chr06:25032064-25032153;Chr06:25032154-25032274,Chr06:25033039-25033039|AltD|Chr06:25033040-25033250;Chr06:25033039-25033039;Chr06:25032901-25033038
Potri.002G157500	Chr02:11838300-11838403|IntronR|Chr02:11837958-11838299;Chr02:11838300-11838403;Chr02:11838404-11838725,Chr02:11838300-11838411|IntronR|Chr02:11837958-11838299;Chr02:11838300-11838411;Chr02:11838412-11838725,Chr02:11841056-11841496|IntronR|Chr02:11840821-11841055;Chr02:11841056-11841496;Chr02:11841497-11841735,Chr02:11843020-11843095|IntronR|Chr02:11842773-11843019;Chr02:11843020-11843095;Chr02:1…
Potri.014G034100	Chr14:2801774-2801911|IntronR|Chr14:2800625-2801773;Chr14:2801774-2801911;Chr14:2801912-2801953,Chr14:2802540-2803148|IntronR|Chr14:2802463-2802539;Chr14:2802540-2803148;Chr14:2803149-2803233,Chr14:2803447-2803540|IntronR|Chr14:2803363-2803446;Chr14:2803447-2803540;Chr14:2803541-2803642,Chr14:2803362-2803362|AltA|Chr14:2803363-2803446;Chr14:2803362-2803362;Chr14:2803234-2803362
Potri.008G187800	Chr08:12958097-12958209|IntronR|Chr08:12957840-12958096;Chr08:12958097-12958209;Chr08:12958210-12958450
Potri.005G114300	Chr05:8781110-8781679|IntronR|Chr05:8781680-8781889;Chr05:8781110-8781679;Chr05:8780820-8781109,Chr05:8782202-8782298|IntronR|Chr05:8782299-8782528;Chr05:8782202-8782298;Chr05:8781977-8782201,Chr05:8782391-8782443|IntronR|Chr05:8782444-8782528;Chr05:8782391-8782443;Chr05:8781977-8782390,Chr05:8783422-8783480|IntronR|Chr05:8783481-8783673;Chr05:8783422-8783480;Chr05:8783242-8783421,Chr05:8784006-8…
Potri.001G370300	Chr01:38443896-38443898|AltA|Chr01:38443796-38443895;Chr01:38443896-38443898;Chr01:38443896-38444136
Potri.001G210200	Chr01:21082235-21082388|IntronR|Chr01:21082034-21082234;Chr01:21082235-21082388;Chr01:21082389-21082629,Chr01:21082235-21082394|IntronR|Chr01:21082034-21082234;Chr01:21082235-21082394;Chr01:21082395-21082629,Chr01:21082630-21082769|IntronR|Chr01:21082389-21082629;Chr01:21082630-21082769;Chr01:21082770-21082917,Chr01:21082635-21082777|IntronR|Chr01:21082389-21082634;Chr01:21082635-21082777;Chr01:2…
Potri.015G094000	Chr15:11525981-11525992|AltA|Chr15:11525873-11525980;Chr15:11525981-11525992;Chr15:11525981-11526162,Chr15:11526364-11526381|AltA|Chr15:11526163-11526363;Chr15:11526364-11526381;Chr15:11526364-11526919,Chr15:11528786-11528790|AltA|Chr15:11528449-11528785;Chr15:11528786-11528790;Chr15:11528786-11528930
Potri.013G027900	Chr13:1848993-1848993|AltA|Chr13:1848867-1848992;Chr13:1848993-1848993;Chr13:1848993-1849095
Potri.014G161600	Chr14:12727909-12727971|IntronR|Chr14:12726800-12727908;Chr14:12727909-12727971;Chr14:12727972-12728003,Chr14:12725668-12725671|AltD|Chr14:12725672-12725773;Chr14:12725668-12725671;Chr14:12725393-12725667,Chr14:12725668-12725676|AltD|Chr14:12725677-12725773;Chr14:12725668-12725676;Chr14:12725392-12725667,Chr14:12725668-12725676|AltD|Chr14:12725677-12725773;Chr14:12725668-12725676;Chr14:12725393-1…
Potri.008G035500	Chr08:1963988-1964065|IntronR|Chr08:1964066-1964225;Chr08:1963988-1964065;Chr08:1963803-1963987,Chr08:1966285-1966356|IntronR|Chr08:1966357-1966429;Chr08:1966285-1966356;Chr08:1966191-1966284
Potri.013G031300	Chr13:2076642-2076644|AltA|Chr13:2076519-2076641;Chr13:2076642-2076644;Chr13:2076642-2077276
Potri.004G153500	Chr04:17510269-17510354|IntronR|Chr04:17510161-17510268;Chr04:17510269-17510354;Chr04:17510355-17510582,Chr04:17512284-17512355|IntronR|Chr04:17512143-17512283;Chr04:17512284-17512355;Chr04:17512356-17512553,Chr04:17509393-17509394|AltA|Chr04:17509395-17509593;Chr04:17509393-17509394;Chr04:17509296-17509394,Chr04:17510941-17510945|AltA|Chr04:17510946-17511196;Chr04:17510941-17510945;Chr04:1751058…
Potri.001G178900	Chr01:15407232-15407336|IntronR|Chr01:15407176-15407231;Chr01:15407232-15407336;Chr01:15407337-15407379,Chr01:15407859-15407945|ExonS|Chr01:15407704-15407858;Chr01:15407859-15407945;Chr01:15407946-15408037,Chr01:15407859-15407945|ExonS|Chr01:15407704-15407858;Chr01:15407859-15407945;Chr01:15407946-15408037,Chr01:15406319-15406345|AltD|Chr01:15406346-15407175;Chr01:15406319-15406345;Chr01:15406223…
Potri.001G444000	Chr01:47598912-47599220|IntronR|Chr01:47598641-47598911;Chr01:47598912-47599220;Chr01:47599221-47599372
Potri.018G075000	Chr18:9997982-9998031|ExonS|Chr18:9997140-9997981;Chr18:9997982-9998031;Chr18:9998032-9998137,Chr18:10000150-10000150|AltA|Chr18:10000151-10000533;Chr18:10000150-10000150;Chr18:9998282-10000150
Potri.001G471100	Chr01:50257683-50258117|IntronR|Chr01:50258118-50258286;Chr01:50257683-50258117;Chr01:50257377-50257682,Chr01:50259372-50259372|AltD|Chr01:50258939-50259371;Chr01:50259372-50259372;Chr01:50259373-50259621,Chr01:50260277-50260307|AltD|Chr01:50259622-50260276;Chr01:50260277-50260307;Chr01:50260308-50260493,Chr01:50260277-50260307|AltD|Chr01:50259622-50260276;Chr01:50260277-50260307;Chr01:50260308-5…
Potri.016G116100	Chr16:12032042-12032160|IntronR|Chr16:12031901-12032041;Chr16:12032042-12032160;Chr16:12032161-12032237,Chr16:12031462-12031485|AltD|Chr16:12031486-12031900;Chr16:12031462-12031485;Chr16:12031408-12031461
Potri.002G224300	Chr02:21277443-21277508|ExonS|Chr02:21277509-21278071;Chr02:21277443-21277508;Chr02:21277171-21277442
Potri.007G115400	Chr07:13677259-13677338|IntronR|Chr07:13677061-13677258;Chr07:13677259-13677338;Chr07:13677339-13677414,Chr07:13678227-13678581|IntronR|Chr07:13678118-13678226;Chr07:13678227-13678581;Chr07:13678582-13678656,Chr07:13681517-13681599|IntronR|Chr07:13681461-13681516;Chr07:13681517-13681599;Chr07:13681600-13681693,Chr07:13683082-13683783|IntronR|Chr07:13682962-13683081;Chr07:13683082-13683783;Chr07:1…
Potri.010G087400	Chr10:11150890-11150945|ExonS|Chr10:11150946-11151019;Chr10:11150890-11150945;Chr10:11150807-11150889
Potri.011G044900	Chr11:3807685-3807685|AltD|Chr11:3807686-3807844;Chr11:3807685-3807685;Chr11:3806998-3807684
Potri.009G120200	Chr09:10074417-10074732|IntronR|Chr09:10074187-10074416;Chr09:10074417-10074732;Chr09:10074733-10074829,Chr09:10071205-10071254|AltD|Chr09:10071255-10072408;Chr09:10071205-10071254;Chr09:10071165-10071204
Potri.007G055100	Chr07:5754920-5755393|IntronR|Chr07:5755394-5755676;Chr07:5754920-5755393;Chr07:5754789-5754919
Potri.005G079200	Chr05:5831749-5831917|IntronR|Chr05:5831918-5832031;Chr05:5831749-5831917;Chr05:5831665-5831748,Chr05:5831750-5831917|IntronR|Chr05:5831918-5832031;Chr05:5831750-5831917;Chr05:5831665-5831749,Chr05:5831752-5831919|IntronR|Chr05:5831920-5832031;Chr05:5831752-5831919;Chr05:5831665-5831751,Chr05:5831748-5831748|AltA|Chr05:5831665-5831747;Chr05:5831748-5831748;Chr05:5831748-5831917,Chr05:5831749-5831…
Potri.001G011700	Chr01:752562-752638|IntronR|Chr01:752482-752561;Chr01:752562-752638;Chr01:752639-752746
Potri.011G122900	Chr11:14783900-14784340|IntronR|Chr11:14784341-14784493;Chr11:14783900-14784340;Chr11:14783655-14783899,Chr11:14785139-14785142|AltA|Chr11:14785024-14785138;Chr11:14785139-14785142;Chr11:14785139-14785769,Chr11:14784988-14785023|AltD|Chr11:14784800-14784987;Chr11:14784988-14785023;Chr11:14785024-14785142
Potri.013G012100	Chr13:775874-775959|IntronR|Chr13:775960-776112;Chr13:775874-775959;Chr13:775763-775873,Chr13:778524-778574|IntronR|Chr13:778575-778683;Chr13:778524-778574;Chr13:778434-778523,Chr13:778530-778609|IntronR|Chr13:778610-778683;Chr13:778530-778609;Chr13:778434-778529,Chr13:778684-778752|IntronR|Chr13:778753-778822;Chr13:778684-778752;Chr13:778610-778683,Chr13:775644-775644|AltA|Chr13:775465-775643;Ch…
Potri.014G018300	Chr14:1732185-1732446|IntronR|Chr14:1732447-1732535;Chr14:1732185-1732446;Chr14:1731872-1732184,Chr14:1733309-1733502|IntronR|Chr14:1733503-1733665;Chr14:1733309-1733502;Chr14:1733119-1733308,Chr14:1734401-1734487|IntronR|Chr14:1734488-1734873;Chr14:1734401-1734487;Chr14:1734251-1734400,Chr14:1734401-1736825|IntronR|Chr14:1736826-1736866;Chr14:1734401-1736825;Chr14:1734251-1734400,Chr14:1734561-1…
Potri.003G176600	Chr03:18497790-18497858|IntronR|Chr03:18497595-18497789;Chr03:18497790-18497858;Chr03:18497859-18497970,Chr03:18500361-18500425|IntronR|Chr03:18500206-18500360;Chr03:18500361-18500425;Chr03:18500426-18500821
Potri.019G072800	Chr19:10649046-10649654|IntronR|Chr19:10649655-10649945;Chr19:10649046-10649654;Chr19:10648648-10649045,Chr19:10652769-10653067|IntronR|Chr19:10653068-10653218;Chr19:10652769-10653067;Chr19:10652593-10652768,Chr19:10654660-10654846|IntronR|Chr19:10654847-10654917;Chr19:10654660-10654846;Chr19:10654560-10654659,Chr19:10655065-10655363|IntronR|Chr19:10655364-10655468;Chr19:10655065-10655363;Chr19:1…
Potri.008G157000	Chr08:10647821-10647823|AltA|Chr08:10647824-10647931;Chr08:10647821-10647823;Chr08:10647240-10647823
Potri.016G099800	Chr16:9759148-9759787|IntronR|Chr16:9759788-9760555;Chr16:9759148-9759787;Chr16:9758920-9759147,Chr16:9760556-9760880|IntronR|Chr16:9760881-9761351;Chr16:9760556-9760880;Chr16:9759788-9760555,Chr16:9762339-9762469|ExonS|Chr16:9762470-9763701;Chr16:9762339-9762469;Chr16:9761352-9762338
Potri.T037500	scaffold_38:29521-29688|IntronR|scaffold_38:29445-29520;scaffold_38:29521-29688;scaffold_38:29689-29731,scaffold_38:30315-30717|IntronR|scaffold_38:30198-30314;scaffold_38:30315-30717;scaffold_38:30718-30818,scaffold_38:31283-31372|IntronR|scaffold_38:31201-31282;scaffold_38:31283-31372;scaffold_38:31373-31453
Potri.005G188000	Chr05:20536034-20536257|IntronR|Chr05:20535838-20536033;Chr05:20536034-20536257;Chr05:20536258-20536459,Chr05:20537867-20538173|IntronR|Chr05:20537639-20537866;Chr05:20537867-20538173;Chr05:20538174-20538299,Chr05:20537997-20538173|AltA|Chr05:20538174-20538299;Chr05:20537997-20538173;Chr05:20537867-20538173,Chr05:20540452-20540498|AltA|Chr05:20540499-20540606;Chr05:20540452-20540498;Chr05:2053998…
Potri.011G082500	Chr11:8293856-8293942|IntronR|Chr11:8293616-8293855;Chr11:8293856-8293942;Chr11:8293943-8294209,Chr11:8295456-8295514|ExonS|Chr11:8294210-8295455;Chr11:8295456-8295514;Chr11:8295515-8295602,Chr11:8295604-8295650|AltA|Chr11:8295651-8295700;Chr11:8295604-8295650;Chr11:8295515-8295650
Potri.006G146300	Chr06:12485243-12485254|AltA|Chr06:12485131-12485242;Chr06:12485243-12485254;Chr06:12485243-12485943
Potri.T067300	scaffold_71:215912-216010|IntronR|scaffold_71:216011-216499;scaffold_71:215912-216010;scaffold_71:215027-215911
Potri.008G112200	Chr08:7169782-7169854|IntronR|Chr08:7167974-7169781;Chr08:7169782-7169854;Chr08:7169855-7170504
Potri.010G043500	Chr10:7431246-7431246|AltD|Chr10:7431247-7431400;Chr10:7431246-7431246;Chr10:7431126-7431245
Potri.006G059100	Chr06:4313696-4314195|IntronR|Chr06:4313558-4313695;Chr06:4313696-4314195;Chr06:4314196-4314406,Chr06:4313699-4314202|IntronR|Chr06:4313558-4313698;Chr06:4313699-4314202;Chr06:4314203-4314406
Potri.005G208600	Chr05:22260994-22261410|IntronR|Chr05:22260968-22260993;Chr05:22260994-22261410;Chr05:22261411-22261589,Chr05:22271345-22271721|IntronR|Chr05:22271009-22271344;Chr05:22271345-22271721;Chr05:22271722-22271931,Chr05:22271932-22272055|IntronR|Chr05:22271009-22271931;Chr05:22271932-22272055;Chr05:22272056-22272304,Chr05:22261414-22261420|AltA|Chr05:22261421-22261589;Chr05:22261414-22261420;Chr05:2226…
Potri.014G157700	Chr14:12304022-12304773|IntronR|Chr14:12303954-12304021;Chr14:12304022-12304773;Chr14:12304774-12304924,Chr14:12303177-12303181|AltA|Chr14:12303182-12303351;Chr14:12303177-12303181;Chr14:12301736-12303181
Potri.006G215800	Chr06:22896064-22896164|IntronR|Chr06:22895925-22896063;Chr06:22896064-22896164;Chr06:22896165-22896249
Potri.003G010400	Chr03:860687-860709|AltA|Chr03:860710-861308;Chr03:860687-860709;Chr03:859863-860709,Chr03:858769-858773|AltD|Chr03:858774-859718;Chr03:858769-858773;Chr03:858684-858768
Potri.001G150400	Chr01:12393558-12393859|IntronR|Chr01:12393151-12393557;Chr01:12393558-12393859;Chr01:12393860-12394052,Chr01:12394804-12394811|AltD|Chr01:12394812-12395066;Chr01:12394804-12394811;Chr01:12394718-12394803
Potri.012G118100	Chr12:13853990-13854330|IntronR|Chr12:13854331-13854406;Chr12:13853990-13854330;Chr12:13853930-13853989,Chr12:13854609-13855093|IntronR|Chr12:13855094-13855168;Chr12:13854609-13855093;Chr12:13854487-13854608,Chr12:13856029-13856130|IntronR|Chr12:13856131-13856472;Chr12:13856029-13856130;Chr12:13855940-13856028,Chr12:13856029-13856246|IntronR|Chr12:13856247-13856472;Chr12:13856029-13856246;Chr12:1…
Potri.006G092000	Chr06:7013549-7013631|IntronR|Chr06:7013632-7014548;Chr06:7013549-7013631;Chr06:7013289-7013548,Chr06:7014181-7014285|IntronR|Chr06:7014286-7014548;Chr06:7014181-7014285;Chr06:7013561-7014180,Chr06:7014705-7014775|IntronR|Chr06:7014776-7015227;Chr06:7014705-7014775;Chr06:7014683-7014704,Chr06:7014549-7014550|AltA|Chr06:7013545-7014548;Chr06:7014549-7014550;Chr06:7014549-7014682,Chr06:7015228-7015…
Potri.019G024200	Chr19:2758241-2758340|IntronR|Chr19:2758341-2758463;Chr19:2758241-2758340;Chr19:2758127-2758240,Chr19:2760268-2760349|IntronR|Chr19:2760350-2760541;Chr19:2760268-2760349;Chr19:2760094-2760267,Chr19:2760270-2760349|IntronR|Chr19:2760350-2760541;Chr19:2760270-2760349;Chr19:2760094-2760269,Chr19:2760740-2760838|IntronR|Chr19:2760839-2760895;Chr19:2760740-2760838;Chr19:2760629-2760739,Chr19:2772814-2…
Potri.002G183500	Chr02:14350572-14351739|ExonS|Chr02:14350207-14350571;Chr02:14350572-14351739;Chr02:14351740-14352348,Chr02:14349650-14349655|AltA|Chr02:14349656-14350206;Chr02:14349650-14349655;Chr02:14348640-14349655
Potri.T032600	scaffold_34:181145-181216|IntronR|scaffold_34:181217-181288;scaffold_34:181145-181216;scaffold_34:181073-181144,scaffold_34:180910-180981|ExonS|scaffold_34:180982-181072;scaffold_34:180910-180981;scaffold_34:180753-180909,scaffold_34:181586-181657|ExonS|scaffold_34:181658-181754;scaffold_34:181586-181657;scaffold_34:181461-181585,scaffold_34:179875-179895|AltA|scaffold_34:179809-179874;scaffold_3…
Potri.001G383600	Chr01:39935988-39936028|ExonS|Chr01:39936029-39941087;Chr01:39935988-39936028;Chr01:39931483-39935987,Chr01:39924174-39924176|AltA|Chr01:39924076-39924173;Chr01:39924174-39924176;Chr01:39924174-39926025,Chr01:39930759-39930759|AltA|Chr01:39930662-39930758;Chr01:39930759-39930759;Chr01:39930759-39931041,Chr01:39930760-39930760|AltA|Chr01:39930662-39930759;Chr01:39930760-39930760;Chr01:39930760-399…
Potri.011G080700	Chr11:8039696-8039783|IntronR|Chr11:8039784-8039820;Chr11:8039696-8039783;Chr11:8039374-8039695,Chr11:8043940-8044029|IntronR|Chr11:8044030-8044101;Chr11:8043940-8044029;Chr11:8043860-8043939,Chr11:8043947-8044034|IntronR|Chr11:8044035-8044101;Chr11:8043947-8044034;Chr11:8043860-8043946,Chr11:8043949-8044037|IntronR|Chr11:8044038-8044101;Chr11:8043949-8044037;Chr11:8043860-8043948,Chr11:8043860-8…
Potri.010G051900	Chr10:8242558-8242563|AltA|Chr10:8242454-8242557;Chr10:8242558-8242563;Chr10:8242558-8243208
Potri.002G247800	Chr02:23849810-23850265|IntronR|Chr02:23850266-23850705;Chr02:23849810-23850265;Chr02:23849404-23849809
Potri.017G130000	Chr17:14077698-14077699|AltA|Chr17:14077571-14077697;Chr17:14077698-14077699;Chr17:14077698-14077835
Potri.009G090700	Chr09:8323187-8323196|AltA|Chr09:8323115-8323186;Chr09:8323187-8323196;Chr09:8323187-8323287,Chr09:8323288-8323288|AltD|Chr09:8323187-8323287;Chr09:8323288-8323288;Chr09:8323289-8323359,Chr09:8323966-8323966|AltD|Chr09:8323604-8323965;Chr09:8323966-8323966;Chr09:8323967-8324038,Chr09:8323966-8323972|AltD|Chr09:8323604-8323965;Chr09:8323966-8323972;Chr09:8323973-8324038,Chr09:8323967-8323972|AltD|…
Potri.008G011800	Chr08:654276-654635|IntronR|Chr08:654636-654725;Chr08:654276-654635;Chr08:654126-654275,Chr08:656467-656697|IntronR|Chr08:656698-657174;Chr08:656467-656697;Chr08:654853-656466,Chr08:656559-656651|IntronR|Chr08:656652-657174;Chr08:656559-656651;Chr08:654853-656558,Chr08:652629-652743|ExonS|Chr08:652744-653204;Chr08:652629-652743;Chr08:652527-652628,Chr08:654126-654275|ExonS|Chr08:654276-654635;Chr…
Potri.008G006000	Chr08:351250-351439|IntronR|Chr08:350164-351249;Chr08:351250-351439;Chr08:351440-352403
Potri.003G031000	Chr03:3896059-3896110|IntronR|Chr03:3896111-3897649;Chr03:3896059-3896110;Chr03:3895792-3896058,Chr03:3896075-3896168|IntronR|Chr03:3896169-3897649;Chr03:3896075-3896168;Chr03:3895792-3896074,Chr03:3896115-3896117|IntronR|Chr03:3896118-3897649;Chr03:3896115-3896117;Chr03:3895788-3896114,Chr03:3896722-3896779|IntronR|Chr03:3895795-3896721;Chr03:3896722-3896779;Chr03:3896780-3897649,Chr03:3897650-3…
Potri.001G078900	Chr01:6251319-6251385|IntronR|Chr01:6251386-6251570;Chr01:6251319-6251385;Chr01:6250806-6251318
Potri.005G017000	Chr05:1373350-1373400|ExonS|Chr05:1372870-1373349;Chr05:1373350-1373400;Chr05:1373401-1373668
Potri.018G103700	Chr18:13119062-13119135|IntronR|Chr18:13118968-13119061;Chr18:13119062-13119135;Chr18:13119136-13119254,Chr18:13119255-13119354|IntronR|Chr18:13119136-13119254;Chr18:13119255-13119354;Chr18:13119355-13119399,Chr18:13119400-13119577|IntronR|Chr18:13119355-13119399;Chr18:13119400-13119577;Chr18:13119578-13119933,Chr18:13116028-13116037|AltA|Chr18:13116038-13116099;Chr18:13116028-13116037;Chr18:1311…
Potri.002G057700	Chr02:3866308-3866403|IntronR|Chr02:3866186-3866307;Chr02:3866308-3866403;Chr02:3866404-3866464,Chr02:3866465-3866574|IntronR|Chr02:3866404-3866464;Chr02:3866465-3866574;Chr02:3866575-3866673,Chr02:3868016-3868031|AltA|Chr02:3868032-3868138;Chr02:3868016-3868031;Chr02:3867704-3868031,Chr02:3865421-3865421|AltD|Chr02:3865422-3865547;Chr02:3865421-3865421;Chr02:3865334-3865420,Chr02:3865633-3865636…
Potri.013G129400	Chr13:14132883-14133646|IntronR|Chr13:14133647-14133904;Chr13:14132883-14133646;Chr13:14132734-14132882,Chr13:14132734-14132882|ExonS|Chr13:14132883-14133646;Chr13:14132734-14132882;Chr13:14131953-14132733,Chr13:14136094-14136275|ExonS|Chr13:14136276-14136838;Chr13:14136094-14136275;Chr13:14135162-14136093,Chr13:14136100-14136946|ExonS|Chr13:14136947-14137386;Chr13:14136100-14136946;Chr13:1413516…
Potri.010G034700	Chr10:6024248-6024319|IntronR|Chr10:6024142-6024247;Chr10:6024248-6024319;Chr10:6024320-6024734,Chr10:6022614-6022616|AltD|Chr10:6022617-6022765;Chr10:6022614-6022616;Chr10:6022417-6022613
Potri.013G068300	Chr13:5508211-5508258|ExonS|Chr13:5507781-5508210;Chr13:5508211-5508258;Chr13:5508259-5509302,Chr13:5504247-5504247|AltA|Chr13:5504248-5504690;Chr13:5504247-5504247;Chr13:5503851-5504247,Chr13:5507407-5507407|AltD|Chr13:5507408-5507479;Chr13:5507407-5507407;Chr13:5507273-5507406
Potri.003G081800	Chr03:10968614-10968700|IntronR|Chr03:10968701-10968748;Chr03:10968614-10968700;Chr03:10968566-10968613,Chr03:10968647-10968704|IntronR|Chr03:10968705-10968748;Chr03:10968647-10968704;Chr03:10968566-10968646,Chr03:10967449-10967497|AltA|Chr03:10967177-10967448;Chr03:10967449-10967497;Chr03:10967449-10967678
Potri.004G087000	Chr04:7279091-7279141|ExonS|Chr04:7279142-7279604;Chr04:7279091-7279141;Chr04:7278845-7279090,Chr04:7280416-7280559|ExonS|Chr04:7280560-7281342;Chr04:7280416-7280559;Chr04:7280333-7280415
Potri.001G426200	Chr01:45211072-45211163|IntronR|Chr01:45211164-45214300;Chr01:45211072-45211163;Chr01:45210289-45211071,Chr01:45214478-45214790|IntronR|Chr01:45214791-45214876;Chr01:45214478-45214790;Chr01:45214391-45214477,Chr01:45214493-45214790|IntronR|Chr01:45214791-45214876;Chr01:45214493-45214790;Chr01:45214391-45214492,Chr01:45214517-45214785|IntronR|Chr01:45214786-45214876;Chr01:45214517-45214785;Chr01:4…
Potri.010G068100	Chr10:9513544-9513761|ExonS|Chr10:9513762-9515744;Chr10:9513544-9513761;Chr10:9512841-9513543
Potri.012G064200	Chr12:8011675-8011764|IntronR|Chr12:8011038-8011674;Chr12:8011675-8011764;Chr12:8011765-8012157,Chr12:8011675-8012089|IntronR|Chr12:8011038-8011674;Chr12:8011675-8012089;Chr12:8012090-8012157,Chr12:8012666-8012864|IntronR|Chr12:8012500-8012665;Chr12:8012666-8012864;Chr12:8012865-8013154,Chr12:8013588-8013688|IntronR|Chr12:8013550-8013587;Chr12:8013588-8013688;Chr12:8013689-8013707,Chr12:8011765-8…
Potri.008G194700	Chr08:13587365-13587377|AltD|Chr08:13587218-13587364;Chr08:13587365-13587377;Chr08:13587378-13587500
Potri.006G003400	Chr06:262320-262402|IntronR|Chr06:262403-262489;Chr06:262320-262402;Chr06:262203-262319
Potri.004G161200	Chr04:18170453-18170453|AltA|Chr04:18170454-18170557;Chr04:18170453-18170453;Chr04:18170349-18170453
Potri.005G210400	Chr05:22444882-22446177|IntronR|Chr05:22446178-22446247;Chr05:22444882-22446177;Chr05:22444821-22444881
Potri.009G114900	Chr09:9729230-9729316|IntronR|Chr09:9729042-9729229;Chr09:9729230-9729316;Chr09:9729317-9729762,Chr09:9726482-9726485|AltA|Chr09:9726486-9727147;Chr09:9726482-9726485;Chr09:9726219-9726485,Chr09:9729042-9729044|AltA|Chr09:9729045-9729229;Chr09:9729042-9729044;Chr09:9728568-9729044,Chr09:9728567-9728567|AltD|Chr09:9728568-9729041;Chr09:9728567-9728567;Chr09:9727861-9728566
Potri.018G000500	Chr18:28876-29586|IntronR|Chr18:29587-29690;Chr18:28876-29586;Chr18:28827-28875
Potri.015G071300	Chr15:9583504-9585792|IntronR|Chr15:9583303-9583503;Chr15:9583504-9585792;Chr15:9585793-9585849
Potri.007G094500	Chr07:12112622-12113902|IntronR|Chr07:12113903-12114052;Chr07:12112622-12113902;Chr07:12112283-12112621,Chr07:12112625-12113908|IntronR|Chr07:12113909-12114052;Chr07:12112625-12113908;Chr07:12112283-12112624,Chr07:12110832-12110832|AltA|Chr07:12110298-12110831;Chr07:12110832-12110832;Chr07:12110832-12111089,Chr07:12114201-12114227|AltA|Chr07:12114157-12114200;Chr07:12114201-12114227;Chr07:1211420…
Potri.016G094700	Chr16:8487935-8488292|IntronR|Chr16:8487880-8487934;Chr16:8487935-8488292;Chr16:8488293-8488367
Potri.001G255800	Chr01:26549737-26550097|IntronR|Chr01:26549660-26549736;Chr01:26549737-26550097;Chr01:26550098-26550559,Chr01:26550790-26551503|IntronR|Chr01:26550667-26550789;Chr01:26550790-26551503;Chr01:26551504-26551635,Chr01:26553066-26553416|AltA|Chr01:26553417-26554017;Chr01:26553066-26553416;Chr01:26552914-26553416
Potri.006G216900	Chr06:22958564-22958638|IntronR|Chr06:22958639-22958766;Chr06:22958564-22958638;Chr06:22958502-22958563,Chr06:22958567-22958645|IntronR|Chr06:22958646-22958766;Chr06:22958567-22958645;Chr06:22958193-22958566,Chr06:22958567-22958645|IntronR|Chr06:22958646-22958766;Chr06:22958567-22958645;Chr06:22958502-22958566,Chr06:22959084-22959683|IntronR|Chr06:22959684-22960005;Chr06:22959084-22959683;Chr06:2…
Potri.011G028800	Chr11:2378171-2378256|IntronR|Chr11:2378049-2378170;Chr11:2378171-2378256;Chr11:2378257-2378467
Potri.014G106900	Chr14:8411033-8411334|IntronR|Chr14:8411007-8411032;Chr14:8411033-8411334;Chr14:8411335-8411467,Chr14:8411468-8411573|IntronR|Chr14:8411007-8411467;Chr14:8411468-8411573;Chr14:8411574-8411700,Chr14:8411468-8411588|IntronR|Chr14:8411007-8411467;Chr14:8411468-8411588;Chr14:8411589-8411700,Chr14:8411335-8411467|ExonS|Chr14:8411033-8411334;Chr14:8411335-8411467;Chr14:8411468-8411587,Chr14:8411278-841…
Potri.009G148600	Chr09:11693949-11694646|IntronR|Chr09:11693714-11693948;Chr09:11693949-11694646;Chr09:11694647-11694933
Potri.003G029500	Chr03:3665469-3665536|ExonS|Chr03:3665077-3665468;Chr03:3665469-3665536;Chr03:3665537-3665842
Potri.001G060300	Chr01:4634968-4634977|AltA|Chr01:4634834-4634967;Chr01:4634968-4634977;Chr01:4634968-4635524
Potri.006G108300	Chr06:8445110-8445292|IntronR|Chr06:8445293-8445369;Chr06:8445110-8445292;Chr06:8444792-8445109,Chr06:8445218-8445292|IntronR|Chr06:8445293-8445369;Chr06:8445218-8445292;Chr06:8444792-8445217,Chr06:8445353-8445535|IntronR|Chr06:8445536-8445878;Chr06:8445353-8445535;Chr06:8445293-8445352,Chr06:8445370-8445703|IntronR|Chr06:8445704-8445878;Chr06:8445370-8445703;Chr06:8445293-8445369,Chr06:8446098-8…
Potri.014G150600	Chr14:11544419-11544434|AltD|Chr14:11544435-11544518;Chr14:11544419-11544434;Chr14:11544366-11544418
Potri.003G074200	Chr03:10299134-10299136|AltA|Chr03:10299013-10299133;Chr03:10299134-10299136;Chr03:10299134-10299608
Potri.008G025000	Chr08:1295790-1295876|ExonS|Chr08:1295658-1295789;Chr08:1295790-1295876;Chr08:1295877-1296649,Chr08:1296317-1296363|ExonS|Chr08:1295877-1296316;Chr08:1296317-1296363;Chr08:1296364-1296649,Chr08:1296887-1296891|AltA|Chr08:1296892-1297320;Chr08:1296887-1296891;Chr08:1296772-1296891,Chr08:1296887-1296892|AltA|Chr08:1296893-1297320;Chr08:1296887-1296892;Chr08:1296772-1296892,Chr08:1296887-1296899|Alt…
Potri.004G100700	Chr04:8748522-8750125|IntronR|Chr04:8748360-8748521;Chr04:8748522-8750125;Chr04:8750126-8752209,Chr04:8750180-8752129|IntronR|Chr04:8750126-8750179;Chr04:8750180-8752129;Chr04:8752130-8752209,Chr04:8752210-8752345|IntronR|Chr04:8748360-8752209;Chr04:8752210-8752345;Chr04:8752346-8752393,Chr04:8750126-8750179|ExonS|Chr04:8748522-8750125;Chr04:8750126-8750179;Chr04:8750180-8752128,Chr04:8748360-874…
Potri.002G108600	Chr02:8005358-8005439|IntronR|Chr02:8005123-8005357;Chr02:8005358-8005439;Chr02:8005440-8005547,Chr02:8006277-8006280|AltA|Chr02:8006281-8006365;Chr02:8006277-8006280;Chr02:8006188-8006280
Potri.003G223800	Chr03:21762792-21762829|ExonS|Chr03:21762416-21762791;Chr03:21762792-21762829;Chr03:21762830-21763128,Chr03:21760313-21760332|AltA|Chr03:21760333-21760650;Chr03:21760313-21760332;Chr03:21759914-21760332,Chr03:21760313-21760566|AltA|Chr03:21760567-21760650;Chr03:21760313-21760566;Chr03:21759914-21760566,Chr03:21760333-21760338|AltA|Chr03:21760339-21760650;Chr03:21760333-21760338;Chr03:21759914-217…
Potri.014G053300	Chr14:4201821-4202781|IntronR|Chr14:4201720-4201820;Chr14:4201821-4202781;Chr14:4202782-4202926
Potri.006G232800	Chr06:24269008-24269101|ExonS|Chr06:24269102-24269731;Chr06:24269008-24269101;Chr06:24268407-24269007
Potri.T102700	scaffold_149:14042-14129|IntronR|scaffold_149:13970-14041;scaffold_149:14042-14129;scaffold_149:14130-14228,scaffold_149:16218-16220|AltA|scaffold_149:16221-16302;scaffold_149:16218-16220;scaffold_149:16110-16220,scaffold_149:16886-16888|AltA|scaffold_149:16889-17545;scaffold_149:16886-16888;scaffold_149:16303-16888,scaffold_149:16886-16888|AltA|scaffold_149:16889-17548;scaffold_149:16886-16888;s…
Potri.004G027800	Chr04:2000478-2000479|AltD|Chr04:2000480-2000565;Chr04:2000478-2000479;Chr04:2000370-2000477
Potri.009G159700	Chr09:12342762-12342762|AltA|Chr09:12342550-12342761;Chr09:12342762-12342762;Chr09:12342762-12343098
Potri.015G007400	Chr15:468453-468453|AltA|Chr15:468454-468502;Chr15:468453-468453;Chr15:468372-468453,Chr15:467357-467594|AltD|Chr15:467595-468235;Chr15:467357-467594;Chr15:466960-467356,Chr15:467357-467594|AltD|Chr15:467595-468235;Chr15:467357-467594;Chr15:466974-467356,Chr15:467357-467594|AltD|Chr15:467595-468235;Chr15:467357-467594;Chr15:466976-467356
Potri.018G083700	Chr18:11058655-11058911|IntronR|Chr18:11058912-11058956;Chr18:11058655-11058911;Chr18:11058610-11058654,Chr18:11058957-11059124|IntronR|Chr18:11059125-11059416;Chr18:11058957-11059124;Chr18:11058610-11058956,Chr18:11059182-11059350|IntronR|Chr18:11059351-11059416;Chr18:11059182-11059350;Chr18:11059125-11059181,Chr18:11059756-11059977|IntronR|Chr18:11059978-11060056;Chr18:11059756-11059977;Chr18:1…
Potri.008G062200	Chr08:3754871-3754873|AltA|Chr08:3754874-3754999;Chr08:3754871-3754873;Chr08:3754774-3754873
Potri.010G201100	Chr10:19275133-19275796|IntronR|Chr10:19275797-19275971;Chr10:19275133-19275796;Chr10:19274699-19275132,Chr10:19276504-19277246|IntronR|Chr10:19277247-19277357;Chr10:19276504-19277246;Chr10:19276309-19276503,Chr10:19276309-19276503|ExonS|Chr10:19276504-19277246;Chr10:19276309-19276503;Chr10:19275972-19276308,Chr10:19277952-19278059|ExonS|Chr10:19278060-19278242;Chr10:19277952-19278059;Chr10:19277…
Potri.005G145400	Chr05:12568142-12568591|IntronR|Chr05:12568592-12568823;Chr05:12568142-12568591;Chr05:12567996-12568141,Chr05:12568228-12568603|IntronR|Chr05:12568604-12568823;Chr05:12568228-12568603;Chr05:12567996-12568227,Chr05:12568240-12568587|IntronR|Chr05:12568588-12568823;Chr05:12568240-12568587;Chr05:12567996-12568239,Chr05:12568662-12568736|IntronR|Chr05:12568737-12568823;Chr05:12568662-12568736;Chr05:1…
Potri.007G033800	Chr07:2614391-2614392|AltA|Chr07:2614322-2614390;Chr07:2614391-2614392;Chr07:2614391-2614487
Potri.014G141100	Chr14:10745622-10746320|IntronR|Chr14:10746321-10746456;Chr14:10745622-10746320;Chr14:10745472-10745621,Chr14:10752690-10752788|IntronR|Chr14:10752789-10752917;Chr14:10752690-10752788;Chr14:10752628-10752689,Chr14:10752918-10753504|IntronR|Chr14:10753505-10753564;Chr14:10752918-10753504;Chr14:10752789-10752917,Chr14:10753565-10753636|IntronR|Chr14:10753637-10753720;Chr14:10753565-10753636;Chr14:1…
Potri.006G065700	Chr06:4839613-4839722|IntronR|Chr06:4839550-4839612;Chr06:4839613-4839722;Chr06:4839723-4839772,Chr06:4839613-4839723|IntronR|Chr06:4839550-4839612;Chr06:4839613-4839723;Chr06:4839724-4839772,Chr06:4839613-4839729|IntronR|Chr06:4839550-4839612;Chr06:4839613-4839729;Chr06:4839730-4839772,Chr06:4839616-4839731|IntronR|Chr06:4839550-4839615;Chr06:4839616-4839731;Chr06:4839732-4839772,Chr06:4839617-4…
Potri.006G213400	Chr06:22693722-22693810|IntronR|Chr06:22693624-22693721;Chr06:22693722-22693810;Chr06:22693811-22693916,Chr06:22692021-22692135|ExonS|Chr06:22691910-22692020;Chr06:22692021-22692135;Chr06:22692136-22692354,Chr06:22691123-22691125|AltA|Chr06:22691126-22691246;Chr06:22691123-22691125;Chr06:22691046-22691125
Potri.017G109500	Chr17:12541239-12541778|IntronR|Chr17:12540962-12541238;Chr17:12541239-12541778;Chr17:12541779-12542051,Chr17:12538949-12538949|AltA|Chr17:12538950-12539306;Chr17:12538949-12538949;Chr17:12538334-12538949
Potri.001G332100	Chr01:33560034-33560034|AltA|Chr01:33559974-33560033;Chr01:33560034-33560034;Chr01:33560034-33560379,Chr01:33561512-33561529|AltA|Chr01:33561335-33561511;Chr01:33561512-33561529;Chr01:33561512-33562661
Potri.014G090100	Chr14:7084170-7084645|IntronR|Chr14:7084078-7084169;Chr14:7084170-7084645;Chr14:7084646-7084814,Chr14:7086291-7086373|IntronR|Chr14:7086205-7086290;Chr14:7086291-7086373;Chr14:7086374-7086547,Chr14:7082797-7082797|AltA|Chr14:7082798-7082916;Chr14:7082797-7082797;Chr14:7082035-7082797,Chr14:7085091-7085096|AltA|Chr14:7085097-7085195;Chr14:7085091-7085096;Chr14:7084972-7085096
Potri.005G215800	Chr05:22893652-22893769|IntronR|Chr05:22893627-22893651;Chr05:22893652-22893769;Chr05:22893770-22893808,Chr05:22895403-22895488|IntronR|Chr05:22895180-22895402;Chr05:22895403-22895488;Chr05:22895489-22895863,Chr05:22894445-22894449|AltA|Chr05:22894450-22894763;Chr05:22894445-22894449;Chr05:22894359-22894449
Potri.003G138100	Chr03:15634743-15635597|IntronR|Chr03:15634645-15634742;Chr03:15634743-15635597;Chr03:15635598-15635784,Chr03:15637104-15637160|IntronR|Chr03:15637012-15637103;Chr03:15637104-15637160;Chr03:15637161-15637248,Chr03:15633785-15633799|AltD|Chr03:15633800-15634644;Chr03:15633785-15633799;Chr03:15633554-15633784
Potri.015G098100	Chr15:11760258-11760266|AltD|Chr15:11758617-11760257;Chr15:11760258-11760266;Chr15:11760267-11760325
Potri.015G033400	Chr15:2745191-2746383|IntronR|Chr15:2746384-2746662;Chr15:2745191-2746383;Chr15:2745047-2745190,Chr15:2748929-2749208|ExonS|Chr15:2749209-2752526;Chr15:2748929-2749208;Chr15:2746967-2748928,Chr15:2745191-2745244|AltA|Chr15:2745047-2745190;Chr15:2745191-2745244;Chr15:2745191-2746383
Potri.003G157100	Chr03:16953589-16953683|IntronR|Chr03:16953560-16953588;Chr03:16953589-16953683;Chr03:16953684-16953838,Chr03:16953839-16953842|AltD|Chr03:16953843-16954016;Chr03:16953839-16953842;Chr03:16953565-16953838
Potri.004G032300	Chr04:2345607-2345735|IntronR|Chr04:2345431-2345606;Chr04:2345607-2345735;Chr04:2345736-2345896
Potri.019G068400	Chr19:10168013-10168032|AltA|Chr19:10166748-10168012;Chr19:10168013-10168032;Chr19:10168013-10168381,Chr19:10168013-10168032|AltA|Chr19:10166794-10168012;Chr19:10168013-10168032;Chr19:10168013-10168381,Chr19:10171526-10171526|AltA|Chr19:10171390-10171525;Chr19:10171526-10171526;Chr19:10171526-10172210,Chr19:10171526-10171528|AltA|Chr19:10171390-10171525;Chr19:10171526-10171528;Chr19:10171526-1017…
Potri.014G074200	Chr14:5983616-5983709|IntronR|Chr14:5983710-5987043;Chr14:5983616-5983709;Chr14:5982073-5983615
Potri.009G094400	Chr09:8543277-8544186|IntronR|Chr09:8542789-8543276;Chr09:8543277-8544186;Chr09:8544187-8544330,Chr09:8546884-8547371|IntronR|Chr09:8544767-8546883;Chr09:8546884-8547371;Chr09:8547372-8547432,Chr09:8547433-8548008|IntronR|Chr09:8544767-8547432;Chr09:8547433-8548008;Chr09:8548009-8548197,Chr09:8549478-8549538|AltA|Chr09:8549539-8549826;Chr09:8549478-8549538;Chr09:8549342-8549538
Potri.001G144000	Chr01:11704336-11704355|AltA|Chr01:11704161-11704335;Chr01:11704336-11704355;Chr01:11704336-11704929
Potri.002G225100	Chr02:21377998-21379580|IntronR|Chr02:21379581-21379649;Chr02:21377998-21379580;Chr02:21377884-21377997
Potri.002G198300	Chr02:15931078-15931169|ExonS|Chr02:15930518-15931077;Chr02:15931078-15931169;Chr02:15931170-15931264
Potri.004G072200	Chr04:6076977-6077187|IntronR|Chr04:6076869-6076976;Chr04:6076977-6077187;Chr04:6077188-6077855,Chr04:6077595-6077688|IntronR|Chr04:6076869-6077594;Chr04:6077595-6077688;Chr04:6077689-6077854,Chr04:6072917-6073012|ExonS|Chr04:6072838-6072916;Chr04:6072917-6073012;Chr04:6073013-6073129,Chr04:6074437-6074493|AltA|Chr04:6074494-6074614;Chr04:6074437-6074493;Chr04:6073816-6074493
Potri.003G114900	Chr03:13813316-13813470|IntronR|Chr03:13813173-13813315;Chr03:13813316-13813470;Chr03:13813471-13814464,Chr03:13813580-13814356|IntronR|Chr03:13813471-13813579;Chr03:13813580-13814356;Chr03:13814357-13814464,Chr03:13815340-13815406|IntronR|Chr03:13815280-13815339;Chr03:13815340-13815406;Chr03:13815407-13815859,Chr03:13812051-13812149|ExonS|Chr03:13810706-13812050;Chr03:13812051-13812149;Chr03:138…
Potri.005G231700	Chr05:24021273-24021343|IntronR|Chr05:24021344-24021535;Chr05:24021273-24021343;Chr05:24021174-24021272,Chr05:24022189-24022272|IntronR|Chr05:24022273-24022359;Chr05:24022189-24022272;Chr05:24022051-24022188
Potri.006G218400	Chr06:23079144-23079241|IntronR|Chr06:23079010-23079143;Chr06:23079144-23079241;Chr06:23079242-23079412,Chr06:23079242-23079242|AltA|Chr06:23079243-23079412;Chr06:23079242-23079242;Chr06:23079144-23079242,Chr06:23083152-23083531|AltD|Chr06:23083532-23083771;Chr06:23083152-23083531;Chr06:23083046-23083151,Chr06:23083945-23083946|AltD|Chr06:23083947-23084351;Chr06:23083945-23083946;Chr06:23083772-2…
Potri.014G190600	Chr14:17401636-17401639|AltD|Chr14:17401640-17402300;Chr14:17401636-17401639;Chr14:17400412-17401635
Potri.006G115400	Chr06:9057760-9057768|AltA|Chr06:9057394-9057759;Chr06:9057760-9057768;Chr06:9057760-9057884,Chr06:9057760-9057768|AltA|Chr06:9057395-9057759;Chr06:9057760-9057768;Chr06:9057760-9057884
Potri.004G043900	Chr04:3320274-3320332|ExonS|Chr04:3320030-3320273;Chr04:3320274-3320332;Chr04:3320333-3320450
Potri.006G279600	Chr06:27778667-27778669|AltA|Chr06:27778584-27778666;Chr06:27778667-27778669;Chr06:27778667-27779258,Chr06:27780054-27780057|AltD|Chr06:27779512-27780053;Chr06:27780054-27780057;Chr06:27780058-27780129
Potri.003G104300	Chr03:12911758-12911879|IntronR|Chr03:12911880-12911913;Chr03:12911758-12911879;Chr03:12911705-12911757,Chr03:12912035-12912565|IntronR|Chr03:12912566-12912654;Chr03:12912035-12912565;Chr03:12911998-12912034,Chr03:12914794-12914815|AltA|Chr03:12914600-12914793;Chr03:12914794-12914815;Chr03:12914794-12914932
Potri.008G043700	Chr08:2495820-2496479|IntronR|Chr08:2495741-2495819;Chr08:2495820-2496479;Chr08:2496480-2496713,Chr08:2496471-2496479|AltA|Chr08:2496480-2496713;Chr08:2496471-2496479;Chr08:2495820-2496479
Potri.001G349300	Chr01:35578132-35578453|IntronR|Chr01:35577988-35578131;Chr01:35578132-35578453;Chr01:35578454-35579095,Chr01:35578132-35578453|IntronR|Chr01:35577998-35578131;Chr01:35578132-35578453;Chr01:35578454-35579095,Chr01:35580861-35580995|IntronR|Chr01:35580736-35580860;Chr01:35580861-35580995;Chr01:35580996-35581040,Chr01:35581818-35582768|IntronR|Chr01:35581752-35581817;Chr01:35581818-35582768;Chr01:3…
Potri.002G149400	Chr02:11117741-11117747|AltA|Chr02:11117520-11117740;Chr02:11117741-11117747;Chr02:11117741-11117934
Potri.008G041600	Chr08:2369506-2369557|IntronR|Chr08:2369558-2369846;Chr08:2369506-2369557;Chr08:2369273-2369505
Potri.010G243100	Chr10:21921023-21921502|IntronR|Chr10:21920854-21921022;Chr10:21921023-21921502;Chr10:21921503-21921679,Chr10:21921024-21921504|IntronR|Chr10:21920854-21921023;Chr10:21921024-21921504;Chr10:21921505-21921679,Chr10:21921559-21921637|IntronR|Chr10:21921505-21921558;Chr10:21921559-21921637;Chr10:21921638-21921679,Chr10:21921605-21921658|IntronR|Chr10:21921505-21921604;Chr10:21921605-21921658;Chr10:2…
Potri.004G229500	Chr04:23474622-23474827|ExonS|Chr04:23473340-23474621;Chr04:23474622-23474827;Chr04:23474828-23475173
Potri.008G200100	Chr08:14032901-14033234|IntronR|Chr08:14033235-14033309;Chr08:14032901-14033234;Chr08:14032847-14032900,Chr08:14034526-14034716|IntronR|Chr08:14034717-14034986;Chr08:14034526-14034716;Chr08:14034486-14034525,Chr08:14034770-14034843|IntronR|Chr08:14034844-14034986;Chr08:14034770-14034843;Chr08:14034717-14034769,Chr08:14033421-14033424|AltD|Chr08:14033310-14033420;Chr08:14033421-14033424;Chr08:1403…
Potri.002G170100	Chr02:12927035-12927428|IntronR|Chr02:12927429-12927578;Chr02:12927035-12927428;Chr02:12926638-12927034,Chr02:12929037-12929931|IntronR|Chr02:12929932-12930090;Chr02:12929037-12929931;Chr02:12928951-12929036,Chr02:12927965-12927970|AltA|Chr02:12927899-12927964;Chr02:12927965-12927970;Chr02:12927965-12928950,Chr02:12928949-12928950|AltD|Chr02:12927971-12928948;Chr02:12928949-12928950;Chr02:1292895…
Potri.002G008800	Chr02:485545-485751|IntronR|Chr02:485752-485894;Chr02:485545-485751;Chr02:485143-485544,Chr02:485545-485882|IntronR|Chr02:485883-486066;Chr02:485545-485882;Chr02:485143-485544
Potri.014G194700	Chr14:18288348-18289226|IntronR|Chr14:18287793-18288347;Chr14:18288348-18289226;Chr14:18289227-18289472
Potri.012G066900	Chr12:8742518-8742572|IntronR|Chr12:8741968-8742517;Chr12:8742518-8742572;Chr12:8742573-8743491,Chr12:8746598-8746691|IntronR|Chr12:8746303-8746597;Chr12:8746598-8746691;Chr12:8746692-8748111,Chr12:8750443-8750841|IntronR|Chr12:8750338-8750442;Chr12:8750443-8750841;Chr12:8750842-8750931,Chr12:8750842-8750931|ExonS|Chr12:8750443-8750841;Chr12:8750842-8750931;Chr12:8750932-8751372,Chr12:8741214-874…
Potri.010G115000	Chr10:13319994-13320239|IntronR|Chr10:13319684-13319993;Chr10:13319994-13320239;Chr10:13320240-13320430,Chr10:13320666-13320953|IntronR|Chr10:13320515-13320665;Chr10:13320666-13320953;Chr10:13320954-13321086,Chr10:13324866-13325199|IntronR|Chr10:13324645-13324865;Chr10:13324866-13325199;Chr10:13325200-13325412,Chr10:13324868-13325179|IntronR|Chr10:13324645-13324867;Chr10:13324868-13325179;Chr10:1…
Potri.003G085900	Chr03:11329393-11329395|AltA|Chr03:11329307-11329392;Chr03:11329393-11329395;Chr03:11329393-11329912
Potri.001G208900	Chr01:20956638-20958147|IntronR|Chr01:20956604-20956637;Chr01:20956638-20958147;Chr01:20958148-20958251,Chr01:20956744-20958147|IntronR|Chr01:20956604-20956743;Chr01:20956744-20958147;Chr01:20958148-20958251,Chr01:20951143-20951161|AltA|Chr01:20951021-20951142;Chr01:20951143-20951161;Chr01:20951143-20951752,Chr01:20951162-20951163|AltA|Chr01:20951021-20951161;Chr01:20951162-20951163;Chr01:2095116…
Potri.001G047200	Chr01:3506916-3507020|IntronR|Chr01:3507021-3507164;Chr01:3506916-3507020;Chr01:3506727-3506915,Chr01:3508314-3508329|AltA|Chr01:3508086-3508313;Chr01:3508314-3508329;Chr01:3508314-3508726,Chr01:3512069-3512069|AltA|Chr01:3512017-3512068;Chr01:3512069-3512069;Chr01:3512069-3512167,Chr01:3510728-3510991|AltD|Chr01:3510653-3510727;Chr01:3510728-3510991;Chr01:3510992-3511099
Potri.019G056700	Chr19:8839293-8839297|AltD|Chr19:8839298-8839386;Chr19:8839293-8839297;Chr19:8839239-8839292,Chr19:8840786-8840786|AltD|Chr19:8840787-8841251;Chr19:8840786-8840786;Chr19:8840703-8840785,Chr19:8841544-8841544|AltD|Chr19:8841545-8841907;Chr19:8841544-8841544;Chr19:8841485-8841543
Potri.010G040400	Chr10:6894661-6894670|AltA|Chr10:6894671-6894903;Chr10:6894661-6894670;Chr10:6894159-6894670,Chr10:6894994-6895015|AltA|Chr10:6895016-6895284;Chr10:6894994-6895015;Chr10:6894904-6895015,Chr10:6894159-6894160|AltD|Chr10:6894161-6894670;Chr10:6894159-6894160;Chr10:6893164-6894158
Potri.010G025700	Chr10:3600786-3600862|IntronR|Chr10:3600548-3600785;Chr10:3600786-3600862;Chr10:3600863-3601013,Chr10:3599273-3599419|ExonS|Chr10:3598811-3599272;Chr10:3599273-3599419;Chr10:3599420-3599675
Potri.008G179500	Chr08:12242248-12242659|IntronR|Chr08:12242660-12242899;Chr08:12242248-12242659;Chr08:12241323-12242247,Chr08:12245168-12245268|IntronR|Chr08:12245269-12245871;Chr08:12245168-12245268;Chr08:12245003-12245167,Chr08:12247301-12247403|IntronR|Chr08:12247404-12247594;Chr08:12247301-12247403;Chr08:12246165-12247300,Chr08:12247595-12247676|IntronR|Chr08:12247677-12249643;Chr08:12247595-12247676;Chr08:1…
Potri.008G126900	Chr08:8279664-8279828|IntronR|Chr08:8279019-8279663;Chr08:8279664-8279828;Chr08:8279829-8279969,Chr08:8279724-8279856|IntronR|Chr08:8279019-8279723;Chr08:8279724-8279856;Chr08:8279857-8279969,Chr08:8281646-8282168|IntronR|Chr08:8281505-8281645;Chr08:8281646-8282168;Chr08:8282169-8282217,Chr08:8283403-8283465|IntronR|Chr08:8283041-8283402;Chr08:8283403-8283465;Chr08:8283466-8283791,Chr08:8281505-8…
Potri.010G176400	Chr10:17625414-17625507|IntronR|Chr10:17625375-17625413;Chr10:17625414-17625507;Chr10:17625508-17625616,Chr10:17625518-17625710|IntronR|Chr10:17625375-17625517;Chr10:17625518-17625710;Chr10:17625711-17626035,Chr10:17625617-17625710|IntronR|Chr10:17625375-17625616;Chr10:17625617-17625710;Chr10:17625711-17626035,Chr10:17625618-17625710|IntronR|Chr10:17625375-17625617;Chr10:17625618-17625710;Chr10:1…
Potri.001G134000	Chr01:10770694-10770878|IntronR|Chr01:10770879-10771123;Chr01:10770694-10770878;Chr01:10770175-10770693
Potri.001G145500	Chr01:11852705-11852769|ExonS|Chr01:11852587-11852704;Chr01:11852705-11852769;Chr01:11852770-11853437
Potri.003G056100	Chr03:8290848-8291049|IntronR|Chr03:8290337-8290847;Chr03:8290848-8291049;Chr03:8291050-8291273
Potri.002G013900	Chr02:813719-813795|IntronR|Chr02:813796-813871;Chr02:813719-813795;Chr02:813655-813718,Chr02:814345-814652|IntronR|Chr02:814653-815246;Chr02:814345-814652;Chr02:813964-814344,Chr02:815247-815385|IntronR|Chr02:815386-815548;Chr02:815247-815385;Chr02:814653-815246,Chr02:815933-816027|IntronR|Chr02:816028-816234;Chr02:815933-816027;Chr02:815862-815932,Chr02:816235-816321|IntronR|Chr02:816322-816541…
Potri.002G026700	Chr02:1721538-1722835|IntronR|Chr02:1722836-1722923;Chr02:1721538-1722835;Chr02:1721488-1721537,Chr02:1720889-1720997|AltA|Chr02:1719742-1720888;Chr02:1720889-1720997;Chr02:1720889-1721121,Chr02:1721297-1721302|AltA|Chr02:1721122-1721296;Chr02:1721297-1721302;Chr02:1721297-1721487
Potri.009G143400	Chr09:11387543-11387634|IntronR|Chr09:11387446-11387542;Chr09:11387543-11387634;Chr09:11387635-11387735
Potri.003G060700	Chr03:8837402-8838072|IntronR|Chr03:8838073-8838139;Chr03:8837402-8838072;Chr03:8837323-8837401
Potri.006G045200	Chr06:3197291-3197431|ExonS|Chr06:3196933-3197290;Chr06:3197291-3197431;Chr06:3197432-3197694
Potri.018G142700	Chr18:16259181-16259195|AltD|Chr18:16259196-16259316;Chr18:16259181-16259195;Chr18:16258778-16259180
Potri.005G046500	Chr05:3396068-3396071|AltA|Chr05:3396072-3396206;Chr05:3396068-3396071;Chr05:3395986-3396071,Chr05:3394564-3394564|AltD|Chr05:3394565-3394679;Chr05:3394564-3394564;Chr05:3394529-3394563
Potri.004G175600	Chr04:19402739-19402753|AltD|Chr04:19402754-19402832;Chr04:19402739-19402753;Chr04:19402624-19402738
Potri.004G232500	Chr04:23907557-23907696|IntronR|Chr04:23907697-23908178;Chr04:23907557-23907696;Chr04:23907410-23907556,Chr04:23909617-23909619|AltA|Chr04:23909545-23909616;Chr04:23909617-23909619;Chr04:23909617-23909719,Chr04:23910291-23910302|AltA|Chr04:23910216-23910290;Chr04:23910291-23910302;Chr04:23910291-23910448
Potri.001G021500	Chr01:1645596-1645743|AltA|Chr01:1645744-1646495;Chr01:1645596-1645743;Chr01:1645416-1645743
Potri.003G205500	Chr03:20637364-20637460|IntronR|Chr03:20637244-20637363;Chr03:20637364-20637460;Chr03:20637461-20637522,Chr03:20637364-20637460|IntronR|Chr03:20637251-20637363;Chr03:20637364-20637460;Chr03:20637461-20637522,Chr03:20637364-20637461|IntronR|Chr03:20637251-20637363;Chr03:20637364-20637461;Chr03:20637462-20637522,Chr03:20639672-20639901|IntronR|Chr03:20639609-20639671;Chr03:20639672-20639901;Chr03:2…
Potri.013G033700	Chr13:2249560-2249884|IntronR|Chr13:2249885-2250006;Chr13:2249560-2249884;Chr13:2249096-2249559,Chr13:2249560-2249584|AltA|Chr13:2249097-2249559;Chr13:2249560-2249584;Chr13:2249560-2249884
Potri.015G068300	Chr15:9285516-9286097|IntronR|Chr15:9285438-9285515;Chr15:9285516-9286097;Chr15:9286098-9286289,Chr15:9284723-9284837|ExonS|Chr15:9284349-9284722;Chr15:9284723-9284837;Chr15:9284838-9285220,Chr15:9284345-9284348|AltD|Chr15:9284349-9284722;Chr15:9284345-9284348;Chr15:9283948-9284344
Potri.004G091100	Chr04:7750540-7751009|IntronR|Chr04:7750351-7750539;Chr04:7750540-7751009;Chr04:7751010-7751147,Chr04:7750540-7751010|IntronR|Chr04:7750351-7750539;Chr04:7750540-7751010;Chr04:7751011-7751147,Chr04:7751357-7751515|IntronR|Chr04:7751235-7751356;Chr04:7751357-7751515;Chr04:7751516-7751864,Chr04:7751649-7751734|IntronR|Chr04:7751516-7751648;Chr04:7751649-7751734;Chr04:7751735-7751864,Chr04:7751649-7…
Potri.017G112200	Chr17:12797170-12797180|AltA|Chr17:12797181-12797521;Chr17:12797170-12797180;Chr17:12793262-12797180,Chr17:12790406-12790406|AltD|Chr17:12790407-12791356;Chr17:12790406-12790406;Chr17:12790269-12790405
Potri.018G143800	Chr18:16348088-16348241|IntronR|Chr18:16347840-16348087;Chr18:16348088-16348241;Chr18:16348242-16348647
Potri.T027600	scaffold_30:360673-360675|AltA|scaffold_30:360676-360802;scaffold_30:360673-360675;scaffold_30:360583-360675
Potri.001G231800	Chr01:24362216-24362300|IntronR|Chr01:24362301-24362358;Chr01:24362216-24362300;Chr01:24362108-24362215,Chr01:24363182-24363259|IntronR|Chr01:24363260-24363386;Chr01:24363182-24363259;Chr01:24363066-24363181,Chr01:24360037-24360039|AltA|Chr01:24359872-24360036;Chr01:24360037-24360039;Chr01:24360037-24360133,Chr01:24362359-24362383|AltA|Chr01:24362301-24362358;Chr01:24362359-24362383;Chr01:2436235…
Potri.014G149300	Chr14:11427543-11427749|ExonS|Chr14:11427108-11427542;Chr14:11427543-11427749;Chr14:11427750-11428028,Chr14:11427712-11427749|ExonS|Chr14:11427108-11427711;Chr14:11427712-11427749;Chr14:11427750-11428028,Chr14:11427543-11427711|AltA|Chr14:11427712-11427749;Chr14:11427543-11427711;Chr14:11427108-11427711
Potri.003G131700	Chr03:15127701-15127780|IntronR|Chr03:15127580-15127700;Chr03:15127701-15127780;Chr03:15127781-15127955,Chr03:15127580-15127700|ExonS|Chr03:15126434-15127579;Chr03:15127580-15127700;Chr03:15127701-15127779
Potri.001G312200	Chr01:31692020-31692144|IntronR|Chr01:31691940-31692019;Chr01:31692020-31692144;Chr01:31692145-31692615,Chr01:31692020-31692187|IntronR|Chr01:31691940-31692019;Chr01:31692020-31692187;Chr01:31692188-31692615,Chr01:31692145-31692187|AltA|Chr01:31692188-31692615;Chr01:31692145-31692187;Chr01:31692020-31692187
Potri.006G135500	Chr06:11197008-11198207|IntronR|Chr06:11196909-11197007;Chr06:11197008-11198207;Chr06:11198208-11198308,Chr06:11192655-11192664|AltA|Chr06:11192566-11192654;Chr06:11192655-11192664;Chr06:11192655-11193020,Chr06:11193021-11193071|AltA|Chr06:11193072-11193294;Chr06:11193021-11193071;Chr06:11192655-11193071,Chr06:11194814-11194814|AltA|Chr06:11194815-11194987;Chr06:11194814-11194814;Chr06:11194689-1…
Potri.011G049700	Chr11:4264758-4265086|IntronR|Chr11:4264170-4264757;Chr11:4264758-4265086;Chr11:4265087-4265705,Chr11:4263554-4263558|AltA|Chr11:4263559-4263644;Chr11:4263554-4263558;Chr11:4263063-4263558,Chr11:4269091-4269110|AltA|Chr11:4269111-4269479;Chr11:4269091-4269110;Chr11:4268944-4269110,Chr11:4267729-4267863|AltD|Chr11:4267864-4267979;Chr11:4267729-4267863;Chr11:4267557-4267728
Potri.006G259500	Chr06:26300648-26300661|IntronR|Chr06:26300662-26300702;Chr06:26300648-26300661;Chr06:26299788-26300647,Chr06:26301651-26301790|IntronR|Chr06:26301791-26302273;Chr06:26301651-26301790;Chr06:26301411-26301650,Chr06:26304474-26304588|IntronR|Chr06:26304589-26304807;Chr06:26304474-26304588;Chr06:26304291-26304473,Chr06:26304474-26304600|IntronR|Chr06:26304601-26304807;Chr06:26304474-26304600;Chr06:2…
Potri.010G184900	Chr10:18187260-18187346|ExonS|Chr10:18187182-18187259;Chr10:18187260-18187346;Chr10:18187347-18187415,Chr10:18187417-18187425|AltA|Chr10:18187426-18187563;Chr10:18187417-18187425;Chr10:18187347-18187425,Chr10:18186353-18186422|AltD|Chr10:18186423-18187124;Chr10:18186353-18186422;Chr10:18185961-18186352,Chr10:18187564-18187608|AltD|Chr10:18187609-18187698;Chr10:18187564-18187608;Chr10:18187417-181…
Potri.018G148000	Chr18:16657783-16658332|IntronR|Chr18:16658333-16658473;Chr18:16657783-16658332;Chr18:16657633-16657782,Chr18:16658861-16658990|IntronR|Chr18:16658991-16659146;Chr18:16658861-16658990;Chr18:16658792-16658860,Chr18:16657628-16657632|AltD|Chr18:16657546-16657627;Chr18:16657628-16657632;Chr18:16657633-16657782,Chr18:16658555-16658560|AltD|Chr18:16658474-16658554;Chr18:16658555-16658560;Chr18:1665856…
Potri.015G103300	Chr15:12141737-12141808|IntronR|Chr15:12141809-12141837;Chr15:12141737-12141808;Chr15:12141714-12141736
Potri.003G202900	Chr03:20437209-20437215|AltA|Chr03:20437216-20437343;Chr03:20437209-20437215;Chr03:20437102-20437215,Chr03:20439131-20439806|AltA|Chr03:20439807-20439853;Chr03:20439131-20439806;Chr03:20438701-20439806
Potri.006G102800	Chr06:7960197-7960197|AltA|Chr06:7960094-7960196;Chr06:7960197-7960197;Chr06:7960197-7960280,Chr06:7960566-7960566|AltA|Chr06:7960281-7960565;Chr06:7960566-7960566;Chr06:7960566-7960663,Chr06:7960566-7960574|AltA|Chr06:7960281-7960565;Chr06:7960566-7960574;Chr06:7960566-7960663,Chr06:7960567-7960574|AltA|Chr06:7960281-7960566;Chr06:7960567-7960574;Chr06:7960567-7960663
Potri.003G158800	Chr03:17079430-17079561|IntronR|Chr03:17079192-17079429;Chr03:17079430-17079561;Chr03:17079562-17079602,Chr03:17080766-17082612|IntronR|Chr03:17080592-17080765;Chr03:17080766-17082612;Chr03:17082613-17082663
Potri.010G029200	Chr10:4094570-4095105|IntronR|Chr10:4094489-4094569;Chr10:4094570-4095105;Chr10:4095106-4095204,Chr10:4091490-4091571|ExonS|Chr10:4090246-4091489;Chr10:4091490-4091571;Chr10:4091572-4092336,Chr10:4092801-4092809|AltA|Chr10:4092810-4092927;Chr10:4092801-4092809;Chr10:4092442-4092809,Chr10:4093132-4093135|AltA|Chr10:4093136-4093226;Chr10:4093132-4093135;Chr10:4092928-4093135,Chr10:4096620-4096671|A…
Potri.005G065200	Chr05:4706178-4706260|IntronR|Chr05:4705014-4706177;Chr05:4706178-4706260;Chr05:4706261-4706410,Chr05:4708006-4708094|IntronR|Chr05:4707900-4708005;Chr05:4708006-4708094;Chr05:4708095-4708273,Chr05:4708011-4708098|IntronR|Chr05:4707900-4708010;Chr05:4708011-4708098;Chr05:4708099-4708273,Chr05:4708012-4708097|IntronR|Chr05:4707900-4708011;Chr05:4708012-4708097;Chr05:4708098-4708273,Chr05:4708274-4…
Potri.003G033300	Chr03:4195460-4195647|IntronR|Chr03:4195347-4195459;Chr03:4195460-4195647;Chr03:4195648-4195812,Chr03:4196124-4198351|IntronR|Chr03:4195986-4196123;Chr03:4196124-4198351;Chr03:4198352-4198446
Potri.010G234100	Chr10:21469087-21469284|IntronR|Chr10:21468950-21469086;Chr10:21469087-21469284;Chr10:21469285-21469398,Chr10:21469506-21469509|AltA|Chr10:21469510-21469705;Chr10:21469506-21469509;Chr10:21469399-21469509
Potri.001G227000	Chr01:23855701-23855705|AltD|Chr01:23855522-23855700;Chr01:23855701-23855705;Chr01:23855706-23855964
Potri.019G087000	Chr19:11892336-11892419|IntronR|Chr19:11892420-11893919;Chr19:11892336-11892419;Chr19:11892075-11892335,Chr19:11892341-11892410|IntronR|Chr19:11892411-11893919;Chr19:11892341-11892410;Chr19:11892075-11892340,Chr19:11892342-11892422|IntronR|Chr19:11892423-11893919;Chr19:11892342-11892422;Chr19:11892075-11892341,Chr19:11892344-11892422|IntronR|Chr19:11892423-11893919;Chr19:11892344-11892422;Chr19:1…
Potri.013G145500	Chr13:15118718-15119257|IntronR|Chr13:15118631-15118717;Chr13:15118718-15119257;Chr13:15119258-15119938
Potri.001G245500	Chr01:25608274-25608421|IntronR|Chr01:25608147-25608273;Chr01:25608274-25608421;Chr01:25608422-25608462,Chr01:25610289-25610339|IntronR|Chr01:25610228-25610288;Chr01:25610289-25610339;Chr01:25610340-25610407,Chr01:25606616-25606616|AltA|Chr01:25606617-25606705;Chr01:25606616-25606616;Chr01:25606467-25606616,Chr01:25607771-25607775|AltA|Chr01:25607776-25607844;Chr01:25607771-25607775;Chr01:2560767…
Potri.009G080300	Chr09:7675435-7675492|AltA|Chr09:7675360-7675434;Chr09:7675435-7675492;Chr09:7675435-7675743,Chr09:7676752-7676763|AltA|Chr09:7676689-7676751;Chr09:7676752-7676763;Chr09:7676752-7677525
Potri.006G248100	Chr06:25498843-25498962|IntronR|Chr06:25498963-25499060;Chr06:25498843-25498962;Chr06:25498733-25498842,Chr06:25498843-25498966|IntronR|Chr06:25498967-25499060;Chr06:25498843-25498966;Chr06:25498733-25498842,Chr06:25493422-25493434|AltA|Chr06:25493305-25493421;Chr06:25493422-25493434;Chr06:25493422-25493544,Chr06:25495026-25495052|AltA|Chr06:25494911-25495025;Chr06:25495026-25495052;Chr06:2549502…
Potri.003G220800	Chr03:21580214-21580495|IntronR|Chr03:21580133-21580213;Chr03:21580214-21580495;Chr03:21580496-21580573,Chr03:21586284-21586346|IntronR|Chr03:21586037-21586283;Chr03:21586284-21586346;Chr03:21586347-21587386,Chr03:21586284-21586386|IntronR|Chr03:21586037-21586283;Chr03:21586284-21586386;Chr03:21586387-21587386,Chr03:21587603-21587676|IntronR|Chr03:21587508-21587602;Chr03:21587603-21587676;Chr03:2…
Potri.009G100100	Chr09:8873063-8873165|IntronR|Chr09:8872858-8873062;Chr09:8873063-8873165;Chr09:8873166-8874720,Chr09:8874305-8874386|IntronR|Chr09:8872858-8874304;Chr09:8874305-8874386;Chr09:8874387-8874720,Chr09:8875416-8876430|IntronR|Chr09:8875365-8875415;Chr09:8875416-8876430;Chr09:8876431-8876529,Chr09:8876606-8876607|AltA|Chr09:8876608-8876749;Chr09:8876606-8876607;Chr09:8876530-8876607,Chr09:8875410-8875…
Potri.017G114700	Chr17:13019925-13020033|IntronR|Chr17:13020034-13020226;Chr17:13019925-13020033;Chr17:13019861-13019924
Potri.018G070700	Chr18:8986774-8986849|IntronR|Chr18:8986850-8987000;Chr18:8986774-8986849;Chr18:8986694-8986773,Chr18:8990012-8990079|AltD|Chr18:8989803-8990011;Chr18:8990012-8990079;Chr18:8990080-8990181,Chr18:8990012-8990079|AltD|Chr18:8989803-8990011;Chr18:8990012-8990079;Chr18:8990080-8990183
Potri.017G106100	Chr17:12327003-12327087|IntronR|Chr17:12326884-12327002;Chr17:12327003-12327087;Chr17:12327088-12327225,Chr17:12327005-12327089|IntronR|Chr17:12326931-12327004;Chr17:12327005-12327089;Chr17:12327090-12327225,Chr17:12327005-12327089|IntronR|Chr17:12326941-12327004;Chr17:12327005-12327089;Chr17:12327090-12327225,Chr17:12327006-12327089|IntronR|Chr17:12326931-12327005;Chr17:12327006-12327089;Chr17:1…
Potri.002G053300	Chr02:3529045-3529289|IntronR|Chr02:3528922-3529044;Chr02:3529045-3529289;Chr02:3529290-3529476,Chr02:3530358-3530553|ExonS|Chr02:3529710-3530357;Chr02:3530358-3530553;Chr02:3530554-3530982,Chr02:3531741-3531772|AltA|Chr02:3531773-3532210;Chr02:3531741-3531772;Chr02:3531669-3531772
Potri.001G127000	Chr01:10305659-10305659|AltD|Chr01:10305660-10305945;Chr01:10305659-10305659;Chr01:10305435-10305658
Potri.006G119800	Chr06:9500174-9500219|ExonS|Chr06:9500096-9500173;Chr06:9500174-9500219;Chr06:9500220-9500870
Potri.006G040300	Chr06:2866829-2867018|IntronR|Chr06:2867019-2867071;Chr06:2866829-2867018;Chr06:2866764-2866828
Potri.017G038800	Chr17:3162488-3162595|ExonS|Chr17:3162414-3162487;Chr17:3162488-3162595;Chr17:3162596-3163205,Chr17:3162494-3162595|ExonS|Chr17:3162414-3162493;Chr17:3162494-3162595;Chr17:3162596-3163205,Chr17:3162488-3162493|AltA|Chr17:3162494-3162595;Chr17:3162488-3162493;Chr17:3162414-3162493
Potri.012G095600	Chr12:12212334-12212579|IntronR|Chr12:12211376-12212333;Chr12:12212334-12212579;Chr12:12212580-12212876
Potri.008G167600	Chr08:11445326-11446387|IntronR|Chr08:11445240-11445325;Chr08:11445326-11446387;Chr08:11446388-11447093,Chr08:11447094-11447530|IntronR|Chr08:11446388-11447093;Chr08:11447094-11447530;Chr08:11447531-11447801,Chr08:11444973-11445026|ExonS|Chr08:11444858-11444972;Chr08:11444973-11445026;Chr08:11445027-11445238
Potri.003G108000	Chr03:13194509-13194512|AltA|Chr03:13194513-13194546;Chr03:13194509-13194512;Chr03:13194394-13194512,Chr03:13195472-13195472|AltA|Chr03:13195473-13195721;Chr03:13195472-13195472;Chr03:13195276-13195472,Chr03:13193684-13193684|AltD|Chr03:13193685-13193808;Chr03:13193684-13193684;Chr03:13193611-13193683,Chr03:13195722-13195751|AltD|Chr03:13195752-13195885;Chr03:13195722-13195751;Chr03:13195472-1319…
Potri.013G147600	Chr13:15225046-15225750|IntronR|Chr13:15224938-15225045;Chr13:15225046-15225750;Chr13:15225751-15225893,Chr13:15220808-15220812|AltD|Chr13:15220813-15220892;Chr13:15220808-15220812;Chr13:15220756-15220807,Chr13:15224218-15224218|AltD|Chr13:15224219-15224358;Chr13:15224218-15224218;Chr13:15224162-15224217,Chr13:15227444-15227444|AltD|Chr13:15227445-15227967;Chr13:15227444-15227444;Chr13:15227314-1…
Potri.017G123900	Chr17:13620409-13620485|IntronR|Chr17:13620486-13620578;Chr17:13620409-13620485;Chr17:13620337-13620408,Chr17:13618221-13618277|ExonS|Chr17:13618278-13618561;Chr17:13618221-13618277;Chr17:13617654-13618220
Potri.014G141700	Chr14:10778384-10778963|IntronR|Chr14:10778964-10779027;Chr14:10778384-10778963;Chr14:10778277-10778383,Chr14:10777998-10778017|AltA|Chr14:10777959-10777997;Chr14:10777998-10778017;Chr14:10777998-10778276,Chr14:10778245-10778276|AltD|Chr14:10778018-10778244;Chr14:10778245-10778276;Chr14:10778277-10778383
Potri.003G197600	Chr03:20050941-20050943|AltD|Chr03:20050944-20051428;Chr03:20050941-20050943;Chr03:20050797-20050940
Potri.003G031100	Chr03:3930310-3930416|IntronR|Chr03:3930241-3930309;Chr03:3930310-3930416;Chr03:3930417-3930542
Potri.001G021000	Chr01:1610054-1610183|IntronR|Chr01:1610184-1610550;Chr01:1610054-1610183;Chr01:1609935-1610053,Chr01:1609159-1609266|AltD|Chr01:1608966-1609158;Chr01:1609159-1609266;Chr01:1609267-1609377
Potri.001G270500	Chr01:27784601-27784601|AltD|Chr01:27784478-27784600;Chr01:27784601-27784601;Chr01:27784602-27784890
Potri.002G260100	Chr02:24903306-24903543|IntronR|Chr02:24903190-24903305;Chr02:24903306-24903543;Chr02:24903544-24905525,Chr02:24903364-24903483|IntronR|Chr02:24903190-24903363;Chr02:24903364-24903483;Chr02:24903484-24905525,Chr02:24903365-24903482|IntronR|Chr02:24903187-24903364;Chr02:24903365-24903482;Chr02:24903483-24905525,Chr02:24903366-24903482|IntronR|Chr02:24903187-24903365;Chr02:24903366-24903482;Chr02:2…
Potri.009G052600	Chr09:5684577-5684578|AltA|Chr09:5684420-5684576;Chr09:5684577-5684578;Chr09:5684577-5684686
Potri.014G194800	Chr14:18321700-18321905|IntronR|Chr14:18321906-18322009;Chr14:18321700-18321905;Chr14:18321586-18321699,Chr14:18321019-18321027|AltA|Chr14:18320873-18321018;Chr14:18321019-18321027;Chr14:18321019-18321102,Chr14:18325866-18325868|AltA|Chr14:18325754-18325865;Chr14:18325866-18325868;Chr14:18325866-18325985,Chr14:18322773-18322776|AltD|Chr14:18322218-18322772;Chr14:18322773-18322776;Chr14:18322777-1…
Potri.014G144800	Chr14:11048922-11049011|IntronR|Chr14:11048707-11048921;Chr14:11048922-11049011;Chr14:11049012-11049217,Chr14:11050247-11050502|IntronR|Chr14:11050175-11050246;Chr14:11050247-11050502;Chr14:11050503-11050689,Chr14:11050287-11050502|IntronR|Chr14:11050175-11050286;Chr14:11050287-11050502;Chr14:11050503-11050689,Chr14:11050690-11050774|IntronR|Chr14:11050503-11050689;Chr14:11050690-11050774;Chr14:1…
Potri.002G205400	Chr02:16835930-16836005|IntronR|Chr02:16835786-16835929;Chr02:16835930-16836005;Chr02:16836006-16836030
Potri.006G149800	Chr06:13015396-13015409|IntronR|Chr06:13014519-13015395;Chr06:13015396-13015409;Chr06:13015410-13017477,Chr06:13016338-13016735|IntronR|Chr06:13014519-13016337;Chr06:13016338-13016735;Chr06:13016736-13017439,Chr06:13012897-13012922|AltA|Chr06:13012923-13013055;Chr06:13012897-13012922;Chr06:13012741-13012922
Potri.005G202100	Chr05:21733554-21733572|AltA|Chr05:21733504-21733553;Chr05:21733554-21733572;Chr05:21733554-21733748
Potri.001G191200	Chr01:17267497-17267497|AltD|Chr01:17267007-17267496;Chr01:17267497-17267497;Chr01:17267498-17267552
Potri.009G105300	Chr09:9195600-9195748|IntronR|Chr09:9195362-9195599;Chr09:9195600-9195748;Chr09:9195749-9195839,Chr09:9197235-9197307|IntronR|Chr09:9197152-9197234;Chr09:9197235-9197307;Chr09:9197308-9197438,Chr09:9197152-9197157|AltA|Chr09:9197158-9197234;Chr09:9197152-9197157;Chr09:9195840-9197157
Potri.009G124100	Chr09:10332302-10332403|IntronR|Chr09:10332187-10332301;Chr09:10332302-10332403;Chr09:10332404-10332467,Chr09:10332468-10332704|IntronR|Chr09:10332186-10332467;Chr09:10332468-10332704;Chr09:10332705-10332974,Chr09:10332468-10332814|IntronR|Chr09:10332186-10332467;Chr09:10332468-10332814;Chr09:10332815-10332974,Chr09:10332724-10332846|IntronR|Chr09:10332705-10332723;Chr09:10332724-10332846;Chr09:1…
Potri.008G224900	Chr08:19251881-19252156|IntronR|Chr08:19252157-19252442;Chr08:19251881-19252156;Chr08:19248747-19251880
Potri.T034800	scaffold_36:218762-218946|IntronR|scaffold_36:218722-218761;scaffold_36:218762-218946;scaffold_36:218947-218996,scaffold_36:220823-220827|AltA|scaffold_36:220828-220951;scaffold_36:220823-220827;scaffold_36:220744-220827,scaffold_36:221604-221617|AltD|scaffold_36:221618-222002;scaffold_36:221604-221617;scaffold_36:221526-221603
Potri.016G032400	Chr16:1841256-1841369|IntronR|Chr16:1841370-1841934;Chr16:1841256-1841369;Chr16:1840107-1841255
Potri.010G042500	Chr10:7325244-7325371|ExonS|Chr10:7325150-7325243;Chr10:7325244-7325371;Chr10:7325372-7325491
Potri.009G122100	Chr09:10203952-10204045|IntronR|Chr09:10204046-10204792;Chr09:10203952-10204045;Chr09:10203822-10203951,Chr09:10204793-10205056|IntronR|Chr09:10205057-10205203;Chr09:10204793-10205056;Chr09:10204046-10204792,Chr09:10205204-10205403|IntronR|Chr09:10205404-10205452;Chr09:10205204-10205403;Chr09:10205057-10205203,Chr09:10205204-10205404|IntronR|Chr09:10205405-10205452;Chr09:10205204-10205404;Chr09:1…
Potri.018G046600	Chr18:4343983-4344076|IntronR|Chr18:4343884-4343982;Chr18:4343983-4344076;Chr18:4344077-4344166
Potri.015G089000	Chr15:11138240-11138253|AltA|Chr15:11138254-11138321;Chr15:11138240-11138253;Chr15:11137885-11138253,Chr15:11138254-11138258|AltA|Chr15:11138259-11138321;Chr15:11138254-11138258;Chr15:11137885-11138258,Chr15:11140636-11140636|AltA|Chr15:11140637-11141367;Chr15:11140636-11140636;Chr15:11139708-11140636,Chr15:11136416-11136422|AltD|Chr15:11136423-11137805;Chr15:11136416-11136422;Chr15:11135377-1113…
Potri.004G106700	Chr04:9392406-9392928|IntronR|Chr04:9392307-9392405;Chr04:9392406-9392928;Chr04:9392929-9393303,Chr04:9389129-9389311|ExonS|Chr04:9387239-9389128;Chr04:9389129-9389311;Chr04:9389312-9390371,Chr04:9386887-9386890|AltD|Chr04:9386891-9387042;Chr04:9386887-9386890;Chr04:9386666-9386886,Chr04:9386887-9386890|AltD|Chr04:9386891-9387042;Chr04:9386887-9386890;Chr04:9386680-9386886
Potri.004G150700	Chr04:17298222-17298321|IntronR|Chr04:17298322-17298653;Chr04:17298222-17298321;Chr04:17298118-17298221,Chr04:17298654-17298744|IntronR|Chr04:17298745-17298880;Chr04:17298654-17298744;Chr04:17298322-17298653,Chr04:17295874-17295990|ExonS|Chr04:17295991-17296099;Chr04:17295874-17295990;Chr04:17295744-17295873,Chr04:17297088-17297227|ExonS|Chr04:17297228-17297432;Chr04:17297088-17297227;Chr04:17296…
Potri.006G133000	Chr06:10946214-10946319|ExonS|Chr06:10945313-10946213;Chr06:10946214-10946319;Chr06:10946320-10946400,Chr06:10943537-10943537|AltD|Chr06:10943538-10943622;Chr06:10943537-10943537;Chr06:10943413-10943536
Potri.018G090300	Chr18:11906870-11906946|IntronR|Chr18:11906947-11906961;Chr18:11906870-11906946;Chr18:11906780-11906869,Chr18:11906962-11907060|IntronR|Chr18:11907061-11907243;Chr18:11906962-11907060;Chr18:11906780-11906961,Chr18:11907003-11907074|IntronR|Chr18:11907075-11907243;Chr18:11907003-11907074;Chr18:11906780-11907002,Chr18:11907422-11907645|IntronR|Chr18:11907646-11907764;Chr18:11907422-11907645;Chr18:1…
Potri.008G148100	Chr08:9977210-9977292|IntronR|Chr08:9976976-9977209;Chr08:9977210-9977292;Chr08:9977293-9977356,Chr08:9973199-9973220|AltA|Chr08:9973221-9973320;Chr08:9973199-9973220;Chr08:9973115-9973220,Chr08:9973555-9973578|AltA|Chr08:9973579-9973630;Chr08:9973555-9973578;Chr08:9973321-9973578
Potri.003G045200	Chr03:6058752-6058769|ExonS|Chr03:6058585-6058751;Chr03:6058752-6058769;Chr03:6058770-6058862
Potri.001G084300	Chr01:6697036-6697478|IntronR|Chr01:6696986-6697035;Chr01:6697036-6697478;Chr01:6697479-6697532
Potri.018G086200	Chr18:11319257-11319425|IntronR|Chr18:11319110-11319256;Chr18:11319257-11319425;Chr18:11319426-11319568,Chr18:11319765-11320884|IntronR|Chr18:11319650-11319764;Chr18:11319765-11320884;Chr18:11320885-11321015,Chr18:11321016-11321031|AltD|Chr18:11321032-11321120;Chr18:11321016-11321031;Chr18:11320885-11321015
Potri.009G136400	Chr09:10971803-10972183|ExonS|Chr09:10971176-10971802;Chr09:10971803-10972183;Chr09:10972184-10972426,Chr09:10971803-10972183|ExonS|Chr09:10971176-10971802;Chr09:10971803-10972183;Chr09:10972184-10972426,Chr09:10971025-10971039|AltA|Chr09:10971040-10971175;Chr09:10971025-10971039;Chr09:10970374-10971039
Potri.011G095800	Chr11:11671548-11671592|ExonS|Chr11:11671436-11671547;Chr11:11671548-11671592;Chr11:11671593-11674229
Potri.017G000300	Chr17:10084-10545|IntronR|Chr17:10546-10725;Chr17:10084-10545;Chr17:9758-10083,Chr17:10093-10547|IntronR|Chr17:10548-10725;Chr17:10093-10547;Chr17:9758-10092,Chr17:10918-12242|IntronR|Chr17:12243-12354;Chr17:10918-12242;Chr17:10837-10917,Chr17:11233-12242|IntronR|Chr17:12243-12354;Chr17:11233-12242;Chr17:10837-11232,Chr17:12339-12504|IntronR|Chr17:12505-12588;Chr17:12339-12504;Chr17:12243-12338,C…
Potri.008G197000	Chr08:13769222-13769604|IntronR|Chr08:13769040-13769221;Chr08:13769222-13769604;Chr08:13769605-13769828,Chr08:13770034-13770137|IntronR|Chr08:13769959-13770033;Chr08:13770034-13770137;Chr08:13770138-13770245,Chr08:13770034-13770146|IntronR|Chr08:13769959-13770033;Chr08:13770034-13770146;Chr08:13770147-13770245,Chr08:13770035-13770137|IntronR|Chr08:13769959-13770034;Chr08:13770035-13770137;Chr08:1…
Potri.002G006600	Chr02:360919-361083|IntronR|Chr02:360874-360918;Chr02:360919-361083;Chr02:361084-361718,Chr02:362589-363605|IntronR|Chr02:362499-362588;Chr02:362589-363605;Chr02:363606-363764,Chr02:362034-362037|AltA|Chr02:362038-362210;Chr02:362034-362037;Chr02:361949-362037,Chr02:362498-362498|AltA|Chr02:362499-362588;Chr02:362498-362498;Chr02:362353-362498
Potri.001G055100	Chr01:4175958-4176047|IntronR|Chr01:4176048-4176199;Chr01:4175958-4176047;Chr01:4175870-4175957,Chr01:4176454-4176524|IntronR|Chr01:4176525-4176680;Chr01:4176454-4176524;Chr01:4176294-4176453,Chr01:4176473-4176524|IntronR|Chr01:4176525-4176680;Chr01:4176473-4176524;Chr01:4176294-4176472,Chr01:4177248-4177339|IntronR|Chr01:4177340-4177597;Chr01:4177248-4177339;Chr01:4177035-4177247,Chr01:4176199-4…
Potri.002G231700	Chr02:22413812-22413816|AltA|Chr02:22413817-22413943;Chr02:22413812-22413816;Chr02:22413342-22413816,Chr02:22416557-22416559|AltA|Chr02:22416560-22416622;Chr02:22416557-22416559;Chr02:22413944-22416559
Potri.009G042000	Chr09:4888899-4889035|IntronR|Chr09:4889036-4889262;Chr09:4888899-4889035;Chr09:4886908-4888898
Potri.015G137800	Chr15:14670568-14671282|IntronR|Chr15:14671283-14671365;Chr15:14670568-14671282;Chr15:14670155-14670567
Potri.006G222500	Chr06:23489113-23489274|IntronR|Chr06:23489275-23489718;Chr06:23489113-23489274;Chr06:23488213-23489112,Chr06:23489307-23489479|IntronR|Chr06:23489480-23489718;Chr06:23489307-23489479;Chr06:23488213-23489306
Potri.T040800	scaffold_39:54630-54749|IntronR|scaffold_39:54750-54893;scaffold_39:54630-54749;scaffold_39:54471-54629
Potri.014G126700	Chr14:9725611-9725707|IntronR|Chr14:9725708-9725769;Chr14:9725611-9725707;Chr14:9725542-9725610,Chr14:9725542-9725610|ExonS|Chr14:9725611-9725707;Chr14:9725542-9725610;Chr14:9725409-9725541,Chr14:9728116-9728217|ExonS|Chr14:9728218-9728308;Chr14:9728116-9728217;Chr14:9727822-9728115,Chr14:9728366-9728376|AltA|Chr14:9728309-9728365;Chr14:9728366-9728376;Chr14:9728366-9728460,Chr14:9729323-9729341|…
Potri.010G188200	Chr10:18415113-18415556|IntronR|Chr10:18415557-18419091;Chr10:18415113-18415556;Chr10:18413014-18415112,Chr10:18415801-18417670|IntronR|Chr10:18417671-18419087;Chr10:18415801-18417670;Chr10:18415557-18415800,Chr10:18415801-18417670|IntronR|Chr10:18417671-18419341;Chr10:18415801-18417670;Chr10:18415557-18415800,Chr10:18415108-18415112|AltA|Chr10:18413008-18415107;Chr10:18415108-18415112;Chr10:1841…
Potri.016G097000	Chr16:9338331-9339492|IntronR|Chr16:9339493-9339580;Chr16:9338331-9339492;Chr16:9338291-9338330
Potri.013G010500	Chr13:660543-660652|ExonS|Chr13:660653-661062;Chr13:660543-660652;Chr13:660372-660542
Potri.004G078200	Chr04:6463213-6463346|IntronR|Chr04:6463093-6463212;Chr04:6463213-6463346;Chr04:6463347-6463416,Chr04:6463244-6463327|IntronR|Chr04:6463093-6463243;Chr04:6463244-6463327;Chr04:6463328-6463416,Chr04:6463248-6463331|IntronR|Chr04:6463093-6463247;Chr04:6463248-6463331;Chr04:6463332-6463416,Chr04:6463249-6463331|IntronR|Chr04:6463093-6463248;Chr04:6463249-6463331;Chr04:6463332-6463416,Chr04:6465646-6…
Potri.006G197000	Chr06:21260140-21260243|IntronR|Chr06:21260244-21260540;Chr06:21260140-21260243;Chr06:21259975-21260139,Chr06:21260140-21260749|IntronR|Chr06:21260750-21260827;Chr06:21260140-21260749;Chr06:21259975-21260139,Chr06:21260244-21260540|ExonS|Chr06:21260541-21260749;Chr06:21260244-21260540;Chr06:21260140-21260243,Chr06:21260313-21260540|ExonS|Chr06:21260541-21260749;Chr06:21260313-21260540;Chr06:21260…
Potri.001G050700	Chr01:3870407-3870512|IntronR|Chr01:3870301-3870406;Chr01:3870407-3870512;Chr01:3870513-3870661,Chr01:3870408-3870512|IntronR|Chr01:3870301-3870407;Chr01:3870408-3870512;Chr01:3870513-3870661,Chr01:3871697-3872481|IntronR|Chr01:3871553-3871696;Chr01:3871697-3872481;Chr01:3872482-3872569,Chr01:3869154-3869168|ExonS|Chr01:3868331-3869153;Chr01:3869154-3869168;Chr01:3869169-3869269,Chr01:3873740-387…
Potri.010G045100	Chr10:7601027-7601120|ExonS|Chr10:7600897-7601026;Chr10:7601027-7601120;Chr10:7601121-7601429,Chr10:7603306-7603346|AltA|Chr10:7603347-7603434;Chr10:7603306-7603346;Chr10:7603210-7603346,Chr10:7603625-7603627|AltA|Chr10:7603628-7603783;Chr10:7603625-7603627;Chr10:7603435-7603627,Chr10:7605116-7605117|AltA|Chr10:7605118-7605182;Chr10:7605116-7605117;Chr10:7605001-7605117,Chr10:7605399-7605399|AltA…
Potri.002G073400	Chr02:5079685-5079799|IntronR|Chr02:5079800-5079847;Chr02:5079685-5079799;Chr02:5077676-5079684,Chr02:5079685-5079799|IntronR|Chr02:5079800-5079847;Chr02:5079685-5079799;Chr02:5077683-5079684,Chr02:5080060-5080152|ExonS|Chr02:5080153-5080553;Chr02:5080060-5080152;Chr02:5079848-5080059,Chr02:5079685-5079699|AltA|Chr02:5077685-5079684;Chr02:5079685-5079699;Chr02:5079685-5079799
Potri.006G045400	Chr06:3216198-3217277|IntronR|Chr06:3216120-3216197;Chr06:3216198-3217277;Chr06:3217278-3217436,Chr06:3210734-3210860|ExonS|Chr06:3210138-3210733;Chr06:3210734-3210860;Chr06:3210861-3211249,Chr06:3210734-3210860|ExonS|Chr06:3210138-3210733;Chr06:3210734-3210860;Chr06:3210861-3211249,Chr06:3210734-3210915|ExonS|Chr06:3210138-3210733;Chr06:3210734-3210915;Chr06:3210916-3211249,Chr06:3210734-3210915…
Potri.015G048700	Chr15:5186617-5186696|IntronR|Chr15:5186697-5186791;Chr15:5186617-5186696;Chr15:5186290-5186616
Potri.019G053600	Chr19:8221769-8222264|IntronR|Chr19:8222265-8222473;Chr19:8221769-8222264;Chr19:8221557-8221768,Chr19:8224401-8225765|IntronR|Chr19:8225766-8226259;Chr19:8224401-8225765;Chr19:8224139-8224400,Chr19:8227096-8227097|AltD|Chr19:8226967-8227095;Chr19:8227096-8227097;Chr19:8227098-8227203
Potri.006G115100	Chr06:9002745-9004094|IntronR|Chr06:9002602-9002744;Chr06:9002745-9004094;Chr06:9004095-9004303,Chr06:9005510-9006349|IntronR|Chr06:9005411-9005509;Chr06:9005510-9006349;Chr06:9006350-9006392,Chr06:9006797-9007233|IntronR|Chr06:9006737-9006796;Chr06:9006797-9007233;Chr06:9007234-9007561,Chr06:9006797-9007480|IntronR|Chr06:9006737-9006796;Chr06:9006797-9007480;Chr06:9007481-9007561,Chr06:9015475-9…
Potri.002G054100	Chr02:3594496-3594552|IntronR|Chr02:3594553-3594770;Chr02:3594496-3594552;Chr02:3594203-3594495,Chr02:3595523-3595525|AltA|Chr02:3595426-3595522;Chr02:3595523-3595525;Chr02:3595523-3596991
Potri.009G115600	Chr09:9774082-9774160|IntronR|Chr09:9774161-9774290;Chr09:9774082-9774160;Chr09:9773872-9774081,Chr09:9775015-9775019|AltD|Chr09:9774582-9775014;Chr09:9775015-9775019;Chr09:9775020-9775142
Potri.004G101700	Chr04:8915194-8915362|IntronR|Chr04:8915171-8915193;Chr04:8915194-8915362;Chr04:8915363-8915681,Chr04:8915485-8915556|IntronR|Chr04:8915171-8915484;Chr04:8915485-8915556;Chr04:8915557-8915681,Chr04:8915485-8915610|IntronR|Chr04:8915171-8915484;Chr04:8915485-8915610;Chr04:8915611-8915681,Chr04:8916738-8916738|AltD|Chr04:8916739-8917309;Chr04:8916738-8916738;Chr04:8916621-8916737
Potri.011G057600	Chr11:5084108-5084451|IntronR|Chr11:5084452-5084872;Chr11:5084108-5084451;Chr11:5083824-5084107
Potri.005G040300	Chr05:2956107-2956382|IntronR|Chr05:2955666-2956106;Chr05:2956107-2956382;Chr05:2956383-2956628,Chr05:2956265-2956382|IntronR|Chr05:2955666-2956264;Chr05:2956265-2956382;Chr05:2956383-2956628,Chr05:2957770-2958591|IntronR|Chr05:2957597-2957769;Chr05:2957770-2958591;Chr05:2958592-2958716,Chr05:2958717-2958796|IntronR|Chr05:2958592-2958716;Chr05:2958717-2958796;Chr05:2958797-2959330,Chr05:2956106-2…
Potri.001G064600	Chr01:5089674-5089795|IntronR|Chr01:5089796-5089942;Chr01:5089674-5089795;Chr01:5089572-5089673,Chr01:5089713-5089795|IntronR|Chr01:5089796-5089942;Chr01:5089713-5089795;Chr01:5089572-5089712,Chr01:5089674-5089712|AltA|Chr01:5089572-5089673;Chr01:5089674-5089712;Chr01:5089674-5089795
Potri.003G060600	Chr03:8839014-8839080|IntronR|Chr03:8839081-8839230;Chr03:8839014-8839080;Chr03:8838914-8839013
Potri.011G017600	Chr11:1489370-1489372|AltA|Chr11:1488848-1489369;Chr11:1489370-1489372;Chr11:1489370-1489510,Chr11:1489370-1489376|AltA|Chr11:1488848-1489369;Chr11:1489370-1489376;Chr11:1489370-1489510,Chr11:1489373-1489376|AltA|Chr11:1488848-1489372;Chr11:1489373-1489376;Chr11:1489373-1489510
Potri.010G017100	Chr10:2263215-2263217|AltA|Chr10:2263218-2263375;Chr10:2263215-2263217;Chr10:2263083-2263217
Potri.001G348400	Chr01:35427342-35427360|AltA|Chr01:35427361-35427432;Chr01:35427342-35427360;Chr01:35427156-35427360
Potri.001G127100	Chr01:10307438-10307452|AltA|Chr01:10307453-10307626;Chr01:10307438-10307452;Chr01:10307026-10307452
Potri.007G131700	Chr07:14608663-14608673|AltA|Chr07:14608547-14608662;Chr07:14608663-14608673;Chr07:14608663-14609458
Potri.006G036500	Chr06:2490901-2491037|IntronR|Chr06:2490799-2490900;Chr06:2490901-2491037;Chr06:2491038-2491403,Chr06:2491134-2491310|IntronR|Chr06:2491038-2491133;Chr06:2491134-2491310;Chr06:2491311-2491403,Chr06:2491135-2491310|IntronR|Chr06:2491038-2491134;Chr06:2491135-2491310;Chr06:2491311-2491403,Chr06:2491802-2491868|IntronR|Chr06:2491679-2491801;Chr06:2491802-2491868;Chr06:2491869-2491960,Chr06:2492170-2…
Potri.002G254700	Chr02:24409496-24409571|IntronR|Chr02:24409334-24409495;Chr02:24409496-24409571;Chr02:24409572-24409688,Chr02:24409689-24409772|IntronR|Chr02:24409572-24409688;Chr02:24409689-24409772;Chr02:24409773-24409857,Chr02:24409858-24410402|IntronR|Chr02:24409773-24409857;Chr02:24409858-24410402;Chr02:24410403-24410511,Chr02:24410676-24410797|IntronR|Chr02:24410608-24410675;Chr02:24410676-24410797;Chr02:2…
Potri.006G186600	Chr06:20101839-20102262|IntronR|Chr06:20102263-20102328;Chr06:20101839-20102262;Chr06:20101773-20101838,Chr06:20102528-20102581|IntronR|Chr06:20102582-20102617;Chr06:20102528-20102581;Chr06:20102450-20102527
Potri.008G030700	Chr08:1690242-1690243|AltA|Chr08:1690244-1690348;Chr08:1690242-1690243;Chr08:1690167-1690243,Chr08:1692041-1692103|AltA|Chr08:1692104-1692165;Chr08:1692041-1692103;Chr08:1691278-1692103,Chr08:1693035-1693039|AltA|Chr08:1693040-1693096;Chr08:1693035-1693039;Chr08:1692928-1693039
Potri.007G085600	Chr07:11111249-11111385|IntronR|Chr07:11111105-11111248;Chr07:11111249-11111385;Chr07:11111386-11111565
Potri.012G099600	Chr12:12479774-12480537|IntronR|Chr12:12480538-12480596;Chr12:12479774-12480537;Chr12:12479664-12479773,Chr12:12480784-12481129|IntronR|Chr12:12481130-12481196;Chr12:12480784-12481129;Chr12:12480678-12480783,Chr12:12479159-12479160|AltA|Chr12:12479075-12479158;Chr12:12479159-12479160;Chr12:12479159-12479447,Chr12:12481968-12481977|AltA|Chr12:12481807-12481967;Chr12:12481968-12481977;Chr12:1248196…
Potri.001G347800	Chr01:35357579-35357798|IntronR|Chr01:35357799-35357836;Chr01:35357579-35357798;Chr01:35357501-35357578
Potri.014G139600	Chr14:10655039-10655125|IntronR|Chr14:10655126-10655260;Chr14:10655039-10655125;Chr14:10654972-10655038,Chr14:10656252-10656252|AltD|Chr14:10656155-10656251;Chr14:10656252-10656252;Chr14:10656253-10656433
Potri.006G038400	Chr06:2690006-2690072|IntronR|Chr06:2690073-2690379;Chr06:2690006-2690072;Chr06:2689857-2690005,Chr06:2690379-2690473|IntronR|Chr06:2690474-2690571;Chr06:2690379-2690473;Chr06:2689856-2690378,Chr06:2690379-2690483|IntronR|Chr06:2690484-2690571;Chr06:2690379-2690483;Chr06:2689856-2690378,Chr06:2690380-2690487|IntronR|Chr06:2690488-2690571;Chr06:2690380-2690487;Chr06:2689856-2690379,Chr06:2690380-2…
Potri.013G092700	Chr13:9871310-9871689|IntronR|Chr13:9871235-9871309;Chr13:9871310-9871689;Chr13:9871690-9871759
Potri.005G222500	Chr05:23347742-23347859|IntronR|Chr05:23347860-23348422;Chr05:23347742-23347859;Chr05:23347358-23347741,Chr05:23347972-23348406|IntronR|Chr05:23348407-23348422;Chr05:23347972-23348406;Chr05:23347358-23347971,Chr05:23347997-23348073|IntronR|Chr05:23348074-23348422;Chr05:23347997-23348073;Chr05:23347358-23347996,Chr05:23350966-23351160|IntronR|Chr05:23351161-23352376;Chr05:23350966-23351160;Chr05:2…
Potri.010G117800	Chr10:13531889-13531977|IntronR|Chr10:13531978-13532444;Chr10:13531889-13531977;Chr10:13531323-13531888,Chr10:13534808-13534928|IntronR|Chr10:13534929-13534998;Chr10:13534808-13534928;Chr10:13534659-13534807,Chr10:13535186-13535305|IntronR|Chr10:13535306-13535361;Chr10:13535186-13535305;Chr10:13535158-13535185,Chr10:13538015-13538098|IntronR|Chr10:13538099-13538113;Chr10:13538015-13538098;Chr10:1…
Potri.014G116800	Chr14:9072775-9072798|AltA|Chr14:9072664-9072774;Chr14:9072775-9072798;Chr14:9072775-9072884
Potri.001G036900	Chr01:2615194-2615305|IntronR|Chr01:2615306-2615408;Chr01:2615194-2615305;Chr01:2614855-2615193,Chr01:2615876-2615932|IntronR|Chr01:2615933-2616043;Chr01:2615876-2615932;Chr01:2615845-2615875,Chr01:2615891-2615970|IntronR|Chr01:2615971-2616043;Chr01:2615891-2615970;Chr01:2615845-2615890,Chr01:2617189-2617572|IntronR|Chr01:2617573-2618030;Chr01:2617189-2617572;Chr01:2616964-2617188,Chr01:2617386-2…
Potri.014G141800	Chr14:10790050-10790284|IntronR|Chr14:10789994-10790049;Chr14:10790050-10790284;Chr14:10790285-10790370,Chr14:10790792-10790928|IntronR|Chr14:10790720-10790791;Chr14:10790792-10790928;Chr14:10790929-10791079,Chr14:10797733-10797846|IntronR|Chr14:10797585-10797732;Chr14:10797733-10797846;Chr14:10797847-10798095,Chr14:10794203-10794415|ExonS|Chr14:10791080-10794202;Chr14:10794203-10794415;Chr14:107…
Potri.010G111500	Chr10:13019733-13019754|AltA|Chr10:13019665-13019732;Chr10:13019733-13019754;Chr10:13019733-13020762,Chr10:13016142-13016172|AltD|Chr10:13016028-13016141;Chr10:13016142-13016172;Chr10:13016173-13016346
Potri.008G097300	Chr08:6086946-6087360|IntronR|Chr08:6087361-6087512;Chr08:6086946-6087360;Chr08:6086617-6086945
Potri.015G047500	Chr15:4836973-4837053|IntronR|Chr15:4836789-4836972;Chr15:4836973-4837053;Chr15:4837054-4837191,Chr15:4837977-4838688|IntronR|Chr15:4837873-4837976;Chr15:4837977-4838688;Chr15:4838689-4838756,Chr15:4842327-4842605|IntronR|Chr15:4842172-4842326;Chr15:4842327-4842605;Chr15:4842606-4842711,Chr15:4840310-4840379|ExonS|Chr15:4839634-4840309;Chr15:4840310-4840379;Chr15:4840380-4842170,Chr15:4840358-484…
Potri.007G034500	Chr07:2665574-2665830|IntronR|Chr07:2665831-2665977;Chr07:2665574-2665830;Chr07:2664782-2665573
Potri.004G052300	Chr04:4075936-4076083|IntronR|Chr04:4075823-4075935;Chr04:4075936-4076083;Chr04:4076084-4076196,Chr04:4076478-4076677|IntronR|Chr04:4076316-4076477;Chr04:4076478-4076677;Chr04:4076678-4076777,Chr04:4076778-4076873|IntronR|Chr04:4076678-4076777;Chr04:4076778-4076873;Chr04:4076874-4076939,Chr04:4081453-4081494|AltA|Chr04:4081495-4081560;Chr04:4081453-4081494;Chr04:4081401-4081494
Potri.017G102900	Chr17:11974584-11974668|IntronR|Chr17:11973564-11974583;Chr17:11974584-11974668;Chr17:11974669-11975585
Potri.002G167700	Chr02:12665304-12665309|AltA|Chr02:12665310-12665401;Chr02:12665304-12665309;Chr02:12665130-12665309,Chr02:12661975-12662220|AltD|Chr02:12662221-12662310;Chr02:12661975-12662220;Chr02:12661923-12661974
Potri.002G241800	Chr02:23430722-23430801|IntronR|Chr02:23430686-23430721;Chr02:23430722-23430801;Chr02:23430802-23430903,Chr02:23430722-23430801|IntronR|Chr02:23430688-23430721;Chr02:23430722-23430801;Chr02:23430802-23430903,Chr02:23431313-23431587|IntronR|Chr02:23431219-23431312;Chr02:23431313-23431587;Chr02:23431588-23431697,Chr02:23431317-23431587|IntronR|Chr02:23431219-23431316;Chr02:23431317-23431587;Chr02:2…
Potri.006G080900	Chr06:6110478-6111542|IntronR|Chr06:6110397-6110477;Chr06:6110478-6111542;Chr06:6111543-6111612,Chr06:6111789-6112297|IntronR|Chr06:6111700-6111788;Chr06:6111789-6112297;Chr06:6112298-6112652,Chr06:6111542-6111542|AltA|Chr06:6111543-6111612;Chr06:6111542-6111542;Chr06:6110478-6111542,Chr06:6111769-6111788|AltD|Chr06:6111789-6112297;Chr06:6111769-6111788;Chr06:6111700-6111768
Potri.013G036300	Chr13:2443427-2443612|IntronR|Chr13:2443613-2443833;Chr13:2443427-2443612;Chr13:2443269-2443426,Chr13:2443268-2443268|AltD|Chr13:2443199-2443267;Chr13:2443268-2443268;Chr13:2443269-2443426,Chr13:2444383-2444384|AltD|Chr13:2444192-2444382;Chr13:2444383-2444384;Chr13:2444385-2444420
Potri.008G101200	Chr08:6378013-6378482|IntronR|Chr08:6378483-6378635;Chr08:6378013-6378482;Chr08:6377858-6378012
Potri.012G086700	Chr12:11369025-11369226|IntronR|Chr12:11369227-11369264;Chr12:11369025-11369226;Chr12:11368797-11369024,Chr12:11366564-11366649|AltA|Chr12:11366512-11366563;Chr12:11366564-11366649;Chr12:11366564-11366982,Chr12:11368340-11368348|AltA|Chr12:11368191-11368339;Chr12:11368340-11368348;Chr12:11368340-11368472,Chr12:11369025-11369032|AltA|Chr12:11368797-11369024;Chr12:11369025-11369032;Chr12:11369025-1…
Potri.018G098400	Chr18:12675532-12675591|ExonS|Chr18:12675592-12675671;Chr18:12675532-12675591;Chr18:12675357-12675531,Chr18:12673874-12674004|AltD|Chr18:12672912-12673873;Chr18:12673874-12674004;Chr18:12674005-12674051
Potri.003G129900	Chr03:14983522-14983522|AltD|Chr03:14983142-14983521;Chr03:14983522-14983522;Chr03:14983523-14983667,Chr03:14983522-14983523|AltD|Chr03:14983142-14983521;Chr03:14983522-14983523;Chr03:14983524-14983667,Chr03:14983523-14983523|AltD|Chr03:14983142-14983522;Chr03:14983523-14983523;Chr03:14983524-14983667,Chr03:14983523-14983524|AltD|Chr03:14983142-14983522;Chr03:14983523-14983524;Chr03:14983525-1498…
Potri.016G127500	Chr16:13029610-13030500|IntronR|Chr16:13029358-13029609;Chr16:13029610-13030500;Chr16:13030501-13031316,Chr16:13031100-13031197|IntronR|Chr16:13030497-13031099;Chr16:13031100-13031197;Chr16:13031198-13031316,Chr16:13036246-13036437|IntronR|Chr16:13034700-13036245;Chr16:13036246-13036437;Chr16:13036438-13036713,Chr16:13033612-13033648|AltA|Chr16:13033649-13033701;Chr16:13033612-13033648;Chr16:1303…
Potri.008G176900	Chr08:12071166-12071290|IntronR|Chr08:12071291-12072685;Chr08:12071166-12071290;Chr08:12071081-12071165
Potri.017G009500	Chr17:806133-806332|IntronR|Chr17:806103-806132;Chr17:806133-806332;Chr17:806333-806377
Potri.005G099700	Chr05:7615329-7615426|AltA|Chr05:7615427-7615593;Chr05:7615329-7615426;Chr05:7614900-7615426,Chr05:7615424-7615426|AltA|Chr05:7615427-7615593;Chr05:7615424-7615426;Chr05:7614900-7615426
Potri.007G086600	Chr07:11263295-11268248|IntronR|Chr07:11262819-11263294;Chr07:11263295-11268248;Chr07:11268249-11268409
Potri.019G079000	Chr19:11276850-11276860|AltA|Chr19:11276861-11277144;Chr19:11276850-11276860;Chr19:11276610-11276860
Potri.008G055700	Chr08:3296358-3296472|IntronR|Chr08:3296473-3296607;Chr08:3296358-3296472;Chr08:3296255-3296357
Potri.008G213000	Chr08:16764149-16764241|IntronR|Chr08:16764081-16764148;Chr08:16764149-16764241;Chr08:16764242-16764343,Chr08:16764149-16764244|IntronR|Chr08:16764081-16764148;Chr08:16764149-16764244;Chr08:16764245-16764343,Chr08:16764669-16765036|IntronR|Chr08:16764635-16764668;Chr08:16764669-16765036;Chr08:16765037-16765132,Chr08:16764736-16765036|IntronR|Chr08:16764635-16764735;Chr08:16764736-16765036;Chr08:1…
Potri.003G137100	Chr03:15561362-15561898|IntronR|Chr03:15561899-15562045;Chr03:15561362-15561898;Chr03:15561044-15561361,Chr03:15562046-15562469|IntronR|Chr03:15562470-15564520;Chr03:15562046-15562469;Chr03:15561044-15562045,Chr03:15563011-15563114|IntronR|Chr03:15563115-15564520;Chr03:15563011-15563114;Chr03:15562470-15563010,Chr03:15563102-15563213|IntronR|Chr03:15563214-15563307;Chr03:15563102-15563213;Chr03:1…
Potri.005G057700	Chr05:4057780-4057813|AltD|Chr05:4057814-4058253;Chr05:4057780-4057813;Chr05:4057726-4057779
Potri.001G455800	Chr01:49050839-49050977|IntronR|Chr01:49050978-49051426;Chr01:49050839-49050977;Chr01:49050652-49050838,Chr01:49051081-49051130|IntronR|Chr01:49051131-49051426;Chr01:49051081-49051130;Chr01:49050978-49051080,Chr01:49051093-49051183|IntronR|Chr01:49051184-49051426;Chr01:49051093-49051183;Chr01:49050978-49051092,Chr01:49052225-49052306|IntronR|Chr01:49052307-49052418;Chr01:49052225-49052306;Chr01:4…
Potri.009G123400	Chr09:10283495-10283609|IntronR|Chr09:10283391-10283494;Chr09:10283495-10283609;Chr09:10283610-10283932
Potri.017G088200	Chr17:10554079-10554079|AltD|Chr17:10553930-10554078;Chr17:10554079-10554079;Chr17:10554080-10554184
Potri.009G121400	Chr09:10155802-10155893|IntronR|Chr09:10155894-10156078;Chr09:10155802-10155893;Chr09:10155718-10155801,Chr09:10155802-10155894|IntronR|Chr09:10155895-10156078;Chr09:10155802-10155894;Chr09:10155718-10155801,Chr09:10157072-10157829|IntronR|Chr09:10157830-10157978;Chr09:10157072-10157829;Chr09:10156918-10157071,Chr09:10160829-10161054|IntronR|Chr09:10161055-10161099;Chr09:10160829-10161054;Chr09:1…
Potri.006G196200	Chr06:21205102-21205952|IntronR|Chr06:21205953-21206081;Chr06:21205102-21205952;Chr06:21204986-21205101,Chr06:21206609-21206725|AltD|Chr06:21206276-21206608;Chr06:21206609-21206725;Chr06:21206726-21206856
Potri.006G177500	Chr06:19076108-19076305|ExonS|Chr06:19076306-19077279;Chr06:19076108-19076305;Chr06:19075389-19076107,Chr06:19078592-19078603|AltA|Chr06:19078484-19078591;Chr06:19078592-19078603;Chr06:19078592-19078698,Chr06:19078745-19078958|AltA|Chr06:19078699-19078744;Chr06:19078745-19078958;Chr06:19078745-19079397
Potri.002G128700	Chr02:9629694-9630535|IntronR|Chr02:9630536-9630627;Chr02:9629694-9630535;Chr02:9629589-9629693,Chr02:9630628-9630716|IntronR|Chr02:9630717-9630786;Chr02:9630628-9630716;Chr02:9630536-9630627,Chr02:9635654-9635738|IntronR|Chr02:9635739-9635926;Chr02:9635654-9635738;Chr02:9635549-9635653,Chr02:9635657-9635738|IntronR|Chr02:9635739-9635926;Chr02:9635657-9635738;Chr02:9635549-9635656,Chr02:9636063-9…
Potri.010G006800	Chr10:638466-638519|IntronR|Chr10:638520-638782;Chr10:638466-638519;Chr10:638010-638465
Potri.017G016100	Chr17:1374329-1374445|IntronR|Chr17:1374163-1374328;Chr17:1374329-1374445;Chr17:1374446-1374605,Chr17:1373338-1373481|AltD|Chr17:1373482-1374162;Chr17:1373338-1373481;Chr17:1373237-1373337,Chr17:1373338-1373481|AltD|Chr17:1373482-1374162;Chr17:1373338-1373481;Chr17:1373239-1373337
Potri.004G211300	Chr04:21885495-21885600|IntronR|Chr04:21885412-21885494;Chr04:21885495-21885600;Chr04:21885601-21885691,Chr04:21885496-21885599|IntronR|Chr04:21885412-21885495;Chr04:21885496-21885599;Chr04:21885600-21885691,Chr04:21886740-21887166|IntronR|Chr04:21886665-21886739;Chr04:21886740-21887166;Chr04:21887167-21887273,Chr04:21885818-21885819|AltA|Chr04:21885820-21885913;Chr04:21885818-21885819;Chr04:2188…
Potri.014G105800	Chr14:8337393-8337397|AltD|Chr14:8337398-8337488;Chr14:8337393-8337397;Chr14:8337291-8337392
Potri.008G138400	Chr08:9233814-9234469|IntronR|Chr08:9233605-9233813;Chr08:9233814-9234469;Chr08:9234470-9235298
Potri.018G030200	Chr18:2369845-2370464|IntronR|Chr18:2370465-2370569;Chr18:2369845-2370464;Chr18:2369694-2369844,Chr18:2372822-2372894|ExonS|Chr18:2372895-2372990;Chr18:2372822-2372894;Chr18:2372351-2372821
Potri.007G028800	Chr07:2168121-2168595|IntronR|Chr07:2167858-2168120;Chr07:2168121-2168595;Chr07:2168596-2169724,Chr07:2167854-2167857|AltA|Chr07:2167858-2168120;Chr07:2167854-2167857;Chr07:2167765-2167857,Chr07:2168596-2168604|AltA|Chr07:2168605-2169726;Chr07:2168596-2168604;Chr07:2168121-2168604,Chr07:2168596-2168625|AltA|Chr07:2168626-2169724;Chr07:2168596-2168625;Chr07:2168121-2168625
Potri.005G114800	Chr05:8874056-8875130|IntronR|Chr05:8875131-8875715;Chr05:8874056-8875130;Chr05:8873970-8874055
Potri.T016200	scaffold_25:549602-549612|AltA|scaffold_25:549613-550451;scaffold_25:549602-549612;scaffold_25:548949-549612,scaffold_25:549602-549616|AltA|scaffold_25:549617-550451;scaffold_25:549602-549616;scaffold_25:548949-549616
Potri.004G157500	Chr04:17922898-17922898|AltD|Chr04:17922815-17922897;Chr04:17922898-17922898;Chr04:17922899-17923060
Potri.001G100200	Chr01:7941536-7941618|IntronR|Chr01:7941464-7941535;Chr01:7941536-7941618;Chr01:7941619-7941753
Potri.005G204800	Chr05:21959433-21959492|AltA|Chr05:21959408-21959432;Chr05:21959433-21959492;Chr05:21959433-21959767
Potri.019G039200	Chr19:4475037-4475126|ExonS|Chr19:4475127-4475850;Chr19:4475037-4475126;Chr19:4474831-4475036
Potri.019G047800	Chr19:6837866-6837866|AltD|Chr19:6837109-6837865;Chr19:6837866-6837866;Chr19:6837867-6837938,Chr19:6838018-6838099|AltD|Chr19:6837939-6838017;Chr19:6838018-6838099;Chr19:6838100-6838120
Potri.002G059900	Chr02:4078188-4079197|IntronR|Chr02:4077779-4078187;Chr02:4078188-4079197;Chr02:4079198-4079325,Chr02:4079326-4079425|IntronR|Chr02:4079198-4079325;Chr02:4079326-4079425;Chr02:4079426-4079485,Chr02:4081111-4082008|IntronR|Chr02:4081010-4081110;Chr02:4081111-4082008;Chr02:4082009-4082183,Chr02:4081112-4082013|IntronR|Chr02:4081010-4081111;Chr02:4081112-4082013;Chr02:4082014-4082183,Chr02:4079980-4…
Potri.009G009300	Chr09:1671463-1671537|IntronR|Chr09:1671538-1671588;Chr09:1671463-1671537;Chr09:1671137-1671462,Chr09:1672425-1672551|IntronR|Chr09:1672552-1672697;Chr09:1672425-1672551;Chr09:1672118-1672424,Chr09:1672118-1672118|AltD|Chr09:1671589-1672117;Chr09:1672118-1672118;Chr09:1672119-1672424,Chr09:1672551-1672551|AltD|Chr09:1672425-1672550;Chr09:1672551-1672551;Chr09:1672552-1672697
Potri.008G137000	Chr08:9122322-9122360|ExonS|Chr08:9122361-9122474;Chr08:9122322-9122360;Chr08:9122211-9122321,Chr08:9121245-9121245|AltD|Chr08:9121067-9121244;Chr08:9121245-9121245;Chr08:9121246-9121341
Potri.005G256000	Chr05:25611474-25611544|IntronR|Chr05:25611160-25611473;Chr05:25611474-25611544;Chr05:25611545-25611667,Chr05:25612154-25612221|IntronR|Chr05:25612122-25612153;Chr05:25612154-25612221;Chr05:25612222-25612262
Potri.009G021900	Chr09:3367435-3367513|IntronR|Chr09:3367514-3368424;Chr09:3367435-3367513;Chr09:3366403-3367434
Potri.T123100	scaffold_213:31062-31088|AltA|scaffold_213:31089-31151;scaffold_213:31062-31088;scaffold_213:30984-31088
Potri.005G131200	Chr05:10581264-10581747|IntronR|Chr05:10581083-10581263;Chr05:10581264-10581747;Chr05:10581748-10581989,Chr05:10581990-10582535|IntronR|Chr05:10581083-10581989;Chr05:10581990-10582535;Chr05:10582536-10582699
Potri.002G110500	Chr02:8156933-8156991|IntronR|Chr02:8156279-8156932;Chr02:8156933-8156991;Chr02:8156992-8157348,Chr02:8157349-8157426|IntronR|Chr02:8156279-8157348;Chr02:8157349-8157426;Chr02:8157427-8157726,Chr02:8157354-8157430|IntronR|Chr02:8156279-8157353;Chr02:8157354-8157430;Chr02:8157431-8157726,Chr02:8157354-8157432|IntronR|Chr02:8156279-8157353;Chr02:8157354-8157432;Chr02:8157433-8157726,Chr02:8160192-8…
Potri.002G233300	Chr02:22646427-22646497|AltA|Chr02:22646498-22646558;Chr02:22646427-22646497;Chr02:22645873-22646497
Potri.019G053400	Chr19:8176227-8176872|IntronR|Chr19:8176873-8176958;Chr19:8176227-8176872;Chr19:8176143-8176226,Chr19:8178171-8178388|IntronR|Chr19:8178389-8178487;Chr19:8178171-8178388;Chr19:8178098-8178170,Chr19:8178743-8178822|IntronR|Chr19:8178823-8178876;Chr19:8178743-8178822;Chr19:8178629-8178742,Chr19:8176873-8176873|AltD|Chr19:8176227-8176872;Chr19:8176873-8176873;Chr19:8176874-8176958
Potri.003G088300	Chr03:11574822-11575191|IntronR|Chr03:11574729-11574821;Chr03:11574822-11575191;Chr03:11575192-11575279,Chr03:11575280-11575366|IntronR|Chr03:11575192-11575279;Chr03:11575280-11575366;Chr03:11575367-11575471,Chr03:11578823-11579056|IntronR|Chr03:11578515-11578822;Chr03:11578823-11579056;Chr03:11579057-11579388,Chr03:11580056-11580749|IntronR|Chr03:11579871-11580055;Chr03:11580056-11580749;Chr03:1…
Potri.001G400800	Chr01:42235354-42235894|IntronR|Chr01:42235294-42235353;Chr01:42235354-42235894;Chr01:42235895-42235945,Chr01:42235946-42236136|IntronR|Chr01:42235895-42235945;Chr01:42235946-42236136;Chr01:42236137-42236234,Chr01:42234066-42234136|ExonS|Chr01:42233988-42234065;Chr01:42234066-42234136;Chr01:42234137-42234890,Chr01:42236388-42236388|AltD|Chr01:42236389-42236792;Chr01:42236388-42236388;Chr01:422363…
Potri.011G050700	Chr11:4376376-4376409|AltA|Chr11:4376410-4376610;Chr11:4376376-4376409;Chr11:4376275-4376409
Potri.010G023200	Chr10:3282796-3282796|AltD|Chr10:3282450-3282795;Chr10:3282796-3282796;Chr10:3282797-3282937,Chr10:3282796-3282797|AltD|Chr10:3282450-3282795;Chr10:3282796-3282797;Chr10:3282798-3282937,Chr10:3282797-3282797|AltD|Chr10:3282450-3282796;Chr10:3282797-3282797;Chr10:3282798-3282937
Potri.007G100700	Chr07:12630427-12630740|IntronR|Chr07:12630307-12630426;Chr07:12630427-12630740;Chr07:12630741-12630923
Potri.006G250900	Chr06:25697927-25698413|IntronR|Chr06:25697523-25697926;Chr06:25697927-25698413;Chr06:25698414-25698440,Chr06:25697930-25698181|IntronR|Chr06:25697523-25697929;Chr06:25697930-25698181;Chr06:25698182-25698440,Chr06:25693502-25693550|ExonS|Chr06:25693381-25693501;Chr06:25693502-25693550;Chr06:25693551-25693666,Chr06:25693502-25693551|ExonS|Chr06:25693381-25693501;Chr06:25693502-25693551;Chr06:25693…
Potri.007G077100	Chr07:10112019-10112033|AltD|Chr07:10111911-10112018;Chr07:10112019-10112033;Chr07:10112034-10112102
Potri.008G109200	Chr08:6941462-6941961|IntronR|Chr08:6941962-6942405;Chr08:6941462-6941961;Chr08:6941389-6941461,Chr08:6940114-6940323|AltD|Chr08:6940014-6940113;Chr08:6940114-6940323;Chr08:6940324-6940704,Chr08:6941962-6942131|AltD|Chr08:6941462-6941961;Chr08:6941962-6942131;Chr08:6942132-6942404,Chr08:6942314-6942328|AltD|Chr08:6941462-6942313;Chr08:6942314-6942328;Chr08:6942329-6942404,Chr08:6942314-6942328|Al…
Potri.018G080400	Chr18:10737891-10737954|IntronR|Chr18:10737802-10737890;Chr18:10737891-10737954;Chr18:10737955-10738176,Chr18:10738885-10738968|IntronR|Chr18:10738437-10738884;Chr18:10738885-10738968;Chr18:10738969-10739667
Potri.019G126000	Chr19:15318111-15318319|IntronR|Chr19:15318320-15318812;Chr19:15318111-15318319;Chr19:15317581-15318110,Chr19:15318813-15318956|IntronR|Chr19:15318957-15319615;Chr19:15318813-15318956;Chr19:15318320-15318812,Chr19:15318813-15319409|IntronR|Chr19:15319410-15319615;Chr19:15318813-15319409;Chr19:15318320-15318812,Chr19:15319327-15319409|IntronR|Chr19:15319410-15319615;Chr19:15319327-15319409;Chr19:1…
Potri.010G128600	Chr10:14383892-14384482|IntronR|Chr10:14384483-14384693;Chr10:14383892-14384482;Chr10:14383824-14383891,Chr10:14383892-14384482|IntronR|Chr10:14384483-14384980;Chr10:14383892-14384482;Chr10:14383824-14383891,Chr10:14384694-14384914|IntronR|Chr10:14384915-14384980;Chr10:14384694-14384914;Chr10:14384483-14384693,Chr10:14387012-14388110|IntronR|Chr10:14388111-14388141;Chr10:14387012-14388110;Chr10:1…
Potri.001G221000	Chr01:22653950-22654066|IntronR|Chr01:22654067-22654136;Chr01:22653950-22654066;Chr01:22653866-22653949,Chr01:22654137-22654364|IntronR|Chr01:22654365-22654427;Chr01:22654137-22654364;Chr01:22654067-22654136,Chr01:22655787-22655879|IntronR|Chr01:22655880-22655903;Chr01:22655787-22655879;Chr01:22655685-22655786,Chr01:22655788-22655883|IntronR|Chr01:22655884-22655903;Chr01:22655788-22655883;Chr01:2…
Potri.016G083100	Chr16:6455299-6456334|IntronR|Chr16:6456335-6456442;Chr16:6455299-6456334;Chr16:6455201-6455298,Chr16:6461756-6462133|IntronR|Chr16:6462134-6462240;Chr16:6461756-6462133;Chr16:6461627-6461755,Chr16:6466412-6466487|IntronR|Chr16:6466488-6466872;Chr16:6466412-6466487;Chr16:6466064-6466411,Chr16:6461627-6461755|ExonS|Chr16:6461756-6462133;Chr16:6461627-6461755;Chr16:6461235-6461626,Chr16:6465516-646…
Potri.003G126600	Chr03:14737808-14737981|IntronR|Chr03:14737754-14737807;Chr03:14737808-14737981;Chr03:14737982-14738085,Chr03:14737820-14737989|IntronR|Chr03:14737754-14737819;Chr03:14737820-14737989;Chr03:14737990-14738085,Chr03:14738945-14739033|IntronR|Chr03:14738858-14738944;Chr03:14738945-14739033;Chr03:14739034-14739150,Chr03:14738950-14739037|IntronR|Chr03:14738858-14738949;Chr03:14738950-14739037;Chr03:1…
Potri.002G096500	Chr02:6965971-6966148|IntronR|Chr02:6965763-6965970;Chr02:6965971-6966148;Chr02:6966149-6967717,Chr02:6966286-6967636|IntronR|Chr02:6965763-6966285;Chr02:6966286-6967636;Chr02:6967637-6967717,Chr02:6968440-6968527|IntronR|Chr02:6968373-6968439;Chr02:6968440-6968527;Chr02:6968528-6969158,Chr02:6965164-6965225|AltA|Chr02:6965226-6965391;Chr02:6965164-6965225;Chr02:6965050-6965225
Potri.012G136100	Chr12:15201158-15201822|IntronR|Chr12:15201066-15201157;Chr12:15201158-15201822;Chr12:15201823-15203035,Chr12:15201158-15201822|IntronR|Chr12:15201067-15201157;Chr12:15201158-15201822;Chr12:15201823-15203035,Chr12:15201158-15202015|IntronR|Chr12:15201066-15201157;Chr12:15201158-15202015;Chr12:15202016-15203035,Chr12:15201158-15202271|IntronR|Chr12:15201066-15201157;Chr12:15201158-15202271;Chr12:1…
Potri.011G122200	Chr11:14730670-14730747|AltA|Chr11:14730748-14731130;Chr11:14730670-14730747;Chr11:14730585-14730747,Chr11:14734292-14734363|AltA|Chr11:14734239-14734291;Chr11:14734292-14734363;Chr11:14734292-14734839
Potri.003G097700	Chr03:12432931-12433325|IntronR|Chr03:12432891-12432930;Chr03:12432931-12433325;Chr03:12433326-12433398,Chr03:12433399-12434166|IntronR|Chr03:12432891-12433398;Chr03:12433399-12434166;Chr03:12434167-12434286,Chr03:12434188-12434217|IntronR|Chr03:12434167-12434187;Chr03:12434188-12434217;Chr03:12434218-12434286,Chr03:12434619-12434632|IntronR|Chr03:12434570-12434618;Chr03:12434619-12434632;Chr03:1…
Potri.001G450900	Chr01:48519763-48519772|AltA|Chr01:48519773-48521132;Chr01:48519763-48519772;Chr01:48519231-48519772
Potri.014G166800	Chr14:13219729-13219813|IntronR|Chr14:13219814-13220234;Chr14:13219729-13219813;Chr14:13219457-13219728,Chr14:13220596-13220684|IntronR|Chr14:13220685-13220915;Chr14:13220596-13220684;Chr14:13220395-13220595,Chr14:13220596-13220685|IntronR|Chr14:13220686-13220915;Chr14:13220596-13220685;Chr14:13220395-13220595,Chr14:13222572-13222572|AltA|Chr14:13222457-13222571;Chr14:13222572-13222572;Chr14:1322…
Potri.010G137600	Chr10:15062143-15062277|IntronR|Chr10:15061999-15062142;Chr10:15062143-15062277;Chr10:15062278-15062408
Potri.004G087100	Chr04:7288293-7288295|AltA|Chr04:7288296-7288365;Chr04:7288293-7288295;Chr04:7287518-7288295
Potri.015G093600	Chr15:11512145-11512235|IntronR|Chr15:11511962-11512144;Chr15:11512145-11512235;Chr15:11512236-11512316,Chr15:11512506-11512574|IntronR|Chr15:11512440-11512505;Chr15:11512506-11512574;Chr15:11512575-11512667,Chr15:11512575-11512578|AltA|Chr15:11512579-11512667;Chr15:11512575-11512578;Chr15:11512506-11512578,Chr15:11515501-11515501|AltD|Chr15:11515502-11516597;Chr15:11515501-11515501;Chr15:1151505…
Potri.005G207700	Chr05:22200122-22200199|IntronR|Chr05:22200200-22200298;Chr05:22200122-22200199;Chr05:22200065-22200121
Potri.013G026500	Chr13:1749528-1749540|AltA|Chr13:1749541-1749647;Chr13:1749528-1749540;Chr13:1749287-1749540
Potri.006G085700	Chr06:6490269-6490432|IntronR|Chr06:6490433-6490528;Chr06:6490269-6490432;Chr06:6490175-6490268,Chr06:6490311-6490432|IntronR|Chr06:6490433-6490528;Chr06:6490311-6490432;Chr06:6490175-6490310,Chr06:6490313-6490432|IntronR|Chr06:6490433-6490528;Chr06:6490313-6490432;Chr06:6490175-6490312,Chr06:6490314-6490432|IntronR|Chr06:6490433-6490528;Chr06:6490314-6490432;Chr06:6490175-6490313,Chr06:6490329-6…
Potri.012G096300	Chr12:12259550-12259651|IntronR|Chr12:12259652-12260026;Chr12:12259550-12259651;Chr12:12259392-12259549,Chr12:12259550-12259656|IntronR|Chr12:12259657-12260026;Chr12:12259550-12259656;Chr12:12259392-12259549,Chr12:12260340-12260523|IntronR|Chr12:12260524-12260640;Chr12:12260340-12260523;Chr12:12260193-12260339,Chr12:12260372-12260523|IntronR|Chr12:12260524-12260640;Chr12:12260372-12260523;Chr12:1…
Potri.001G428700	Chr01:45830239-45830318|ExonS|Chr01:45830319-45830928;Chr01:45830239-45830318;Chr01:45830155-45830238,Chr01:45830239-45830318|ExonS|Chr01:45830319-45830928;Chr01:45830239-45830318;Chr01:45830155-45830238,Chr01:45830240-45830333|ExonS|Chr01:45830155-45830239;Chr01:45830240-45830333;Chr01:45830334-45830927,Chr01:45830240-45830333|ExonS|Chr01:45830334-45830928;Chr01:45830240-45830333;Chr01:45830155-…
Potri.005G073100	Chr05:5335401-5335480|IntronR|Chr05:5335314-5335400;Chr05:5335401-5335480;Chr05:5335481-5335600,Chr05:5335401-5335493|IntronR|Chr05:5335314-5335400;Chr05:5335401-5335493;Chr05:5335494-5335600,Chr05:5334711-5334782|AltA|Chr05:5334783-5335175;Chr05:5334711-5334782;Chr05:5334277-5334782,Chr05:5335481-5335493|AltA|Chr05:5335494-5335600;Chr05:5335481-5335493;Chr05:5335401-5335493,Chr05:5335693-5335696…
Potri.007G133800	Chr07:14738660-14738662|AltA|Chr07:14738645-14738659;Chr07:14738660-14738662;Chr07:14738660-14738785,Chr07:14738786-14738848|AltD|Chr07:14738660-14738785;Chr07:14738786-14738848;Chr07:14738849-14739031,Chr07:14740830-14741869|AltD|Chr07:14740737-14740829;Chr07:14740830-14741869;Chr07:14741870-14741936,Chr07:14741719-14741888|AltD|Chr07:14740737-14741718;Chr07:14741719-14741888;Chr07:14741889-1474…
Potri.010G142200	Chr10:15361339-15362141|IntronR|Chr10:15361261-15361338;Chr10:15361339-15362141;Chr10:15362142-15362209,Chr10:15362210-15362311|IntronR|Chr10:15362142-15362209;Chr10:15362210-15362311;Chr10:15362312-15362380,Chr10:15362381-15362463|IntronR|Chr10:15362312-15362380;Chr10:15362381-15362463;Chr10:15362464-15362541,Chr10:15362542-15362619|IntronR|Chr10:15362464-15362541;Chr10:15362542-15362619;Chr10:1…
Potri.007G000300	Chr07:34682-34684|AltD|Chr07:34685-35345;Chr07:34682-34684;Chr07:34476-34681
Potri.007G033000	Chr07:2538913-2538984|IntronR|Chr07:2538985-2539106;Chr07:2538913-2538984;Chr07:2538785-2538912,Chr07:2538923-2539001|IntronR|Chr07:2539002-2539106;Chr07:2538923-2539001;Chr07:2538785-2538922,Chr07:2538923-2539002|IntronR|Chr07:2539003-2539106;Chr07:2538923-2539002;Chr07:2538785-2538922,Chr07:2538923-2539057|IntronR|Chr07:2539058-2539106;Chr07:2538923-2539057;Chr07:2538785-2538922,Chr07:2538925-2…
Potri.008G164400	Chr08:11185102-11185215|IntronR|Chr08:11183344-11185101;Chr08:11185102-11185215;Chr08:11185216-11185237
Potri.014G147100	Chr14:11247295-11247383|IntronR|Chr14:11247215-11247294;Chr14:11247295-11247383;Chr14:11247384-11247500,Chr14:11248691-11249595|IntronR|Chr14:11248624-11248690;Chr14:11248691-11249595;Chr14:11249596-11249729,Chr14:11250080-11250162|IntronR|Chr14:11250008-11250079;Chr14:11250080-11250162;Chr14:11250163-11250264
Potri.017G080700	Chr17:9432304-9432307|AltA|Chr17:9432308-9432345;Chr17:9432304-9432307;Chr17:9432181-9432307
Potri.015G138600	Chr15:14712915-14713926|IntronR|Chr15:14713927-14714045;Chr15:14712915-14713926;Chr15:14712314-14712914
Potri.006G233800	Chr06:24343019-24343123|IntronR|Chr06:24343124-24346139;Chr06:24343019-24343123;Chr06:24341757-24343018,Chr06:24343176-24345267|IntronR|Chr06:24345268-24346139;Chr06:24343176-24345267;Chr06:24343124-24343175,Chr06:24343237-24345267|IntronR|Chr06:24345268-24346139;Chr06:24343237-24345267;Chr06:24343124-24343236,Chr06:24343000-24343018|AltA|Chr06:24341744-24342999;Chr06:24343000-24343018;Chr06:2434…
Potri.001G053500	Chr01:4087954-4088029|ExonS|Chr01:4088030-4088334;Chr01:4087954-4088029;Chr01:4087711-4087953
Potri.018G061300	Chr18:7287095-7287241|IntronR|Chr18:7286664-7287094;Chr18:7287095-7287241;Chr18:7287242-7288210,Chr18:7287095-7287241|IntronR|Chr18:7286664-7287094;Chr18:7287095-7287241;Chr18:7287242-7288223,Chr18:7285619-7285623|AltD|Chr18:7285624-7285756;Chr18:7285619-7285623;Chr18:7285554-7285618
Potri.003G010000	Chr03:830940-831046|IntronR|Chr03:830904-830939;Chr03:830940-831046;Chr03:831047-831138,Chr03:830943-831049|IntronR|Chr03:830904-830942;Chr03:830943-831049;Chr03:831050-831138,Chr03:831804-833273|IntronR|Chr03:831757-831803;Chr03:831804-833273;Chr03:833274-833333,Chr03:819262-819264|AltA|Chr03:819265-819328;Chr03:819262-819264;Chr03:819099-819264,Chr03:819971-820079|AltA|Chr03:820080-820171;Chr03…
Potri.005G229300	Chr05:23831506-23831606|IntronR|Chr05:23831410-23831505;Chr05:23831506-23831606;Chr05:23831607-23832860,Chr05:23834885-23834975|IntronR|Chr05:23832456-23834884;Chr05:23834885-23834975;Chr05:23834976-23835042
Potri.015G103500	Chr15:12162841-12163427|IntronR|Chr15:12162226-12162840;Chr15:12162841-12163427;Chr15:12163428-12163795,Chr15:12163796-12163907|IntronR|Chr15:12162226-12163795;Chr15:12163796-12163907;Chr15:12163908-12164153,Chr15:12165336-12165869|ExonS|Chr15:12164697-12165335;Chr15:12165336-12165869;Chr15:12165870-12166466
Potri.004G133900	Chr04:15424059-15424769|IntronR|Chr04:15424770-15425309;Chr04:15424059-15424769;Chr04:15422811-15424058
Potri.006G241800	Chr06:25049140-25049334|IntronR|Chr06:25049335-25049728;Chr06:25049140-25049334;Chr06:25048992-25049139
Potri.008G075700	Chr08:4711070-4711070|AltA|Chr08:4710972-4711069;Chr08:4711070-4711070;Chr08:4711070-4711181
Potri.014G069800	Chr14:5655404-5655496|IntronR|Chr14:5655497-5655639;Chr14:5655404-5655496;Chr14:5655317-5655403,Chr14:5655317-5655403|ExonS|Chr14:5655404-5655496;Chr14:5655317-5655403;Chr14:5655092-5655316
Potri.013G143300	Chr13:14898243-14898244|IntronR|Chr13:14896838-14898242;Chr13:14898243-14898244;Chr13:14898245-14898282,Chr13:14898243-14898244|IntronR|Chr13:14898245-14898282;Chr13:14898243-14898244;Chr13:14896838-14898242
Potri.012G088600	Chr12:11562660-11562742|ExonS|Chr12:11562106-11562659;Chr12:11562660-11562742;Chr12:11562743-11563115
Potri.014G034700	Chr14:2850383-2850482|IntronR|Chr14:2850313-2850382;Chr14:2850383-2850482;Chr14:2850483-2850935
Potri.002G089100	Chr02:6330791-6330915|ExonS|Chr02:6329412-6330790;Chr02:6330791-6330915;Chr02:6330916-6331000,Chr02:6332041-6332062|AltA|Chr02:6332063-6332633;Chr02:6332041-6332062;Chr02:6331701-6332062
Potri.004G193900	Chr04:20831144-20831207|ExonS|Chr04:20831208-20831297;Chr04:20831144-20831207;Chr04:20830089-20831143
Potri.019G010400	Chr19:1224479-1224652|IntronR|Chr19:1224653-1224739;Chr19:1224479-1224652;Chr19:1224127-1224478,Chr19:1224479-1224652|IntronR|Chr19:1224653-1224739;Chr19:1224479-1224652;Chr19:1224163-1224478,Chr19:1224479-1224652|IntronR|Chr19:1224653-1224739;Chr19:1224479-1224652;Chr19:1224249-1224478,Chr19:1224479-1224652|IntronR|Chr19:1224653-1224739;Chr19:1224479-1224652;Chr19:1224250-1224478,Chr19:1224515-1…
Potri.002G050900	Chr02:3358211-3358214|AltA|Chr02:3357929-3358210;Chr02:3358211-3358214;Chr02:3358211-3358321,Chr02:3360332-3360333|AltA|Chr02:3358322-3360331;Chr02:3360332-3360333;Chr02:3360332-3360463
Potri.018G063700	Chr18:8028018-8028094|IntronR|Chr18:8028095-8028282;Chr18:8028018-8028094;Chr18:8027920-8028017,Chr18:8031885-8032003|IntronR|Chr18:8032004-8032338;Chr18:8031885-8032003;Chr18:8031644-8031884,Chr18:8025150-8025269|ExonS|Chr18:8025270-8025358;Chr18:8025150-8025269;Chr18:8025032-8025149,Chr18:8024391-8024472|AltA|Chr18:8024281-8024390;Chr18:8024391-8024472;Chr18:8024391-8024917,Chr18:8025031-802503…
Potri.012G066700	Chr12:8713044-8713049|AltD|Chr12:8713050-8713617;Chr12:8713044-8713049;Chr12:8712919-8713043
Potri.010G184300	Chr10:18135884-18135966|IntronR|Chr10:18135774-18135883;Chr10:18135884-18135966;Chr10:18135967-18136078,Chr10:18136079-18136168|IntronR|Chr10:18135967-18136078;Chr10:18136079-18136168;Chr10:18136169-18136276,Chr10:18138588-18139776|IntronR|Chr10:18138507-18138587;Chr10:18138588-18139776;Chr10:18139777-18139832,Chr10:18138075-18138155|ExonS|Chr10:18137329-18138074;Chr10:18138075-18138155;Chr10:181…
Potri.006G135600	Chr06:11203109-11203278|IntronR|Chr06:11203279-11203832;Chr06:11203109-11203278;Chr06:11203018-11203108
Potri.T125300	scaffold_222:11940-12568|IntronR|scaffold_222:10613-11939;scaffold_222:11940-12568;scaffold_222:12569-16184
Potri.008G042300	Chr08:2420577-2422159|IntronR|Chr08:2420420-2420576;Chr08:2420577-2422159;Chr08:2422160-2422228,Chr08:2426402-2427068|IntronR|Chr08:2425219-2426401;Chr08:2426402-2427068;Chr08:2427069-2427406,Chr08:2420839-2420963|ExonS|Chr08:2420577-2420838;Chr08:2420839-2420963;Chr08:2420964-2422158,Chr08:2422572-2422587|AltA|Chr08:2422588-2422659;Chr08:2422572-2422587;Chr08:2422229-2422587,Chr08:2424845-242484…
Potri.010G197600	Chr10:19044461-19044481|AltA|Chr10:19044482-19044728;Chr10:19044461-19044481;Chr10:19044035-19044481
Potri.010G100200	Chr10:12181766-12181841|IntronR|Chr10:12181842-12181950;Chr10:12181766-12181841;Chr10:12181548-12181765,Chr10:12181766-12181844|IntronR|Chr10:12181845-12181950;Chr10:12181766-12181844;Chr10:12181548-12181765,Chr10:12182566-12182639|ExonS|Chr10:12182640-12184417;Chr10:12182566-12182639;Chr10:12181951-12182565,Chr10:12181842-12181844|AltD|Chr10:12181766-12181841;Chr10:12181842-12181844;Chr10:121818…
Potri.013G080200	Chr13:6997194-6997374|IntronR|Chr13:6996853-6997193;Chr13:6997194-6997374;Chr13:6997375-6997443
Potri.003G146500	Chr03:16219713-16219734|AltA|Chr03:16219735-16219844;Chr03:16219713-16219734;Chr03:16219600-16219734
Potri.004G035900	Chr04:2685140-2685231|IntronR|Chr04:2685232-2685524;Chr04:2685140-2685231;Chr04:2685017-2685139
Potri.004G104200	Chr04:9151499-9151701|IntronR|Chr04:9151702-9152064;Chr04:9151499-9151701;Chr04:9151233-9151498,Chr04:9153516-9154133|IntronR|Chr04:9154134-9154276;Chr04:9153516-9154133;Chr04:9153212-9153515,Chr04:9151498-9151498|AltA|Chr04:9151233-9151497;Chr04:9151498-9151498;Chr04:9151498-9151701,Chr04:9156254-9156255|AltA|Chr04:9155960-9156253;Chr04:9156254-9156255;Chr04:9156254-9157151,Chr04:9156254-9156312…
Potri.010G145900	Chr10:15577905-15578044|AltA|Chr10:15578045-15578712;Chr10:15577905-15578044;Chr10:15576231-15578044
Potri.008G079500	Chr08:4950207-4950271|IntronR|Chr08:4950272-4950483;Chr08:4950207-4950271;Chr08:4950176-4950206,Chr08:4950279-4950341|IntronR|Chr08:4950342-4950483;Chr08:4950279-4950341;Chr08:4950176-4950278
Potri.011G143200	Chr11:16422626-16423542|IntronR|Chr11:16423543-16423783;Chr11:16422626-16423542;Chr11:16422125-16422625
Potri.010G170000	Chr10:17180573-17183236|IntronR|Chr10:17180539-17180572;Chr10:17180573-17183236;Chr10:17183237-17184508,Chr10:17183303-17183411|IntronR|Chr10:17183237-17183302;Chr10:17183303-17183411;Chr10:17183412-17184508,Chr10:17183305-17183411|IntronR|Chr10:17183237-17183304;Chr10:17183305-17183411;Chr10:17183412-17184508,Chr10:17183598-17183698|IntronR|Chr10:17183237-17183597;Chr10:17183598-17183698;Chr10:1…
Potri.008G180700	Chr08:12318480-12319811|IntronR|Chr08:12319812-12319875;Chr08:12318480-12319811;Chr08:12318175-12318479,Chr08:12320022-12320306|IntronR|Chr08:12320307-12320386;Chr08:12320022-12320306;Chr08:12319966-12320021,Chr08:12321287-12321366|IntronR|Chr08:12321367-12322029;Chr08:12321287-12321366;Chr08:12321213-12321286,Chr08:12318708-12318812|ExonS|Chr08:12318813-12319811;Chr08:12318708-12318812;Chr08:123…
Potri.016G051700	Chr16:3311922-3312439|ExonS|Chr16:3312440-3312740;Chr16:3311922-3312439;Chr16:3311688-3311921,Chr16:3312388-3312439|ExonS|Chr16:3312440-3312740;Chr16:3312388-3312439;Chr16:3311688-3312387,Chr16:3312741-3312800|ExonS|Chr16:3312801-3312898;Chr16:3312741-3312800;Chr16:3311688-3312740,Chr16:3312741-3312800|ExonS|Chr16:3312801-3312898;Chr16:3312741-3312800;Chr16:3311688-3312740
Potri.013G159500	Chr13:16164835-16164837|AltA|Chr13:16164769-16164834;Chr13:16164835-16164837;Chr13:16164835-16164958
Potri.018G022200	Chr18:1762578-1762740|IntronR|Chr18:1762488-1762577;Chr18:1762578-1762740;Chr18:1762741-1762812,Chr18:1765240-1765613|IntronR|Chr18:1765073-1765239;Chr18:1765240-1765613;Chr18:1765614-1765878
Potri.004G068500	Chr04:5685209-5685642|IntronR|Chr04:5685643-5685817;Chr04:5685209-5685642;Chr04:5684803-5685208,Chr04:5685312-5685602|IntronR|Chr04:5685603-5685817;Chr04:5685312-5685602;Chr04:5684803-5685311
Potri.018G083000	Chr18:10987173-10987506|IntronR|Chr18:10987507-10987866;Chr18:10987173-10987506;Chr18:10987069-10987172
Potri.T170400	scaffold_1033:6425-6433|AltA|scaffold_1033:6311-6424;scaffold_1033:6425-6433;scaffold_1033:6425-6512
Potri.012G038900	Chr12:3443275-3444149|IntronR|Chr12:3443233-3443274;Chr12:3443275-3444149;Chr12:3444150-3444174,Chr12:3443344-3444082|IntronR|Chr12:3443233-3443343;Chr12:3443344-3444082;Chr12:3444083-3444174,Chr12:3443233-3443248|AltA|Chr12:3443249-3443343;Chr12:3443233-3443248;Chr12:3443160-3443248,Chr12:3446225-3446227|AltA|Chr12:3446228-3446341;Chr12:3446225-3446227;Chr12:3446148-3446227
Potri.010G158700	Chr10:16506651-16506737|IntronR|Chr10:16506738-16506805;Chr10:16506651-16506737;Chr10:16506591-16506650
Potri.011G119700	Chr11:14512568-14512694|IntronR|Chr11:14512388-14512567;Chr11:14512568-14512694;Chr11:14512695-14512889,Chr11:14512568-14512694|IntronR|Chr11:14512388-14512567;Chr11:14512568-14512694;Chr11:14512695-14514022,Chr11:14512890-14513923|IntronR|Chr11:14512695-14512889;Chr11:14512890-14513923;Chr11:14513924-14514022,Chr11:14514631-14514727|IntronR|Chr11:14514112-14514630;Chr11:14514631-14514727;Chr11:1…
Potri.005G141600	Chr05:11986296-11986356|IntronR|Chr05:11985938-11986295;Chr05:11986296-11986356;Chr05:11986357-11986457,Chr05:11987135-11987258|IntronR|Chr05:11987040-11987134;Chr05:11987135-11987258;Chr05:11987259-11987275
Potri.001G442600	Chr01:47382049-47382521|IntronR|Chr01:47381943-47382048;Chr01:47382049-47382521;Chr01:47382522-47382855,Chr01:47383742-47383850|IntronR|Chr01:47383574-47383741;Chr01:47383742-47383850;Chr01:47383851-47384238
Potri.003G198300	Chr03:20087395-20087626|IntronR|Chr03:20087627-20087852;Chr03:20087395-20087626;Chr03:20087278-20087394,Chr03:20089499-20089820|IntronR|Chr03:20089821-20089901;Chr03:20089499-20089820;Chr03:20089418-20089498,Chr03:20089418-20089480|ExonS|Chr03:20089481-20089820;Chr03:20089418-20089480;Chr03:20089091-20089417,Chr03:20089418-20089498|ExonS|Chr03:20089499-20089820;Chr03:20089418-20089498;Chr03:20089…
Potri.007G073200	Chr07:9585091-9585096|AltA|Chr07:9585044-9585090;Chr07:9585091-9585096;Chr07:9585091-9585269,Chr07:9585267-9585269|AltD|Chr07:9585091-9585266;Chr07:9585267-9585269;Chr07:9585270-9585609
Potri.015G134700	Chr15:14439723-14440118|IntronR|Chr15:14440119-14440171;Chr15:14439723-14440118;Chr15:14439644-14439722,Chr15:14440119-14440130|AltD|Chr15:14439723-14440118;Chr15:14440119-14440130;Chr15:14440131-14440171
Potri.001G130200	Chr01:10518901-10518942|ExonS|Chr01:10518943-10519208;Chr01:10518901-10518942;Chr01:10518593-10518900
Potri.014G094400	Chr14:7365605-7365809|IntronR|Chr14:7365455-7365604;Chr14:7365605-7365809;Chr14:7365810-7366561
Potri.010G220800	Chr10:20586552-20590082|ExonS|Chr10:20590083-20591346;Chr10:20586552-20590082;Chr10:20585273-20586551
Potri.015G035700	Chr15:3103224-3104661|IntronR|Chr15:3103131-3103223;Chr15:3103224-3104661;Chr15:3104662-3104732
Potri.002G031100	Chr02:2000604-2000685|IntronR|Chr02:2000533-2000603;Chr02:2000604-2000685;Chr02:2000686-2000779
Potri.005G194500	Chr05:21142250-21142318|IntronR|Chr05:21142062-21142249;Chr05:21142250-21142318;Chr05:21142319-21142366,Chr05:21142675-21142899|IntronR|Chr05:21142509-21142674;Chr05:21142675-21142899;Chr05:21142900-21142918,Chr05:21142699-21142760|IntronR|Chr05:21142509-21142698;Chr05:21142699-21142760;Chr05:21142761-21142918,Chr05:21142819-21142897|IntronR|Chr05:21142509-21142818;Chr05:21142819-21142897;Chr05:2…
Potri.001G080200	Chr01:6355250-6356020|IntronR|Chr01:6356021-6356080;Chr01:6355250-6356020;Chr01:6355206-6355249,Chr01:6359657-6359662|AltA|Chr01:6359500-6359656;Chr01:6359657-6359662;Chr01:6359657-6359753,Chr01:6356159-6356162|AltD|Chr01:6356081-6356158;Chr01:6356159-6356162;Chr01:6356163-6356216,Chr01:6359337-6359337|AltD|Chr01:6359083-6359336;Chr01:6359337-6359337;Chr01:6359338-6359393
Potri.015G098700	Chr15:11807349-11807427|IntronR|Chr15:11807428-11807560;Chr15:11807349-11807427;Chr15:11807256-11807348,Chr15:11807349-11807449|IntronR|Chr15:11807450-11807560;Chr15:11807349-11807449;Chr15:11807256-11807348,Chr15:11807349-11807450|IntronR|Chr15:11807451-11807560;Chr15:11807349-11807450;Chr15:11807256-11807348,Chr15:11804507-11804616|ExonS|Chr15:11804617-11805472;Chr15:11804507-11804616;Chr15:118…
Potri.016G007500	Chr16:362297-363510|IntronR|Chr16:361940-362296;Chr16:362297-363510;Chr16:363511-363605
Potri.004G146600	Chr04:16966563-16966748|IntronR|Chr04:16966462-16966562;Chr04:16966563-16966748;Chr04:16966749-16966893,Chr04:16969268-16969807|IntronR|Chr04:16969188-16969267;Chr04:16969268-16969807;Chr04:16969808-16969943,Chr04:16970931-16972328|IntronR|Chr04:16970741-16970930;Chr04:16970931-16972328;Chr04:16972329-16972411,Chr04:16963978-16963988|AltD|Chr04:16963989-16964096;Chr04:16963978-16963988;Chr04:1696…
Potri.001G454500	Chr01:48907410-48907413|AltA|Chr01:48906338-48907409;Chr01:48907410-48907413;Chr01:48907410-48907549
Potri.005G235200	Chr05:24279301-24279303|AltD|Chr05:24279232-24279300;Chr05:24279301-24279303;Chr05:24279304-24279413
Potri.008G195900	Chr08:13673048-13673212|IntronR|Chr08:13672950-13673047;Chr08:13673048-13673212;Chr08:13673213-13673398,Chr08:13674677-13674828|IntronR|Chr08:13674620-13674676;Chr08:13674677-13674828;Chr08:13674829-13674942,Chr08:13674677-13674845|IntronR|Chr08:13674620-13674676;Chr08:13674677-13674845;Chr08:13674846-13674942,Chr08:13680771-13680842|IntronR|Chr08:13680715-13680770;Chr08:13680771-13680842;Chr08:1…
Potri.015G028300	Chr15:2270684-2270853|IntronR|Chr15:2270500-2270683;Chr15:2270684-2270853;Chr15:2270854-2271611,Chr15:2272447-2272505|IntronR|Chr15:2272128-2272446;Chr15:2272447-2272505;Chr15:2272506-2272664
Potri.002G190500	Chr02:15076027-15076047|AltD|Chr02:15076048-15076190;Chr02:15076027-15076047;Chr02:15075927-15076026
Potri.001G176900	Chr01:15127626-15127626|AltD|Chr01:15127408-15127625;Chr01:15127626-15127626;Chr01:15127627-15127820
Potri.008G095500	Chr08:5980379-5980387|AltA|Chr08:5980388-5980431;Chr08:5980379-5980387;Chr08:5980006-5980387
Potri.005G100500	Chr05:7678556-7678647|IntronR|Chr05:7678377-7678555;Chr05:7678556-7678647;Chr05:7678648-7678821,Chr05:7678556-7678647|IntronR|Chr05:7678381-7678555;Chr05:7678556-7678647;Chr05:7678648-7678821,Chr05:7678556-7678655|IntronR|Chr05:7678381-7678555;Chr05:7678556-7678655;Chr05:7678656-7678821,Chr05:7680234-7680402|IntronR|Chr05:7680176-7680233;Chr05:7680234-7680402;Chr05:7680403-7680459,Chr05:7680598-7…
Potri.016G041800	Chr16:2590123-2590213|IntronR|Chr16:2589955-2590122;Chr16:2590123-2590213;Chr16:2590214-2590305,Chr16:2582074-2582178|ExonS|Chr16:2581527-2582073;Chr16:2582074-2582178;Chr16:2582179-2582653,Chr16:2582074-2582178|ExonS|Chr16:2581527-2582073;Chr16:2582074-2582178;Chr16:2582179-2582653,Chr16:2582074-2582178|ExonS|Chr16:2581527-2582073;Chr16:2582074-2582178;Chr16:2582179-2582653,Chr16:2582074-2582195…
Potri.001G347100	Chr01:35312701-35312875|IntronR|Chr01:35312632-35312700;Chr01:35312701-35312875;Chr01:35312876-35313502,Chr01:35312701-35313232|IntronR|Chr01:35312632-35312700;Chr01:35312701-35313232;Chr01:35313233-35313502,Chr01:35312876-35313232|AltA|Chr01:35313233-35313502;Chr01:35312876-35313232;Chr01:35312701-35313232
Potri.015G133400	Chr15:14335527-14335616|IntronR|Chr15:14335617-14335713;Chr15:14335527-14335616;Chr15:14335432-14335526,Chr15:14337554-14337904|IntronR|Chr15:14337905-14338016;Chr15:14337554-14337904;Chr15:14337483-14337553,Chr15:14334724-14334735|AltA|Chr15:14334602-14334723;Chr15:14334724-14334735;Chr15:14334724-14335431,Chr15:14334736-14335306|AltA|Chr15:14334602-14334735;Chr15:14334736-14335306;Chr15:1433473…
Potri.001G142200	Chr01:11469663-11469774|IntronR|Chr01:11468668-11469662;Chr01:11469663-11469774;Chr01:11469775-11471112,Chr01:11469663-11469774|IntronR|Chr01:11468684-11469662;Chr01:11469663-11469774;Chr01:11469775-11471112,Chr01:11469984-11470082|IntronR|Chr01:11468668-11469983;Chr01:11469984-11470082;Chr01:11470083-11471112
Potri.010G148400	Chr10:15760028-15760216|IntronR|Chr10:15759741-15760027;Chr10:15760028-15760216;Chr10:15760217-15760250
Potri.006G224600	Chr06:23647316-23647591|IntronR|Chr06:23647592-23647647;Chr06:23647316-23647591;Chr06:23646368-23647315,Chr06:23647316-23648129|IntronR|Chr06:23648130-23648267;Chr06:23647316-23648129;Chr06:23646368-23647315,Chr06:23647316-23648129|IntronR|Chr06:23648130-23648270;Chr06:23647316-23648129;Chr06:23646368-23647315,Chr06:23647648-23647870|IntronR|Chr06:23646368-23647647;Chr06:23647648-23647870;Chr06:2…
Potri.006G279700	Chr06:27784859-27784989|IntronR|Chr06:27784990-27785098;Chr06:27784859-27784989;Chr06:27784769-27784858,Chr06:27784859-27784990|IntronR|Chr06:27784991-27785098;Chr06:27784859-27784990;Chr06:27784769-27784858,Chr06:27788454-27788457|AltA|Chr06:27788374-27788453;Chr06:27788454-27788457;Chr06:27788454-27788721,Chr06:27784990-27784990|AltD|Chr06:27784859-27784989;Chr06:27784990-27784990;Chr06:2778499…
Potri.008G082700	Chr08:5210484-5210568|IntronR|Chr08:5210371-5210483;Chr08:5210484-5210568;Chr08:5210569-5210667
Potri.001G179200	Chr01:15450444-15450950|IntronR|Chr01:15450951-15451044;Chr01:15450444-15450950;Chr01:15450337-15450443,Chr01:15452752-15452848|IntronR|Chr01:15452849-15452940;Chr01:15452752-15452848;Chr01:15452635-15452751,Chr01:15452941-15453044|IntronR|Chr01:15453045-15453221;Chr01:15452941-15453044;Chr01:15452849-15452940,Chr01:15457959-15458064|IntronR|Chr01:15458065-15458073;Chr01:15457959-15458064;Chr01:1…
Potri.002G156200	Chr02:11754855-11755016|ExonS|Chr02:11755017-11755118;Chr02:11754855-11755016;Chr02:11754634-11754854
Potri.010G197800	Chr10:19056174-19056402|IntronR|Chr10:19056403-19056552;Chr10:19056174-19056402;Chr10:19056013-19056173,Chr10:19056907-19057616|IntronR|Chr10:19057617-19057910;Chr10:19056907-19057616;Chr10:19056828-19056906,Chr10:19058860-19059230|IntronR|Chr10:19059231-19059291;Chr10:19058860-19059230;Chr10:19058813-19058859,Chr10:19059669-19060049|IntronR|Chr10:19060050-19060110;Chr10:19059669-19060049;Chr10:1…
Potri.001G375800	Chr01:39072019-39072326|IntronR|Chr01:39072327-39073019;Chr01:39072019-39072326;Chr01:39070574-39072018,Chr01:39072376-39072462|IntronR|Chr01:39072463-39073019;Chr01:39072376-39072462;Chr01:39070574-39072375,Chr01:39072490-39072545|IntronR|Chr01:39072546-39072935;Chr01:39072490-39072545;Chr01:39070574-39072489
Potri.014G041300	Chr14:3377605-3377830|IntronR|Chr14:3377831-3377995;Chr14:3377605-3377830;Chr14:3377277-3377604,Chr14:3377996-3378102|IntronR|Chr14:3378103-3378329;Chr14:3377996-3378102;Chr14:3377831-3377995,Chr14:3378027-3378102|IntronR|Chr14:3378103-3378329;Chr14:3378027-3378102;Chr14:3377831-3378026,Chr14:3377996-3378015|AltA|Chr14:3377831-3377995;Chr14:3377996-3378015;Chr14:3377996-3378102,Chr14:3377996-3378…
Potri.008G100700	Chr08:6348113-6348209|IntronR|Chr08:6347991-6348112;Chr08:6348113-6348209;Chr08:6348210-6348302,Chr08:6348113-6348209|IntronR|Chr08:6347995-6348112;Chr08:6348113-6348209;Chr08:6348210-6348302
Potri.007G070700	Chr07:9274132-9274316|IntronR|Chr07:9273834-9274131;Chr07:9274132-9274316;Chr07:9274317-9274623,Chr07:9274624-9274815|IntronR|Chr07:9273834-9274623;Chr07:9274624-9274815;Chr07:9274816-9274876,Chr07:9274624-9274815|IntronR|Chr07:9274317-9274623;Chr07:9274624-9274815;Chr07:9274816-9274876,Chr07:9274298-9274623|ExonS|Chr07:9274132-9274297;Chr07:9274298-9274623;Chr07:9274624-9274814,Chr07:9274317-927…
Potri.T066400	scaffold_68:130719-130815|IntronR|scaffold_68:130609-130718;scaffold_68:130719-130815;scaffold_68:130816-131196
Potri.018G113100	Chr18:13859595-13860109|IntronR|Chr18:13860110-13860181;Chr18:13859595-13860109;Chr18:13859424-13859594,Chr18:13859704-13860109|IntronR|Chr18:13860110-13860181;Chr18:13859704-13860109;Chr18:13859424-13859703,Chr18:13861808-13862184|IntronR|Chr18:13862185-13862219;Chr18:13861808-13862184;Chr18:13861708-13861807,Chr18:13861809-13862184|IntronR|Chr18:13862185-13862219;Chr18:13861809-13862184;Chr18:1…
Potri.019G131500	Chr19:15714030-15714124|IntronR|Chr19:15714125-15714491;Chr19:15714030-15714124;Chr19:15713151-15714029
Potri.015G098400	Chr15:11781702-11781844|IntronR|Chr15:11781660-11781701;Chr15:11781702-11781844;Chr15:11781845-11781921,Chr15:11781845-11781845|AltA|Chr15:11781846-11781921;Chr15:11781845-11781845;Chr15:11781702-11781845
Potri.014G168700	Chr14:13509665-13509794|IntronR|Chr14:13509561-13509664;Chr14:13509665-13509794;Chr14:13509795-13510009,Chr14:13508158-13508160|AltD|Chr14:13508161-13508270;Chr14:13508158-13508160;Chr14:13508095-13508157
Potri.012G045300	Chr12:4150931-4151036|IntronR|Chr12:4151037-4151559;Chr12:4150931-4151036;Chr12:4150172-4150930,Chr12:4148677-4148686|AltA|Chr12:4148580-4148676;Chr12:4148677-4148686;Chr12:4148677-4148865,Chr12:4148549-4148579|AltD|Chr12:4147849-4148548;Chr12:4148549-4148579;Chr12:4148580-4148686
Potri.010G148600	Chr10:15772612-15773140|IntronR|Chr10:15773141-15773276;Chr10:15772612-15773140;Chr10:15772416-15772611
Potri.T077600	scaffold_85:124613-124712|ExonS|scaffold_85:124713-124881;scaffold_85:124613-124712;scaffold_85:124501-124612,scaffold_85:124613-124712|ExonS|scaffold_85:124713-124881;scaffold_85:124613-124712;scaffold_85:124501-124612
Potri.008G020700	Chr08:1088099-1088817|IntronR|Chr08:1087976-1088098;Chr08:1088099-1088817;Chr08:1088818-1088912,Chr08:1089351-1090050|IntronR|Chr08:1089291-1089350;Chr08:1089351-1090050;Chr08:1090051-1090106,Chr08:1090107-1090231|IntronR|Chr08:1090051-1090106;Chr08:1090107-1090231;Chr08:1090232-1090337
Potri.010G026100	Chr10:3673822-3673899|ExonS|Chr10:3673900-3674288;Chr10:3673822-3673899;Chr10:3673662-3673821
Potri.011G087100	Chr11:10334646-10334664|AltD|Chr11:10334340-10334645;Chr11:10334646-10334664;Chr11:10334665-10334821
Potri.019G126500	Chr19:15337509-15337514|AltA|Chr19:15337430-15337508;Chr19:15337509-15337514;Chr19:15337509-15337634,Chr19:15337635-15337661|AltD|Chr19:15337515-15337634;Chr19:15337635-15337661;Chr19:15337662-15337780,Chr19:15338813-15338816|AltD|Chr19:15338716-15338812;Chr19:15338813-15338816;Chr19:15338817-15338866
Potri.005G073600	Chr05:5358648-5358665|AltA|Chr05:5358666-5358830;Chr05:5358648-5358665;Chr05:5358575-5358665,Chr05:5358939-5358943|AltA|Chr05:5358944-5359040;Chr05:5358939-5358943;Chr05:5358831-5358943
Potri.004G023000	Chr04:1502082-1502221|ExonS|Chr04:1502222-1502420;Chr04:1502082-1502221;Chr04:1501823-1502081
Potri.006G139300	Chr06:11652705-11652766|ExonS|Chr06:11652767-11653443;Chr06:11652705-11652766;Chr06:11652406-11652704,Chr06:11652705-11652766|ExonS|Chr06:11652767-11653443;Chr06:11652705-11652766;Chr06:11652406-11652704,Chr06:11649902-11649903|AltA|Chr06:11649728-11649901;Chr06:11649902-11649903;Chr06:11649902-11650367,Chr06:11649902-11649905|AltA|Chr06:11649728-11649901;Chr06:11649902-11649905;Chr06:11649902-11…
Potri.014G098600	Chr14:7692828-7692944|IntronR|Chr14:7692761-7692827;Chr14:7692828-7692944;Chr14:7692945-7693322,Chr14:7692834-7692971|IntronR|Chr14:7692761-7692833;Chr14:7692834-7692971;Chr14:7692972-7693322,Chr14:7692835-7692969|IntronR|Chr14:7692761-7692834;Chr14:7692835-7692969;Chr14:7692970-7693322,Chr14:7692841-7692971|IntronR|Chr14:7692761-7692840;Chr14:7692841-7692971;Chr14:7692972-7693322,Chr14:7692886-7…
Potri.019G012200	Chr19:1435850-1435959|IntronR|Chr19:1434348-1435849;Chr19:1435850-1435959;Chr19:1435960-1436246
Potri.014G149700	Chr14:11474243-11474344|IntronR|Chr14:11474072-11474242;Chr14:11474243-11474344;Chr14:11474345-11475179,Chr14:11474246-11474346|IntronR|Chr14:11474072-11474245;Chr14:11474246-11474346;Chr14:11474347-11475179,Chr14:11475180-11475862|IntronR|Chr14:11474072-11475179;Chr14:11475180-11475862;Chr14:11475863-11476725
Potri.012G060400	Chr12:6434632-6434635|AltD|Chr12:6434547-6434631;Chr12:6434632-6434635;Chr12:6434636-6434714
Potri.002G219500	Chr02:20427248-20427250|AltA|Chr02:20427176-20427247;Chr02:20427248-20427250;Chr02:20427248-20427795
Potri.014G100900	Chr14:7896266-7896361|IntronR|Chr14:7895863-7896265;Chr14:7896266-7896361;Chr14:7896362-7897065,Chr14:7895854-7895862|AltA|Chr14:7895863-7896265;Chr14:7895854-7895862;Chr14:7895295-7895862,Chr14:7895854-7895862|AltA|Chr14:7895863-7896265;Chr14:7895854-7895862;Chr14:7895295-7895862,Chr14:7895854-7895862|AltA|Chr14:7895863-7896265;Chr14:7895854-7895862;Chr14:7895295-7895862
Potri.014G075300	Chr14:6109021-6109024|AltD|Chr14:6108444-6109020;Chr14:6109021-6109024;Chr14:6109025-6109399
Potri.T093400	scaffold_124:49697-49766|ExonS|scaffold_124:49322-49696;scaffold_124:49697-49766;scaffold_124:49767-49925,scaffold_124:51971-52052|AltA|scaffold_124:52053-52120;scaffold_124:51971-52052;scaffold_124:51801-52052
Potri.T026400	scaffold_30:170276-170382|IntronR|scaffold_30:170193-170275;scaffold_30:170276-170382;scaffold_30:170383-170488,scaffold_30:170276-170389|IntronR|scaffold_30:170193-170275;scaffold_30:170276-170389;scaffold_30:170390-170488,scaffold_30:170957-171128|IntronR|scaffold_30:170870-170956;scaffold_30:170957-171128;scaffold_30:171129-171245,scaffold_30:170870-170956|ExonS|scaffold_30:170681-170869;scaff…
Potri.008G044800	Chr08:2579684-2579722|ExonS|Chr08:2579723-2579827;Chr08:2579684-2579722;Chr08:2576825-2579683
Potri.017G069100	Chr17:7816949-7817059|IntronR|Chr17:7816529-7816948;Chr17:7816949-7817059;Chr17:7817060-7817097,Chr17:7817096-7817097|AltD|Chr17:7817098-7817479;Chr17:7817096-7817097;Chr17:7816529-7817095
Potri.017G079200	Chr17:9232771-9232852|IntronR|Chr17:9232853-9232960;Chr17:9232771-9232852;Chr17:9232668-9232770,Chr17:9226788-9226789|AltA|Chr17:9226704-9226787;Chr17:9226788-9226789;Chr17:9226788-9226895
Potri.014G132800	Chr14:10110537-10110630|ExonS|Chr14:10110631-10110712;Chr14:10110537-10110630;Chr14:10110454-10110536,Chr14:10109815-10109819|AltA|Chr14:10109688-10109814;Chr14:10109815-10109819;Chr14:10109815-10110359,Chr14:10109556-10109557|AltD|Chr14:10109475-10109555;Chr14:10109556-10109557;Chr14:10109558-10109609
Potri.010G165300	Chr10:16907148-16907148|AltA|Chr10:16907149-16907269;Chr10:16907148-16907148;Chr10:16907015-16907148
Potri.001G369200	Chr01:38316049-38318621|IntronR|Chr01:38315698-38316048;Chr01:38316049-38318621;Chr01:38318622-38318836
Potri.017G039200	Chr17:3225583-3225643|AltA|Chr17:3225358-3225582;Chr17:3225583-3225643;Chr17:3225583-3226146,Chr17:3225644-3225651|AltA|Chr17:3225359-3225643;Chr17:3225644-3225651;Chr17:3225644-3226146,Chr17:3228244-3228253|AltA|Chr17:3227932-3228243;Chr17:3228244-3228253;Chr17:3228244-3228406,Chr17:3228586-3228589|AltA|Chr17:3228407-3228585;Chr17:3228586-3228589;Chr17:3228586-3229257,Chr17:3230465-3230466|AltA|…
Potri.019G061300	Chr19:9380103-9380103|AltA|Chr19:9380104-9380259;Chr19:9380103-9380103;Chr19:9379973-9380103,Chr19:9381816-9381816|AltA|Chr19:9381817-9381994;Chr19:9381816-9381816;Chr19:9381042-9381816
Potri.015G030400	Chr15:2443803-2443864|ExonS|Chr15:2443865-2443951;Chr15:2443803-2443864;Chr15:2443664-2443802
Potri.003G168300	Chr03:17854462-17856051|IntronR|Chr03:17856052-17856292;Chr03:17854462-17856051;Chr03:17854344-17854461
Potri.001G372300	Chr01:38648971-38648972|AltA|Chr01:38648973-38649068;Chr01:38648971-38648972;Chr01:38648872-38648972,Chr01:38649794-38649806|AltA|Chr01:38649807-38649881;Chr01:38649794-38649806;Chr01:38649707-38649806,Chr01:38651142-38651186|AltA|Chr01:38651187-38651276;Chr01:38651142-38651186;Chr01:38651025-38651186,Chr01:38649881-38649881|AltD|Chr01:38649882-38649964;Chr01:38649881-38649881;Chr01:38649807-3864…
Potri.001G216600	Chr01:22033006-22033393|IntronR|Chr01:22033394-22033609;Chr01:22033006-22033393;Chr01:22031920-22033005,Chr01:22033006-22033393|IntronR|Chr01:22033394-22033612;Chr01:22033006-22033393;Chr01:22031920-22033005,Chr01:22033394-22033517|AltD|Chr01:22033006-22033393;Chr01:22033394-22033517;Chr01:22033518-22033609,Chr01:22033394-22033517|AltD|Chr01:22033006-22033393;Chr01:22033394-22033517;Chr01:2203351…
Potri.015G145400	Chr15:15080119-15080210|IntronR|Chr15:15080211-15080335;Chr15:15080119-15080210;Chr15:15080058-15080118,Chr15:15078923-15079039|ExonS|Chr15:15079040-15079305;Chr15:15078923-15079039;Chr15:15078835-15078922,Chr15:15081656-15082662|AltA|Chr15:15081526-15081655;Chr15:15081656-15082662;Chr15:15081656-15083027,Chr15:15080796-15080796|AltD|Chr15:15080566-15080795;Chr15:15080796-15080796;Chr15:15080797-…
Potri.008G045700	Chr08:2668285-2668534|IntronR|Chr08:2668249-2668284;Chr08:2668285-2668534;Chr08:2668535-2668608,Chr08:2668704-2668725|AltA|Chr08:2668726-2668766;Chr08:2668704-2668725;Chr08:2668609-2668725,Chr08:2671771-2671781|AltD|Chr08:2671782-2671895;Chr08:2671771-2671781;Chr08:2671577-2671770
Potri.003G206000	Chr03:20686266-20686438|IntronR|Chr03:20686068-20686265;Chr03:20686266-20686438;Chr03:20686439-20686510,Chr03:20687123-20687272|IntronR|Chr03:20687043-20687122;Chr03:20687123-20687272;Chr03:20687273-20687351,Chr03:20687123-20687275|IntronR|Chr03:20687043-20687122;Chr03:20687123-20687275;Chr03:20687276-20687351,Chr03:20687782-20687925|IntronR|Chr03:20687571-20687781;Chr03:20687782-20687925;Chr03:2…
Potri.006G253600	Chr06:25863018-25867585|IntronR|Chr06:25862732-25863017;Chr06:25863018-25867585;Chr06:25867586-25868094,Chr06:25869146-25869173|AltA|Chr06:25869016-25869145;Chr06:25869146-25869173;Chr06:25869146-25869244
Potri.014G153500	Chr14:11956915-11957072|IntronR|Chr14:11956734-11956914;Chr14:11956915-11957072;Chr14:11957073-11957174
Potri.008G047700	Chr08:2800615-2800964|IntronR|Chr08:2800526-2800614;Chr08:2800615-2800964;Chr08:2800965-2801042,Chr08:2802015-2802112|IntronR|Chr08:2801519-2802014;Chr08:2802015-2802112;Chr08:2802113-2802481,Chr08:2804213-2805006|IntronR|Chr08:2803781-2804212;Chr08:2804213-2805006;Chr08:2805007-2805108,Chr08:2806169-2806319|IntronR|Chr08:2806071-2806168;Chr08:2806169-2806319;Chr08:2806320-2806479,Chr08:2809814-2…
Potri.014G117400	Chr14:9137584-9137685|IntronR|Chr14:9137549-9137583;Chr14:9137584-9137685;Chr14:9137686-9137771,Chr14:9137191-9137191|AltA|Chr14:9137192-9137263;Chr14:9137191-9137191;Chr14:9136482-9137191,Chr14:9135746-9135746|AltD|Chr14:9135747-9136385;Chr14:9135746-9135746;Chr14:9135636-9135745
Potri.018G055000	Chr18:5790361-5790428|ExonS|Chr18:5790154-5790360;Chr18:5790361-5790428;Chr18:5790429-5790597,Chr18:5790361-5790368|AltA|Chr18:5790369-5790428;Chr18:5790361-5790368;Chr18:5790154-5790368
Potri.006G175300	Chr06:18776618-18776636|AltA|Chr06:18776637-18777022;Chr06:18776618-18776636;Chr06:18776547-18776636,Chr06:18777836-18777850|AltA|Chr06:18777851-18777940;Chr06:18777836-18777850;Chr06:18777768-18777850,Chr06:18777843-18777850|AltA|Chr06:18777851-18777940;Chr06:18777843-18777850;Chr06:18777768-18777850,Chr06:18779533-18779536|AltD|Chr06:18779537-18780089;Chr06:18779533-18779536;Chr06:18779409-1877…
Potri.005G214400	Chr05:22743400-22743506|IntronR|Chr05:22742398-22743399;Chr05:22743400-22743506;Chr05:22743507-22745222,Chr05:22743400-22743506|IntronR|Chr05:22742399-22743399;Chr05:22743400-22743506;Chr05:22743507-22745222,Chr05:22743400-22743506|IntronR|Chr05:22743141-22743399;Chr05:22743400-22743506;Chr05:22743507-22745222,Chr05:22743405-22743488|IntronR|Chr05:22742399-22743404;Chr05:22743405-22743488;Chr05:2…
Potri.005G080100	Chr05:5894208-5894217|IntronR|Chr05:5894218-5896116;Chr05:5894208-5894217;Chr05:5893572-5894207,Chr05:5894339-5895135|IntronR|Chr05:5895136-5896116;Chr05:5894339-5895135;Chr05:5893572-5894338,Chr05:5894673-5894707|IntronR|Chr05:5893572-5894672;Chr05:5894673-5894707;Chr05:5894708-5896116,Chr05:5894955-5895012|IntronR|Chr05:5895013-5896116;Chr05:5894955-5895012;Chr05:5893572-5894954,Chr05:5897151-5…
Potri.010G221500	Chr10:20640523-20640816|IntronR|Chr10:20640481-20640522;Chr10:20640523-20640816;Chr10:20640817-20641140,Chr10:20642826-20642891|IntronR|Chr10:20642714-20642825;Chr10:20642826-20642891;Chr10:20642892-20642998,Chr10:20644402-20644504|ExonS|Chr10:20644151-20644401;Chr10:20644402-20644504;Chr10:20644505-20644855,Chr10:20643080-20643089|AltA|Chr10:20643090-20643212;Chr10:20643080-20643089;Chr10:206429…
Potri.008G161100	Chr08:10950399-10950399|AltA|Chr08:10950193-10950398;Chr08:10950399-10950399;Chr08:10950399-10950529,Chr08:10950620-10950653|AltA|Chr08:10950530-10950619;Chr08:10950620-10950653;Chr08:10950620-10950753
Potri.008G197400	Chr08:13816267-13816371|IntronR|Chr08:13816069-13816266;Chr08:13816267-13816371;Chr08:13816372-13816625,Chr08:13812949-13813030|ExonS|Chr08:13812282-13812948;Chr08:13812949-13813030;Chr08:13813031-13813124
Potri.013G120800	Chr13:13423393-13423490|AltA|Chr13:13422932-13423392;Chr13:13423393-13423490;Chr13:13423393-13423854
Potri.017G031800	Chr17:2762795-2762970|IntronR|Chr17:2762971-2763114;Chr17:2762795-2762970;Chr17:2762528-2762794,Chr17:2762797-2762969|IntronR|Chr17:2762970-2763114;Chr17:2762797-2762969;Chr17:2762528-2762796,Chr17:2763675-2763685|AltA|Chr17:2763405-2763674;Chr17:2763675-2763685;Chr17:2763675-2764322,Chr17:2764701-2764725|AltA|Chr17:2764579-2764700;Chr17:2764701-2764725;Chr17:2764701-2765085
Potri.014G095500	Chr14:7455361-7455373|ExonS|Chr14:7454833-7455360;Chr14:7455361-7455373;Chr14:7455374-7455798,Chr14:7455798-7455799|AltA|Chr14:7455800-7456116;Chr14:7455798-7455799;Chr14:7454833-7455799,Chr14:7456520-7456520|AltA|Chr14:7456521-7457313;Chr14:7456520-7456520;Chr14:7456301-7456520,Chr14:7456520-7456521|AltA|Chr14:7456522-7457313;Chr14:7456520-7456521;Chr14:7456301-7456521,Chr14:7456521-7456521|AltA…
Potri.011G057800	Chr11:5105192-5105272|IntronR|Chr11:5105273-5105385;Chr11:5105192-5105272;Chr11:5105114-5105191,Chr11:5103694-5103697|AltA|Chr11:5103493-5103693;Chr11:5103694-5103697;Chr11:5103694-5104007,Chr11:5105191-5105191|AltA|Chr11:5105114-5105190;Chr11:5105191-5105191;Chr11:5105191-5105272,Chr11:5106892-5106896|AltD|Chr11:5106802-5106891;Chr11:5106892-5106896;Chr11:5106897-5107237
Potri.008G067400	Chr08:4088806-4089239|AltA|Chr08:4089240-4089320;Chr08:4088806-4089239;Chr08:4088720-4089239
Potri.T045500	scaffold_42:195853-196016|IntronR|scaffold_42:196017-196205;scaffold_42:195853-196016;scaffold_42:195690-195852
Potri.015G009500	Chr15:633173-633296|ExonS|Chr15:633297-634266;Chr15:633173-633296;Chr15:632651-633172
Potri.002G069100	Chr02:4724004-4724118|ExonS|Chr02:4723130-4724003;Chr02:4724004-4724118;Chr02:4724119-4724262
Potri.011G142000	Chr11:16333153-16334089|IntronR|Chr11:16333081-16333152;Chr11:16333153-16334089;Chr11:16334090-16334741,Chr11:16333081-16333152|ExonS|Chr11:16332815-16333080;Chr11:16333081-16333152;Chr11:16333153-16334088,Chr11:16331510-16331512|AltA|Chr11:16331432-16331509;Chr11:16331510-16331512;Chr11:16331510-16331637
Potri.009G034900	Chr09:4472756-4472966|IntronR|Chr09:4472417-4472755;Chr09:4472756-4472966;Chr09:4472967-4473579,Chr09:4472756-4472966|IntronR|Chr09:4472430-4472755;Chr09:4472756-4472966;Chr09:4472967-4473579,Chr09:4472756-4472966|IntronR|Chr09:4472436-4472755;Chr09:4472756-4472966;Chr09:4472967-4473579,Chr09:4475048-4475138|IntronR|Chr09:4474246-4475047;Chr09:4475048-4475138;Chr09:4475139-4475831,Chr09:4475571-4…
Potri.013G073400	Chr13:6199564-6199605|ExonS|Chr13:6199087-6199563;Chr13:6199564-6199605;Chr13:6199606-6200074,Chr13:6194035-6194035|AltA|Chr13:6194036-6194094;Chr13:6194035-6194035;Chr13:6193926-6194035,Chr13:6193748-6193748|AltD|Chr13:6193749-6193847;Chr13:6193748-6193748;Chr13:6193667-6193747,Chr13:6200190-6200198|AltD|Chr13:6200199-6200317;Chr13:6200190-6200198;Chr13:6200076-6200189,Chr13:6200190-6200202|AltD…
Potri.013G010900	Chr13:688775-688856|IntronR|Chr13:688611-688774;Chr13:688775-688856;Chr13:688857-688935,Chr13:688936-689323|IntronR|Chr13:688857-688935;Chr13:688936-689323;Chr13:689324-689452
Potri.010G253500	Chr10:22433046-22433157|IntronR|Chr10:22433158-22433255;Chr10:22433046-22433157;Chr10:22432967-22433045,Chr10:22436077-22436158|IntronR|Chr10:22436159-22436221;Chr10:22436077-22436158;Chr10:22435945-22436076,Chr10:22436078-22436158|IntronR|Chr10:22436159-22436221;Chr10:22436078-22436158;Chr10:22435945-22436077,Chr10:22437524-22437733|IntronR|Chr10:22437734-22437790;Chr10:22437524-22437733;Chr10:2…
Potri.001G368400	Chr01:38177990-38178007|AltA|Chr01:38177695-38177989;Chr01:38177990-38178007;Chr01:38177990-38178132
Potri.003G020800	Chr03:2512167-2512239|ExonS|Chr03:2511220-2512166;Chr03:2512167-2512239;Chr03:2512240-2514183
Potri.019G043800	Chr19:5141334-5141426|ExonS|Chr19:5141427-5142267;Chr19:5141334-5141426;Chr19:5141212-5141333,Chr19:5127870-5127876|AltA|Chr19:5127767-5127869;Chr19:5127870-5127876;Chr19:5127870-5129053
Potri.006G004400	Chr06:320149-320234|IntronR|Chr06:320235-320345;Chr06:320149-320234;Chr06:320107-320148,Chr06:320532-320911|IntronR|Chr06:320912-321473;Chr06:320532-320911;Chr06:320432-320531,Chr06:320998-321407|IntronR|Chr06:321408-321473;Chr06:320998-321407;Chr06:320912-320997,Chr06:321474-321555|IntronR|Chr06:321556-321633;Chr06:321474-321555;Chr06:321408-321473,Chr06:322023-322532|IntronR|Chr06:322533-322638…
Potri.008G002300	Chr08:116305-116395|IntronR|Chr08:116396-116512;Chr08:116305-116395;Chr08:116236-116304,Chr08:120278-120358|IntronR|Chr08:120359-120418;Chr08:120278-120358;Chr08:120160-120277,Chr08:120282-120358|IntronR|Chr08:120359-120418;Chr08:120282-120358;Chr08:120160-120281,Chr08:125337-125916|IntronR|Chr08:125917-126366;Chr08:125337-125916;Chr08:125267-125336,Chr08:125398-125624|IntronR|Chr08:125625-125769…
Potri.006G273700	Chr06:27441920-27442266|IntronR|Chr06:27442267-27442372;Chr06:27441920-27442266;Chr06:27441334-27441919
Potri.009G149700	Chr09:11785279-11785279|AltA|Chr09:11785143-11785278;Chr09:11785279-11785279;Chr09:11785279-11785752,Chr09:11785279-11785280|AltA|Chr09:11785143-11785278;Chr09:11785279-11785280;Chr09:11785279-11785752,Chr09:11785280-11785280|AltA|Chr09:11785143-11785279;Chr09:11785280-11785280;Chr09:11785280-11785752
Potri.015G147500	Chr15:15194502-15195881|IntronR|Chr15:15194325-15194501;Chr15:15194502-15195881;Chr15:15195882-15195950,Chr15:15193475-15193477|AltA|Chr15:15193478-15193785;Chr15:15193475-15193477;Chr15:15193175-15193477
Potri.001G024900	Chr01:1851260-1851368|IntronR|Chr01:1851041-1851259;Chr01:1851260-1851368;Chr01:1851369-1851593,Chr01:1851594-1851737|IntronR|Chr01:1851369-1851593;Chr01:1851594-1851737;Chr01:1851738-1851812,Chr01:1849966-1850438|AltD|Chr01:1850439-1850784;Chr01:1849966-1850438;Chr01:1849897-1849965
Potri.T099400	scaffold_141:16401-16405|AltD|scaffold_141:16406-16502;scaffold_141:16401-16405;scaffold_141:16127-16400,scaffold_141:16587-16587|AltD|scaffold_141:16588-16736;scaffold_141:16587-16587;scaffold_141:16503-16586
Potri.005G161800	Chr05:16574001-16574221|IntronR|Chr05:16573896-16574000;Chr05:16574001-16574221;Chr05:16574222-16574324,Chr05:16574001-16574230|IntronR|Chr05:16573896-16574000;Chr05:16574001-16574230;Chr05:16574231-16574324,Chr05:16575595-16575673|IntronR|Chr05:16575461-16575594;Chr05:16575595-16575673;Chr05:16575674-16575887,Chr05:16574222-16574230|AltA|Chr05:16574231-16574324;Chr05:16574222-16574230;Chr05:1657…
Potri.001G250100	Chr01:25963387-25963532|ExonS|Chr01:25963533-25963603;Chr01:25963387-25963532;Chr01:25963116-25963386
Potri.018G030500	Chr18:2397935-2399161|IntronR|Chr18:2397620-2397934;Chr18:2397935-2399161;Chr18:2399162-2400272
Potri.015G109200	Chr15:12603667-12603774|IntronR|Chr15:12603404-12603666;Chr15:12603667-12603774;Chr15:12603775-12604530,Chr15:12604028-12604114|IntronR|Chr15:12603404-12604027;Chr15:12604028-12604114;Chr15:12604115-12604530,Chr15:12604093-12604252|IntronR|Chr15:12603404-12604092;Chr15:12604093-12604252;Chr15:12604253-12604530
Potri.001G149200	Chr01:12308990-12309575|IntronR|Chr01:12309576-12309655;Chr01:12308990-12309575;Chr01:12308660-12308989
Potri.002G222700	Chr02:20938772-20939294|IntronR|Chr02:20938508-20938771;Chr02:20938772-20939294;Chr02:20939295-20939314,Chr02:20939315-20939424|IntronR|Chr02:20938508-20939314;Chr02:20939315-20939424;Chr02:20939425-20939679,Chr02:20939473-20939617|IntronR|Chr02:20939425-20939472;Chr02:20939473-20939617;Chr02:20939618-20939679,Chr02:20939680-20940297|IntronR|Chr02:20939425-20939679;Chr02:20939680-20940297;Chr02:2…
Potri.014G104000	Chr14:8191223-8191241|AltA|Chr14:8191242-8191327;Chr14:8191223-8191241;Chr14:8191143-8191241
Potri.005G079900	Chr05:5878971-5879047|IntronR|Chr05:5879048-5879118;Chr05:5878971-5879047;Chr05:5878871-5878970
Potri.007G137900	Chr07:14973005-14973174|IntronR|Chr07:14973175-14973430;Chr07:14973005-14973174;Chr07:14972665-14973004
Potri.011G045100	Chr11:3818512-3818515|AltD|Chr11:3818397-3818511;Chr11:3818512-3818515;Chr11:3818516-3818581
Potri.014G100100	Chr14:7832499-7832581|IntronR|Chr14:7832408-7832498;Chr14:7832499-7832581;Chr14:7832582-7832746,Chr14:7832957-7833039|IntronR|Chr14:7832843-7832956;Chr14:7832957-7833039;Chr14:7833040-7833112
Potri.001G349400	Chr01:35596135-35596978|IntronR|Chr01:35595961-35596134;Chr01:35596135-35596978;Chr01:35596979-35597401,Chr01:35593568-35593620|AltA|Chr01:35593621-35593735;Chr01:35593568-35593620;Chr01:35593483-35593620,Chr01:35595198-35595206|AltD|Chr01:35595207-35595300;Chr01:35595198-35595206;Chr01:35594994-35595197
Potri.003G166900	Chr03:17749215-17750363|IntronR|Chr03:17750364-17750572;Chr03:17749215-17750363;Chr03:17749025-17749214,Chr03:17751137-17751147|AltD|Chr03:17750573-17751136;Chr03:17751137-17751147;Chr03:17751148-17751696
Potri.002G194000	Chr02:15513332-15513422|IntronR|Chr02:15513423-15513477;Chr02:15513332-15513422;Chr02:15513247-15513331,Chr02:15516288-15517737|IntronR|Chr02:15517738-15517815;Chr02:15516288-15517737;Chr02:15516159-15516287,Chr02:15512139-15512146|AltA|Chr02:15511918-15512138;Chr02:15512139-15512146;Chr02:15512139-15512540,Chr02:15512541-15512551|AltD|Chr02:15512147-15512540;Chr02:15512541-15512551;Chr02:1551255…
Potri.009G100800	Chr09:8921880-8922011|ExonS|Chr09:8922012-8922185;Chr09:8921880-8922011;Chr09:8921596-8921879,Chr09:8922612-8922621|AltA|Chr09:8922622-8922853;Chr09:8922612-8922621;Chr09:8922523-8922621
Potri.005G241700	Chr05:24772073-24772175|IntronR|Chr05:24772176-24772540;Chr05:24772073-24772175;Chr05:24771722-24772072,Chr05:24775203-24775714|IntronR|Chr05:24775715-24775923;Chr05:24775203-24775714;Chr05:24774515-24775202,Chr05:24775110-24775202|ExonS|Chr05:24775203-24775714;Chr05:24775110-24775202;Chr05:24774614-24775109,Chr05:24772176-24772293|AltD|Chr05:24772073-24772175;Chr05:24772176-24772293;Chr05:247722…
Potri.002G032600	Chr02:2105945-2106060|IntronR|Chr02:2105867-2105944;Chr02:2105945-2106060;Chr02:2106061-2106162,Chr02:2106163-2106250|IntronR|Chr02:2106061-2106162;Chr02:2106163-2106250;Chr02:2106251-2106300,Chr02:2104837-2104916|ExonS|Chr02:2104360-2104836;Chr02:2104837-2104916;Chr02:2104917-2105127,Chr02:2104360-2104360|AltD|Chr02:2104361-2105128;Chr02:2104360-2104360;Chr02:2104047-2104359
Potri.009G078600	Chr09:7545600-7545734|IntronR|Chr09:7545735-7545812;Chr09:7545600-7545734;Chr09:7545564-7545599,Chr09:7545813-7546235|IntronR|Chr09:7546236-7546316;Chr09:7545813-7546235;Chr09:7545735-7545812,Chr09:7547925-7548531|IntronR|Chr09:7548532-7548595;Chr09:7547925-7548531;Chr09:7547845-7547924,Chr09:7545600-7545661|AltA|Chr09:7545564-7545599;Chr09:7545600-7545661;Chr09:7545600-7545734,Chr09:7546665-7546…
Potri.016G056400	Chr16:3738890-3738894|AltA|Chr16:3738828-3738889;Chr16:3738890-3738894;Chr16:3738890-3739069
Potri.010G074300	Chr10:10077700-10078461|IntronR|Chr10:10078462-10080361;Chr10:10077700-10078461;Chr10:10076996-10077699,Chr10:10079295-10079543|IntronR|Chr10:10079544-10080361;Chr10:10079295-10079543;Chr10:10078462-10079294,Chr10:10079394-10079444|IntronR|Chr10:10079445-10080361;Chr10:10079394-10079444;Chr10:10078462-10079393,Chr10:10079486-10079543|IntronR|Chr10:10079544-10080361;Chr10:10079486-10079543;Chr10:1…
Potri.004G134400	Chr04:15480533-15480534|AltD|Chr04:15480535-15480648;Chr04:15480533-15480534;Chr04:15480438-15480532
Potri.001G219500	Chr01:22538408-22538945|IntronR|Chr01:22538946-22539017;Chr01:22538408-22538945;Chr01:22538336-22538407,Chr01:22538409-22538943|IntronR|Chr01:22538944-22539017;Chr01:22538409-22538943;Chr01:22538336-22538408
Potri.012G043900	Chr12:3979132-3979235|IntronR|Chr12:3979028-3979131;Chr12:3979132-3979235;Chr12:3979236-3979287,Chr12:3979132-3979238|IntronR|Chr12:3979028-3979131;Chr12:3979132-3979238;Chr12:3979239-3979287,Chr12:3979132-3979239|IntronR|Chr12:3979028-3979131;Chr12:3979132-3979239;Chr12:3979240-3979287,Chr12:3979133-3979238|IntronR|Chr12:3979028-3979132;Chr12:3979133-3979238;Chr12:3979239-3979287,Chr12:3979166-3…
Potri.006G195600	Chr06:21163198-21163285|IntronR|Chr06:21163286-21163369;Chr06:21163198-21163285;Chr06:21163111-21163197,Chr06:21163245-21163325|IntronR|Chr06:21163326-21163369;Chr06:21163245-21163325;Chr06:21163111-21163244,Chr06:21162750-21162792|ExonS|Chr06:21162793-21162917;Chr06:21162750-21162792;Chr06:21162585-21162749,Chr06:21161587-21161589|AltA|Chr06:21161436-21161586;Chr06:21161587-21161589;Chr06:211615…
Potri.015G084000	Chr15:10799634-10799741|IntronR|Chr15:10799288-10799633;Chr15:10799634-10799741;Chr15:10799742-10800339,Chr15:10800731-10800783|IntronR|Chr15:10800708-10800730;Chr15:10800731-10800783;Chr15:10800784-10800959,Chr15:10800461-10800463|AltA|Chr15:10800464-10800587;Chr15:10800461-10800463;Chr15:10800340-10800463,Chr15:10800708-10800713|AltA|Chr15:10800714-10800959;Chr15:10800708-10800713;Chr15:1080058…
Potri.002G235400	Chr02:22899942-22900074|IntronR|Chr02:22899876-22899941;Chr02:22899942-22900074;Chr02:22900075-22900143
Potri.008G102800	Chr08:6530417-6530507|IntronR|Chr08:6530508-6530554;Chr08:6530417-6530507;Chr08:6530322-6530416,Chr08:6528003-6528375|AltA|Chr08:6527868-6528002;Chr08:6528003-6528375;Chr08:6528003-6528626
Potri.010G150700	Chr10:15923831-15923833|AltD|Chr10:15923834-15923993;Chr10:15923831-15923833;Chr10:15923589-15923830
Potri.015G105000	Chr15:12295610-12296275|IntronR|Chr15:12296276-12296477;Chr15:12295610-12296275;Chr15:12295467-12295609,Chr15:12296478-12296870|IntronR|Chr15:12296871-12297061;Chr15:12296478-12296870;Chr15:12295467-12296477,Chr15:12296881-12296959|IntronR|Chr15:12296806-12296880;Chr15:12296881-12296959;Chr15:12296960-12297061,Chr15:12299942-12300086|IntronR|Chr15:12299795-12299941;Chr15:12299942-12300086;Chr15:1…
Potri.006G251900	Chr06:25757000-25757085|IntronR|Chr06:25756879-25756999;Chr06:25757000-25757085;Chr06:25757086-25757272,Chr06:25758649-25758741|IntronR|Chr06:25758511-25758648;Chr06:25758649-25758741;Chr06:25758742-25758867,Chr06:25759371-25759462|IntronR|Chr06:25759158-25759370;Chr06:25759371-25759462;Chr06:25759463-25759727,Chr06:25760675-25760797|IntronR|Chr06:25760469-25760674;Chr06:25760675-25760797;Chr06:2…
Potri.014G004500	Chr14:517695-517819|IntronR|Chr14:517559-517694;Chr14:517695-517819;Chr14:517820-517990,Chr14:515336-515348|AltA|Chr14:515349-515399;Chr14:515336-515348;Chr14:514869-515348,Chr14:516077-516086|AltA|Chr14:516087-516208;Chr14:516077-516086;Chr14:515400-516086,Chr14:516309-516309|AltA|Chr14:516310-516359;Chr14:516309-516309;Chr14:516209-516309,Chr14:519162-519185|AltA|Chr14:519186-519345;Chr14:51916…
Potri.001G002300	Chr01:145216-145340|IntronR|Chr01:145092-145215;Chr01:145216-145340;Chr01:145341-145875
Potri.003G103900	Chr03:12885707-12885761|IntronR|Chr03:12885762-12885908;Chr03:12885707-12885761;Chr03:12885420-12885706,Chr03:12885857-12885908|AltA|Chr03:12885420-12885856;Chr03:12885857-12885908;Chr03:12885857-12886020,Chr03:12885907-12885908|AltA|Chr03:12885420-12885906;Chr03:12885907-12885908;Chr03:12885907-12886020
Potri.001G159700	Chr01:13298845-13298927|IntronR|Chr01:13298688-13298844;Chr01:13298845-13298927;Chr01:13298928-13299042,Chr01:13298845-13298849|AltA|Chr01:13298688-13298844;Chr01:13298845-13298849;Chr01:13298845-13298927
Potri.006G065800	Chr06:4864214-4864356|IntronR|Chr06:4863837-4864213;Chr06:4864214-4864356;Chr06:4864357-4864877,Chr06:4864214-4864586|IntronR|Chr06:4863837-4864213;Chr06:4864214-4864586;Chr06:4864587-4864877,Chr06:4843992-4843994|AltA|Chr06:4843354-4843991;Chr06:4843992-4843994;Chr06:4843992-4844578,Chr06:4846394-4846440|AltA|Chr06:4846314-4846393;Chr06:4846394-4846440;Chr06:4846394-4846555,Chr06:4846441-4846463…
Potri.T051700	scaffold_48:133937-133984|ExonS|scaffold_48:133985-134417;scaffold_48:133937-133984;scaffold_48:133717-133936
Potri.013G008400	Chr13:531433-531649|IntronR|Chr13:531308-531432;Chr13:531433-531649;Chr13:531650-531771,Chr13:533644-534034|IntronR|Chr13:533461-533643;Chr13:533644-534034;Chr13:534035-534129
Potri.015G144400	Chr15:15012055-15012244|IntronR|Chr15:15011862-15012054;Chr15:15012055-15012244;Chr15:15012245-15012309,Chr15:15012719-15012724|AltA|Chr15:15012725-15013240;Chr15:15012719-15012724;Chr15:15012627-15012724
Potri.005G030600	Chr05:2277348-2277699|IntronR|Chr05:2277700-2278196;Chr05:2277348-2277699;Chr05:2276126-2277347,Chr05:2277348-2277367|AltA|Chr05:2276126-2277347;Chr05:2277348-2277367;Chr05:2277348-2277699
Potri.019G056800	Chr19:8847595-8849482|IntronR|Chr19:8849483-8849662;Chr19:8847595-8849482;Chr19:8847502-8847594
Potri.004G230600	Chr04:23580415-23581613|IntronR|Chr04:23580179-23580414;Chr04:23580415-23581613;Chr04:23581614-23581739,Chr04:23577937-23577963|AltA|Chr04:23577964-23578205;Chr04:23577937-23577963;Chr04:23577639-23577963,Chr04:23578965-23578965|AltD|Chr04:23578966-23579377;Chr04:23578965-23578965;Chr04:23578741-23578964
Potri.001G235500	Chr01:24728421-24728590|IntronR|Chr01:24728591-24729372;Chr01:24728421-24728590;Chr01:24727954-24728420,Chr01:24728684-24728956|IntronR|Chr01:24728957-24729372;Chr01:24728684-24728956;Chr01:24727955-24728683,Chr01:24728684-24728956|IntronR|Chr01:24728957-24729372;Chr01:24728684-24728956;Chr01:24727975-24728683,Chr01:24729087-24729152|IntronR|Chr01:24729153-24729372;Chr01:24729087-24729152;Chr01:2…
Potri.009G015000	Chr09:2587007-2587112|IntronR|Chr09:2587113-2587207;Chr09:2587007-2587112;Chr09:2586631-2587006,Chr09:2587007-2587112|IntronR|Chr09:2587113-2587207;Chr09:2587007-2587112;Chr09:2586632-2587006,Chr09:2587208-2587367|IntronR|Chr09:2587368-2588580;Chr09:2587208-2587367;Chr09:2586632-2587207,Chr09:2588270-2588367|IntronR|Chr09:2588368-2588580;Chr09:2588270-2588367;Chr09:2587368-2588269,Chr09:2588277-2…
Potri.002G253200	Chr02:24218530-24218629|IntronR|Chr02:24218630-24218734;Chr02:24218530-24218629;Chr02:24218455-24218529,Chr02:24218531-24218633|IntronR|Chr02:24218634-24218734;Chr02:24218531-24218633;Chr02:24218455-24218530,Chr02:24218735-24219827|IntronR|Chr02:24219828-24219929;Chr02:24218735-24219827;Chr02:24218455-24218734,Chr02:24220128-24220238|IntronR|Chr02:24220239-24221864;Chr02:24220128-24220238;Chr02:2…
Potri.008G160400	Chr08:10897620-10897814|IntronR|Chr08:10897815-10898124;Chr08:10897620-10897814;Chr08:10897393-10897619,Chr08:10894165-10894228|ExonS|Chr08:10894229-10894772;Chr08:10894165-10894228;Chr08:10893345-10894164,Chr08:10894165-10894342|ExonS|Chr08:10894343-10894772;Chr08:10894165-10894342;Chr08:10893345-10894164,Chr08:10892245-10892245|AltA|Chr08:10892118-10892244;Chr08:10892245-10892245;Chr08:10892245…
Potri.006G087200	Chr06:6668748-6668866|IntronR|Chr06:6668373-6668747;Chr06:6668748-6668866;Chr06:6668867-6668900
Potri.016G088600	Chr16:7089982-7089982|AltA|Chr16:7089983-7090201;Chr16:7089982-7089982;Chr16:7089289-7089982
Potri.008G094700	Chr08:5936471-5936619|IntronR|Chr08:5936620-5938676;Chr08:5936471-5936619;Chr08:5935970-5936470,Chr08:5937070-5938646|IntronR|Chr08:5938647-5938676;Chr08:5937070-5938646;Chr08:5936620-5937069,Chr08:5937743-5937848|IntronR|Chr08:5937849-5938679;Chr08:5937743-5937848;Chr08:5936620-5937742,Chr08:5938677-5938679|AltA|Chr08:5936620-5938676;Chr08:5938677-5938679;Chr08:5938677-5938886,Chr08:5938677-5938…
Potri.015G063600	Chr15:8771460-8771566|AltA|Chr15:8771157-8771459;Chr15:8771460-8771566;Chr15:8771460-8771810,Chr15:8767106-8767157|AltD|Chr15:8766677-8767105;Chr15:8767106-8767157;Chr15:8767158-8768183,Chr15:8771811-8771814|AltD|Chr15:8771460-8771810;Chr15:8771811-8771814;Chr15:8771815-8771926
Potri.001G082100	Chr01:6479672-6479694|AltA|Chr01:6479695-6479791;Chr01:6479672-6479694;Chr01:6479594-6479694,Chr01:6481339-6481341|AltA|Chr01:6481342-6481718;Chr01:6481339-6481341;Chr01:6480878-6481341
Potri.001G386300	Chr01:40172163-40172163|AltA|Chr01:40172164-40172235;Chr01:40172163-40172163;Chr01:40172093-40172163
Potri.004G116800	Chr04:10816231-10816262|AltA|Chr04:10816263-10816305;Chr04:10816231-10816262;Chr04:10816160-10816262
Potri.008G114800	Chr08:7349824-7349826|AltD|Chr08:7348576-7349823;Chr08:7349824-7349826;Chr08:7349827-7350361
Potri.015G068900	Chr15:9348284-9348376|IntronR|Chr15:9348067-9348283;Chr15:9348284-9348376;Chr15:9348377-9349206
Potri.009G121100	Chr09:10134611-10135138|IntronR|Chr09:10135139-10135260;Chr09:10134611-10135138;Chr09:10134534-10134610,Chr09:10135522-10136066|IntronR|Chr09:10136067-10136112;Chr09:10135522-10136066;Chr09:10135340-10135521
Potri.013G127200	Chr13:13987158-13987457|IntronR|Chr13:13987107-13987157;Chr13:13987158-13987457;Chr13:13987458-13987520,Chr13:13987318-13987407|IntronR|Chr13:13987107-13987317;Chr13:13987318-13987407;Chr13:13987408-13987520,Chr13:13988162-13988957|IntronR|Chr13:13987928-13988161;Chr13:13988162-13988957;Chr13:13988958-13989089,Chr13:13988162-13988958|IntronR|Chr13:13987928-13988161;Chr13:13988162-13988958;Chr13:1…
Potri.010G185600	Chr10:18227175-18228116|IntronR|Chr10:18226689-18227174;Chr10:18227175-18228116;Chr10:18228117-18228626
Potri.008G123300	Chr08:8039955-8040142|IntronR|Chr08:8040143-8041378;Chr08:8039955-8040142;Chr08:8039783-8039954,Chr08:8041379-8041522|IntronR|Chr08:8041523-8041691;Chr08:8041379-8041522;Chr08:8039783-8041378
Potri.002G170600	Chr02:12954098-12955408|IntronR|Chr02:12955409-12955554;Chr02:12954098-12955408;Chr02:12953993-12954097,Chr02:12954077-12954097|AltA|Chr02:12953993-12954076;Chr02:12954077-12954097;Chr02:12954077-12955408,Chr02:12958280-12958297|AltA|Chr02:12958229-12958279;Chr02:12958280-12958297;Chr02:12958280-12958383,Chr02:12952862-12952862|AltD|Chr02:12952780-12952861;Chr02:12952862-12952862;Chr02:12952863-1…
Potri.013G055100	Chr13:4114342-4114344|AltA|Chr13:4114345-4114685;Chr13:4114342-4114344;Chr13:4113887-4114344
Potri.019G056400	Chr19:8788878-8789343|IntronR|Chr19:8789344-8789407;Chr19:8788878-8789343;Chr19:8788258-8788877
Potri.004G203500	Chr04:21375961-21376346|IntronR|Chr04:21376347-21376613;Chr04:21375961-21376346;Chr04:21375766-21375960,Chr04:21378185-21378270|IntronR|Chr04:21378271-21378341;Chr04:21378185-21378270;Chr04:21378127-21378184,Chr04:21378189-21378275|IntronR|Chr04:21378276-21378341;Chr04:21378189-21378275;Chr04:21378127-21378188,Chr04:21379793-21379884|IntronR|Chr04:21379885-21379947;Chr04:21379793-21379884;Chr04:2…
Potri.012G069800	Chr12:9336253-9336351|IntronR|Chr12:9336067-9336252;Chr12:9336253-9336351;Chr12:9336352-9336447,Chr12:9337280-9337314|AltA|Chr12:9337315-9337541;Chr12:9337280-9337314;Chr12:9337166-9337314,Chr12:9339181-9339188|AltA|Chr12:9339189-9339365;Chr12:9339181-9339188;Chr12:9338997-9339188,Chr12:9339458-9339458|AltA|Chr12:9339459-9339906;Chr12:9339458-9339458;Chr12:9339366-9339458,Chr12:9338997-9339000|Al…
Potri.006G116200	Chr06:9140788-9141501|IntronR|Chr06:9141502-9141593;Chr06:9140788-9141501;Chr06:9140740-9140787,Chr06:9138948-9139109|ExonS|Chr06:9139110-9140100;Chr06:9138948-9139109;Chr06:9138267-9138947,Chr06:9142802-9142822|AltD|Chr06:9142717-9142801;Chr06:9142802-9142822;Chr06:9142823-9142919
Potri.003G144900	Chr03:16117283-16117347|AltA|Chr03:16117348-16117456;Chr03:16117283-16117347;Chr03:16117183-16117347
Potri.001G372000	Chr01:38576845-38578506|IntronR|Chr01:38576670-38576844;Chr01:38576845-38578506;Chr01:38578507-38578572,Chr01:38583025-38583451|IntronR|Chr01:38582908-38583024;Chr01:38583025-38583451;Chr01:38583452-38583547,Chr01:38578636-38578664|AltA|Chr01:38578665-38578755;Chr01:38578636-38578664;Chr01:38578573-38578664
Potri.008G104200	Chr08:6612508-6612628|IntronR|Chr08:6612629-6612694;Chr08:6612508-6612628;Chr08:6612417-6612507,Chr08:6613271-6613343|ExonS|Chr08:6613344-6613494;Chr08:6613271-6613343;Chr08:6613173-6613270
Potri.014G145600	Chr14:11110968-11111080|IntronR|Chr14:11111081-11111189;Chr14:11110968-11111080;Chr14:11110404-11110967
Potri.010G199300	Chr10:19158157-19160559|IntronR|Chr10:19157997-19158156;Chr10:19158157-19160559;Chr10:19160560-19160817,Chr10:19160676-19160747|IntronR|Chr10:19160560-19160675;Chr10:19160676-19160747;Chr10:19160748-19160817,Chr10:19160818-19160911|IntronR|Chr10:19160560-19160817;Chr10:19160818-19160911;Chr10:19160912-19161034
Potri.002G001900	Chr02:117604-117608|AltA|Chr02:117527-117603;Chr02:117604-117608;Chr02:117604-117781,Chr02:116845-116864|AltD|Chr02:116570-116844;Chr02:116845-116864;Chr02:116865-116981
Potri.010G047500	Chr10:7876800-7876926|AltA|Chr10:7876927-7877232;Chr10:7876800-7876926;Chr10:7876613-7876926,Chr10:7876927-7876974|AltA|Chr10:7876975-7877232;Chr10:7876927-7876974;Chr10:7876613-7876974,Chr10:7879019-7879022|AltA|Chr10:7879023-7879296;Chr10:7879019-7879022;Chr10:7878756-7879022
Potri.012G144800	Chr12:15698110-15698443|IntronR|Chr12:15698008-15698109;Chr12:15698110-15698443;Chr12:15698444-15698760
Potri.005G197200	Chr05:21355139-21355190|AltD|Chr05:21354778-21355138;Chr05:21355139-21355190;Chr05:21355191-21355242,Chr05:21357409-21357409|AltD|Chr05:21356834-21357408;Chr05:21357409-21357409;Chr05:21357410-21357492
Potri.018G111300	Chr18:13716282-13716348|IntronR|Chr18:13716349-13716474;Chr18:13716282-13716348;Chr18:13716076-13716281
Potri.013G104200	Chr13:11789077-11789118|ExonS|Chr13:11788168-11789076;Chr13:11789077-11789118;Chr13:11789119-11789391
Potri.009G105700	Chr09:9228956-9229035|IntronR|Chr09:9229036-9230353;Chr09:9228956-9229035;Chr09:9228843-9228955,Chr09:9227537-9227642|ExonS|Chr09:9227643-9228008;Chr09:9227537-9227642;Chr09:9227443-9227536,Chr09:9230354-9230432|AltA|Chr09:9230324-9230353;Chr09:9230354-9230432;Chr09:9230354-9230535,Chr09:9230453-9230535|AltD|Chr09:9230354-9230452;Chr09:9230453-9230535;Chr09:9230536-9230577
Potri.007G135500	Chr07:14849797-14849863|IntronR|Chr07:14849484-14849796;Chr07:14849797-14849863;Chr07:14849864-14849912,Chr07:14849907-14849980|IntronR|Chr07:14849484-14849906;Chr07:14849907-14849980;Chr07:14849981-14850074,Chr07:14849908-14849984|IntronR|Chr07:14849484-14849907;Chr07:14849908-14849984;Chr07:14849985-14850074,Chr07:14849913-14849984|IntronR|Chr07:14849484-14849912;Chr07:14849913-14849984;Chr07:1…
Potri.013G104300	Chr13:11793860-11794441|IntronR|Chr13:11794442-11795288;Chr13:11793860-11794441;Chr13:11793087-11793859,Chr13:11795449-11796335|IntronR|Chr13:11796336-11796431;Chr13:11795449-11796335;Chr13:11795378-11795448,Chr13:11795449-11796338|IntronR|Chr13:11796339-11796431;Chr13:11795449-11796338;Chr13:11795378-11795448,Chr13:11796336-11796338|AltD|Chr13:11795449-11796335;Chr13:11796336-11796338;Chr13:1179…
Potri.001G417400	Chr01:44240993-44241341|IntronR|Chr01:44241342-44241420;Chr01:44240993-44241341;Chr01:44240775-44240992,Chr01:44245776-44245802|AltD|Chr01:44244785-44245775;Chr01:44245776-44245802;Chr01:44245803-44245867
Potri.010G188800	Chr10:18470531-18471130|IntronR|Chr10:18471131-18471540;Chr10:18470531-18471130;Chr10:18470334-18470530,Chr10:18470531-18471130|IntronR|Chr10:18471131-18471541;Chr10:18470531-18471130;Chr10:18470334-18470530,Chr10:18470531-18471130|IntronR|Chr10:18471131-18471544;Chr10:18470531-18471130;Chr10:18470334-18470530,Chr10:18469036-18469074|ExonS|Chr10:18469075-18469200;Chr10:18469036-18469074;Chr10:184…
Potri.003G134300	Chr03:15371427-15371429|AltD|Chr03:15371326-15371426;Chr03:15371427-15371429;Chr03:15371430-15371501
Potri.015G019200	Chr15:1374125-1374673|IntronR|Chr15:1373997-1374124;Chr15:1374125-1374673;Chr15:1374674-1374772,Chr15:1376178-1376929|IntronR|Chr15:1376086-1376177;Chr15:1376178-1376929;Chr15:1376930-1377004,Chr15:1376178-1376935|IntronR|Chr15:1376086-1376177;Chr15:1376178-1376935;Chr15:1376936-1377004,Chr15:1375024-1375024|AltA|Chr15:1375025-1375182;Chr15:1375024-1375024;Chr15:1374773-1375024,Chr15:1376388-1376…
Potri.003G222700	Chr03:21699656-21700069|IntronR|Chr03:21699540-21699655;Chr03:21699656-21700069;Chr03:21700070-21700146,Chr03:21699657-21700069|IntronR|Chr03:21699540-21699656;Chr03:21699657-21700069;Chr03:21700070-21700146,Chr03:21700147-21700225|IntronR|Chr03:21700070-21700146;Chr03:21700147-21700225;Chr03:21700226-21700325,Chr03:21700147-21700225|IntronR|Chr03:21700077-21700146;Chr03:21700147-21700225;Chr03:2…
Potri.001G325100	Chr01:32906532-32906560|AltA|Chr01:32906056-32906531;Chr01:32906532-32906560;Chr01:32906532-32906670
Potri.014G062400	Chr14:4834851-4834951|IntronR|Chr14:4834794-4834850;Chr14:4834851-4834951;Chr14:4834952-4835026,Chr14:4836177-4836285|IntronR|Chr14:4836117-4836176;Chr14:4836177-4836285;Chr14:4836286-4836455,Chr14:4837913-4838056|ExonS|Chr14:4836827-4837912;Chr14:4837913-4838056;Chr14:4838057-4838253,Chr14:4839424-4839426|AltA|Chr14:4839427-4839501;Chr14:4839424-4839426;Chr14:4838669-4839426
Potri.007G061100	Chr07:6660967-6661178|IntronR|Chr07:6660599-6660966;Chr07:6660967-6661178;Chr07:6661179-6661693,Chr07:6660967-6661557|IntronR|Chr07:6660599-6660966;Chr07:6660967-6661557;Chr07:6661558-6661693,Chr07:6661179-6661693|ExonS|Chr07:6660967-6661178;Chr07:6661179-6661693;Chr07:6661694-6661948,Chr07:6661558-6661693|ExonS|Chr07:6660967-6661557;Chr07:6661558-6661693;Chr07:6661694-6661948,Chr07:6660599-66606…
Potri.017G121600	Chr17:13481704-13481733|AltA|Chr17:13481734-13482013;Chr17:13481704-13481733;Chr17:13481490-13481733
Potri.017G092200	Chr17:10911744-10911754|AltA|Chr17:10911755-10911938;Chr17:10911744-10911754;Chr17:10911642-10911754
Potri.017G072100	Chr17:8299501-8299594|IntronR|Chr17:8299595-8299734;Chr17:8299501-8299594;Chr17:8299053-8299500,Chr17:8301844-8301844|AltA|Chr17:8300600-8301843;Chr17:8301844-8301844;Chr17:8301844-8302849
Potri.003G115400	Chr03:13838896-13838983|IntronR|Chr03:13838984-13839059;Chr03:13838896-13838983;Chr03:13838803-13838895,Chr03:13838872-13838895|AltA|Chr03:13838803-13838871;Chr03:13838872-13838895;Chr03:13838872-13838983
Potri.019G054600	Chr19:8453146-8453392|IntronR|Chr19:8452539-8453145;Chr19:8453146-8453392;Chr19:8453393-8453497,Chr19:8445905-8447188|ExonS|Chr19:8445464-8445904;Chr19:8445905-8447188;Chr19:8447189-8450057,Chr19:8445905-8447189|ExonS|Chr19:8445464-8445904;Chr19:8445905-8447189;Chr19:8447190-8450057,Chr19:8432889-8432891|AltA|Chr19:8432892-8432943;Chr19:8432889-8432891;Chr19:8432172-8432891,Chr19:8437926-8438012|…
Potri.008G033000	Chr08:1832944-1832968|AltA|Chr08:1832823-1832943;Chr08:1832944-1832968;Chr08:1832944-1833045,Chr08:1830459-1832822|AltD|Chr08:1829434-1830458;Chr08:1830459-1832822;Chr08:1832823-1832943,Chr08:1830459-1832822|AltD|Chr08:1829434-1830458;Chr08:1830459-1832822;Chr08:1832823-1832968
Potri.014G165600	Chr14:13144617-13145072|ExonS|Chr14:13145073-13145232;Chr14:13144617-13145072;Chr14:13144543-13144616
Potri.014G114000	Chr14:8898927-8898930|AltA|Chr14:8898828-8898926;Chr14:8898927-8898930;Chr14:8898927-8899026,Chr14:8898135-8898144|AltD|Chr14:8897994-8898134;Chr14:8898135-8898144;Chr14:8898145-8898318
Potri.006G176500	Chr06:18904392-18904512|ExonS|Chr06:18904513-18905812;Chr06:18904392-18904512;Chr06:18904004-18904391
Potri.008G149000	Chr08:10045662-10045743|IntronR|Chr08:10045744-10045857;Chr08:10045662-10045743;Chr08:10045600-10045661,Chr08:10045660-10045661|AltA|Chr08:10045600-10045659;Chr08:10045660-10045661;Chr08:10045660-10045743
Potri.015G020800	Chr15:1512085-1512765|IntronR|Chr15:1512766-1512847;Chr15:1512085-1512765;Chr15:1511972-1512084,Chr15:1513043-1515124|IntronR|Chr15:1515125-1515182;Chr15:1513043-1515124;Chr15:1512938-1513042,Chr15:1517506-1517566|ExonS|Chr15:1517567-1517690;Chr15:1517506-1517566;Chr15:1516426-1517505
Potri.017G072800	Chr17:8436895-8436927|AltA|Chr17:8436928-8437094;Chr17:8436895-8436927;Chr17:8436802-8436927,Chr17:8439974-8440006|AltA|Chr17:8440007-8440242;Chr17:8439974-8440006;Chr17:8437095-8440006,Chr17:8437095-8439852|AltD|Chr17:8439853-8439973;Chr17:8437095-8439852;Chr17:8436895-8437094
Potri.005G129500	Chr05:10391848-10392231|IntronR|Chr05:10391834-10391847;Chr05:10391848-10392231;Chr05:10392232-10393320,Chr05:10391892-10392237|IntronR|Chr05:10391834-10391891;Chr05:10391892-10392237;Chr05:10392238-10393320
Potri.006G075200	Chr06:5644771-5645845|IntronR|Chr06:5644206-5644770;Chr06:5644771-5645845;Chr06:5645846-5645993,Chr06:5645524-5645695|IntronR|Chr06:5644025-5645523;Chr06:5645524-5645695;Chr06:5645696-5645993,Chr06:5645837-5645979|IntronR|Chr06:5644206-5645836;Chr06:5645837-5645979;Chr06:5645980-5645993,Chr06:5646984-5647022|ExonS|Chr06:5646911-5646983;Chr06:5646984-5647022;Chr06:5647023-5647474,Chr06:5646758-564…
Potri.006G111300	Chr06:8703159-8703248|IntronR|Chr06:8703249-8703415;Chr06:8703159-8703248;Chr06:8701780-8703158
Potri.008G096700	Chr08:6042500-6042567|IntronR|Chr08:6042568-6042633;Chr08:6042500-6042567;Chr08:6042465-6042499,Chr08:6042634-6042710|IntronR|Chr08:6042711-6042949;Chr08:6042634-6042710;Chr08:6042465-6042633,Chr08:6042634-6042726|IntronR|Chr08:6042727-6042949;Chr08:6042634-6042726;Chr08:6042465-6042633,Chr08:6042789-6042914|IntronR|Chr08:6042915-6042949;Chr08:6042789-6042914;Chr08:6042711-6042788,Chr08:6041750-6…
Potri.001G111300	Chr01:8848180-8848209|IntronR|Chr01:8848118-8848179;Chr01:8848180-8848209;Chr01:8848210-8848265,Chr01:8850906-8851015|IntronR|Chr01:8850750-8850905;Chr01:8850906-8851015;Chr01:8851016-8851111,Chr01:8852751-8852797|IntronR|Chr01:8851223-8852750;Chr01:8852751-8852797;Chr01:8852798-8853175,Chr01:8854223-8854323|IntronR|Chr01:8854053-8854222;Chr01:8854223-8854323;Chr01:8854324-8854390,Chr01:8856159-8…
Potri.005G156900	Chr05:15663657-15663697|AltA|Chr05:15663577-15663656;Chr05:15663657-15663697;Chr05:15663657-15663805
Potri.015G136800	Chr15:14626412-14626506|IntronR|Chr15:14626393-14626411;Chr15:14626412-14626506;Chr15:14626507-14626691,Chr15:14626692-14626784|IntronR|Chr15:14626393-14626691;Chr15:14626692-14626784;Chr15:14626785-14626997,Chr15:14626098-14626145|AltD|Chr15:14626023-14626097;Chr15:14626098-14626145;Chr15:14626146-14626202
Potri.010G055000	Chr10:8506228-8506257|AltA|Chr10:8506258-8506359;Chr10:8506228-8506257;Chr10:8504029-8506257
Potri.003G098100	Chr03:12458163-12458385|IntronR|Chr03:12458065-12458162;Chr03:12458163-12458385;Chr03:12458386-12458495,Chr03:12458642-12459028|IntronR|Chr03:12458589-12458641;Chr03:12458642-12459028;Chr03:12459029-12459400,Chr03:12457723-12457744|AltA|Chr03:12457745-12457873;Chr03:12457723-12457744;Chr03:12457437-12457744,Chr03:12459401-12459401|AltD|Chr03:12459402-12460357;Chr03:12459401-12459401;Chr03:1245902…
Potri.006G201900	Chr06:21694055-21694072|AltA|Chr06:21694073-21694167;Chr06:21694055-21694072;Chr06:21692204-21694072
Potri.005G111100	Chr05:8548508-8548515|AltA|Chr05:8548516-8548613;Chr05:8548508-8548515;Chr05:8548318-8548515
Potri.014G107100	Chr14:8429517-8429517|AltD|Chr14:8429518-8429782;Chr14:8429517-8429517;Chr14:8429489-8429516,Chr14:8430093-8430096|AltD|Chr14:8430097-8430220;Chr14:8430093-8430096;Chr14:8429985-8430092,Chr14:8430525-8430525|AltD|Chr14:8430526-8430626;Chr14:8430525-8430525;Chr14:8430404-8430524
Potri.005G103900	Chr05:7945363-7945384|AltA|Chr05:7945329-7945362;Chr05:7945363-7945384;Chr05:7945363-7945989,Chr05:7946128-7946132|AltA|Chr05:7945990-7946127;Chr05:7946128-7946132;Chr05:7946128-7946256
Potri.005G012900	Chr05:991062-991065|AltA|Chr05:991066-991238;Chr05:991062-991065;Chr05:990980-991065
Potri.001G318900	Chr01:32357579-32358591|IntronR|Chr01:32358592-32358636;Chr01:32357579-32358591;Chr01:32357500-32357578
Potri.006G233000	Chr06:24284380-24284746|IntronR|Chr06:24284747-24286126;Chr06:24284380-24284746;Chr06:24284112-24284379,Chr06:24283387-24283498|ExonS|Chr06:24283499-24284111;Chr06:24283387-24283498;Chr06:24283296-24283386
Potri.018G109300	Chr18:13563762-13563824|ExonS|Chr18:13563825-13565577;Chr18:13563762-13563824;Chr18:13559080-13563761
Potri.001G067900	Chr01:5411840-5412867|IntronR|Chr01:5411534-5411839;Chr01:5411840-5412867;Chr01:5412868-5413800,Chr01:5413146-5413253|IntronR|Chr01:5412868-5413145;Chr01:5413146-5413253;Chr01:5413254-5413800,Chr01:5413156-5413210|IntronR|Chr01:5412868-5413155;Chr01:5413156-5413210;Chr01:5413211-5413800,Chr01:5411839-5411839|AltD|Chr01:5411840-5412867;Chr01:5411839-5411839;Chr01:5411529-5411838
Potri.008G137900	Chr08:9175302-9175589|IntronR|Chr08:9175590-9175819;Chr08:9175302-9175589;Chr08:9175203-9175301,Chr08:9173351-9173353|AltA|Chr08:9172844-9173350;Chr08:9173351-9173353;Chr08:9173351-9174262
Potri.007G057900	Chr07:6170552-6170683|IntronR|Chr07:6170684-6170905;Chr07:6170552-6170683;Chr07:6170330-6170551,Chr07:6168646-6168658|AltA|Chr07:6168385-6168645;Chr07:6168646-6168658;Chr07:6168646-6169231,Chr07:6165840-6165842|AltD|Chr07:6165403-6165839;Chr07:6165840-6165842;Chr07:6165843-6166272,Chr07:6165841-6165842|AltD|Chr07:6165403-6165840;Chr07:6165841-6165842;Chr07:6165843-6166272,Chr07:6167960-6168114|Al…
Potri.005G182300	Chr05:19899714-19899838|IntronR|Chr05:19899604-19899713;Chr05:19899714-19899838;Chr05:19899839-19899922,Chr05:19901411-19901667|IntronR|Chr05:19901363-19901410;Chr05:19901411-19901667;Chr05:19901668-19901769,Chr05:19898821-19898883|AltD|Chr05:19898884-19899404;Chr05:19898821-19898883;Chr05:19898277-19898820
Potri.001G025100	Chr01:1861249-1861337|IntronR|Chr01:1861189-1861248;Chr01:1861249-1861337;Chr01:1861338-1861431,Chr01:1861250-1861337|IntronR|Chr01:1861189-1861249;Chr01:1861250-1861337;Chr01:1861338-1861431,Chr01:1863075-1863243|IntronR|Chr01:1862732-1863074;Chr01:1863075-1863243;Chr01:1863244-1863319,Chr01:1863075-1863249|IntronR|Chr01:1862732-1863074;Chr01:1863075-1863249;Chr01:1863250-1863319,Chr01:1863078-1…
Potri.018G143000	Chr18:16277452-16277455|AltD|Chr18:16277456-16277679;Chr18:16277452-16277455;Chr18:16277231-16277451
Potri.009G121000	Chr09:10132473-10132492|AltD|Chr09:10131502-10132472;Chr09:10132473-10132492;Chr09:10132493-10132605
Potri.T103400	scaffold_150:18998-18999|AltA|scaffold_150:18790-18997;scaffold_150:18998-18999;scaffold_150:18998-19863
Potri.002G216200	Chr02:19896270-19896416|IntronR|Chr02:19896417-19896771;Chr02:19896270-19896416;Chr02:19896155-19896269,Chr02:19897018-19897251|IntronR|Chr02:19897252-19897439;Chr02:19897018-19897251;Chr02:19896893-19897017
Potri.007G096400	Chr07:12246306-12246388|IntronR|Chr07:12246389-12246481;Chr07:12246306-12246388;Chr07:12246213-12246305,Chr07:12245813-12245912|ExonS|Chr07:12245913-12246009;Chr07:12245813-12245912;Chr07:12245716-12245812,Chr07:12245814-12245912|ExonS|Chr07:12245913-12246009;Chr07:12245814-12245912;Chr07:12245716-12245813,Chr07:12245814-12245912|ExonS|Chr07:12245913-12246009;Chr07:12245814-12245912;Chr07:1224571…
Potri.003G120300	Chr03:14266314-14266324|AltD|Chr03:14266180-14266313;Chr03:14266314-14266324;Chr03:14266325-14266454
Potri.005G260400	Chr05:25880173-25880271|IntronR|Chr05:25880272-25880452;Chr05:25880173-25880271;Chr05:25880092-25880172,Chr05:25880173-25880273|IntronR|Chr05:25880274-25880452;Chr05:25880173-25880273;Chr05:25880092-25880172,Chr05:25880976-25882134|IntronR|Chr05:25882135-25882264;Chr05:25880976-25882134;Chr05:25880092-25880975,Chr05:25883519-25884674|IntronR|Chr05:25884675-25884734;Chr05:25883519-25884674;Chr05:2…
Potri.003G000500	Chr03:101310-101402|IntronR|Chr03:101099-101309;Chr03:101310-101402;Chr03:101403-101568,Chr03:103326-103399|IntronR|Chr03:103275-103325;Chr03:103326-103399;Chr03:103400-103482,Chr03:110636-110717|IntronR|Chr03:110558-110635;Chr03:110636-110717;Chr03:110718-110856,Chr03:100084-100128|AltA|Chr03:100129-100193;Chr03:100084-100128;Chr03:99622-100128,Chr03:100084-100131|AltA|Chr03:100132-100193;Chr03:…
Potri.009G135500	Chr09:10929434-10929434|AltD|Chr09:10929435-10929518;Chr09:10929434-10929434;Chr09:10929389-10929433
Potri.004G048600	Chr04:3747977-3748180|IntronR|Chr04:3748181-3748272;Chr04:3747977-3748180;Chr04:3747856-3747976,Chr04:3755110-3755184|IntronR|Chr04:3755185-3755331;Chr04:3755110-3755184;Chr04:3755050-3755109,Chr04:3755332-3755453|IntronR|Chr04:3755454-3755510;Chr04:3755332-3755453;Chr04:3755185-3755331,Chr04:3756628-3756721|IntronR|Chr04:3756722-3756807;Chr04:3756628-3756721;Chr04:3756601-3756627,Chr04:3751795-3…
Potri.001G340300	Chr01:34422444-34422524|IntronR|Chr01:34422301-34422443;Chr01:34422444-34422524;Chr01:34422525-34423016,Chr01:34422755-34422921|IntronR|Chr01:34422525-34422754;Chr01:34422755-34422921;Chr01:34422922-34423016,Chr01:34421328-34421342|AltA|Chr01:34421343-34421444;Chr01:34421328-34421342;Chr01:34421243-34421342,Chr01:34422258-34422300|AltA|Chr01:34422301-34422443;Chr01:34422258-34422300;Chr01:3442217…
Potri.010G127500	Chr10:14312146-14312235|IntronR|Chr10:14312006-14312145;Chr10:14312146-14312235;Chr10:14312236-14312302,Chr10:14306756-14306768|AltA|Chr10:14306769-14307185;Chr10:14306756-14306768;Chr10:14306506-14306768,Chr10:14306756-14306780|AltA|Chr10:14306781-14307185;Chr10:14306756-14306780;Chr10:14306506-14306780,Chr10:14306769-14306780|AltA|Chr10:14306781-14307185;Chr10:14306769-14306780;Chr10:14306506-1…
Potri.001G269900	Chr01:27730193-27730983|IntronR|Chr01:27729645-27730192;Chr01:27730193-27730983;Chr01:27730984-27731110,Chr01:27730193-27730983|IntronR|Chr01:27729725-27730192;Chr01:27730193-27730983;Chr01:27730984-27731110,Chr01:27731111-27731246|IntronR|Chr01:27730984-27731110;Chr01:27731111-27731246;Chr01:27731247-27731353,Chr01:27729725-27729728|AltA|Chr01:27729729-27730192;Chr01:27729725-27729728;Chr01:2772…
Potri.005G171500	Chr05:18595522-18595573|AltA|Chr05:18595574-18595692;Chr05:18595522-18595573;Chr05:18595276-18595573
Potri.012G118600	Chr12:13896327-13896329|AltA|Chr12:13896330-13896468;Chr12:13896327-13896329;Chr12:13896230-13896329,Chr12:13897649-13897649|AltA|Chr12:13897650-13897797;Chr12:13897649-13897649;Chr12:13897559-13897649
Potri.007G028600	Chr07:2148045-2148096|IntronR|Chr07:2148097-2148130;Chr07:2148045-2148096;Chr07:2147921-2148044,Chr07:2148729-2148942|IntronR|Chr07:2148943-2149232;Chr07:2148729-2148942;Chr07:2148691-2148728,Chr07:2154026-2154259|IntronR|Chr07:2154260-2154685;Chr07:2154026-2154259;Chr07:2153957-2154025,Chr07:2154026-2154580|IntronR|Chr07:2154581-2154685;Chr07:2154026-2154580;Chr07:2153957-2154025,Chr07:2148111-2…
Potri.006G246200	Chr06:25362571-25362649|IntronR|Chr06:25362650-25362752;Chr06:25362571-25362649;Chr06:25361470-25362570,Chr06:25363102-25364016|IntronR|Chr06:25364017-25365570;Chr06:25363102-25364016;Chr06:25362846-25363101,Chr06:25365927-25368564|ExonS|Chr06:25368565-25368724;Chr06:25365927-25368564;Chr06:25365571-25365926,Chr06:25362749-25362752|AltA|Chr06:25361701-25362748;Chr06:25362749-25362752;Chr06:253627…
Potri.009G085100	Chr09:7983336-7983467|IntronR|Chr09:7983468-7983746;Chr09:7983336-7983467;Chr09:7982894-7983335,Chr09:7983341-7983450|IntronR|Chr09:7983451-7983746;Chr09:7983341-7983450;Chr09:7982918-7983340,Chr09:7983747-7983892|IntronR|Chr09:7983893-7984263;Chr09:7983747-7983892;Chr09:7982879-7983746,Chr09:7984264-7984349|IntronR|Chr09:7984350-7984586;Chr09:7984264-7984349;Chr09:7983893-7984263,Chr09:7984585-7…
Potri.001G159600	Chr01:13294899-13294901|AltA|Chr01:13294902-13295135;Chr01:13294899-13294901;Chr01:13294538-13294901
Potri.006G279400	Chr06:27770006-27770107|IntronR|Chr06:27769816-27770005;Chr06:27770006-27770107;Chr06:27770108-27770295
Potri.001G433400	Chr01:46426497-46426592|IntronR|Chr01:46426593-46426785;Chr01:46426497-46426592;Chr01:46426220-46426496
Potri.008G093400	Chr08:5852619-5852643|AltD|Chr08:5852532-5852618;Chr08:5852619-5852643;Chr08:5852644-5852690,Chr08:5852818-5852819|AltD|Chr08:5852691-5852817;Chr08:5852818-5852819;Chr08:5852820-5852891
Potri.006G077800	Chr06:5886576-5886717|IntronR|Chr06:5886438-5886575;Chr06:5886576-5886717;Chr06:5886718-5886838,Chr06:5886603-5886715|IntronR|Chr06:5886438-5886602;Chr06:5886603-5886715;Chr06:5886716-5886838,Chr06:5885948-5885960|AltA|Chr06:5885961-5886032;Chr06:5885948-5885960;Chr06:5885861-5885960,Chr06:5890543-5890544|AltA|Chr06:5890545-5891131;Chr06:5890543-5890544;Chr06:5890168-5890544,Chr06:5887172-5887172…
Potri.018G072600	Chr18:9415641-9416022|IntronR|Chr18:9415337-9415640;Chr18:9415641-9416022;Chr18:9416023-9417561,Chr18:9421197-9421302|IntronR|Chr18:9420973-9421196;Chr18:9421197-9421302;Chr18:9421303-9421647,Chr18:9421454-9421582|IntronR|Chr18:9421303-9421453;Chr18:9421454-9421582;Chr18:9421583-9421647,Chr18:9424658-9424739|IntronR|Chr18:9424314-9424657;Chr18:9424658-9424739;Chr18:9424740-9425083,Chr18:9424660-9…
Potri.009G002900	Chr09:729202-729365|ExonS|Chr09:728891-729201;Chr09:729202-729365;Chr09:729366-729609,Chr09:730262-730394|ExonS|Chr09:729682-730261;Chr09:730262-730394;Chr09:730395-733847,Chr09:732944-732995|ExonS|Chr09:729682-732943;Chr09:732944-732995;Chr09:732996-733847,Chr09:733849-733911|ExonS|Chr09:729682-733848;Chr09:733849-733911;Chr09:733912-734380,Chr09:720158-720158|AltA|Chr09:720159-720244;Chr09:7201…
Potri.008G038800	Chr08:2180231-2180281|ExonS|Chr08:2180104-2180230;Chr08:2180231-2180281;Chr08:2180282-2180360,Chr08:2178389-2178393|AltD|Chr08:2178394-2178763;Chr08:2178389-2178393;Chr08:2178317-2178388,Chr08:2178389-2178616|AltD|Chr08:2178617-2178763;Chr08:2178389-2178616;Chr08:2178317-2178388,Chr08:2178394-2178616|AltD|Chr08:2178617-2178763;Chr08:2178394-2178616;Chr08:2178317-2178393,Chr08:2179314-2179337|AltD…
Potri.010G223200	Chr10:20733498-20733509|IntronR|Chr10:20733510-20734303;Chr10:20733498-20733509;Chr10:20733414-20733497,Chr10:20733782-20733888|IntronR|Chr10:20733889-20734303;Chr10:20733782-20733888;Chr10:20733414-20733781,Chr10:20735056-20735131|IntronR|Chr10:20735132-20735872;Chr10:20735056-20735131;Chr10:20734737-20735055,Chr10:20733315-20733338|AltA|Chr10:20733032-20733314;Chr10:20733315-20733338;Chr10:2073…
Potri.001G219200	Chr01:22514022-22514083|IntronR|Chr01:22513942-22514021;Chr01:22514022-22514083;Chr01:22514084-22514132
Potri.013G105300	Chr13:11903232-11904033|IntronR|Chr13:11903116-11903231;Chr13:11903232-11904033;Chr13:11904034-11904766,Chr13:11905940-11907761|IntronR|Chr13:11905741-11905939;Chr13:11905940-11907761;Chr13:11907762-11908074,Chr13:11905969-11907761|IntronR|Chr13:11905741-11905968;Chr13:11905969-11907761;Chr13:11907762-11908074,Chr13:11908826-11908931|IntronR|Chr13:11908513-11908825;Chr13:11908826-11908931;Chr13:1…
Potri.010G135100	Chr10:14904875-14904894|AltD|Chr10:14904306-14904874;Chr10:14904875-14904894;Chr10:14904895-14905064
Potri.014G180100	Chr14:14929615-14930179|IntronR|Chr14:14930180-14930827;Chr14:14929615-14930179;Chr14:14929450-14929614,Chr14:14932252-14932310|IntronR|Chr14:14932311-14933711;Chr14:14932252-14932310;Chr14:14931361-14932251,Chr14:14928287-14928300|AltA|Chr14:14927995-14928286;Chr14:14928287-14928300;Chr14:14928287-14928434,Chr14:14928861-14928861|AltD|Chr14:14928650-14928860;Chr14:14928861-14928861;Chr14:1492886…
Potri.001G033600	Chr01:2447345-2447435|IntronR|Chr01:2446108-2447344;Chr01:2447345-2447435;Chr01:2447436-2448181
Potri.018G011500	Chr18:866420-866452|IntronR|Chr18:866453-866612;Chr18:866420-866452;Chr18:866206-866419,Chr18:867143-867144|AltD|Chr18:867025-867142;Chr18:867143-867144;Chr18:867145-868464
Potri.015G013900	Chr15:923771-923884|IntronR|Chr15:923605-923770;Chr15:923771-923884;Chr15:923885-923936,Chr15:923778-923887|IntronR|Chr15:923605-923777;Chr15:923778-923887;Chr15:923888-923936
Potri.011G004000	Chr11:295093-295179|AltD|Chr11:294995-295092;Chr11:295093-295179;Chr11:295180-295398
Potri.008G170800	Chr08:11669777-11669920|AltA|Chr08:11669921-11670128;Chr08:11669777-11669920;Chr08:11669688-11669920,Chr08:11669921-11669930|AltA|Chr08:11669931-11670128;Chr08:11669921-11669930;Chr08:11669688-11669930,Chr08:11669921-11669980|AltA|Chr08:11669981-11670128;Chr08:11669921-11669980;Chr08:11669688-11669980,Chr08:11669931-11669980|AltA|Chr08:11669981-11670128;Chr08:11669931-11669980;Chr08:11669688-1166…
Potri.001G215000	Chr01:21786489-21786574|IntronR|Chr01:21786419-21786488;Chr01:21786489-21786574;Chr01:21786575-21786921
Potri.005G196400	Chr05:21289108-21289187|IntronR|Chr05:21289188-21289570;Chr05:21289108-21289187;Chr05:21288842-21289107,Chr05:21289108-21289187|IntronR|Chr05:21289188-21289570;Chr05:21289108-21289187;Chr05:21288844-21289107
Potri.017G063800	Chr17:6048458-6048942|IntronR|Chr17:6048943-6049239;Chr17:6048458-6048942;Chr17:6048224-6048457,Chr17:6057275-6057303|AltA|Chr17:6057092-6057274;Chr17:6057275-6057303;Chr17:6057275-6058399
Potri.012G089700	Chr12:11657370-11657458|IntronR|Chr12:11657459-11657720;Chr12:11657370-11657458;Chr12:11657267-11657369,Chr12:11657557-11657655|IntronR|Chr12:11657656-11657720;Chr12:11657557-11657655;Chr12:11657267-11657556,Chr12:11658203-11658456|IntronR|Chr12:11658457-11658977;Chr12:11658203-11658456;Chr12:11658111-11658202,Chr12:11658203-11658823|IntronR|Chr12:11658824-11658977;Chr12:11658203-11658823;Chr12:1…
Potri.001G466800	Chr01:50011082-50011094|AltA|Chr01:50011095-50011183;Chr01:50011082-50011094;Chr01:50010277-50011094
Potri.017G036400	Chr17:3064333-3064757|IntronR|Chr17:3064242-3064332;Chr17:3064333-3064757;Chr17:3064758-3065177
Potri.010G174900	Chr10:17541815-17541891|IntronR|Chr10:17541641-17541814;Chr10:17541815-17541891;Chr10:17541892-17542022,Chr10:17551965-17552954|IntronR|Chr10:17551858-17551964;Chr10:17551965-17552954;Chr10:17552955-17553050,Chr10:17553758-17553838|IntronR|Chr10:17553646-17553757;Chr10:17553758-17553838;Chr10:17553839-17553962,Chr10:17554106-17554222|IntronR|Chr10:17554028-17554105;Chr10:17554106-17554222;Chr10:1…
Potri.010G033000	Chr10:5285802-5286176|IntronR|Chr10:5285666-5285801;Chr10:5285802-5286176;Chr10:5286177-5286297
Potri.002G001100	Chr02:79991-80113|IntronR|Chr02:78633-79990;Chr02:79991-80113;Chr02:80114-80239,Chr02:83772-84034|ExonS|Chr02:83621-83771;Chr02:83772-84034;Chr02:84035-84231
Potri.001G189100	Chr01:16819610-16819756|IntronR|Chr01:16819395-16819609;Chr01:16819610-16819756;Chr01:16819757-16819900,Chr01:16819614-16819760|IntronR|Chr01:16819395-16819613;Chr01:16819614-16819760;Chr01:16819761-16819900,Chr01:16819761-16819772|AltA|Chr01:16819773-16819900;Chr01:16819761-16819772;Chr01:16819614-16819772
Potri.004G073700	Chr04:6152073-6152510|IntronR|Chr04:6152009-6152072;Chr04:6152073-6152510;Chr04:6152511-6152628
Potri.012G068100	Chr12:9048446-9049907|IntronR|Chr12:9048346-9048445;Chr12:9048446-9049907;Chr12:9049908-9049992,Chr12:9050220-9050298|IntronR|Chr12:9050135-9050219;Chr12:9050220-9050298;Chr12:9050299-9050385,Chr12:9051014-9051103|IntronR|Chr12:9050823-9051013;Chr12:9051014-9051103;Chr12:9051104-9051164,Chr12:9051962-9051986|AltA|Chr12:9051987-9052139;Chr12:9051962-9051986;Chr12:9051165-9051986,Chr12:9048445-9048…
Potri.004G162500	Chr04:18358359-18358443|IntronR|Chr04:18358172-18358358;Chr04:18358359-18358443;Chr04:18358444-18358826,Chr04:18361500-18361509|AltA|Chr04:18361510-18361643;Chr04:18361500-18361509;Chr04:18361423-18361509,Chr04:18360590-18360593|AltD|Chr04:18360594-18360709;Chr04:18360590-18360593;Chr04:18360232-18360589
Potri.002G091700	Chr02:6532370-6532587|IntronR|Chr02:6532247-6532369;Chr02:6532370-6532587;Chr02:6532588-6532625,Chr02:6532370-6532591|IntronR|Chr02:6532247-6532369;Chr02:6532370-6532591;Chr02:6532592-6532625,Chr02:6533939-6534026|IntronR|Chr02:6533348-6533938;Chr02:6533939-6534026;Chr02:6534027-6538516,Chr02:6535841-6535871|IntronR|Chr02:6533348-6535840;Chr02:6535841-6535871;Chr02:6535872-6538516,Chr02:6539718-6…
Potri.011G145700	Chr11:16570118-16570275|IntronR|Chr11:16570276-16570312;Chr11:16570118-16570275;Chr11:16569944-16570117,Chr11:16568435-16568435|AltD|Chr11:16568327-16568434;Chr11:16568435-16568435;Chr11:16568436-16568557
Potri.009G111700	Chr09:9535139-9535343|IntronR|Chr09:9534866-9535138;Chr09:9535139-9535343;Chr09:9535344-9535455
Potri.017G029800	Chr17:2619796-2619808|AltD|Chr17:2619809-2620048;Chr17:2619796-2619808;Chr17:2619604-2619795
Potri.008G055400	Chr08:3281430-3282357|IntronR|Chr08:3281390-3281429;Chr08:3281430-3282357;Chr08:3282358-3283112
Potri.015G035000	Chr15:3030921-3031039|IntronR|Chr15:3030815-3030920;Chr15:3030921-3031039;Chr15:3031040-3031123,Chr15:3031124-3031223|IntronR|Chr15:3031040-3031123;Chr15:3031124-3031223;Chr15:3031224-3031352
Potri.006G089800	Chr06:6882572-6882572|AltD|Chr06:6882573-6882700;Chr06:6882572-6882572;Chr06:6882467-6882571
Potri.001G104600	Chr01:8350723-8350763|AltA|Chr01:8350764-8351613;Chr01:8350723-8350763;Chr01:8350669-8350763
Potri.007G026900	Chr07:2048907-2050226|IntronR|Chr07:2050227-2050291;Chr07:2048907-2050226;Chr07:2048827-2048906,Chr07:2048910-2050229|IntronR|Chr07:2050230-2050291;Chr07:2048910-2050229;Chr07:2048827-2048909
Potri.014G145000	Chr14:11070587-11070653|IntronR|Chr14:11070238-11070586;Chr14:11070587-11070653;Chr14:11070654-11071229,Chr14:11064758-11064759|AltA|Chr14:11064760-11064882;Chr14:11064758-11064759;Chr14:11063944-11064759
Potri.014G079400	Chr14:6362237-6362381|IntronR|Chr14:6362382-6362405;Chr14:6362237-6362381;Chr14:6361915-6362236,Chr14:6362237-6362381|IntronR|Chr14:6362382-6362432;Chr14:6362237-6362381;Chr14:6361915-6362236
Potri.012G080900	Chr12:10717041-10717042|AltA|Chr12:10717043-10717129;Chr12:10717041-10717042;Chr12:10716658-10717042
Potri.012G141300	Chr12:15487441-15487546|IntronR|Chr12:15487388-15487440;Chr12:15487441-15487546;Chr12:15487547-15487600,Chr12:15487732-15487733|AltA|Chr12:15487734-15488148;Chr12:15487732-15487733;Chr12:15487601-15487733
Potri.015G087200	Chr15:11009861-11009911|AltA|Chr15:11009912-11010093;Chr15:11009861-11009911;Chr15:11009710-11009911
Potri.012G066200	Chr12:8641384-8641455|IntronR|Chr12:8641456-8641588;Chr12:8641384-8641455;Chr12:8641276-8641383
Potri.003G125000	Chr03:14621455-14621455|AltD|Chr03:14621369-14621454;Chr03:14621455-14621455;Chr03:14621456-14621520
Potri.001G210500	Chr01:21117014-21117104|ExonS|Chr01:21117105-21117900;Chr01:21117014-21117104;Chr01:21116936-21117013,Chr01:21115682-21115692|AltA|Chr01:21115594-21115681;Chr01:21115682-21115692;Chr01:21115682-21116377,Chr01:21117900-21117900|AltD|Chr01:21116936-21117899;Chr01:21117900-21117900;Chr01:21117901-21118448
Potri.019G104600	Chr19:13328697-13330332|IntronR|Chr19:13327942-13328696;Chr19:13328697-13330332;Chr19:13330333-13330408
Potri.005G182900	Chr05:19966578-19966716|IntronR|Chr05:19966435-19966577;Chr05:19966578-19966716;Chr05:19966717-19966824,Chr05:19966586-19966724|IntronR|Chr05:19966435-19966585;Chr05:19966586-19966724;Chr05:19966725-19966824,Chr05:19967901-19967981|IntronR|Chr05:19967858-19967900;Chr05:19967901-19967981;Chr05:19967982-19968085,Chr05:19966435-19966585|ExonS|Chr05:19966333-19966434;Chr05:19966435-19966585;Chr05:199…
Potri.014G161100	Chr14:12692657-12693424|IntronR|Chr14:12692545-12692656;Chr14:12692657-12693424;Chr14:12693425-12693917,Chr14:12692337-12692339|AltA|Chr14:12692340-12692465;Chr14:12692337-12692339;Chr14:12691165-12692339
Potri.013G140100	Chr13:14792887-14794238|IntronR|Chr13:14788282-14792886;Chr13:14792887-14794238;Chr13:14794239-14795180,Chr13:14793221-14794168|IntronR|Chr13:14787987-14793220;Chr13:14793221-14794168;Chr13:14794169-14795184,Chr13:14793304-14793706|IntronR|Chr13:14788285-14793303;Chr13:14793304-14793706;Chr13:14793707-14795184,Chr13:14793314-14794201|IntronR|Chr13:14787993-14793313;Chr13:14793314-14794201;Chr13:1…
Potri.007G033100	Chr07:2564151-2564162|AltA|Chr07:2564163-2564262;Chr07:2564151-2564162;Chr07:2564043-2564162
Potri.001G174900	Chr01:14826487-14826547|IntronR|Chr01:14826548-14826947;Chr01:14826487-14826547;Chr01:14826350-14826486,Chr01:14826492-14826542|IntronR|Chr01:14826543-14826947;Chr01:14826492-14826542;Chr01:14826350-14826491,Chr01:14826775-14826854|IntronR|Chr01:14826855-14826967;Chr01:14826775-14826854;Chr01:14826350-14826774,Chr01:14822372-14822443|ExonS|Chr01:14822444-14822570;Chr01:14822372-14822443;Chr01:148…
Potri.008G167400	Chr08:11428761-11428821|AltA|Chr08:11428822-11428896;Chr08:11428761-11428821;Chr08:11427943-11428821
Potri.003G153400	Chr03:16680645-16680808|IntronR|Chr03:16680568-16680644;Chr03:16680645-16680808;Chr03:16680809-16680978,Chr03:16680645-16680808|IntronR|Chr03:16680584-16680644;Chr03:16680645-16680808;Chr03:16680809-16680978,Chr03:16681538-16686478|IntronR|Chr03:16681319-16681537;Chr03:16681538-16686478;Chr03:16686479-16686710
Potri.T034300	scaffold_36:53372-53489|IntronR|scaffold_36:53250-53371;scaffold_36:53372-53489;scaffold_36:53490-53595,scaffold_36:53392-53489|IntronR|scaffold_36:53250-53391;scaffold_36:53392-53489;scaffold_36:53490-53595,scaffold_36:53705-53944|AltA|scaffold_36:53945-54115;scaffold_36:53705-53944;scaffold_36:53596-53944
Potri.015G056400	Chr15:7698917-7699468|IntronR|Chr15:7699469-7699682;Chr15:7698917-7699468;Chr15:7698620-7698916,Chr15:7700298-7700613|IntronR|Chr15:7700614-7700861;Chr15:7700298-7700613;Chr15:7700190-7700297,Chr15:7700857-7700973|IntronR|Chr15:7700974-7701022;Chr15:7700857-7700973;Chr15:7700614-7700856,Chr15:7700859-7700968|IntronR|Chr15:7700969-7701017;Chr15:7700859-7700968;Chr15:7700614-7700858,Chr15:7700862-7…
Potri.002G160500	Chr02:12098634-12098709|IntronR|Chr02:12098541-12098633;Chr02:12098634-12098709;Chr02:12098710-12098852,Chr02:12099375-12100023|IntronR|Chr02:12099304-12099374;Chr02:12099375-12100023;Chr02:12100024-12100107,Chr02:12097346-12097346|AltA|Chr02:12097347-12097508;Chr02:12097346-12097346;Chr02:12096683-12097346
Potri.017G009900	Chr17:848881-848950|ExonS|Chr17:848951-849075;Chr17:848881-848950;Chr17:848660-848880,Chr17:849076-849135|ExonS|Chr17:849136-849422;Chr17:849076-849135;Chr17:848660-849075,Chr17:849136-849267|AltA|Chr17:849076-849135;Chr17:849136-849267;Chr17:849136-849422
Potri.010G252000	Chr10:22365069-22365368|IntronR|Chr10:22364827-22365068;Chr10:22365069-22365368;Chr10:22365369-22365800,Chr10:22363955-22364119|ExonS|Chr10:22363538-22363954;Chr10:22363955-22364119;Chr10:22364120-22364825,Chr10:22367545-22367704|ExonS|Chr10:22367378-22367544;Chr10:22367545-22367704;Chr10:22367705-22368303
Potri.009G164300	Chr09:12572870-12572872|AltD|Chr09:12572873-12573182;Chr09:12572870-12572872;Chr09:12572787-12572869,Chr09:12572870-12572954|AltD|Chr09:12572955-12573182;Chr09:12572870-12572954;Chr09:12572787-12572869,Chr09:12574491-12574491|AltD|Chr09:12574492-12574616;Chr09:12574491-12574491;Chr09:12574414-12574490
Potri.006G235100	Chr06:24459007-24459127|IntronR|Chr06:24459128-24459196;Chr06:24459007-24459127;Chr06:24458877-24459006
Potri.002G182600	Chr02:14296496-14296498|AltD|Chr02:14296397-14296495;Chr02:14296496-14296498;Chr02:14296499-14296576
Potri.010G122000	Chr10:13836322-13836440|ExonS|Chr10:13836441-13837158;Chr10:13836322-13836440;Chr10:13835595-13836321
Potri.005G024600	Chr05:1829273-1831453|IntronR|Chr05:1829180-1829272;Chr05:1829273-1831453;Chr05:1831454-1831487,Chr05:1831581-1831583|AltA|Chr05:1831584-1831655;Chr05:1831581-1831583;Chr05:1831488-1831583
Potri.006G139500	Chr06:11695921-11695941|AltA|Chr06:11695109-11695920;Chr06:11695921-11695941;Chr06:11695921-11696738
Potri.006G093000	Chr06:7114630-7114856|IntronR|Chr06:7114254-7114629;Chr06:7114630-7114856;Chr06:7114857-7114967,Chr06:7114633-7114847|IntronR|Chr06:7114254-7114632;Chr06:7114633-7114847;Chr06:7114848-7114967,Chr06:7114254-7114259|AltA|Chr06:7114260-7114632;Chr06:7114254-7114259;Chr06:7114143-7114259,Chr06:7114848-7114859|AltA|Chr06:7114860-7114967;Chr06:7114848-7114859;Chr06:7114633-7114859,Chr06:7114848-7114871…
Potri.003G159200	Chr03:17107527-17107592|AltA|Chr03:17107593-17107699;Chr03:17107527-17107592;Chr03:17107382-17107592,Chr03:17109945-17109949|AltA|Chr03:17109950-17110254;Chr03:17109945-17109949;Chr03:17109862-17109949,Chr03:17109521-17109524|AltD|Chr03:17109525-17109717;Chr03:17109521-17109524;Chr03:17109429-17109520
Potri.017G044700	Chr17:3772001-3772046|ExonS|Chr17:3771376-3772000;Chr17:3772001-3772046;Chr17:3772047-3772169,Chr17:3772419-3772428|AltA|Chr17:3772429-3772467;Chr17:3772419-3772428;Chr17:3772333-3772428,Chr17:3771376-3771385|AltD|Chr17:3771386-3772170;Chr17:3771376-3771385;Chr17:3771308-3771375
Potri.008G117200	Chr08:7535429-7536250|AltD|Chr08:7536251-7536498;Chr08:7535429-7536250;Chr08:7535191-7535428
Potri.006G132800	Chr06:10923892-10923909|AltA|Chr06:10923910-10924281;Chr06:10923892-10923909;Chr06:10923338-10923909,Chr06:10921277-10921278|AltD|Chr06:10921279-10921388;Chr06:10921277-10921278;Chr06:10921193-10921276
Potri.011G023000	Chr11:1922843-1923397|IntronR|Chr11:1923398-1923450;Chr11:1922843-1923397;Chr11:1922527-1922842
Potri.014G162800	Chr14:12840626-12840685|IntronR|Chr14:12840686-12841378;Chr14:12840626-12840685;Chr14:12840518-12840625
Potri.002G103800	Chr02:7515448-7515679|AltA|Chr02:7515331-7515447;Chr02:7515448-7515679;Chr02:7515448-7516071
Potri.010G218600	Chr10:20468229-20468558|IntronR|Chr10:20467973-20468228;Chr10:20468229-20468558;Chr10:20468559-20469226,Chr10:20468796-20469134|IntronR|Chr10:20467973-20468795;Chr10:20468796-20469134;Chr10:20469135-20469176,Chr10:20467362-20467366|AltA|Chr10:20467367-20467843;Chr10:20467362-20467366;Chr10:20466606-20467366,Chr10:20467362-20467366|AltA|Chr10:20467367-20467843;Chr10:20467362-20467366;Chr10:2046660…
Potri.010G192800	Chr10:18745179-18747330|IntronR|Chr10:18745063-18745178;Chr10:18745179-18747330;Chr10:18747331-18747574,Chr10:18747575-18747950|IntronR|Chr10:18747331-18747574;Chr10:18747575-18747950;Chr10:18747951-18749414,Chr10:18748311-18748543|IntronR|Chr10:18747951-18748310;Chr10:18748311-18748543;Chr10:18748544-18749602,Chr10:18746394-18746442|ExonS|Chr10:18745179-18746393;Chr10:18746394-18746442;Chr10:187…
Potri.006G025400	Chr06:1747996-1748277|IntronR|Chr06:1748278-1748359;Chr06:1747996-1748277;Chr06:1747887-1747995,Chr06:1748110-1748189|IntronR|Chr06:1748190-1748359;Chr06:1748110-1748189;Chr06:1747887-1748109,Chr06:1748360-1749185|IntronR|Chr06:1749186-1749345;Chr06:1748360-1749185;Chr06:1747887-1748359,Chr06:1749214-1749327|IntronR|Chr06:1749328-1749345;Chr06:1749214-1749327;Chr06:1749186-1749213
Potri.016G096500	Chr16:9251135-9251204|IntronR|Chr16:9251012-9251134;Chr16:9251135-9251204;Chr16:9251205-9251454,Chr16:9254562-9254641|IntronR|Chr16:9253566-9254561;Chr16:9254562-9254641;Chr16:9254642-9254976,Chr16:9255845-9255949|IntronR|Chr16:9255566-9255844;Chr16:9255845-9255949;Chr16:9255950-9256202,Chr16:9261631-9262852|IntronR|Chr16:9261514-9261630;Chr16:9261631-9262852;Chr16:9262853-9263304,Chr16:9261631-9…
Potri.007G085300	Chr07:11089279-11090139|ExonS|Chr07:11090140-11091718;Chr07:11089279-11090139;Chr07:11089100-11089278,Chr07:11089279-11090148|ExonS|Chr07:11090149-11091718;Chr07:11089279-11090148;Chr07:11089100-11089278,Chr07:11089279-11090148|ExonS|Chr07:11090149-11091718;Chr07:11089279-11090148;Chr07:11089100-11089278,Chr07:11089279-11090405|ExonS|Chr07:11090406-11091718;Chr07:11089279-11090405;Chr07:11089100-…
Potri.010G233200	Chr10:21419597-21420083|IntronR|Chr10:21420084-21420181;Chr10:21419597-21420083;Chr10:21419441-21419596
Potri.005G182800	Chr05:19950718-19950810|IntronR|Chr05:19950469-19950717;Chr05:19950718-19950810;Chr05:19950811-19950974,Chr05:19951475-19951478|AltD|Chr05:19951479-19951567;Chr05:19951475-19951478;Chr05:19951331-19951474
Potri.012G094800	Chr12:12125745-12126647|IntronR|Chr12:12126648-12126673;Chr12:12125745-12126647;Chr12:12125553-12125744
Potri.006G253100	Chr06:25840335-25841261|IntronR|Chr06:25841262-25841380;Chr06:25840335-25841261;Chr06:25840278-25840334,Chr06:25841381-25841385|AltA|Chr06:25841262-25841380;Chr06:25841381-25841385;Chr06:25841381-25841483,Chr06:25841994-25842128|AltA|Chr06:25841821-25841993;Chr06:25841994-25842128;Chr06:25841994-25842613,Chr06:25838552-25838552|AltD|Chr06:25838468-25838551;Chr06:25838552-25838552;Chr06:25838553-2…
Potri.006G119600	Chr06:9461517-9461566|IntronR|Chr06:9461426-9461516;Chr06:9461517-9461566;Chr06:9461567-9461767,Chr06:9462749-9462847|IntronR|Chr06:9462674-9462748;Chr06:9462749-9462847;Chr06:9462848-9462952,Chr06:9462904-9463023|IntronR|Chr06:9462848-9462903;Chr06:9462904-9463023;Chr06:9463024-9463134,Chr06:9462951-9463023|IntronR|Chr06:9462848-9462950;Chr06:9462951-9463023;Chr06:9463024-9463134,Chr06:9462953-9…
Potri.016G106900	Chr16:10843077-10843187|IntronR|Chr16:10842852-10843076;Chr16:10843077-10843187;Chr16:10843188-10843694
Potri.011G003500	Chr11:257766-258105|IntronR|Chr11:257547-257765;Chr11:257766-258105;Chr11:258106-259656,Chr11:257159-257167|AltA|Chr11:257168-257224;Chr11:257159-257167;Chr11:256505-257167
Potri.004G106200	Chr04:9333215-9333780|IntronR|Chr04:9333781-9334057;Chr04:9333215-9333780;Chr04:9332942-9333214,Chr04:9332580-9332718|ExonS|Chr04:9332719-9332941;Chr04:9332580-9332718;Chr04:9332378-9332579,Chr04:9332580-9332718|ExonS|Chr04:9332719-9332941;Chr04:9332580-9332718;Chr04:9332378-9332579,Chr04:9333200-9333214|AltA|Chr04:9332942-9333199;Chr04:9333200-9333214;Chr04:9333200-9333780
Potri.005G109400	Chr05:8404642-8404714|IntronR|Chr05:8404107-8404641;Chr05:8404642-8404714;Chr05:8404715-8404868,Chr05:8405071-8408497|IntronR|Chr05:8404980-8405070;Chr05:8405071-8408497;Chr05:8408498-8408569,Chr05:8408570-8408796|IntronR|Chr05:8404980-8408569;Chr05:8408570-8408796;Chr05:8408797-8409344,Chr05:8405071-8405084|AltD|Chr05:8405085-8408497;Chr05:8405071-8405084;Chr05:8404980-8405070
Potri.017G110300	Chr17:12585147-12585360|IntronR|Chr17:12585361-12585483;Chr17:12585147-12585360;Chr17:12584958-12585146
Potri.005G061600	Chr05:4318803-4318889|IntronR|Chr05:4318890-4319518;Chr05:4318803-4318889;Chr05:4317563-4318802,Chr05:4319519-4320021|IntronR|Chr05:4320022-4320219;Chr05:4319519-4320021;Chr05:4318890-4319518,Chr05:4319887-4320021|IntronR|Chr05:4320022-4320219;Chr05:4319887-4320021;Chr05:4318890-4319886,Chr05:4320220-4321131|IntronR|Chr05:4321132-4321257;Chr05:4320220-4321131;Chr05:4318890-4320219,Chr05:4319519-4…
Potri.002G199600	Chr02:16052716-16053307|IntronR|Chr02:16052342-16052715;Chr02:16052716-16053307;Chr02:16053308-16053798,Chr02:16052722-16053307|IntronR|Chr02:16052342-16052721;Chr02:16052722-16053307;Chr02:16053308-16053798,Chr02:16050637-16050772|ExonS|Chr02:16050234-16050636;Chr02:16050637-16050772;Chr02:16050773-16051484,Chr02:16049253-16049255|AltA|Chr02:16049064-16049252;Chr02:16049253-16049255;Chr02:160492…
Potri.009G003900	Chr09:887923-888002|IntronR|Chr09:887539-887922;Chr09:887923-888002;Chr09:888003-888671,Chr09:888672-888760|IntronR|Chr09:887539-888671;Chr09:888672-888760;Chr09:888761-888847,Chr09:895333-895423|IntronR|Chr09:895192-895332;Chr09:895333-895423;Chr09:895424-895805,Chr09:895333-895423|IntronR|Chr09:895192-895332;Chr09:895333-895423;Chr09:895424-895826,Chr09:889503-889535|ExonS|Chr09:889369-889502;C…
Potri.015G062400	Chr15:8542033-8542860|IntronR|Chr15:8542861-8542957;Chr15:8542033-8542860;Chr15:8541929-8542032,Chr15:8542958-8543786|IntronR|Chr15:8543787-8543987;Chr15:8542958-8543786;Chr15:8542861-8542957
Potri.004G161800	Chr04:18260240-18260449|ExonS|Chr04:18260450-18261701;Chr04:18260240-18260449;Chr04:18259610-18260239,Chr04:18260240-18260453|ExonS|Chr04:18260454-18261701;Chr04:18260240-18260453;Chr04:18259610-18260239,Chr04:18260240-18260857|ExonS|Chr04:18260858-18261701;Chr04:18260240-18260857;Chr04:18259610-18260239,Chr04:18260617-18260713|ExonS|Chr04:18260714-18261701;Chr04:18260617-18260713;Chr04:18260454-…
Potri.016G138700	Chr16:14112772-14112847|IntronR|Chr16:14110023-14112771;Chr16:14112772-14112847;Chr16:14112848-14113481,Chr16:14110151-14110179|ExonS|Chr16:14106166-14110150;Chr16:14110151-14110179;Chr16:14110180-14111260
Potri.007G003000	Chr07:209794-209900|IntronR|Chr07:209901-210443;Chr07:209794-209900;Chr07:209591-209793
Potri.018G021100	Chr18:1663639-1663925|IntronR|Chr18:1663484-1663638;Chr18:1663639-1663925;Chr18:1663926-1664087,Chr18:1674604-1674700|IntronR|Chr18:1674542-1674603;Chr18:1674604-1674700;Chr18:1674701-1674777,Chr18:1661911-1661942|AltD|Chr18:1661943-1663259;Chr18:1661911-1661942;Chr18:1661761-1661910,Chr18:1668515-1668515|AltD|Chr18:1668516-1668946;Chr18:1668515-1668515;Chr18:1668412-1668514,Chr18:1668516-1668516…
Potri.002G110100	Chr02:8119275-8119361|IntronR|Chr02:8119133-8119274;Chr02:8119275-8119361;Chr02:8119362-8119515,Chr02:8116393-8116491|ExonS|Chr02:8114698-8116392;Chr02:8116393-8116491;Chr02:8116492-8116607,Chr02:8116396-8116491|ExonS|Chr02:8114698-8116395;Chr02:8116396-8116491;Chr02:8116492-8116607,Chr02:8116393-8116395|AltA|Chr02:8116396-8116491;Chr02:8116393-8116395;Chr02:8114698-8116395,Chr02:8117136-8117154|…
Potri.018G125000	Chr18:14801272-14802967|IntronR|Chr18:14801120-14801271;Chr18:14801272-14802967;Chr18:14802968-14803322
Potri.001G011900	Chr01:765897-765951|IntronR|Chr01:765952-765956;Chr01:765897-765951;Chr01:765846-765896,Chr01:765897-766072|IntronR|Chr01:766073-766192;Chr01:765897-766072;Chr01:765846-765896,Chr01:765898-766060|IntronR|Chr01:766061-766192;Chr01:765898-766060;Chr01:765846-765897,Chr01:765995-766072|IntronR|Chr01:766073-766192;Chr01:765995-766072;Chr01:765846-765994,Chr01:767207-767283|IntronR|Chr01:767284-767453…
Potri.014G057900	Chr14:4484205-4484600|AltD|Chr14:4484601-4484796;Chr14:4484205-4484600;Chr14:4484055-4484204
Potri.002G201600	Chr02:16311440-16311556|IntronR|Chr02:16311557-16311584;Chr02:16311440-16311556;Chr02:16310621-16311439,Chr02:16295630-16295637|AltA|Chr02:16295638-16295668;Chr02:16295630-16295637;Chr02:16293265-16295637
Potri.012G046400	Chr12:4268297-4268300|AltD|Chr12:4268301-4268417;Chr12:4268297-4268300;Chr12:4268220-4268296
Potri.008G046200	Chr08:2704289-2706903|IntronR|Chr08:2703831-2704288;Chr08:2704289-2706903;Chr08:2706904-2706930,Chr08:2707417-2708707|IntronR|Chr08:2707255-2707416;Chr08:2707417-2708707;Chr08:2708708-2708897
Potri.012G042500	Chr12:3834708-3834711|AltA|Chr12:3834712-3834897;Chr12:3834708-3834711;Chr12:3834601-3834711,Chr12:3834708-3834711|AltD|Chr12:3834601-3834707;Chr12:3834708-3834711;Chr12:3834712-3834897,Chr12:3834708-3834712|AltD|Chr12:3834601-3834707;Chr12:3834708-3834712;Chr12:3834713-3834897,Chr12:3834712-3834712|AltD|Chr12:3834601-3834711;Chr12:3834712-3834712;Chr12:3834713-3834897
Potri.006G185400	Chr06:19920313-19920384|AltA|Chr06:19919981-19920312;Chr06:19920313-19920384;Chr06:19920313-19920498,Chr06:19924023-19924026|AltA|Chr06:19923784-19924022;Chr06:19924023-19924026;Chr06:19924023-19925027,Chr06:19925028-19925032|AltD|Chr06:19924023-19925027;Chr06:19925028-19925032;Chr06:19925033-19925084
Potri.014G055400	Chr14:4317584-4317589|AltD|Chr14:4317380-4317583;Chr14:4317584-4317589;Chr14:4317590-4317701
Potri.008G156200	Chr08:10567904-10567974|IntronR|Chr08:10567975-10568177;Chr08:10567904-10567974;Chr08:10566950-10567903,Chr08:10567909-10567935|IntronR|Chr08:10567936-10568177;Chr08:10567909-10567935;Chr08:10566735-10567908,Chr08:10569324-10569334|IntronR|Chr08:10569335-10572686;Chr08:10569324-10569334;Chr08:10568593-10569323,Chr08:10570767-10570798|IntronR|Chr08:10570799-10572686;Chr08:10570767-10570798;Chr08:1…
Potri.013G115600	Chr13:12916960-12917044|IntronR|Chr13:12917045-12917576;Chr13:12916960-12917044;Chr13:12916875-12916959
Potri.009G119300	Chr09:10004547-10004547|AltA|Chr09:10004458-10004546;Chr09:10004547-10004547;Chr09:10004547-10004634
Potri.001G047300	Chr01:3512540-3512819|AltA|Chr01:3512500-3512539;Chr01:3512540-3512819;Chr01:3512540-3513368,Chr01:3512633-3512819|AltA|Chr01:3512500-3512632;Chr01:3512633-3512819;Chr01:3512633-3513368,Chr01:3512640-3512819|AltA|Chr01:3512510-3512639;Chr01:3512640-3512819;Chr01:3512640-3513265,Chr01:3513449-3513452|AltA|Chr01:3513266-3513448;Chr01:3513449-3513452;Chr01:3513449-3513561,Chr01:3512500-3512509|AltD|…
Potri.010G234700	Chr10:21525459-21525524|ExonS|Chr10:21525350-21525458;Chr10:21525459-21525524;Chr10:21525525-21525670,Chr10:21525459-21525524|ExonS|Chr10:21525350-21525458;Chr10:21525459-21525524;Chr10:21525525-21525670,Chr10:21527680-21527692|AltA|Chr10:21527693-21528112;Chr10:21527680-21527692;Chr10:21527189-21527692
Potri.010G067100	Chr10:9403357-9403594|IntronR|Chr10:9403595-9403727;Chr10:9403357-9403594;Chr10:9402754-9403356,Chr10:9403136-9403143|AltA|Chr10:9403087-9403135;Chr10:9403136-9403143;Chr10:9403136-9403264,Chr10:9403595-9403608|AltD|Chr10:9403357-9403594;Chr10:9403595-9403608;Chr10:9403609-9403727
Potri.018G046200	Chr18:4266650-4266976|IntronR|Chr18:4266598-4266649;Chr18:4266650-4266976;Chr18:4266977-4267120,Chr18:4266650-4266980|IntronR|Chr18:4266598-4266649;Chr18:4266650-4266980;Chr18:4266981-4267120,Chr18:4266977-4266980|AltA|Chr18:4266981-4267120;Chr18:4266977-4266980;Chr18:4266650-4266980
Potri.002G215700	Chr02:19824932-19825007|AltA|Chr02:19824874-19824931;Chr02:19824932-19825007;Chr02:19824932-19825089
Potri.002G212800	Chr02:19172188-19174927|IntronR|Chr02:19174928-19174990;Chr02:19172188-19174927;Chr02:19172116-19172187,Chr02:19176535-19177125|IntronR|Chr02:19177126-19177539;Chr02:19176535-19177125;Chr02:19176451-19176534,Chr02:19171650-19171658|AltA|Chr02:19171659-19171719;Chr02:19171650-19171658;Chr02:19171517-19171658,Chr02:19171650-19171657|AltD|Chr02:19171517-19171649;Chr02:19171650-19171657;Chr02:1917165…
Potri.003G081400	Chr03:10936720-10936918|IntronR|Chr03:10936919-10936998;Chr03:10936720-10936918;Chr03:10936641-10936719,Chr03:10941280-10941281|AltD|Chr03:10941178-10941279;Chr03:10941280-10941281;Chr03:10941282-10941328,Chr03:10941824-10941827|AltD|Chr03:10941752-10941823;Chr03:10941824-10941827;Chr03:10941828-10941881
Potri.012G127800	Chr12:14545318-14545421|IntronR|Chr12:14545422-14545478;Chr12:14545318-14545421;Chr12:14545159-14545317,Chr12:14546559-14546663|IntronR|Chr12:14546664-14546865;Chr12:14546559-14546663;Chr12:14546473-14546558,Chr12:14547968-14548074|IntronR|Chr12:14548075-14548215;Chr12:14547968-14548074;Chr12:14547875-14547967
Potri.007G047200	Chr07:4335110-4335250|IntronR|Chr07:4335251-4335448;Chr07:4335110-4335250;Chr07:4334728-4335109,Chr07:4335762-4335780|AltD|Chr07:4335449-4335761;Chr07:4335762-4335780;Chr07:4335781-4336014
Potri.009G041700	Chr09:4870203-4870409|IntronR|Chr09:4870110-4870202;Chr09:4870203-4870409;Chr09:4870410-4870473,Chr09:4870204-4870409|IntronR|Chr09:4870110-4870203;Chr09:4870204-4870409;Chr09:4870410-4870473,Chr09:4870474-4870559|IntronR|Chr09:4870410-4870473;Chr09:4870474-4870559;Chr09:4870560-4871374,Chr09:4870110-4870202|ExonS|Chr09:4869965-4870109;Chr09:4870110-4870202;Chr09:4870203-4870408,Chr09:4870110-487…
Potri.T059000	scaffold_61:13998-14074|IntronR|scaffold_61:13944-13997;scaffold_61:13998-14074;scaffold_61:14075-14176,scaffold_61:14722-14808|IntronR|scaffold_61:14653-14721;scaffold_61:14722-14808;scaffold_61:14809-14924,scaffold_61:15124-15516|IntronR|scaffold_61:15089-15123;scaffold_61:15124-15516;scaffold_61:15517-15659,scaffold_61:13628-13629|AltA|scaffold_61:13630-13667;scaffold_61:13628-13629;scaffold_6…
Potri.008G203500	Chr08:14622082-14622085|AltD|Chr08:14622086-14622195;Chr08:14622082-14622085;Chr08:14621979-14622081
Potri.017G060800	Chr17:5605994-5606092|IntronR|Chr17:5605960-5605993;Chr17:5605994-5606092;Chr17:5606093-5606321
Potri.001G081100	Chr01:6408432-6408494|AltA|Chr01:6408495-6408582;Chr01:6408432-6408494;Chr01:6408337-6408494
Potri.015G085700	Chr15:10920721-10920804|IntronR|Chr15:10920805-10921110;Chr15:10920721-10920804;Chr15:10920623-10920720,Chr15:10920870-10920953|IntronR|Chr15:10920954-10921110;Chr15:10920870-10920953;Chr15:10920805-10920869,Chr15:10921346-10921983|IntronR|Chr15:10921984-10922137;Chr15:10921346-10921983;Chr15:10921254-10921345,Chr15:10921615-10921729|ExonS|Chr15:10921730-10921826;Chr15:10921615-10921729;Chr15:109…
Potri.002G045700	Chr02:2899899-2900044|IntronR|Chr02:2899821-2899898;Chr02:2899899-2900044;Chr02:2900045-2900104
Potri.002G029100	Chr02:1903906-1904747|IntronR|Chr02:1903500-1903905;Chr02:1903906-1904747;Chr02:1904748-1904899,Chr02:1902751-1902943|AltD|Chr02:1902944-1903046;Chr02:1902751-1902943;Chr02:1902651-1902750,Chr02:1902943-1902943|AltD|Chr02:1902944-1903046;Chr02:1902943-1902943;Chr02:1902652-1902942,Chr02:1902943-1902944|AltD|Chr02:1902945-1903046;Chr02:1902943-1902944;Chr02:1902652-1902942,Chr02:1902944-1902944|Al…
Potri.008G150200	Chr08:10163081-10163161|IntronR|Chr08:10162780-10163080;Chr08:10163081-10163161;Chr08:10163162-10163243
Potri.013G102700	Chr13:11630473-11631752|IntronR|Chr13:11631753-11631883;Chr13:11630473-11631752;Chr13:11630296-11630472
Potri.003G000800	Chr03:159375-159594|IntronR|Chr03:159595-159618;Chr03:159375-159594;Chr03:159178-159374,Chr03:158752-158805|AltA|Chr03:158660-158751;Chr03:158752-158805;Chr03:158752-159177
Potri.009G044200	Chr09:5041059-5041529|IntronR|Chr09:5041530-5041571;Chr09:5041059-5041529;Chr09:5040818-5041058,Chr09:5042656-5042873|IntronR|Chr09:5042874-5043772;Chr09:5042656-5042873;Chr09:5042111-5042655,Chr09:5043293-5043346|IntronR|Chr09:5043347-5043772;Chr09:5043293-5043346;Chr09:5042111-5043292,Chr09:5043390-5043474|IntronR|Chr09:5043475-5043772;Chr09:5043390-5043474;Chr09:5042111-5043389,Chr09:5043773-5…
Potri.003G069200	Chr03:9737446-9737527|IntronR|Chr03:9737284-9737445;Chr03:9737446-9737527;Chr03:9737528-9737626,Chr03:9737446-9737527|IntronR|Chr03:9737284-9737445;Chr03:9737446-9737527;Chr03:9737528-9739081,Chr03:9737619-9737685|IntronR|Chr03:9737528-9737618;Chr03:9737619-9737685;Chr03:9737686-9739081,Chr03:9737623-9737708|IntronR|Chr03:9737528-9737622;Chr03:9737623-9737708;Chr03:9737709-9739081,Chr03:9737625-9…
Potri.001G353000	Chr01:36100496-36100611|IntronR|Chr01:36100612-36100800;Chr01:36100496-36100611;Chr01:36100404-36100495
Potri.013G160500	Chr13:16229765-16230381|IntronR|Chr13:16230382-16230446;Chr13:16229765-16230381;Chr13:16229629-16229764,Chr13:16232154-16232164|AltA|Chr13:16232076-16232153;Chr13:16232154-16232164;Chr13:16232154-16233495
Potri.T161800	scaffold_752:14033-14115|IntronR|scaffold_752:14116-14270;scaffold_752:14033-14115;scaffold_752:13883-14032,scaffold_752:14033-14120|IntronR|scaffold_752:14121-14270;scaffold_752:14033-14120;scaffold_752:13883-14032,scaffold_752:14271-14824|IntronR|scaffold_752:14825-14965;scaffold_752:14271-14824;scaffold_752:14121-14270,scaffold_752:14966-15046|IntronR|scaffold_752:15047-15193;scaffold_752:1496…
Potri.011G000200	Chr11:8256-8256|AltA|Chr11:8257-8465;Chr11:8256-8256;Chr11:8164-8256
Potri.003G139700	Chr03:15741407-15741523|IntronR|Chr03:15741524-15741706;Chr03:15741407-15741523;Chr03:15741288-15741406,Chr03:15741408-15741523|IntronR|Chr03:15741524-15741706;Chr03:15741408-15741523;Chr03:15741288-15741407,Chr03:15741559-15741626|IntronR|Chr03:15741627-15741706;Chr03:15741559-15741626;Chr03:15741524-15741558,Chr03:15741407-15741407|AltA|Chr03:15741288-15741406;Chr03:15741407-15741407;Chr03:1574…
Potri.001G087500	Chr01:6922014-6922100|IntronR|Chr01:6922101-6922255;Chr01:6922014-6922100;Chr01:6921931-6922013,Chr01:6922717-6922772|IntronR|Chr01:6922773-6922844;Chr01:6922717-6922772;Chr01:6922365-6922716,Chr01:6923014-6923088|IntronR|Chr01:6923089-6923205;Chr01:6923014-6923088;Chr01:6922963-6923013,Chr01:6923188-6923307|IntronR|Chr01:6923308-6923510;Chr01:6923188-6923307;Chr01:6922963-6923187,Chr01:6923206-6…
Potri.014G078100	Chr14:6288239-6288349|ExonS|Chr14:6287073-6288238;Chr14:6288239-6288349;Chr14:6288350-6289167
Potri.010G156700	Chr10:16381120-16381169|AltD|Chr10:16380688-16381119;Chr10:16381120-16381169;Chr10:16381170-16381288
Potri.016G000100	Chr16:4825-4900|IntronR|Chr16:4901-5887;Chr16:4825-4900;Chr16:4672-4824,Chr16:3886-4077|ExonS|Chr16:4078-4283;Chr16:3886-4077;Chr16:3816-3885,Chr16:6434-6436|AltD|Chr16:6318-6433;Chr16:6434-6436;Chr16:6437-6599
Potri.001G237200	Chr01:24845397-24845464|IntronR|Chr01:24845465-24845542;Chr01:24845397-24845464;Chr01:24845303-24845396,Chr01:24845403-24845470|IntronR|Chr01:24845471-24845542;Chr01:24845403-24845470;Chr01:24845303-24845402,Chr01:24845903-24845980|IntronR|Chr01:24845981-24846045;Chr01:24845903-24845980;Chr01:24845814-24845902,Chr01:24845910-24845988|IntronR|Chr01:24845989-24846045;Chr01:24845910-24845988;Chr01:2…
Potri.008G201400	Chr08:14178554-14179229|IntronR|Chr08:14179230-14179251;Chr08:14178554-14179229;Chr08:14178427-14178553,Chr08:14177358-14177394|AltA|Chr08:14177257-14177357;Chr08:14177358-14177394;Chr08:14177358-14177785
Potri.001G089900	Chr01:7079319-7079629|IntronR|Chr01:7079630-7079705;Chr01:7079319-7079629;Chr01:7078064-7079318,Chr01:7081624-7082284|IntronR|Chr01:7082285-7082986;Chr01:7081624-7082284;Chr01:7081514-7081623,Chr01:7082355-7082936|IntronR|Chr01:7082937-7082986;Chr01:7082355-7082936;Chr01:7082285-7082354,Chr01:7082987-7083212|IntronR|Chr01:7083213-7083303;Chr01:7082987-7083212;Chr01:7082285-7082986,Chr01:7082447-7…
Potri.001G083400	Chr01:6579362-6579400|AltA|Chr01:6579401-6579561;Chr01:6579362-6579400;Chr01:6579226-6579400
Potri.009G016900	Chr09:2815756-2815945|ExonS|Chr09:2815946-2816256;Chr09:2815756-2815945;Chr09:2815603-2815755,Chr09:2816604-2816604|AltA|Chr09:2816405-2816603;Chr09:2816604-2816604;Chr09:2816604-2816672,Chr09:2816656-2816672|AltA|Chr09:2816673-2816771;Chr09:2816656-2816672;Chr09:2816605-2816672,Chr09:2816771-2816771|AltA|Chr09:2816673-2816770;Chr09:2816771-2816771;Chr09:2816771-2816920,Chr09:2819254-2819255|AltA…
Potri.007G081900	Chr07:10594961-10595056|ExonS|Chr07:10595057-10595204;Chr07:10594961-10595056;Chr07:10593943-10594960,Chr07:10592097-10592193|AltD|Chr07:10591393-10592096;Chr07:10592097-10592193;Chr07:10592194-10592235
Potri.003G180000	Chr03:18732973-18732974|AltD|Chr03:18732883-18732972;Chr03:18732973-18732974;Chr03:18732975-18733050,Chr03:18736839-18736839|AltD|Chr03:18736732-18736838;Chr03:18736839-18736839;Chr03:18736840-18736917
Potri.005G253800	Chr05:25502312-25502624|IntronR|Chr05:25502232-25502311;Chr05:25502312-25502624;Chr05:25502625-25503140,Chr05:25504614-25504695|IntronR|Chr05:25503271-25504613;Chr05:25504614-25504695;Chr05:25504696-25504973,Chr05:25506999-25507065|IntronR|Chr05:25506627-25506998;Chr05:25506999-25507065;Chr05:25507066-25507266
Potri.017G013000	Chr17:1096106-1096462|AltA|Chr17:1096463-1096972;Chr17:1096106-1096462;Chr17:1095982-1096462
Potri.002G013700	Chr02:807081-807206|IntronR|Chr02:807002-807080;Chr02:807081-807206;Chr02:807207-807753
Potri.011G157000	Chr11:17469035-17469130|IntronR|Chr11:17468957-17469034;Chr11:17469035-17469130;Chr11:17469131-17469205,Chr11:17474936-17475030|IntronR|Chr11:17474848-17474935;Chr11:17474936-17475030;Chr11:17475031-17475084,Chr11:17473722-17473722|AltA|Chr11:17473723-17473854;Chr11:17473722-17473722;Chr11:17472608-17473722,Chr11:17469742-17469742|AltD|Chr11:17469743-17470211;Chr11:17469742-17469742;Chr11:1746956…
Potri.006G202000	Chr06:21696703-21696813|IntronR|Chr06:21696396-21696702;Chr06:21696703-21696813;Chr06:21696814-21696862
Potri.004G228400	Chr04:23323797-23323874|IntronR|Chr04:23323746-23323796;Chr04:23323797-23323874;Chr04:23323875-23323995,Chr04:23324564-23325006|IntronR|Chr04:23324502-23324563;Chr04:23324564-23325006;Chr04:23325007-23325124,Chr04:23326807-23326874|IntronR|Chr04:23326875-23327018;Chr04:23326807-23326874;Chr04:23326711-23326806,Chr04:23326809-23326865|IntronR|Chr04:23326711-23326808;Chr04:23326809-23326865;Chr04:2…
Potri.006G191400	Chr06:20620309-20620345|AltA|Chr06:20620346-20620511;Chr06:20620309-20620345;Chr06:20619712-20620345,Chr06:20620831-20620831|AltA|Chr06:20620832-20620951;Chr06:20620831-20620831;Chr06:20620749-20620831,Chr06:20622722-20622783|AltD|Chr06:20622784-20622864;Chr06:20622722-20622783;Chr06:20622550-20622721
Potri.012G056200	Chr12:5797384-5797467|IntronR|Chr12:5797468-5798049;Chr12:5797384-5797467;Chr12:5797294-5797383,Chr12:5798050-5798134|IntronR|Chr12:5798135-5798173;Chr12:5798050-5798134;Chr12:5797468-5798049
Potri.001G368000	Chr01:38086299-38086917|IntronR|Chr01:38086918-38087026;Chr01:38086299-38086917;Chr01:38085603-38086298,Chr01:38087377-38087473|ExonS|Chr01:38087474-38087678;Chr01:38087377-38087473;Chr01:38087027-38087376
Potri.002G097500	Chr02:7024222-7024322|IntronR|Chr02:7024323-7024480;Chr02:7024222-7024322;Chr02:7024197-7024221
Potri.010G194100	Chr10:18823943-18824043|IntronR|Chr10:18824044-18824147;Chr10:18823943-18824043;Chr10:18823714-18823942,Chr10:18824845-18825112|IntronR|Chr10:18825113-18825494;Chr10:18824845-18825112;Chr10:18824719-18824844
Potri.002G232200	Chr02:22460301-22461954|IntronR|Chr02:22460143-22460300;Chr02:22460301-22461954;Chr02:22461955-22462134,Chr02:22462135-22463497|IntronR|Chr02:22460143-22462134;Chr02:22462135-22463497;Chr02:22463498-22463532,Chr02:22463794-22464427|IntronR|Chr02:22463637-22463793;Chr02:22463794-22464427;Chr02:22464428-22464481,Chr02:22464650-22466891|IntronR|Chr02:22464557-22464649;Chr02:22464650-22466891;Chr02:2…
Potri.002G023700	Chr02:1428879-1429527|IntronR|Chr02:1428649-1428878;Chr02:1428879-1429527;Chr02:1429528-1429567,Chr02:1429568-1429652|IntronR|Chr02:1429528-1429567;Chr02:1429568-1429652;Chr02:1429653-1429744
Potri.010G115700	Chr10:13373670-13373684|AltA|Chr10:13373592-13373669;Chr10:13373670-13373684;Chr10:13373670-13373755
Potri.005G185900	Chr05:20335767-20335882|IntronR|Chr05:20335883-20335925;Chr05:20335767-20335882;Chr05:20335690-20335766,Chr05:20335926-20335928|AltA|Chr05:20335883-20335925;Chr05:20335926-20335928;Chr05:20335926-20336481,Chr05:20336572-20336583|AltA|Chr05:20336482-20336571;Chr05:20336572-20336583;Chr05:20336572-20336924
Potri.010G221000	Chr10:20600743-20600966|IntronR|Chr10:20600967-20601073;Chr10:20600743-20600966;Chr10:20600580-20600742,Chr10:20602410-20602539|IntronR|Chr10:20602540-20602683;Chr10:20602410-20602539;Chr10:20602305-20602409,Chr10:20599352-20599424|ExonS|Chr10:20599425-20599630;Chr10:20599352-20599424;Chr10:20598850-20599351,Chr10:20602409-20602409|AltA|Chr10:20602305-20602408;Chr10:20602409-20602409;Chr10:206024…
Potri.017G129800	Chr17:14063376-14063447|IntronR|Chr17:14063448-14063551;Chr17:14063376-14063447;Chr17:14063328-14063375,Chr17:14065597-14065870|IntronR|Chr17:14065871-14065946;Chr17:14065597-14065870;Chr17:14065556-14065596,Chr17:14067200-14067280|IntronR|Chr17:14067281-14067387;Chr17:14067200-14067280;Chr17:14067127-14067199
Potri.008G040500	Chr08:2293448-2293553|ExonS|Chr08:2293339-2293447;Chr08:2293448-2293553;Chr08:2293554-2295212
Potri.011G123700	Chr11:14871037-14871901|IntronR|Chr11:14871902-14872017;Chr11:14871037-14871901;Chr11:14870952-14871036,Chr11:14874053-14874281|IntronR|Chr11:14874282-14874397;Chr11:14874053-14874281;Chr11:14873845-14874052,Chr11:14872795-14872908|ExonS|Chr11:14872909-14873844;Chr11:14872795-14872908;Chr11:14872707-14872794,Chr11:14872999-14873139|ExonS|Chr11:14873140-14873844;Chr11:14872999-14873139;Chr11:14872…
Potri.005G142700	Chr05:12133170-12135922|IntronR|Chr05:12135923-12136784;Chr05:12133170-12135922;Chr05:12133057-12133169
Potri.001G115600	Chr01:9267187-9267195|AltA|Chr01:9267196-9267310;Chr01:9267187-9267195;Chr01:9267047-9267195
Potri.008G123200	Chr08:8028501-8029082|IntronR|Chr08:8029083-8029136;Chr08:8028501-8029082;Chr08:8027974-8028500,Chr08:8029083-8029136|ExonS|Chr08:8029137-8029221;Chr08:8029083-8029136;Chr08:8028501-8029082
Potri.014G053700	Chr14:4232839-4233617|IntronR|Chr14:4232735-4232838;Chr14:4232839-4233617;Chr14:4233618-4235364,Chr14:4232962-4233025|ExonS|Chr14:4232839-4232961;Chr14:4232962-4233025;Chr14:4233026-4233616
Potri.016G093100	Chr16:7945542-7945624|IntronR|Chr16:7945625-7945856;Chr16:7945542-7945624;Chr16:7945391-7945541
Potri.007G080900	Chr07:10463383-10464805|IntronR|Chr07:10464806-10464865;Chr07:10463383-10464805;Chr07:10463273-10463382,Chr07:10465350-10465456|ExonS|Chr07:10465457-10466262;Chr07:10465350-10465456;Chr07:10465192-10465349
Potri.004G104000	Chr04:9130327-9130774|IntronR|Chr04:9130775-9130846;Chr04:9130327-9130774;Chr04:9129442-9130326
Potri.014G162200	Chr14:12776558-12777080|IntronR|Chr14:12776180-12776557;Chr14:12776558-12777080;Chr14:12777081-12777389,Chr14:12775409-12775441|AltA|Chr14:12775442-12775589;Chr14:12775409-12775441;Chr14:12775301-12775441,Chr14:12776934-12777080|AltA|Chr14:12777081-12777389;Chr14:12776934-12777080;Chr14:12776558-12777080
Potri.002G044500	Chr02:2831970-2832736|IntronR|Chr02:2831882-2831969;Chr02:2831970-2832736;Chr02:2832737-2832821
Potri.014G143400	Chr14:10951848-10952425|IntronR|Chr14:10951727-10951847;Chr14:10951848-10952425;Chr14:10952426-10952507,Chr14:10953348-10954384|IntronR|Chr14:10953294-10953347;Chr14:10953348-10954384;Chr14:10954385-10954423,Chr14:10952426-10952507|ExonS|Chr14:10951848-10952425;Chr14:10952426-10952507;Chr14:10952508-10953292,Chr14:10953774-10953833|ExonS|Chr14:10953348-10953773;Chr14:10953774-10953833;Chr14:10953…
Potri.016G064800	Chr16:4564345-4565178|IntronR|Chr16:4564289-4564344;Chr16:4564345-4565178;Chr16:4565179-4565222,Chr16:4567139-4567746|IntronR|Chr16:4567076-4567138;Chr16:4567139-4567746;Chr16:4567747-4567826,Chr16:4564419-4564495|ExonS|Chr16:4564350-4564418;Chr16:4564419-4564495;Chr16:4564496-4565177,Chr16:4560523-4560528|AltA|Chr16:4560529-4560625;Chr16:4560523-4560528;Chr16:4560407-4560528,Chr16:4564217-456428…
Potri.008G195200	Chr08:13614458-13614576|AltA|Chr08:13614202-13614457;Chr08:13614458-13614576;Chr08:13614458-13615112,Chr08:13615603-13615605|AltA|Chr08:13615113-13615602;Chr08:13615603-13615605;Chr08:13615603-13615797
Potri.006G102100	Chr06:7908149-7908150|AltA|Chr06:7908151-7908232;Chr06:7908149-7908150;Chr06:7908033-7908150,Chr06:7905785-7905786|AltD|Chr06:7905787-7906145;Chr06:7905785-7905786;Chr06:7905701-7905784,Chr06:7905787-7905819|AltD|Chr06:7905820-7906145;Chr06:7905787-7905819;Chr06:7905701-7905786,Chr06:7905787-7905849|AltD|Chr06:7905850-7906145;Chr06:7905787-7905849;Chr06:7905701-7905786,Chr06:7907265-7907266|AltD|…
Potri.011G152600	Chr11:17095989-17096077|IntronR|Chr11:17096078-17096093;Chr11:17095989-17096077;Chr11:17095745-17095988,Chr11:17096078-17096093|ExonS|Chr11:17096094-17096198;Chr11:17096078-17096093;Chr11:17095989-17096077,Chr11:17095989-17096093|AltA|Chr11:17095745-17095988;Chr11:17095989-17096093;Chr11:17095989-17096198
Potri.008G147600	Chr08:9938396-9938419|AltA|Chr08:9938420-9938512;Chr08:9938396-9938419;Chr08:9938314-9938419
Potri.019G082500	Chr19:11571429-11571430|AltA|Chr19:11571024-11571428;Chr19:11571429-11571430;Chr19:11571429-11573807
Potri.001G357600	Chr01:36637996-36638860|IntronR|Chr01:36637881-36637995;Chr01:36637996-36638860;Chr01:36638861-36639055,Chr01:36639056-36640422|IntronR|Chr01:36637881-36639055;Chr01:36639056-36640422;Chr01:36640423-36640823
Potri.001G087100	Chr01:6897999-6898085|IntronR|Chr01:6898086-6898208;Chr01:6897999-6898085;Chr01:6897889-6897998,Chr01:6897999-6898107|IntronR|Chr01:6898108-6898208;Chr01:6897999-6898107;Chr01:6897889-6897998,Chr01:6896534-6897113|AltA|Chr01:6896434-6896533;Chr01:6896534-6897113;Chr01:6896534-6897211,Chr01:6898085-6898085|AltD|Chr01:6897999-6898084;Chr01:6898085-6898085;Chr01:6898086-6898208,Chr01:6898085-6898107…
Potri.008G035800	Chr08:1987316-1987506|IntronR|Chr08:1987221-1987315;Chr08:1987316-1987506;Chr08:1987507-1987612
Potri.013G131100	Chr13:14242519-14243022|IntronR|Chr13:14243023-14243131;Chr13:14242519-14243022;Chr13:14242177-14242518,Chr13:14246208-14246383|IntronR|Chr13:14246384-14246449;Chr13:14246208-14246383;Chr13:14246117-14246207,Chr13:14246208-14246384|IntronR|Chr13:14246385-14246449;Chr13:14246208-14246384;Chr13:14246117-14246207,Chr13:14248780-14249620|IntronR|Chr13:14249621-14249678;Chr13:14248780-14249620;Chr13:1…
Potri.001G248100	Chr01:25797120-25797263|IntronR|Chr01:25796970-25797119;Chr01:25797120-25797263;Chr01:25797264-25797647,Chr01:25797120-25797571|IntronR|Chr01:25796970-25797119;Chr01:25797120-25797571;Chr01:25797572-25797647,Chr01:25797120-25797571|IntronR|Chr01:25796970-25797119;Chr01:25797120-25797571;Chr01:25797572-25797648,Chr01:25797423-25797571|IntronR|Chr01:25797264-25797422;Chr01:25797423-25797571;Chr01:2…
Potri.018G014900	Chr18:1204809-1204811|AltA|Chr18:1203597-1204808;Chr18:1204809-1204811;Chr18:1204809-1205654,Chr18:1204809-1204811|AltA|Chr18:1203636-1204808;Chr18:1204809-1204811;Chr18:1204809-1205654,Chr18:1204809-1204811|AltA|Chr18:1203637-1204808;Chr18:1204809-1204811;Chr18:1204809-1205654,Chr18:1206081-1206095|AltA|Chr18:1205655-1206080;Chr18:1206081-1206095;Chr18:1206081-1206820
Potri.013G158400	Chr13:16072687-16072744|ExonS|Chr13:16072745-16072832;Chr13:16072687-16072744;Chr13:16072593-16072686,Chr13:16071917-16071918|AltA|Chr13:16071774-16071916;Chr13:16071917-16071918;Chr13:16071917-16072044,Chr13:16072833-16072848|AltD|Chr13:16072745-16072832;Chr13:16072833-16072848;Chr13:16072849-16072888,Chr13:16073527-16073535|AltD|Chr13:16073126-16073526;Chr13:16073527-16073535;Chr13:16073536-160…
Potri.002G100700	Chr02:7275268-7275272|AltA|Chr02:7275211-7275267;Chr02:7275268-7275272;Chr02:7275268-7275789
Potri.013G101700	Chr13:11493782-11493785|AltD|Chr13:11493265-11493781;Chr13:11493782-11493785;Chr13:11493786-11493864
Potri.001G354600	Chr01:36207193-36207194|AltA|Chr01:36207093-36207192;Chr01:36207193-36207194;Chr01:36207193-36207292
Potri.006G122200	Chr06:9758153-9758408|IntronR|Chr06:9758409-9758759;Chr06:9758153-9758408;Chr06:9758018-9758152
Potri.008G147800	Chr08:9953422-9953517|IntronR|Chr08:9953378-9953421;Chr08:9953422-9953517;Chr08:9953518-9954227,Chr08:9953422-9953517|IntronR|Chr08:9953388-9953421;Chr08:9953422-9953517;Chr08:9953518-9954227,Chr08:9953422-9953578|IntronR|Chr08:9953378-9953421;Chr08:9953422-9953578;Chr08:9953579-9954227,Chr08:9953681-9953842|IntronR|Chr08:9953518-9953680;Chr08:9953681-9953842;Chr08:9953843-9954227,Chr08:9954532-9…
Potri.006G086800	Chr06:6614571-6614659|IntronR|Chr06:6614660-6614696;Chr06:6614571-6614659;Chr06:6614473-6614570
Potri.005G226100	Chr05:23636780-23636965|IntronR|Chr05:23636966-23637114;Chr05:23636780-23636965;Chr05:23636668-23636779,Chr05:23636780-23636968|IntronR|Chr05:23636969-23637114;Chr05:23636780-23636968;Chr05:23636668-23636779,Chr05:23637115-23637195|IntronR|Chr05:23637196-23637285;Chr05:23637115-23637195;Chr05:23636966-23637114,Chr05:23637893-23638464|IntronR|Chr05:23638465-23638580;Chr05:23637893-23638464;Chr05:2…
Potri.006G056300	Chr06:4098555-4098850|IntronR|Chr06:4098851-4099754;Chr06:4098555-4098850;Chr06:4098361-4098554,Chr06:4099384-4099499|IntronR|Chr06:4099500-4099754;Chr06:4099384-4099499;Chr06:4098363-4099383,Chr06:4100136-4100198|IntronR|Chr06:4100199-4100321;Chr06:4100136-4100198;Chr06:4100074-4100135,Chr06:4100147-4100270|IntronR|Chr06:4100271-4100321;Chr06:4100147-4100270;Chr06:4100074-4100146,Chr06:4100147-4…
Potri.008G034800	Chr08:1927201-1927611|IntronR|Chr08:1927191-1927200;Chr08:1927201-1927611;Chr08:1927612-1927667,Chr08:1927450-1927533|IntronR|Chr08:1927191-1927449;Chr08:1927450-1927533;Chr08:1927534-1927667,Chr08:1927450-1927543|IntronR|Chr08:1927191-1927449;Chr08:1927450-1927543;Chr08:1927544-1927667,Chr08:1927453-1927539|IntronR|Chr08:1927191-1927452;Chr08:1927453-1927539;Chr08:1927540-1927667,Chr08:1925015-1…
Potri.016G028000	Chr16:1582604-1582687|ExonS|Chr16:1582420-1582603;Chr16:1582604-1582687;Chr16:1582688-1583364
Potri.015G035800	Chr15:3134868-3134963|AltA|Chr15:3134964-3135175;Chr15:3134868-3134963;Chr15:3134626-3134963,Chr15:3135907-3135909|AltA|Chr15:3135910-3135970;Chr15:3135907-3135909;Chr15:3135796-3135909,Chr15:3134626-3134626|AltD|Chr15:3134627-3134867;Chr15:3134626-3134626;Chr15:3134420-3134625
Potri.019G034300	Chr19:3879117-3879205|IntronR|Chr19:3879206-3879799;Chr19:3879117-3879205;Chr19:3878904-3879116
[truncated: 7,701 more rows]
