# Supplementary material for: PSDX: A Comprehensive Multi-Omics Association Database of Populus trichocarpa With a Focus on the Secondary Growth in Response to Stresses
Source: Front Plant Sci. 2021 May 20;12:655565. doi: 10.3389/fpls.2021.655565 (PMC8195342; doi:10.3389/fpls.2021.655565)
Supplement: Supplementary Table 8 — Overlapped alternative splicing events between RNA-seq and Iso-seq. [file Table_8.XLS]

## Sheet: as_events_overlap
loucs_name	alternative splicing events
Potri.016G025500	Chr16:1435691-1435858|ExonS
Potri.015G075000	Chr15:9985386-9985390|AltA
Potri.008G020600	Chr08:1081827-1082015|ExonS
Potri.014G131000	Chr14:9993527-9993766|IntronR
Potri.012G088500	Chr12:11554363-11554536|IntronR
Potri.004G005500	Chr04:353940-354429|IntronR
Potri.002G139000	Chr02:10329481-10329492|AltA
Potri.013G008300	Chr13:525833-525842|AltA
Potri.002G099700	Chr02:7189513-7189687|IntronR
Potri.007G115400	Chr07:13681461-13681516|ExonS
Potri.010G163200	Chr10:16799702-16799708|AltA
Potri.012G020000	Chr12:1822221-1822224|AltA
Potri.003G064000	Chr03:9270562-9270606|ExonS
Potri.001G275400	Chr01:28186031-28186129|IntronR
Potri.002G216100	Chr02:19888588-19888597|AltA
Potri.003G044200	Chr03:5903437-5903547|IntronR
Potri.012G089700	Chr12:11659466-11659655|ExonS
Potri.004G150700	Chr04:17298654-17298744|IntronR
Potri.004G106500	Chr04:9372973-9373056|IntronR
Potri.007G128500	Chr07:14446695-14446768|ExonS
Potri.018G055300	Chr18:5821342-5825239|IntronR
Potri.010G135500	Chr10:14938084-14938093|AltD
Potri.011G123900	Chr11:14889553-14889696|IntronR
Potri.004G050800	Chr04:3948743-3949100|IntronR
Potri.010G129300	Chr10:14454354-14454430|IntronR
Potri.010G179000	Chr10:17797659-17797668|AltA
Potri.003G056700	Chr03:8404989-8405119|IntronR
Potri.019G055000	Chr19:8494600-8494646|ExonS
Potri.002G016900	Chr02:982456-982913|IntronR
Potri.017G061600	Chr17:5742671-5742674|AltD
Potri.001G352300	Chr01:35980729-35980954|IntronR
Potri.003G053200	Chr03:7883060-7883160|ExonS
Potri.014G158200	Chr14:12340019-12340124|IntronR
Potri.006G029900	Chr06:2021298-2021382|ExonS
Potri.004G217800	Chr04:22470691-22470901|IntronR
Potri.017G066500	Chr17:6939371-6939390|AltA
Potri.001G104700	Chr01:8359150-8359387|IntronR
Potri.002G149200	Chr02:11084925-11085246|ExonS
Potri.009G053400	Chr09:5735884-5735956|IntronR
Potri.006G170400	Chr06:17782559-17782568|AltA
Potri.019G079600	Chr19:11349845-11349925|AltA
Potri.001G025100	Chr01:1863651-1863718|ExonS
Potri.T064300	scaffold_67:80962-81030|IntronR
Potri.011G091900	Chr11:11140777-11140781|AltA
Potri.002G088000	Chr02:6227341-6227373|AltA
Potri.015G051000	Chr15:5682536-5682656|ExonS
Potri.012G084800	Chr12:11222763-11223145|IntronR
Potri.010G081800	Chr10:10802931-10803049|ExonS
Potri.015G042500	Chr15:4030654-4030972|AltA
Potri.003G106200	Chr03:13036260-13036287|AltD
Potri.012G067900	Chr12:8999351-8999356|AltA
Potri.012G060200	Chr12:6413544-6414045|ExonS
Potri.014G013100	Chr14:1354635-1354737|IntronR
Potri.005G024700	Chr05:1833960-1834159|IntronR
Potri.012G057100	Chr12:5930271-5930448|IntronR
Potri.005G082000	Chr05:6044075-6044346|ExonS
Potri.018G047700	Chr18:4527229-4527932|IntronR
Potri.010G053500	Chr10:8374227-8374564|IntronR
Potri.012G051200	Chr12:4988968-4989739|IntronR
Potri.002G180800	Chr02:14113156-14113276|IntronR
Potri.002G194700	Chr02:15574035-15574136|AltD
Potri.010G114400	Chr10:13282146-13282461|IntronR
Potri.006G218900	Chr06:23133484-23133691|ExonS
Potri.010G184800	Chr10:18180369-18180372|AltD
Potri.002G243400	Chr02:23556715-23556717|AltA
Potri.002G163000	Chr02:12308701-12308912|IntronR
Potri.001G200500	Chr01:19578966-19579054|IntronR
Potri.003G005700	Chr03:483097-483114|AltA
Potri.T100800	scaffold_145:55299-55542|IntronR
Potri.001G029600	Chr01:2166451-2166490|AltA
Potri.006G136900	Chr06:11300509-11300546|AltA
Potri.012G018600	Chr12:1721087-1721184|IntronR
Potri.003G067600	Chr03:9581380-9581416|AltD
Potri.009G099500	Chr09:8852597-8852605|AltA
Potri.017G089800	Chr17:10686772-10687099|IntronR
Potri.014G171900	Chr14:13944266-13944346|IntronR
Potri.013G039600	Chr13:2724654-2724742|IntronR
Potri.011G068600	Chr11:6423658-6423763|IntronR
Potri.014G130600	Chr14:9957895-9957924|AltD
Potri.014G024700	Chr14:2110030-2110032|AltA
Potri.001G344100	Chr01:34950126-34950128|AltA
Potri.007G034900	Chr07:2705321-2705331|AltA
Potri.006G082100	Chr06:6200294-6200682|IntronR
Potri.001G102000	Chr01:8144621-8145015|AltD
Potri.017G081400	Chr17:9581595-9581670|ExonS
Potri.005G253000	Chr05:25471218-25471336|IntronR
Potri.004G040900	Chr04:3127269-3127472|ExonS
Potri.018G057200	Chr18:6057643-6057741|IntronR
Potri.009G094900	Chr09:8573835-8573923|IntronR
Potri.013G007800	Chr13:499225-499241|AltA
Potri.010G208200	Chr10:19805715-19806507|IntronR
Potri.004G222900	Chr04:22897544-22897557|AltD
Potri.014G196900	Chr14:18694468-18694544|ExonS
Potri.012G085700	Chr12:11289035-11289147|IntronR
Potri.010G180500	Chr10:17899971-17899985|ExonS
Potri.001G230000	Chr01:24202584-24202604|AltA
Potri.007G126500	Chr07:14267178-14267544|IntronR
Potri.015G121400	Chr15:13579262-13579268|AltA
Potri.006G230400	Chr06:24100121-24100174|ExonS
Potri.005G040300	Chr05:2958717-2958796|IntronR
Potri.019G128600	Chr19:15497782-15497826|AltA
Potri.T071500	scaffold_76:101126-101242|IntronR
Potri.002G176700	Chr02:13601510-13602435|IntronR
Potri.002G234500	Chr02:22818914-22818966|ExonS
Potri.011G049300	Chr11:4214575-4214680|AltA
Potri.002G102100	Chr02:7376668-7376910|IntronR
Potri.012G016500	Chr12:1578530-1578652|ExonS
Potri.001G025100	Chr01:1863244-1863249|AltA
Potri.003G006500	Chr03:538110-538673|IntronR
Potri.003G178000	Chr03:18595948-18595968|AltA
Potri.018G083700	Chr18:11059182-11059350|IntronR
Potri.013G128300	Chr13:14063524-14064280|IntronR
Potri.014G098400	Chr14:7682448-7682612|IntronR
Potri.006G195600	Chr06:21163198-21163285|IntronR
Potri.010G198800	Chr10:19114473-19114493|AltA
Potri.005G123700	Chr05:9629112-9629296|IntronR
Potri.016G056200	Chr16:3712229-3712231|AltA
Potri.001G170300	Chr01:14399192-14399219|AltA
Potri.002G166100	Chr02:12538562-12538575|AltA
Potri.005G251000	Chr05:25330659-25330674|AltA
Potri.016G051900	Chr16:3328993-3329096|IntronR
Potri.018G006200	Chr18:483649-484110|IntronR
Potri.009G045000	Chr09:5117183-5117329|IntronR
Potri.003G078800	Chr03:10683615-10683714|IntronR
Potri.015G086600	Chr15:10974495-10974581|ExonS
Potri.001G163200	Chr01:13648989-13649103|AltA
Potri.007G061100	Chr07:6660967-6661557|IntronR
Potri.002G139200	Chr02:10338480-10338548|IntronR
Potri.004G101200	Chr04:8815340-8815348|AltA
Potri.010G210100	Chr10:19920673-19920751|IntronR
Potri.004G119500	Chr04:11133831-11133881|ExonS
Potri.010G210100	Chr10:19921155-19921266|ExonS
Potri.009G089300	Chr09:8236970-8237033|IntronR
Potri.003G074700	Chr03:10333528-10333611|IntronR
Potri.004G013400	Chr04:848528-848608|ExonS
Potri.002G139000	Chr02:10329493-10330589|IntronR
Potri.006G153600	Chr06:13706533-13706537|AltA
Potri.008G081200	Chr08:5114638-5114822|IntronR
Potri.016G011400	Chr16:596066-596071|AltA
Potri.009G111400	Chr09:9520287-9520291|AltA
Potri.015G091000	Chr15:11302082-11302094|AltA
Potri.001G131400	Chr01:10580173-10580303|IntronR
Potri.013G154300	Chr13:15737242-15737243|AltD
Potri.005G144700	Chr05:12386363-12386512|ExonS
Potri.002G137400	Chr02:10195292-10195311|AltA
Potri.006G115100	Chr06:9015475-9015762|IntronR
Potri.005G053700	Chr05:3831918-3831921|AltA
Potri.007G043300	Chr07:3718944-3718949|AltA
Potri.013G155100	Chr13:15801171-15801436|ExonS
Potri.010G119300	Chr10:13635980-13636009|ExonS
Potri.001G207800	Chr01:20791949-20791952|AltA
Potri.006G015700	Chr06:1073871-1073990|ExonS
Potri.015G008500	Chr15:537157-537246|IntronR
Potri.014G154100	Chr14:11993528-11993545|AltD
Potri.006G132300	Chr06:10864856-10864859|AltD
Potri.001G381300	Chr01:39729288-39729498|IntronR
Potri.002G084300	Chr02:5899892-5899894|AltA
Potri.019G072800	Chr19:10653178-10653218|AltA
Potri.001G199600	Chr01:19374427-19374437|AltA
Potri.005G251800	Chr05:25383348-25383352|AltA
Potri.015G012800	Chr15:835271-835296|AltA
Potri.007G011400	Chr07:907590-907750|IntronR
Potri.008G079300	Chr08:4925693-4925759|AltA
Potri.010G089600	Chr10:11323649-11323805|IntronR
Potri.005G168600	Chr05:17919672-17920080|IntronR
Potri.014G047200	Chr14:3668534-3668698|AltA
Potri.003G059300	Chr03:8710496-8710545|AltD
Potri.009G105300	Chr09:9197152-9197157|AltA
Potri.008G073500	Chr08:4570504-4570606|IntronR
Potri.003G161600	Chr03:17272151-17272160|AltA
Potri.004G223800	Chr04:23001150-23001468|IntronR
Potri.009G124500	Chr09:10362435-10362437|AltA
Potri.008G149900	Chr08:10133797-10133799|AltA
Potri.018G122700	Chr18:14633047-14633164|IntronR
Potri.003G131700	Chr03:15127580-15127700|ExonS
Potri.001G346000	Chr01:35189270-35189290|AltA
Potri.008G155400	Chr08:10497433-10497520|IntronR
Potri.006G146500	Chr06:12511380-12511481|IntronR
Potri.009G116200	Chr09:9815977-9816169|IntronR
Potri.009G026200	Chr09:3723347-3723422|IntronR
Potri.014G169100	Chr14:13520039-13520178|IntronR
Potri.001G269900	Chr01:27729725-27729728|AltA
Potri.019G131400	Chr19:15709885-15710077|IntronR
Potri.015G089300	Chr15:11183674-11183677|AltA
Potri.010G237500	Chr10:21674205-21674339|IntronR
Potri.005G151500	Chr05:14241495-14241580|IntronR
Potri.014G024700	Chr14:2110312-2110403|IntronR
Potri.007G028600	Chr07:2154026-2154580|IntronR
Potri.018G057200	Chr18:6059762-6059824|ExonS
Potri.011G146700	Chr11:16627027-16627051|AltA
Potri.003G120600	Chr03:14312423-14312523|ExonS
Potri.006G211500	Chr06:22577116-22577917|IntronR
Potri.009G015000	Chr09:2588277-2588372|IntronR
Potri.011G165100	Chr11:18185165-18185169|AltA
Potri.008G111800	Chr08:7133237-7133326|IntronR
Potri.012G112000	Chr12:13347964-13348003|AltD
Potri.012G065600	Chr12:8555427-8555432|AltA
Potri.001G108400	Chr01:8612509-8612521|AltA
Potri.001G148300	Chr01:12082122-12082172|AltA
Potri.001G230500	Chr01:24235458-24235472|AltA
Potri.008G135500	Chr08:9012519-9012535|AltA
Potri.009G002400	Chr09:683522-683524|AltA
Potri.011G050700	Chr11:4376376-4376409|AltA
Potri.002G124700	Chr02:9370449-9370512|AltA
Potri.003G045700	Chr03:6135453-6135502|AltA
Potri.005G094600	Chr05:7092767-7092925|IntronR
Potri.019G001500	Chr19:220143-220242|IntronR
Potri.006G127100	Chr06:10287997-10288005|AltA
Potri.002G020000	Chr02:1186889-1186951|ExonS
Potri.014G049800	Chr14:3994125-3994139|AltA
Potri.008G179500	Chr08:12245845-12245871|AltA
Potri.006G003000	Chr06:236905-236987|IntronR
Potri.001G185300	Chr01:16213654-16213691|AltA
Potri.002G263000	Chr02:25086341-25086414|AltD
Potri.013G070000	Chr13:5817674-5817685|AltD
Potri.001G000800	Chr01:64935-65059|IntronR
Potri.005G215400	Chr05:22838250-22838366|IntronR
Potri.007G065600	Chr07:8333637-8333748|IntronR
Potri.001G456600	Chr01:49096148-49096256|IntronR
Potri.018G033300	Chr18:2653391-2653414|AltA
Potri.008G035600	Chr08:1974603-1974683|ExonS
Potri.005G214500	Chr05:22751370-22751472|IntronR
Potri.001G371700	Chr01:38554963-38555006|AltD
Potri.008G130200	Chr08:8540244-8540251|AltA
Potri.013G033700	Chr13:2249560-2249884|IntronR
Potri.012G016200	Chr12:1564706-1564716|AltA
Potri.011G130000	Chr11:15554852-15555361|IntronR
Potri.008G058300	Chr08:3490111-3490427|IntronR
Potri.007G082400	Chr07:10655631-10655711|AltA
Potri.008G166800	Chr08:11393390-11393471|IntronR
Potri.013G128300	Chr13:14061435-14061599|AltA
Potri.002G015400	Chr02:888355-888710|IntronR
Potri.001G123800	Chr01:10050999-10051091|AltA
Potri.014G070600	Chr14:5729848-5730481|AltA
Potri.014G193500	Chr14:18095416-18095423|AltD
Potri.016G053300	Chr16:3449202-3449320|ExonS
Potri.009G027800	Chr09:3870246-3870248|AltA
Potri.006G216500	Chr06:22924170-22924348|IntronR
Potri.010G046000	Chr10:7675421-7675897|IntronR
Potri.017G036300	Chr17:3057409-3057414|AltD
Potri.002G014300	Chr02:845176-845274|IntronR
Potri.018G051100	Chr18:5278601-5278691|IntronR
Potri.010G054400	Chr10:8463552-8463645|IntronR
Potri.002G087300	Chr02:6167401-6167403|AltD
Potri.001G220100	Chr01:22582171-22582260|IntronR
Potri.014G045000	Chr14:3571153-3571265|IntronR
Potri.006G181100	Chr06:19506331-19506349|AltA
Potri.008G167400	Chr08:11428761-11428821|AltA
Potri.016G140300	Chr16:14235138-14235141|AltA
Potri.009G084500	Chr09:7923063-7923187|IntronR
Potri.019G022700	Chr19:2577331-2577785|AltA
Potri.001G326700	Chr01:33089941-33090016|IntronR
Potri.019G060900	Chr19:9349401-9349509|IntronR
Potri.016G144100	Chr16:14480910-14481034|IntronR
Potri.015G019200	Chr15:1374125-1374673|IntronR
Potri.014G072600	Chr14:5855304-5855353|AltA
Potri.002G261600	Chr02:24964135-24964223|IntronR
Potri.005G228100	Chr05:23765030-23765066|AltD
Potri.005G246500	Chr05:25053743-25053774|AltA
Potri.015G012800	Chr15:834445-834564|AltA
Potri.010G173200	Chr10:17410019-17410042|AltA
Potri.009G130000	Chr09:10609371-10609839|ExonS
Potri.005G247900	Chr05:25153132-25153159|AltA
Potri.002G036000	Chr02:2310144-2310222|IntronR
Potri.003G188700	Chr03:19379708-19379757|ExonS
Potri.006G119600	Chr06:9467145-9467155|AltA
Potri.019G128900	Chr19:15526129-15526198|AltA
Potri.005G136600	Chr05:11175387-11177116|IntronR
Potri.018G046200	Chr18:4266650-4266980|IntronR
Potri.016G069700	Chr16:5051622-5051714|ExonS
Potri.010G021400	Chr10:3008027-3008029|AltA
Potri.014G070100	Chr14:5679319-5679344|AltA
Potri.007G102100	Chr07:12706026-12706146|IntronR
Potri.010G255400	Chr10:22551967-22551972|AltA
Potri.003G032300	Chr03:4060617-4060660|AltD
Potri.002G104100	Chr02:7540143-7540145|AltA
Potri.019G023700	Chr19:2721210-2721214|AltA
Potri.019G018000	Chr19:2092661-2092699|ExonS
Potri.002G106900	Chr02:7827024-7827490|IntronR
Potri.016G097600	Chr16:9432449-9432489|AltA
Potri.002G201400	Chr02:16251096-16251182|IntronR
Potri.004G189600	Chr04:20448058-20448079|AltD
Potri.008G008100	Chr08:440392-440427|AltA
Potri.009G160400	Chr09:12377465-12377468|AltA
Potri.008G011300	Chr08:627519-627595|ExonS
Potri.017G067400	Chr17:7218613-7218657|ExonS
Potri.008G093100	Chr08:5833677-5833685|AltA
Potri.002G056100	Chr02:3755054-3756152|ExonS
Potri.006G066800	Chr06:5000966-5000984|AltA
Potri.001G349300	Chr01:35581818-35582768|IntronR
Potri.001G361300	Chr01:37329903-37330026|ExonS
Potri.015G061900	Chr15:8463973-8464128|ExonS
Potri.011G092200	Chr11:11171300-11171372|IntronR
Potri.001G157300	Chr01:13054958-13055037|IntronR
Potri.008G201500	Chr08:14191900-14191909|AltA
Potri.007G107800	Chr07:13145083-13145201|AltD
Potri.015G105300	Chr15:12324298-12324428|IntronR
Potri.006G038700	Chr06:2730452-2730523|IntronR
Potri.014G170600	Chr14:13731854-13731977|IntronR
Potri.007G060600	Chr07:6534758-6534976|IntronR
Potri.009G108300	Chr09:9371393-9371476|IntronR
Potri.003G108800	Chr03:13260303-13260365|AltA
Potri.003G128200	Chr03:14842537-14842627|IntronR
Potri.004G034800	Chr04:2588002-2588022|AltA
Potri.008G081200	Chr08:5104702-5104767|IntronR
Potri.008G102500	Chr08:6506856-6506899|ExonS
Potri.019G025200	Chr19:2880722-2880735|AltA
Potri.006G129000	Chr06:10533091-10533103|AltA
Potri.012G132400	Chr12:14897340-14897342|AltA
Potri.007G008200	Chr07:635649-635854|IntronR
Potri.015G003700	Chr15:255958-256395|ExonS
Potri.004G122100	Chr04:11559264-11559277|AltD
Potri.012G081800	Chr12:10866629-10866634|AltA
Potri.014G128600	Chr14:9852175-9852391|ExonS
Potri.011G144500	Chr11:16490388-16490489|ExonS
Potri.018G047800	Chr18:4541955-4541961|AltA
Potri.002G059800	Chr02:4055580-4055663|IntronR
Potri.003G106200	Chr03:13029205-13029251|ExonS
Potri.001G408200	Chr01:43077413-43077427|AltA
Potri.010G249700	Chr10:22247104-22247201|IntronR
Potri.006G082100	Chr06:6199885-6199906|AltA
Potri.017G039200	Chr17:3225644-3225651|AltA
Potri.014G077300	Chr14:6228070-6228422|IntronR
Potri.018G057200	Chr18:6060839-6060842|AltA
Potri.001G338900	Chr01:34243161-34243266|IntronR
Potri.019G018700	Chr19:2194838-2194965|ExonS
Potri.009G095800	Chr09:8651926-8652091|IntronR
Potri.008G002900	Chr08:163909-164239|IntronR
Potri.001G007900	Chr01:529648-530261|IntronR
Potri.012G075600	Chr12:10077612-10077697|IntronR
Potri.017G016200	Chr17:1386271-1386342|IntronR
Potri.002G232800	Chr02:22568197-22568201|AltA
Potri.001G205800	Chr01:20565794-20565901|ExonS
Potri.014G135200	Chr14:10290142-10290149|AltA
Potri.010G057200	Chr10:8663814-8663816|AltA
Potri.019G031900	Chr19:3647606-3647782|ExonS
Potri.019G025200	Chr19:2876437-2876443|AltA
Potri.005G002700	Chr05:156163-156409|IntronR
Potri.018G024800	Chr18:1982199-1982741|IntronR
Potri.002G100800	Chr02:7282249-7282277|AltA
Potri.006G004800	Chr06:339535-339540|AltA
Potri.007G000700	Chr07:61292-61383|IntronR
Potri.010G220000	Chr10:20536857-20536929|IntronR
Potri.005G141100	Chr05:11899585-11899674|IntronR
Potri.003G181000	Chr03:18805944-18805955|AltA
Potri.013G064400	Chr13:4951912-4952023|IntronR
Potri.008G107900	Chr08:6850512-6850892|IntronR
Potri.017G106100	Chr17:12327398-12327487|IntronR
Potri.009G068600	Chr09:6808439-6808525|IntronR
Potri.008G025800	Chr08:1345026-1345384|IntronR
Potri.002G106500	Chr02:7773555-7773645|IntronR
Potri.004G094300	Chr04:8046973-8047684|IntronR
Potri.002G217200	Chr02:20054970-20054972|AltA
Potri.002G169700	Chr02:12876147-12876230|IntronR
Potri.003G076500	Chr03:10491515-10491632|IntronR
Potri.012G078500	Chr12:10415993-10416111|ExonS
Potri.003G045700	Chr03:6134631-6134720|IntronR
Potri.011G001000	Chr11:67071-67077|AltA
Potri.014G191100	Chr14:17516245-17516276|AltA
Potri.010G071200	Chr10:9798330-9798445|AltA
Potri.002G100900	Chr02:7296930-7297939|IntronR
Potri.012G014200	Chr12:1400894-1400896|AltA
Potri.019G088100	Chr19:11964111-11964146|AltA
Potri.002G081600	Chr02:5678850-5678922|IntronR
Potri.003G171000	Chr03:18073058-18073227|ExonS
Potri.005G081500	Chr05:5995077-5995091|AltA
Potri.011G131100	Chr11:15624893-15625056|ExonS
Potri.006G154000	Chr06:13754366-13754368|AltA
Potri.001G347100	Chr01:35312876-35313232|AltA
Potri.005G240300	Chr05:24640076-24640173|ExonS
Potri.003G050600	Chr03:7426353-7426432|IntronR
Potri.016G004900	Chr16:231349-231434|IntronR
Potri.018G008600	Chr18:599803-599811|AltD
Potri.006G072900	Chr06:5413226-5413229|AltA
Potri.003G139700	Chr03:15741408-15741523|IntronR
Potri.012G063500	Chr12:7549745-7549841|IntronR
Potri.010G142200	Chr10:15358937-15358986|ExonS
Potri.005G242100	Chr05:24805187-24805264|AltA
Potri.014G142700	Chr14:10881943-10881960|AltA
Potri.001G231500	Chr01:24336805-24336808|AltA
Potri.006G072900	Chr06:5420547-5420598|AltA
Potri.018G017800	Chr18:1375060-1375292|IntronR
Potri.003G072300	Chr03:10118758-10119595|IntronR
Potri.008G026900	Chr08:1433809-1434768|IntronR
Potri.002G249400	Chr02:24013047-24013088|AltA
Potri.003G197400	Chr03:20025394-20025674|IntronR
Potri.008G058600	Chr08:3514320-3516139|IntronR
Potri.001G120400	Chr01:9694794-9694818|AltA
Potri.008G136600	Chr08:9103566-9103572|AltA
Potri.006G277800	Chr06:27699946-27699961|AltA
Potri.010G230500	Chr10:21248750-21248812|AltA
Potri.014G106000	Chr14:8348483-8348539|AltA
Potri.008G024700	Chr08:1284388-1284390|AltA
Potri.006G116000	Chr06:9120988-9121094|IntronR
Potri.010G154000	Chr10:16161831-16161834|AltA
Potri.019G120300	Chr19:14779546-14779582|AltA
Potri.017G138500	Chr17:14685514-14685751|IntronR
Potri.011G090200	Chr11:10882752-10882797|AltA
Potri.010G211200	Chr10:19979079-19979190|ExonS
Potri.006G171700	Chr06:17955677-17955798|IntronR
Potri.004G218700	Chr04:22547248-22547336|ExonS
Potri.008G045700	Chr08:2668704-2668725|AltA
Potri.012G063500	Chr12:7545580-7545660|IntronR
Potri.001G197400	Chr01:19013195-19013196|AltA
Potri.008G069700	Chr08:4280352-4280359|AltA
Potri.003G105100	Chr03:12966781-12966959|AltA
Potri.010G021400	Chr10:3007852-3008026|IntronR
Potri.001G078600	Chr01:6229409-6229413|AltA
Potri.007G009600	Chr07:750459-750543|IntronR
Potri.002G160200	Chr02:12068552-12069212|IntronR
Potri.004G169300	Chr04:18805223-18805234|AltA
Potri.007G128300	Chr07:14425278-14425462|ExonS
Potri.018G021300	Chr18:1684903-1684933|ExonS
Potri.016G035600	Chr16:2093050-2093073|AltA
Potri.013G031100	Chr13:2062622-2062630|AltA
Potri.017G076400	Chr17:8971075-8971084|AltA
Potri.017G050100	Chr17:4176227-4176343|ExonS
Potri.009G051100	Chr09:5574052-5574111|AltA
Potri.012G000900	Chr12:120372-120390|AltA
Potri.018G128400	Chr18:15061286-15061290|AltA
Potri.005G192100	Chr05:20942162-20942320|ExonS
Potri.002G137400	Chr02:10195312-10195740|IntronR
Potri.005G138200	Chr05:11454670-11454673|AltD
Potri.010G049400	Chr10:7993066-7993070|AltA
Potri.006G015400	Chr06:1057213-1057277|ExonS
Potri.004G091100	Chr04:7751735-7751773|AltA
Potri.012G005000	Chr12:417085-417087|AltA
Potri.005G094400	Chr05:7069771-7071104|IntronR
Potri.011G044100	Chr11:3742695-3742721|AltA
Potri.015G033400	Chr15:2745191-2746383|IntronR
Potri.008G129600	Chr08:8498145-8498229|IntronR
Potri.002G257100	Chr02:24596700-24597051|AltA
Potri.008G012200	Chr08:680801-680806|AltA
Potri.013G088100	Chr13:8653338-8653355|AltA
Potri.005G077500	Chr05:5726188-5726267|ExonS
Potri.011G052400	Chr11:4487148-4487396|IntronR
Potri.009G158400	Chr09:12265366-12265369|AltA
Potri.014G119100	Chr14:9245257-9245388|AltD
Potri.002G054000	Chr02:3586721-3586724|AltA
Potri.010G066300	Chr10:9372597-9372759|IntronR
Potri.013G118000	Chr13:13109869-13109950|IntronR
Potri.005G137700	Chr05:11408817-11408834|AltA
Potri.002G036000	Chr02:2308989-2309003|AltA
Potri.003G067700	Chr03:9591526-9591616|IntronR
Potri.012G020000	Chr12:1822511-1822524|AltA
Potri.008G226200	Chr08:19393437-19393579|IntronR
Potri.016G035700	Chr16:2097822-2097841|AltA
Potri.001G122400	Chr01:9900878-9901207|IntronR
Potri.009G170600	Chr09:12931874-12931987|IntronR
Potri.004G199200	Chr04:21138579-21139663|IntronR
Potri.004G203200	Chr04:21354179-21354335|ExonS
Potri.003G083600	Chr03:11109734-11110241|IntronR
Potri.008G130400	Chr08:8567547-8567612|ExonS
Potri.007G007700	Chr07:550868-550944|IntronR
Potri.009G076000	Chr09:7374768-7374780|AltD
Potri.006G065700	Chr06:4839723-4839729|AltA
Potri.010G113700	Chr10:13212326-13212643|IntronR
Potri.010G056900	Chr10:8641902-8641965|AltD
Potri.008G104200	Chr08:6612508-6612628|IntronR
Potri.016G036900	Chr16:2220936-2221122|IntronR
Potri.009G009500	Chr09:1725632-1725653|AltD
Potri.001G150900	Chr01:12467082-12467142|ExonS
Potri.013G099200	Chr13:10852338-10852415|IntronR
Potri.001G150900	Chr01:12450682-12450800|AltA
Potri.013G075300	Chr13:6428100-6428299|ExonS
Potri.010G208400	Chr10:19814491-19814494|AltD
Potri.011G095100	Chr11:11565434-11565483|ExonS
Potri.017G071400	Chr17:8221215-8221462|IntronR
Potri.008G185300	Chr08:12705211-12705385|ExonS
Potri.012G121700	Chr12:14129124-14130117|IntronR
Potri.008G066500	Chr08:4046185-4046200|AltA
Potri.002G093500	Chr02:6696153-6696155|AltA
Potri.012G018600	Chr12:1720647-1720691|ExonS
Potri.006G092900	Chr06:7092685-7092688|AltA
Potri.002G001000	Chr02:71948-71955|AltD
Potri.014G098700	Chr14:7706556-7706735|AltA
Potri.014G117800	Chr14:9156494-9156581|AltA
Potri.009G015400	Chr09:2615956-2616066|IntronR
Potri.006G061700	Chr06:4529516-4529572|AltA
Potri.003G109700	Chr03:13333469-13333519|ExonS
Potri.019G128000	Chr19:15453473-15453556|IntronR
Potri.014G139600	Chr14:10655039-10655125|IntronR
Potri.006G224600	Chr06:23647648-23647870|IntronR
Potri.004G166600	Chr04:18659075-18659492|IntronR
Potri.005G054800	Chr05:3894505-3894526|AltA
Potri.001G167100	Chr01:14048691-14048952|IntronR
Potri.019G031700	Chr19:3634999-3635057|ExonS
Potri.019G037900	Chr19:4287166-4287312|AltA
Potri.011G119500	Chr11:14489260-14489284|AltA
Potri.002G255900	Chr02:24528683-24528729|AltA
Potri.005G156900	Chr05:15663657-15663697|AltA
Potri.008G086400	Chr08:5424763-5424967|IntronR
Potri.004G125000	Chr04:12084277-12084327|ExonS
Potri.005G082800	Chr05:6102030-6102229|ExonS
Potri.017G071400	Chr17:8219185-8219430|AltA
Potri.004G155000	Chr04:17615896-17616398|IntronR
Potri.002G064900	Chr02:4372423-4372504|AltD
Potri.018G081700	Chr18:10883505-10883871|IntronR
Potri.002G195300	Chr02:15631607-15631717|IntronR
Potri.001G150900	Chr01:12454116-12454194|AltD
Potri.004G123800	Chr04:11946973-11946975|AltA
Potri.017G090300	Chr17:10775250-10775290|ExonS
Potri.001G421300	Chr01:44626568-44626642|IntronR
Potri.006G004400	Chr06:320149-320234|IntronR
Potri.016G128500	Chr16:13118610-13119275|AltA
Potri.018G042000	Chr18:3602738-3602740|AltA
Potri.005G209800	Chr05:22362160-22362245|ExonS
Potri.001G390800	Chr01:40880614-40880620|AltD
Potri.005G160700	Chr05:16206456-16206512|ExonS
Potri.002G052400	Chr02:3479307-3479309|AltA
Potri.010G213700	Chr10:20165784-20165795|AltA
Potri.008G193700	Chr08:13495672-13495678|AltA
Potri.006G237600	Chr06:24689446-24689470|AltA
Potri.005G124300	Chr05:9713242-9713321|ExonS
Potri.015G041500	Chr15:3905997-3906004|AltA
Potri.005G094300	Chr05:7053931-7054253|IntronR
Potri.004G205500	Chr04:21484397-21484558|AltA
Potri.003G173300	Chr03:18262069-18262345|AltA
Potri.008G139700	Chr08:9322700-9322921|IntronR
Potri.005G082000	Chr05:6041900-6041912|AltA
Potri.002G144200	Chr02:10737500-10737506|AltA
Potri.007G012600	Chr07:986503-986556|ExonS
Potri.019G050700	Chr19:7596769-7597195|IntronR
Potri.001G471700	Chr01:50295560-50295568|AltA
Potri.010G169200	Chr10:17123082-17123224|IntronR
Potri.001G199600	Chr01:19374438-19374441|AltA
Potri.010G226100	Chr10:20932806-20932906|IntronR
Potri.006G257900	Chr06:26173928-26173932|AltA
Potri.006G147600	Chr06:12689099-12689119|ExonS
Potri.008G151200	Chr08:10244923-10244928|AltA
Potri.004G106800	Chr04:9400783-9400865|IntronR
Potri.010G163600	Chr10:16814418-16814472|ExonS
Potri.008G130200	Chr08:8541196-8541200|AltA
Potri.018G057500	Chr18:6076632-6076635|AltA
Potri.014G170300	Chr14:13615213-13615379|IntronR
Potri.006G085700	Chr06:6496282-6496289|AltA
Potri.005G027000	Chr05:1975449-1975457|AltA
Potri.010G081800	Chr10:10806525-10806588|ExonS
Potri.004G189600	Chr04:20450410-20450414|AltA
Potri.001G289200	Chr01:29490486-29490547|AltA
Potri.017G110300	Chr17:12585147-12585360|IntronR
Potri.012G071900	Chr12:9745934-9747413|IntronR
Potri.006G133900	Chr06:11019374-11019465|IntronR
Potri.012G059200	Chr12:6165618-6165635|AltA
Potri.001G346000	Chr01:35197137-35197184|AltA
Potri.005G021700	Chr05:1675616-1675695|IntronR
Potri.013G013100	Chr13:858359-858386|AltA
Potri.012G119000	Chr12:13925247-13925290|AltA
Potri.012G002100	Chr12:193534-193642|ExonS
Potri.009G060600	Chr09:6267143-6267233|IntronR
Potri.007G006300	Chr07:447042-447211|ExonS
Potri.009G018500	Chr09:3025840-3025860|ExonS
Potri.003G088300	Chr03:11582146-11582148|AltA
Potri.002G119100	Chr02:8933323-8933403|ExonS
Potri.013G085000	Chr13:7987802-7987873|IntronR
Potri.005G253000	Chr05:25470251-25470253|AltA
Potri.011G092700	Chr11:11236604-11236684|IntronR
Potri.002G081600	Chr02:5676410-5676496|ExonS
Potri.016G043900	Chr16:2743705-2743830|AltA
Potri.010G126700	Chr10:14261128-14261218|IntronR
Potri.002G198200	Chr02:15925084-15925155|AltA
Potri.011G152600	Chr11:17095989-17096093|AltA
Potri.004G143400	Chr04:16701885-16701890|AltA
Potri.014G018000	Chr14:1711361-1711431|IntronR
Potri.018G034700	Chr18:2784687-2784696|AltA
Potri.015G002300	Chr15:140016-140033|AltD
Potri.006G035000	Chr06:2362917-2362938|AltA
Potri.014G047600	Chr14:3716258-3716392|IntronR
Potri.001G006700	Chr01:463235-463239|AltD
Potri.015G071800	Chr15:9636208-9636217|AltA
Potri.002G117400	Chr02:8784547-8784599|AltA
Potri.004G176000	Chr04:19430841-19430932|IntronR
Potri.014G132900	Chr14:10118948-10119007|AltA
Potri.008G094700	Chr08:5938677-5938679|AltA
Potri.010G043200	Chr10:7395380-7395389|AltA
Potri.005G165500	Chr05:17209094-17209220|IntronR
Potri.018G081400	Chr18:10848372-10848376|AltA
Potri.012G046300	Chr12:4263062-4263160|IntronR
Potri.008G050400	Chr08:2980527-2980528|AltA
Potri.008G008200	Chr08:453033-453420|IntronR
Potri.004G143900	Chr04:16751821-16751872|ExonS
Potri.T045600	scaffold_42:200210-200801|IntronR
Potri.001G322500	Chr01:32679155-32679234|IntronR
Potri.017G070500	Chr17:8073594-8073602|AltA
Potri.014G140100	Chr14:10676332-10676543|IntronR
Potri.006G185200	Chr06:19906228-19906342|ExonS
Potri.001G157300	Chr01:13059628-13059711|IntronR
Potri.011G024000	Chr11:2003243-2004399|IntronR
Potri.006G191600	Chr06:20634288-20634919|IntronR
Potri.018G140800	Chr18:16038463-16038594|IntronR
Potri.008G186500	Chr08:12827263-12828276|ExonS
Potri.001G201900	Chr01:19780419-19780537|ExonS
Potri.018G086700	Chr18:11397890-11397917|AltA
Potri.006G001100	Chr06:95077-95084|AltA
Potri.001G269900	Chr01:27730193-27730983|IntronR
Potri.010G094400	Chr10:11706237-11707074|IntronR
Potri.001G030700	Chr01:2267606-2267627|AltA
Potri.002G094100	Chr02:6744654-6744746|IntronR
Potri.003G096100	Chr03:12284557-12284562|AltA
Potri.003G133900	Chr03:15327259-15327513|ExonS
Potri.017G146600	Chr17:15370088-15370176|IntronR
Potri.001G172400	Chr01:14609201-14609312|ExonS
Potri.018G103700	Chr18:13119062-13119135|IntronR
Potri.012G143900	Chr12:15643517-15643622|IntronR
Potri.005G247100	Chr05:25094295-25094358|AltA
Potri.001G129600	Chr01:10475298-10475305|AltA
Potri.008G091200	Chr08:5717827-5718874|IntronR
Potri.009G082400	Chr09:7799569-7799588|AltA
Potri.010G152400	Chr10:16033183-16033429|ExonS
Potri.013G064300	Chr13:4946295-4946494|IntronR
Potri.010G135500	Chr10:14932481-14932485|AltA
Potri.009G139400	Chr09:11135299-11135314|AltA
Potri.009G164300	Chr09:12572870-12572872|AltD
Potri.001G244600	Chr01:25547119-25547200|IntronR
Potri.002G173800	Chr02:13258749-13258781|ExonS
Potri.003G101600	Chr03:12718140-12718145|AltA
Potri.001G295100	Chr01:29972141-29972219|IntronR
Potri.008G070300	Chr08:4322785-4322815|AltA
Potri.003G056700	Chr03:8404984-8405151|IntronR
Potri.008G050400	Chr08:2982501-2982506|AltA
Potri.002G054000	Chr02:3586308-3586724|IntronR
Potri.005G194700	Chr05:21157799-21157878|AltD
Potri.011G102100	Chr11:12456910-12457608|IntronR
Potri.018G081400	Chr18:10846273-10846357|IntronR
Potri.001G204900	Chr01:20365664-20365666|AltA
Potri.002G229100	Chr02:21951267-21951274|AltA
Potri.012G063500	Chr12:7545584-7545660|IntronR
Potri.015G049500	Chr15:5270217-5270233|AltA
Potri.010G255400	Chr10:22546040-22546100|AltA
Potri.003G064000	Chr03:9263330-9263345|AltA
Potri.001G456300	Chr01:49076860-49076977|IntronR
Potri.005G251000	Chr05:25330972-25331053|ExonS
Potri.015G076100	Chr15:10106593-10106595|AltA
Potri.007G071000	Chr07:9301899-9301931|AltA
Potri.004G011500	Chr04:754867-755183|IntronR
Potri.001G289200	Chr01:29504326-29504329|AltA
Potri.015G099000	Chr15:11830157-11830212|AltA
Potri.017G088900	Chr17:10621175-10621230|AltA
Potri.011G083100	Chr11:8357736-8357777|AltA
Potri.001G207100	Chr01:20752192-20752298|IntronR
Potri.013G035600	Chr13:2391209-2391212|AltA
Potri.005G228200	Chr05:23769904-23770021|IntronR
Potri.010G229900	Chr10:21218788-21218793|AltA
Potri.001G347000	Chr01:35297609-35297623|AltA
Potri.013G020400	Chr13:1350058-1350145|ExonS
Potri.006G259600	Chr06:26309537-26309638|IntronR
Potri.014G192800	Chr14:17983380-17983432|AltA
Potri.010G228700	Chr10:21130523-21130837|IntronR
Potri.014G122900	Chr14:9515249-9515641|ExonS
Potri.003G145300	Chr03:16143753-16143882|IntronR
Potri.016G074100	Chr16:5603286-5603367|IntronR
Potri.006G255700	Chr06:26028309-26028407|IntronR
Potri.006G270000	Chr06:27194285-27194337|AltA
Potri.019G034500	Chr19:3915994-3916076|IntronR
Potri.008G002100	Chr08:95883-96254|ExonS
Potri.010G250800	Chr10:22307933-22308010|IntronR
Potri.012G136100	Chr12:15201823-15202271|AltA
Potri.T066400	scaffold_68:130719-130815|IntronR
Potri.017G090100	Chr17:10761759-10761767|AltA
Potri.009G119200	Chr09:9994854-9994856|AltA
Potri.001G197600	Chr01:19054440-19054452|AltA
Potri.001G276700	Chr01:28326980-28327114|ExonS
Potri.010G111900	Chr10:13060924-13061033|IntronR
Potri.012G072600	Chr12:9810926-9811038|IntronR
Potri.001G142600	Chr01:11522008-11522095|ExonS
Potri.009G009500	Chr09:1725632-1725895|IntronR
Potri.001G230000	Chr01:24198993-24199102|ExonS
Potri.010G208200	Chr10:19804806-19804849|AltA
Potri.008G197000	Chr08:13770034-13770057|AltD
Potri.006G188800	Chr06:20344867-20345026|IntronR
Potri.002G120700	Chr02:9047780-9047782|AltA
Potri.015G069200	Chr15:9375140-9375142|AltA
Potri.018G001900	Chr18:125043-125056|AltA
Potri.012G066900	Chr12:8751561-8751564|AltA
Potri.001G353800	Chr01:36156530-36156551|AltA
Potri.014G180700	Chr14:15195444-15195534|IntronR
Potri.001G161500	Chr01:13482628-13482811|IntronR
Potri.007G071000	Chr07:9305306-9305311|AltA
Potri.015G012500	Chr15:804993-804995|AltA
Potri.010G202400	Chr10:19403556-19403588|AltA
Potri.003G139400	Chr03:15711211-15711219|AltA
Potri.014G196700	Chr14:18673845-18673868|AltA
Potri.002G229200	Chr02:21974891-21974991|IntronR
Potri.013G130800	Chr13:14232210-14232378|IntronR
Potri.010G234400	Chr10:21506394-21506533|ExonS
Potri.011G169100	Chr11:18424595-18424647|ExonS
Potri.010G157800	Chr10:16453352-16453452|IntronR
Potri.010G187700	Chr10:18362317-18362321|AltD
Potri.003G063700	Chr03:9242388-9243355|IntronR
Potri.015G069200	Chr15:9374128-9374261|AltA
Potri.019G037900	Chr19:4296359-4296496|ExonS
Potri.002G009700	Chr02:564273-564284|AltA
Potri.015G143300	Chr15:14943420-14943559|IntronR
Potri.003G015300	Chr03:1932416-1932745|IntronR
Potri.004G155300	Chr04:17655868-17656118|IntronR
Potri.006G085700	Chr06:6497208-6497452|IntronR
Potri.010G222700	Chr10:20694894-20696147|IntronR
Potri.017G050500	Chr17:4223432-4223739|ExonS
Potri.009G141300	Chr09:11243634-11243745|IntronR
Potri.018G115500	Chr18:14002976-14003290|IntronR
Potri.007G107200	Chr07:13107518-13107520|AltA
Potri.004G074900	Chr04:6256044-6256090|AltA
Potri.004G153500	Chr04:17510269-17510354|IntronR
Potri.008G018800	Chr08:991509-991630|ExonS
Potri.001G345100	Chr01:35033254-35033258|AltA
Potri.002G260100	Chr02:24903462-24903484|AltA
Potri.018G089700	Chr18:11824664-11824674|ExonS
Potri.011G043100	Chr11:3666624-3666663|ExonS
Potri.017G012600	Chr17:1062295-1062383|IntronR
Potri.007G145000	Chr07:15447436-15447530|IntronR
Potri.002G235700	Chr02:22924750-22924993|ExonS
Potri.002G162900	Chr02:12302107-12302185|IntronR
Potri.007G134200	Chr07:14756388-14756414|AltA
Potri.008G045300	Chr08:2604789-2604833|ExonS
Potri.011G167700	Chr11:18335651-18335747|AltA
Potri.006G136400	Chr06:11240260-11240286|AltD
Potri.010G046100	Chr10:7682548-7682636|IntronR
Potri.018G014100	Chr18:1096031-1096092|ExonS
Potri.006G230400	Chr06:24103162-24103291|IntronR
Potri.008G002900	Chr08:164436-164438|AltA
Potri.017G038700	Chr17:3152113-3152120|AltA
Potri.002G001100	Chr02:83772-84034|ExonS
Potri.008G055400	Chr08:3281430-3282357|IntronR
Potri.006G066200	Chr06:4935725-4935828|IntronR
Potri.014G192800	Chr14:17983928-17984196|IntronR
Potri.T046200	scaffold_42:296702-296910|IntronR
Potri.002G128700	Chr02:9630628-9630716|IntronR
Potri.005G080600	Chr05:5935520-5935550|AltA
Potri.012G005900	Chr12:480218-480387|IntronR
Potri.007G019400	Chr07:1471190-1471421|IntronR
Potri.008G002900	Chr08:164240-164438|AltA
Potri.010G090900	Chr10:11454006-11454129|ExonS
Potri.004G124800	Chr04:12074354-12074591|ExonS
Potri.001G050700	Chr01:3871697-3872481|IntronR
Potri.003G150400	Chr03:16459961-16459966|AltA
Potri.008G179500	Chr08:12247301-12247403|IntronR
Potri.010G209300	Chr10:19868788-19868853|ExonS
Potri.013G145500	Chr13:15118718-15119257|IntronR
Potri.002G102600	Chr02:7413859-7413959|IntronR
Potri.010G041800	Chr10:7187062-7187065|AltA
Potri.009G025300	Chr09:3652555-3652631|IntronR
Potri.006G054800	Chr06:4002226-4002229|AltA
Potri.016G081700	Chr16:6334072-6334313|AltA
Potri.015G101300	Chr15:11973752-11973916|IntronR
Potri.015G046700	Chr15:4694622-4694654|ExonS
Potri.006G225200	Chr06:23697238-23697320|ExonS
Potri.002G089400	Chr02:6361665-6361669|AltA
Potri.015G042800	Chr15:4058591-4058688|AltA
Potri.012G088500	Chr12:11556268-11556294|AltA
Potri.011G149200	Chr11:16774831-16774833|AltA
Potri.005G046600	Chr05:3406321-3407404|IntronR
Potri.005G137700	Chr05:11409416-11409442|AltD
Potri.015G047500	Chr15:4840310-4840379|ExonS
Potri.002G195700	Chr02:15669667-15669678|AltD
Potri.001G387100	Chr01:40332060-40332148|ExonS
Potri.002G188700	Chr02:14848873-14849035|IntronR
Potri.013G077900	Chr13:6764995-6764995|AltA
Potri.001G361800	Chr01:37413518-37413665|ExonS
Potri.002G261500	Chr02:24965592-24965901|IntronR
Potri.008G035100	Chr08:1938267-1938357|IntronR
Potri.001G455800	Chr01:49051093-49051183|IntronR
Potri.013G061400	Chr13:4643432-4643636|ExonS
Potri.008G087600	Chr08:5472155-5472169|AltA
Potri.016G115500	Chr16:11991340-11991449|IntronR
Potri.018G143900	Chr18:16349810-16349901|IntronR
Potri.006G225500	Chr06:23718271-23718274|AltA
Potri.001G087300	Chr01:6910360-6910371|AltA
Potri.014G099200	Chr14:7735815-7736201|ExonS
Potri.014G056800	Chr14:4404390-4404418|AltA
Potri.014G047600	Chr14:3720952-3720954|AltA
Potri.001G046500	Chr01:3466535-3466561|AltA
Potri.008G156600	Chr08:10599626-10599711|ExonS
Potri.018G017800	Chr18:1374495-1374509|AltA
Potri.001G025100	Chr01:1865703-1865741|AltA
Potri.013G021000	Chr13:1394435-1394614|IntronR
Potri.010G047500	Chr10:7879019-7879022|AltA
Potri.008G035300	Chr08:1947409-1947578|IntronR
Potri.002G173200	Chr02:13199215-13199222|AltA
Potri.012G002100	Chr12:191412-192063|IntronR
Potri.010G019800	Chr10:2688419-2688421|AltA
Potri.001G338900	Chr01:34240706-34241827|IntronR
Potri.004G235500	Chr04:24141697-24141803|IntronR
Potri.009G041800	Chr09:4876106-4876198|IntronR
Potri.002G141300	Chr02:10495716-10495788|ExonS
Potri.016G116100	Chr16:12031462-12031485|AltD
Potri.007G142400	Chr07:15237833-15238010|ExonS
Potri.002G026700	Chr02:1721297-1721302|AltA
Potri.014G053700	Chr14:4232962-4233025|ExonS
Potri.005G124300	Chr05:9712712-9712792|IntronR
Potri.005G214400	Chr05:22745949-22746215|IntronR
Potri.016G100400	Chr16:9808061-9808098|AltA
Potri.002G048500	Chr02:3163863-3164087|IntronR
Potri.004G074300	Chr04:6196529-6196691|IntronR
Potri.008G177500	Chr08:12118058-12118115|AltA
Potri.008G038800	Chr08:2178389-2178393|AltD
Potri.019G076900	Chr19:11093662-11094768|IntronR
Potri.010G198400	Chr10:19091798-19091859|IntronR
Potri.019G072800	Chr19:10649255-10649536|ExonS
Potri.010G090400	Chr10:11406887-11407090|ExonS
Potri.013G159200	Chr13:16136542-16136651|ExonS
Potri.010G254200	Chr10:22477408-22477488|IntronR
Potri.012G084600	Chr12:11199757-11199872|IntronR
Potri.008G201600	Chr08:14203980-14204059|AltA
Potri.001G347100	Chr01:35312701-35312875|IntronR
Potri.007G011900	Chr07:947830-947868|AltD
Potri.014G067300	Chr14:5484731-5484902|IntronR
Potri.014G087900	Chr14:6940016-6940034|AltA
Potri.019G021500	Chr19:2427741-2428131|IntronR
Potri.006G035400	Chr06:2396766-2396888|IntronR
Potri.015G085700	Chr15:10922537-10922726|ExonS
Potri.006G136400	Chr06:11238586-11238731|IntronR
Potri.015G058900	Chr15:8065613-8065688|AltA
Potri.005G093300	Chr05:6994185-6994277|IntronR
Potri.002G241700	Chr02:23414252-23414375|IntronR
Potri.010G201100	Chr10:19276504-19277246|IntronR
Potri.003G198300	Chr03:20089481-20089498|AltA
Potri.008G012600	Chr08:699365-699479|IntronR
Potri.008G035800	Chr08:1987316-1987506|IntronR
Potri.009G150300	Chr09:11847587-11847716|ExonS
Potri.008G009100	Chr08:504826-504915|IntronR
Potri.012G000900	Chr12:128412-128524|IntronR
Potri.009G051100	Chr09:5570730-5570795|IntronR
Potri.005G049300	Chr05:3572873-3573294|IntronR
Potri.001G289200	Chr01:29492506-29492629|ExonS
Potri.001G382700	Chr01:39828201-39828206|AltA
Potri.003G214200	Chr03:21171194-21171287|IntronR
Potri.002G098000	Chr02:7057056-7057133|IntronR
Potri.006G120800	Chr06:9598435-9598445|AltA
Potri.009G115600	Chr09:9774082-9774160|IntronR
Potri.003G178000	Chr03:18591936-18591966|AltD
Potri.004G011400	Chr04:725727-726604|IntronR
Potri.019G072900	Chr19:10665476-10665497|AltA
Potri.T100800	scaffold_145:55543-55558|AltA
Potri.012G020000	Chr12:1822429-1822518|IntronR
Potri.010G055200	Chr10:8524667-8524877|IntronR
Potri.002G195700	Chr02:15669595-15669666|ExonS
Potri.001G171900	Chr01:14571311-14571331|ExonS
Potri.002G006200	Chr02:341747-341795|AltA
Potri.006G078800	Chr06:5961922-5961932|AltA
Potri.009G099400	Chr09:8845186-8845188|AltA
Potri.009G082400	Chr09:7799886-7800213|IntronR
Potri.010G213800	Chr10:20175039-20175175|ExonS
Potri.009G111700	Chr09:9535139-9535343|IntronR
Potri.005G001800	Chr05:109807-110149|IntronR
Potri.004G040300	Chr04:3072935-3072939|AltA
Potri.016G051900	Chr16:3329618-3329639|AltD
Potri.014G086300	Chr14:6795870-6795929|ExonS
Potri.016G086400	Chr16:6824451-6824535|AltA
Potri.010G192800	Chr10:18746394-18746442|ExonS
Potri.012G095600	Chr12:12212334-12212579|IntronR
Potri.007G109000	Chr07:13251058-13251194|IntronR
Potri.004G175800	Chr04:19415698-19415792|IntronR
Potri.014G098700	Chr14:7706736-7706867|IntronR
Potri.008G030000	Chr08:1653717-1654046|IntronR
Potri.017G043100	Chr17:3635197-3635200|AltA
Potri.003G028000	Chr03:3493836-3493952|IntronR
Potri.014G164900	Chr14:13046635-13046762|IntronR
Potri.008G174500	Chr08:11926250-11926378|ExonS
Potri.016G122800	Chr16:12702451-12702550|IntronR
Potri.015G058400	Chr15:7972289-7972479|AltA
Potri.006G124500	Chr06:10004077-10004082|AltA
Potri.011G121700	Chr11:14682097-14682101|AltD
Potri.010G090900	Chr10:11454970-11455336|IntronR
Potri.002G069800	Chr02:4774635-4774755|IntronR
Potri.016G084700	Chr16:6619482-6621521|IntronR
Potri.019G038200	Chr19:4331138-4331140|AltA
Potri.001G025100	Chr01:1868174-1868179|AltA
Potri.013G161600	Chr13:16303098-16303332|IntronR
Potri.003G124600	Chr03:14598382-14598631|IntronR
Potri.011G057700	Chr11:5087985-5088100|ExonS
Potri.018G090400	Chr18:11943775-11944899|IntronR
Potri.002G107700	Chr02:7896406-7896619|IntronR
Potri.005G206600	Chr05:22112668-22112754|ExonS
Potri.007G058400	Chr07:6274832-6275064|ExonS
Potri.003G103900	Chr03:12885907-12885908|AltA
Potri.017G077300	Chr17:9074612-9074708|IntronR
Potri.001G049800	Chr01:3789840-3790229|IntronR
Potri.006G203500	Chr06:21897195-21897310|AltD
Potri.002G104800	Chr02:7607810-7607815|AltA
Potri.003G077100	Chr03:10550827-10550845|AltA
Potri.008G091200	Chr08:5714643-5714695|AltA
Potri.010G119700	Chr10:13682349-13682381|AltD
Potri.015G055300	Chr15:7529533-7529641|IntronR
Potri.014G035500	Chr14:2912358-2912521|ExonS
Potri.008G029300	Chr08:1589456-1589458|AltD
Potri.001G118300	Chr01:9498603-9499089|IntronR
Potri.002G070200	Chr02:4827847-4827850|AltA
Potri.006G101500	Chr06:7854214-7854335|IntronR
Potri.003G074700	Chr03:10338797-10338880|IntronR
Potri.004G152400	Chr04:17430898-17430975|AltA
Potri.001G128700	Chr01:10415764-10415771|AltA
Potri.001G257000	Chr01:26651265-26651390|IntronR
Potri.005G137100	Chr05:11298800-11298811|AltA
Potri.018G143100	Chr18:16284136-16284158|ExonS
Potri.013G023600	Chr13:1549092-1549098|AltA
Potri.008G004300	Chr08:245736-245811|IntronR
Potri.015G058900	Chr15:8065613-8065814|AltA
Potri.010G142700	Chr10:15407016-15407272|IntronR
Potri.006G270700	Chr06:27244551-27244555|AltA
Potri.005G056100	Chr05:3960792-3960968|ExonS
Potri.010G167100	Chr10:16988848-16988857|AltA
Potri.012G105900	Chr12:12971692-12971765|IntronR
Potri.012G063500	Chr12:7533249-7533933|IntronR
Potri.003G214200	Chr03:21169003-21169047|ExonS
Potri.008G026900	Chr08:1440093-1440171|IntronR
Potri.015G056400	Chr15:7700298-7700613|IntronR
Potri.013G106600	Chr13:12039127-12039256|AltA
Potri.013G011900	Chr13:759890-759980|IntronR
Potri.014G174200	Chr14:14130302-14130323|AltA
Potri.003G074700	Chr03:10335116-10335155|ExonS
Potri.016G065900	Chr16:4645009-4645381|AltD
Potri.014G140900	Chr14:10725651-10725764|ExonS
Potri.009G009200	Chr09:1659764-1659890|IntronR
Potri.006G175300	Chr06:18777836-18777850|AltA
Potri.001G279000	Chr01:28546639-28546714|IntronR
Potri.014G049800	Chr14:3995333-3995401|ExonS
Potri.001G256100	Chr01:26579984-26580025|ExonS
Potri.002G095100	Chr02:6849595-6849700|IntronR
Potri.017G074800	Chr17:8731674-8731710|AltD
Potri.012G144200	Chr12:15662387-15662517|ExonS
Potri.016G144200	Chr16:14488218-14488220|AltA
Potri.008G183500	Chr08:12552548-12552562|AltA
Potri.006G140300	Chr06:11777678-11777797|AltA
Potri.006G254400	Chr06:25931345-25931476|IntronR
Potri.001G449000	Chr01:48333251-48333258|AltA
Potri.017G138500	Chr17:14692292-14692294|AltA
Potri.003G030400	Chr03:3824014-3824316|IntronR
Potri.012G134600	Chr12:15123990-15124228|IntronR
Potri.002G110100	Chr02:8116393-8116491|ExonS
Potri.004G134500	Chr04:15488737-15488861|IntronR
Potri.017G027000	Chr17:2454432-2454524|IntronR
Potri.002G138200	Chr02:10268550-10268552|AltA
Potri.001G148100	Chr01:12053722-12053797|IntronR
Potri.006G232900	Chr06:24277961-24278047|IntronR
Potri.002G181400	Chr02:14160693-14160797|IntronR
Potri.012G110400	Chr12:13258449-13258504|ExonS
Potri.016G023800	Chr16:1342358-1342871|IntronR
Potri.006G120200	Chr06:9521973-9521979|AltA
Potri.002G107400	Chr02:7866832-7866871|AltA
Potri.004G082900	Chr04:6843739-6844312|IntronR
Potri.005G071500	Chr05:5145959-5146039|AltA
Potri.014G001000	Chr14:103993-104355|IntronR
Potri.001G471000	Chr01:50253493-50254212|AltA
Potri.010G126700	Chr10:14260280-14260381|ExonS
Potri.019G043400	Chr19:5073294-5073446|ExonS
Potri.016G032000	Chr16:1819526-1819888|IntronR
Potri.003G137400	Chr03:15588258-15588276|AltA
Potri.018G131700	Chr18:15295318-15295326|AltD
Potri.012G089700	Chr12:11659090-11659465|IntronR
Potri.004G174100	Chr04:19258559-19258674|IntronR
Potri.013G051200	Chr13:3748851-3748927|ExonS
Potri.014G141500	Chr14:10769730-10769771|AltA
Potri.012G045000	Chr12:4125996-4125998|AltD
Potri.002G092700	Chr02:6619236-6619331|IntronR
Potri.018G142300	Chr18:16234402-16234462|ExonS
Potri.016G131900	Chr16:13514921-13514924|AltA
Potri.014G097600	Chr14:7620076-7620221|IntronR
Potri.006G147800	Chr06:12711356-12711431|IntronR
Potri.010G088000	Chr10:11205226-11205308|IntronR
Potri.001G351900	Chr01:35909180-35909182|AltA
Potri.004G222900	Chr04:22897034-22897079|AltD
Potri.016G029300	Chr16:1654396-1654399|AltA
Potri.011G105500	Chr11:12891409-12891422|AltA
Potri.003G020800	Chr03:2512167-2512239|ExonS
Potri.009G045000	Chr09:5118214-5118225|AltA
Potri.010G184300	Chr10:18136169-18136190|AltA
Potri.005G190200	Chr05:20767969-20768856|IntronR
Potri.006G132300	Chr06:10865087-10865153|IntronR
Potri.002G259300	Chr02:24786646-24786740|AltA
Potri.016G118300	Chr16:12345262-12345269|AltA
Potri.004G040400	Chr04:3089450-3089603|AltA
Potri.002G259300	Chr02:24788357-24788415|AltA
Potri.015G056400	Chr15:7702801-7702878|IntronR
Potri.002G205500	Chr02:16859967-16859970|AltD
Potri.006G116500	Chr06:9149529-9149651|IntronR
Potri.006G196200	Chr06:21205102-21205952|IntronR
Potri.009G027300	Chr09:3832177-3832186|AltA
Potri.009G108300	Chr09:9368638-9368672|AltD
Potri.006G231000	Chr06:24161552-24161681|IntronR
Potri.001G289200	Chr01:29495512-29495560|AltA
Potri.007G043300	Chr07:3720696-3720716|AltD
Potri.001G360700	Chr01:37168089-37168756|IntronR
Potri.002G098000	Chr02:7055439-7055518|IntronR
Potri.010G003300	Chr10:312250-312289|AltA
Potri.004G072200	Chr04:6074437-6074493|AltA
Potri.001G347000	Chr01:35301528-35301659|IntronR
Potri.003G130300	Chr03:14996455-14997054|AltA
Potri.002G205900	Chr02:16903282-16903286|AltA
Potri.013G027800	Chr13:1839789-1839821|AltA
Potri.003G096700	Chr03:12354653-12354662|AltA
Potri.009G061700	Chr09:6363439-6363526|IntronR
Potri.002G128700	Chr02:9635654-9635656|AltA
Potri.012G020000	Chr12:1829867-1829972|IntronR
Potri.006G120800	Chr06:9593088-9593093|AltA
Potri.018G039800	Chr18:3296863-3297084|ExonS
Potri.004G228700	Chr04:23367407-23367415|AltA
Potri.012G088600	Chr12:11562660-11562742|ExonS
Potri.010G195800	Chr10:18927287-18927289|AltA
Potri.001G151700	Chr01:12509094-12509258|IntronR
Potri.011G125800	Chr11:15093805-15093917|ExonS
Potri.013G092900	Chr13:9900352-9900356|AltA
Potri.005G080100	Chr05:5901593-5901628|AltA
Potri.004G209900	Chr04:21766084-21766184|IntronR
Potri.016G110500	Chr16:11303206-11303280|AltA
Potri.012G088500	Chr12:11549243-11549344|AltD
Potri.005G203500	Chr05:21836839-21836860|AltA
Potri.011G121900	Chr11:14693768-14694000|IntronR
Potri.003G077600	Chr03:10604762-10604921|IntronR
Potri.008G170800	Chr08:11669921-11669930|AltA
Potri.006G188800	Chr06:20351302-20351494|ExonS
Potri.001G412900	Chr01:43757571-43757595|AltD
Potri.001G140200	Chr01:11288445-11288615|ExonS
Potri.003G109700	Chr03:13332962-13333468|IntronR
Potri.010G168500	Chr10:17084953-17085315|IntronR
Potri.002G254700	Chr02:24411095-24411229|IntronR
Potri.011G107600	Chr11:13078564-13078658|ExonS
Potri.001G355300	Chr01:36311923-36311924|AltA
Potri.003G223400	Chr03:21733861-21733956|IntronR
Potri.007G135300	Chr07:14822323-14822412|IntronR
Potri.007G045700	Chr07:4061625-4061708|ExonS
Potri.017G035800	Chr17:3025540-3025642|IntronR
Potri.002G110700	Chr02:8187947-8187951|AltA
Potri.011G072300	Chr11:6917507-6917589|AltD
Potri.008G139900	Chr08:9337062-9337378|AltA
Potri.004G100700	Chr04:8750180-8752129|IntronR
Potri.002G223600	Chr02:21136552-21136574|AltA
Potri.010G207300	Chr10:19742836-19742942|IntronR
Potri.002G110700	Chr02:8180654-8180718|AltD
Potri.014G160400	Chr14:12627941-12628027|IntronR
Potri.008G186900	Chr08:12892180-12893728|IntronR
Potri.003G069900	Chr03:9813946-9814016|AltA
Potri.015G038500	Chr15:3429385-3429534|ExonS
Potri.006G131400	Chr06:10771018-10771098|IntronR
Potri.T044200	scaffold_41:252698-252785|ExonS
Potri.007G028600	Chr07:2154026-2154259|IntronR
Potri.008G068800	Chr08:4191021-4191096|IntronR
Potri.001G352000	Chr01:35939299-35939315|AltA
Potri.004G189700	Chr04:20462559-20462574|AltA
Potri.005G130800	Chr05:10514430-10515186|IntronR
Potri.010G067900	Chr10:9488259-9488448|IntronR
Potri.T071500	scaffold_76:101243-101264|AltA
Potri.001G276800	Chr01:28338592-28338650|AltD
Potri.002G180100	Chr02:13987617-13987753|ExonS
Potri.005G173300	Chr05:18894530-18894598|AltA
Potri.001G326500	Chr01:33047938-33047976|AltD
Potri.005G032800	Chr05:2466116-2466130|AltA
Potri.005G237100	Chr05:24438930-24438997|ExonS
Potri.016G104700	Chr16:10429983-10430094|ExonS
Potri.001G146200	Chr01:11900152-11900154|AltA
Potri.014G178300	Chr14:14642574-14642758|IntronR
Potri.006G229400	Chr06:24047830-24047904|IntronR
Potri.003G223400	Chr03:21738324-21738331|AltA
Potri.010G081800	Chr10:10803695-10803728|AltA
Potri.016G065200	Chr16:4597238-4597510|AltA
Potri.007G010200	Chr07:793884-794025|IntronR
Potri.005G118300	Chr05:9181443-9181453|AltA
Potri.008G201600	Chr08:14202003-14203231|IntronR
Potri.001G153300	Chr01:12659439-12659503|ExonS
Potri.006G266900	Chr06:26875824-26875904|IntronR
Potri.006G064900	Chr06:4766918-4766928|AltA
Potri.006G278700	Chr06:27737846-27737940|ExonS
Potri.004G095900	Chr04:8237826-8237895|AltD
Potri.014G082100	Chr14:6521601-6522216|IntronR
Potri.019G087000	Chr19:11893920-11894146|IntronR
Potri.016G069100	Chr16:4987079-4987081|AltD
Potri.004G233800	Chr04:23988879-23988908|AltA
Potri.012G067900	Chr12:9001285-9001369|AltD
Potri.008G216800	Chr08:17733846-17733966|IntronR
Potri.001G129000	Chr01:10435474-10435497|AltA
Potri.004G082900	Chr04:6846627-6846631|AltA
Potri.010G245100	Chr10:22004185-22004196|AltA
Potri.017G030900	Chr17:2661430-2661448|AltA
Potri.001G219700	Chr01:22550926-22550960|ExonS
Potri.009G013400	Chr09:2223410-2223517|AltA
Potri.017G129900	Chr17:14071828-14071848|AltD
Potri.016G001100	Chr16:51146-51273|IntronR
Potri.018G095800	Chr18:12438099-12438266|IntronR
Potri.005G066300	Chr05:4781082-4781229|AltA
Potri.014G035800	Chr14:2933178-2933894|IntronR
Potri.018G111200	Chr18:13708144-13708219|ExonS
Potri.006G039000	Chr06:2754847-2755018|IntronR
Potri.009G111200	Chr09:9508362-9508671|ExonS
Potri.007G011900	Chr07:947412-947487|ExonS
Potri.006G132000	Chr06:10815353-10815480|IntronR
Potri.014G178000	Chr14:14608342-14608589|ExonS
Potri.006G076200	Chr06:5732685-5732785|ExonS
Potri.009G005700	Chr09:1064632-1064697|AltD
Potri.004G157700	Chr04:17934893-17934999|IntronR
Potri.015G050300	Chr15:5376991-5377060|AltA
Potri.017G076400	Chr17:8977710-8977712|AltA
Potri.001G289800	Chr01:29570895-29570917|AltD
Potri.001G334900	Chr01:33823755-33823806|ExonS
Potri.017G084100	Chr17:10124141-10124534|IntronR
Potri.005G181700	Chr05:19828138-19828201|AltA
Potri.019G037900	Chr19:4298896-4298904|AltA
Potri.008G158600	Chr08:10745246-10745252|AltA
Potri.002G100000	Chr02:7220900-7221020|IntronR
Potri.004G138400	Chr04:16031626-16031674|AltA
Potri.011G143900	Chr11:16455759-16455761|AltA
Potri.001G305300	Chr01:30837258-30837281|AltA
Potri.014G087300	Chr14:6881073-6881422|IntronR
Potri.017G152600	Chr17:15916367-15916460|IntronR
Potri.003G101600	Chr03:12720343-12720362|AltA
Potri.009G027800	Chr09:3871369-3871371|AltA
Potri.003G078900	Chr03:10693235-10693743|IntronR
Potri.001G369200	Chr01:38316049-38318621|IntronR
Potri.019G038700	Chr19:4398722-4398867|ExonS
Potri.006G131400	Chr06:10770990-10771017|AltD
Potri.016G000200	Chr16:19170-19346|IntronR
Potri.001G378900	Chr01:39539954-39540136|AltD
Potri.001G025100	Chr01:1861250-1861337|IntronR
Potri.016G138800	Chr16:14117571-14117693|ExonS
Potri.003G064100	Chr03:9289921-9290009|AltA
Potri.014G047200	Chr14:3668514-3668698|AltA
Potri.011G049300	Chr11:4211862-4212073|AltA
Potri.001G249100	Chr01:25886036-25886126|IntronR
Potri.003G148200	Chr03:16325008-16325059|AltA
Potri.016G038100	Chr16:2345362-2345458|AltA
Potri.004G194400	Chr04:20848513-20848609|IntronR
Potri.016G099400	Chr16:9725899-9725910|AltA
Potri.005G206800	Chr05:22127289-22127452|ExonS
Potri.001G417200	Chr01:44227825-44227921|IntronR
Potri.003G038900	Chr03:5154634-5154636|AltA
Potri.006G136900	Chr06:11299270-11299412|ExonS
Potri.009G093000	Chr09:8471433-8472090|IntronR
Potri.006G022000	Chr06:1555902-1556546|IntronR
Potri.006G165100	Chr06:16678353-16678433|IntronR
Potri.007G028900	Chr07:2179778-2179780|AltA
Potri.016G090800	Chr16:7454051-7454137|ExonS
Potri.003G080000	Chr03:10826029-10826037|AltA
Potri.006G096000	Chr06:7314367-7314369|AltA
Potri.009G130000	Chr09:10605343-10606296|IntronR
Potri.016G003700	Chr16:180418-180423|AltA
Potri.016G051500	Chr16:3289720-3289799|IntronR
Potri.T100800	scaffold_145:55299-55558|IntronR
Potri.001G143400	Chr01:11649426-11649440|AltA
Potri.001G007900	Chr01:528145-528162|AltD
Potri.006G068400	Chr06:5119906-5120194|IntronR
Potri.005G110000	Chr05:8468820-8468894|ExonS
Potri.014G086300	Chr14:6794389-6794491|IntronR
Potri.014G130300	Chr14:9934605-9934680|AltA
Potri.001G346000	Chr01:35190377-35190378|AltD
Potri.013G035100	Chr13:2342919-2343016|IntronR
Potri.003G087700	Chr03:11523231-11523371|ExonS
Potri.011G168300	Chr11:18371800-18371814|AltD
Potri.008G035600	Chr08:1970273-1971489|IntronR
Potri.013G085000	Chr13:7987874-7987895|AltA
Potri.006G132000	Chr06:10819862-10819944|IntronR
Potri.006G124500	Chr06:10003139-10003375|ExonS
Potri.018G081700	Chr18:10882995-10883871|IntronR
Potri.009G011000	Chr09:1998922-1999013|ExonS
Potri.T002600	scaffold_20:563529-563635|IntronR
Potri.007G034900	Chr07:2697109-2697111|AltA
Potri.006G256400	Chr06:26085235-26085246|AltA
Potri.009G007900	Chr09:1426162-1426254|IntronR
Potri.005G083300	Chr05:6174908-6174960|ExonS
Potri.019G060900	Chr19:9349401-9349410|AltA
Potri.006G279900	Chr06:27814644-27814691|AltA
Potri.005G257800	Chr05:25723838-25723974|IntronR
Potri.002G036200	Chr02:2326280-2326403|IntronR
Potri.009G143100	Chr09:11363393-11363756|IntronR
Potri.006G059500	Chr06:4329515-4329519|AltD
Potri.008G119700	Chr08:7718916-7718961|AltA
Potri.012G096100	Chr12:12241133-12241136|AltA
Potri.008G052500	Chr08:3106540-3106557|AltA
Potri.001G348000	Chr01:35387269-35387486|IntronR
Potri.005G120800	Chr05:9424663-9424788|IntronR
Potri.008G012600	Chr08:707828-707830|AltA
Potri.008G045200	Chr08:2598700-2599724|IntronR
Potri.019G068400	Chr19:10171526-10171528|AltA
Potri.018G137400	Chr18:15696249-15696449|IntronR
Potri.001G230000	Chr01:24204799-24204904|IntronR
Potri.016G005100	Chr16:243466-243641|IntronR
Potri.005G205300	Chr05:21988473-21988475|AltA
Potri.001G453200	Chr01:48824265-48824300|AltD
Potri.002G176700	Chr02:13603332-13603344|AltA
Potri.012G094600	Chr12:12106074-12106410|IntronR
Potri.006G145100	Chr06:12329983-12330364|ExonS
Potri.002G110100	Chr02:8116393-8116395|AltA
Potri.007G113300	Chr07:13541306-13541308|AltA
Potri.008G052500	Chr08:3102348-3103131|IntronR
Potri.002G232100	Chr02:22448334-22448426|IntronR
Potri.008G183500	Chr08:12554232-12554236|AltA
Potri.012G142500	Chr12:15576217-15576232|AltA
Potri.008G127300	Chr08:8301610-8301693|IntronR
Potri.007G008100	Chr07:623412-623485|IntronR
Potri.009G007900	Chr09:1424035-1424149|IntronR
Potri.003G222700	Chr03:21700226-21700231|AltA
Potri.004G210200	Chr04:21801093-21801190|IntronR
Potri.001G357700	Chr01:36661647-36661649|AltA
Potri.013G089500	Chr13:9445907-9445911|AltA
Potri.001G375700	Chr01:39064853-39065147|IntronR
Potri.009G101500	Chr09:8956911-8956913|AltA
Potri.001G235500	Chr01:24728684-24728956|IntronR
Potri.T154500	scaffold_608:13598-13816|ExonS
Potri.001G166100	Chr01:13938832-13940253|IntronR
Potri.001G081900	Chr01:6461395-6461556|AltA
Potri.010G153300	Chr10:16098941-16098950|AltD
Potri.017G054400	Chr17:4807713-4807779|IntronR
Potri.008G060400	Chr08:3651206-3651472|IntronR
Potri.017G044700	Chr17:3772001-3772046|ExonS
Potri.002G257100	Chr02:24599314-24599665|ExonS
Potri.003G178600	Chr03:18641448-18641450|AltA
Potri.015G061400	Chr15:8386131-8386275|IntronR
Potri.002G149200	Chr02:11082198-11082201|AltA
Potri.011G134200	Chr11:15859279-15859506|IntronR
Potri.016G129900	Chr16:13231923-13232021|IntronR
Potri.006G143400	Chr06:12115440-12115451|AltA
Potri.014G178500	Chr14:14676134-14676161|AltD
Potri.008G017800	Chr08:951685-952025|IntronR
Potri.003G178000	Chr03:18591936-18593487|IntronR
Potri.008G078200	Chr08:4858623-4858661|ExonS
Potri.002G010800	Chr02:633778-633781|AltD
Potri.003G024000	Chr03:2863659-2863664|AltA
Potri.002G002400	Chr02:160526-160771|AltA
Potri.001G146500	Chr01:11936610-11936681|IntronR
Potri.010G099000	Chr10:12060936-12061070|AltA
Potri.016G064600	Chr16:4555330-4555429|IntronR
Potri.009G084500	Chr09:7931312-7931435|ExonS
Potri.001G079100	Chr01:6279585-6279684|IntronR
Potri.008G109900	Chr08:6990469-6990509|ExonS
Potri.010G062700	Chr10:9087158-9088231|IntronR
Potri.005G238800	Chr05:24559404-24559494|IntronR
Potri.007G051500	Chr07:5036347-5036541|AltA
Potri.003G031000	Chr03:3898097-3898106|AltD
Potri.010G153300	Chr10:16098124-16098126|AltA
Potri.014G094200	Chr14:7348609-7348689|AltA
Potri.001G167100	Chr01:14048580-14048667|IntronR
Potri.008G041800	Chr08:2375342-2375625|IntronR
Potri.016G066600	Chr16:4728074-4728076|AltA
Potri.016G064800	Chr16:4564217-4564288|AltA
Potri.007G096900	Chr07:12297900-12298003|IntronR
Potri.010G133800	Chr10:14828026-14828035|ExonS
Potri.002G067100	Chr02:4554583-4554625|AltA
Potri.016G115400	Chr16:11987437-11987514|IntronR
Potri.014G083700	Chr14:6593676-6593698|AltA
Potri.001G111400	Chr01:8871629-8871712|ExonS
Potri.005G110000	Chr05:8463415-8463508|ExonS
Potri.001G371200	Chr01:38518098-38518106|AltA
Potri.012G071600	Chr12:9670603-9670760|IntronR
Potri.018G100900	Chr18:12860129-12860133|AltA
Potri.005G136600	Chr05:11177421-11177527|IntronR
Potri.002G049800	Chr02:3283285-3283306|AltD
Potri.018G084500	Chr18:11155461-11155957|IntronR
Potri.014G174200	Chr14:14130509-14130834|IntronR
Potri.001G078600	Chr01:6229390-6229413|AltA
Potri.016G030800	Chr16:1736233-1736441|IntronR
Potri.018G030500	Chr18:2397935-2399161|IntronR
Potri.007G094900	Chr07:12146341-12146512|ExonS
Potri.007G115400	Chr07:13677259-13677338|IntronR
Potri.010G153100	Chr10:16083415-16083422|AltD
Potri.T106700	scaffold_158:52758-52843|ExonS
Potri.003G131300	Chr03:15078468-15078642|AltD
Potri.007G128000	Chr07:14394687-14394689|AltA
Potri.014G161600	Chr14:12725668-12725676|AltD
Potri.010G137400	Chr10:15047727-15047813|ExonS
Potri.005G161900	Chr05:16578188-16578247|AltD
Potri.010G122000	Chr10:13836322-13836440|ExonS
Potri.008G042300	Chr08:2420839-2420963|ExonS
Potri.003G173300	Chr03:18263155-18263542|IntronR
Potri.009G073800	Chr09:7218652-7218660|AltA
Potri.004G208100	Chr04:21651389-21651397|AltA
Potri.002G255800	Chr02:24521208-24521309|IntronR
Potri.007G121700	Chr07:14018632-14018661|AltA
Potri.003G001000	Chr03:195250-195296|ExonS
Potri.006G120200	Chr06:9522824-9523053|IntronR
Potri.001G154400	Chr01:12755511-12755577|AltA
Potri.001G155500	Chr01:12870201-12870874|IntronR
Potri.012G067200	Chr12:8806714-8806835|ExonS
Potri.001G350900	Chr01:35779545-35779559|AltA
Potri.006G022000	Chr06:1556547-1556608|ExonS
Potri.006G040300	Chr06:2866829-2867018|IntronR
Potri.019G130700	Chr19:15648122-15648276|ExonS
Potri.006G230400	Chr06:24097696-24097832|IntronR
Potri.001G043200	Chr01:3136934-3137003|ExonS
Potri.006G197000	Chr06:21260313-21260540|ExonS
Potri.007G065000	Chr07:8207530-8207753|IntronR
Potri.008G125200	Chr08:8153901-8154256|ExonS
Potri.006G090000	Chr06:6890686-6890808|IntronR
Potri.008G024300	Chr08:1259880-1260320|IntronR
Potri.001G207000	Chr01:20739817-20740002|ExonS
Potri.004G140000	Chr04:16316457-16316585|AltA
Potri.018G046200	Chr18:4266977-4266980|AltA
Potri.004G193500	Chr04:20810055-20810151|IntronR
Potri.004G229200	Chr04:23438252-23438548|IntronR
Potri.001G006700	Chr01:465820-466152|IntronR
Potri.003G126600	Chr03:14740856-14740941|ExonS
Potri.012G071900	Chr12:9745934-9747311|IntronR
Potri.005G043100	Chr05:3170367-3170387|AltA
Potri.012G005900	Chr12:479010-479015|AltA
Potri.007G113300	Chr07:13541216-13541305|ExonS
Potri.012G118100	Chr12:13855826-13855860|AltA
Potri.003G040100	Chr03:5318675-5318944|IntronR
Potri.017G077300	Chr17:9074472-9074474|AltA
Potri.014G055800	Chr14:4353702-4353705|AltA
Potri.003G109700	Chr03:13331930-13331932|AltA
Potri.001G128800	Chr01:10422902-10422916|AltA
Potri.009G041200	Chr09:4842622-4842629|AltA
Potri.003G044200	Chr03:5903181-5903277|IntronR
Potri.014G031500	Chr14:2626598-2626866|AltA
Potri.002G024100	Chr02:1469637-1469738|IntronR
Potri.015G079400	Chr15:10437753-10438180|IntronR
Potri.018G036600	Chr18:2975035-2975044|AltA
Potri.003G210900	Chr03:20987702-20988575|IntronR
Potri.009G043800	Chr09:5008643-5008888|IntronR
Potri.002G032600	Chr02:2106163-2106250|IntronR
Potri.010G183800	Chr10:18096402-18096487|IntronR
Potri.009G119200	Chr09:9996857-9996862|AltA
Potri.016G076400	Chr16:5797478-5797596|IntronR
Potri.018G081500	Chr18:10859082-10859084|AltA
Potri.008G172400	Chr08:11763231-11763314|AltD
Potri.014G114100	Chr14:8904726-8904739|AltA
Potri.011G123700	Chr11:14872014-14872017|AltA
Potri.003G028000	Chr03:3487057-3487059|AltA
Potri.001G314300	Chr01:32013714-32013783|AltA
Potri.013G035100	Chr13:2342307-2343016|IntronR
Potri.003G126900	Chr03:14766740-14766868|IntronR
Potri.004G231700	Chr04:23734324-23734335|AltA
Potri.014G066000	Chr14:5322711-5322827|IntronR
Potri.002G135100	Chr02:10059318-10059391|AltA
Potri.004G006600	Chr04:424695-424769|ExonS
Potri.013G118000	Chr13:13109951-13109956|AltA
Potri.005G156600	Chr05:15611157-15611185|AltA
Potri.001G428700	Chr01:45830240-45830333|ExonS
Potri.015G071800	Chr15:9639779-9639874|ExonS
Potri.013G093400	Chr13:10027485-10027557|ExonS
Potri.008G117700	Chr08:7575487-7575576|IntronR
Potri.013G039600	Chr13:2728327-2728428|IntronR
Potri.008G006400	Chr08:375025-375758|IntronR
Potri.010G062000	Chr10:9025893-9026423|IntronR
Potri.006G085700	Chr06:6496261-6496289|AltA
Potri.004G072200	Chr04:6072917-6073012|ExonS
Potri.017G085400	Chr17:10281963-10282002|AltA
Potri.010G220800	Chr10:20586552-20590082|ExonS
Potri.009G041200	Chr09:4839657-4839698|AltA
Potri.010G014800	Chr10:1854663-1854665|AltA
Potri.003G193800	Chr03:19750796-19751192|IntronR
Potri.006G073600	Chr06:5490693-5490698|AltA
Potri.007G015200	Chr07:1137711-1137802|IntronR
Potri.018G086700	Chr18:11399423-11399501|IntronR
Potri.002G125800	Chr02:9453429-9453948|IntronR
Potri.006G220000	Chr06:23250507-23250513|AltA
Potri.001G036100	Chr01:2567698-2567708|AltD
Potri.001G011900	Chr01:780817-780821|AltA
Potri.001G356500	Chr01:36478688-36478756|IntronR
Potri.013G048000	Chr13:3482441-3482443|AltA
Potri.011G068300	Chr11:6377129-6377223|IntronR
Potri.010G222800	Chr10:20708914-20709741|IntronR
Potri.001G353000	Chr01:36100496-36100611|IntronR
Potri.005G021700	Chr05:1678428-1678437|AltA
Potri.010G056900	Chr10:8641836-8641838|AltA
Potri.018G068100	Chr18:8690863-8690868|AltA
Potri.003G063700	Chr03:9246580-9246614|ExonS
Potri.019G072500	Chr19:10626786-10629386|IntronR
Potri.001G152200	Chr01:12572649-12572756|IntronR
Potri.014G169300	Chr14:13529079-13529129|AltA
Potri.007G097900	Chr07:12420679-12420713|AltA
Potri.009G138900	Chr09:11115893-11116173|IntronR
Potri.003G001000	Chr03:195791-196319|IntronR
Potri.008G069000	Chr08:4197293-4197697|IntronR
Potri.008G046900	Chr08:2748797-2748811|AltA
Potri.017G085600	Chr17:10303988-10304164|IntronR
Potri.T032300	scaffold_34:73449-73520|ExonS
Potri.001G356800	Chr01:36536648-36536970|AltA
Potri.009G118800	Chr09:9964676-9964686|AltA
Potri.006G006000	Chr06:398964-399192|IntronR
Potri.014G082600	Chr14:6541756-6541787|AltA
Potri.009G134300	Chr09:10853773-10853850|IntronR
Potri.019G032700	Chr19:3728982-3728984|AltA
Potri.013G033900	Chr13:2271264-2271349|IntronR
Potri.006G048900	Chr06:3513271-3513275|AltA
Potri.014G047600	Chr14:3716872-3717882|IntronR
Potri.001G056100	Chr01:4244325-4244390|ExonS
Potri.016G051900	Chr16:3326980-3327036|ExonS
Potri.001G375700	Chr01:39065644-39065794|ExonS
Potri.007G003100	Chr07:216382-216414|AltA
Potri.001G392200	Chr01:41090959-41091548|IntronR
Potri.002G243400	Chr02:23562766-23562845|IntronR
Potri.001G275400	Chr01:28182499-28182512|AltA
Potri.001G443200	Chr01:47450194-47450198|AltA
Potri.009G013400	Chr09:2224712-2224810|IntronR
Potri.003G022100	Chr03:2668612-2668618|AltD
Potri.006G191400	Chr06:20620309-20620345|AltA
Potri.002G017600	Chr02:1026836-1026839|AltA
Potri.001G076000	Chr01:6035886-6037606|ExonS
Potri.001G102000	Chr01:8145158-8145247|ExonS
Potri.010G169800	Chr10:17164306-17164563|IntronR
Potri.001G036100	Chr01:2575311-2575342|AltD
Potri.013G048000	Chr13:3484614-3484729|IntronR
Potri.018G064500	Chr18:8139844-8139942|IntronR
Potri.010G187700	Chr10:18364524-18364583|AltA
Potri.001G157800	Chr01:13128825-13128942|IntronR
Potri.007G008300	Chr07:655002-655047|AltA
Potri.008G140400	Chr08:9367829-9368448|IntronR
Potri.010G191900	Chr10:18673996-18674104|IntronR
Potri.013G041000	Chr13:2873294-2873576|IntronR
Potri.014G047200	Chr14:3668699-3668974|IntronR
Potri.001G008700	Chr01:569974-570048|AltA
Potri.003G159000	Chr03:17089842-17089909|AltA
Potri.002G139200	Chr02:10334704-10334707|AltD
Potri.007G035200	Chr07:2728113-2728400|IntronR
Potri.010G170000	Chr10:17183303-17183411|IntronR
Potri.009G134300	Chr09:10861264-10861381|AltD
Potri.001G357100	Chr01:36589390-36589406|AltA
Potri.010G035400	Chr10:6148648-6148653|AltA
Potri.009G034900	Chr09:4472756-4472966|IntronR
Potri.016G005300	Chr16:253079-253470|IntronR
Potri.013G155100	Chr13:15801997-15802074|IntronR
Potri.006G099600	Chr06:7650200-7650786|IntronR
Potri.008G109300	Chr08:6959336-6959339|AltA
Potri.017G138500	Chr17:14692597-14692808|IntronR
Potri.009G073600	Chr09:7198993-7199000|AltD
Potri.016G126000	Chr16:12902190-12902200|AltD
Potri.007G134500	Chr07:14769061-14769325|IntronR
Potri.006G065000	Chr06:4772124-4772128|AltD
Potri.009G124900	Chr09:10384119-10384121|AltA
Potri.001G353700	Chr01:36142506-36142532|AltA
Potri.004G141700	Chr04:16504696-16504698|AltA
Potri.002G223600	Chr02:21140469-21140481|AltA
Potri.019G133000	Chr19:15817999-15818049|AltA
Potri.001G129600	Chr01:10479680-10479766|ExonS
Potri.018G070000	Chr18:8888911-8889055|IntronR
Potri.006G263300	Chr06:26619776-26619778|AltA
Potri.008G066500	Chr08:4047589-4048077|IntronR
Potri.004G233400	Chr04:23973003-23973005|AltA
Potri.001G372000	Chr01:38583025-38583451|IntronR
Potri.015G048000	Chr15:4971170-4971183|AltA
Potri.008G192200	Chr08:13382788-13383395|IntronR
Potri.010G056900	Chr10:8641064-8641173|AltA
Potri.001G077100	Chr01:6112404-6112489|IntronR
Potri.002G084300	Chr02:5899392-5899470|ExonS
Potri.010G058000	Chr10:8726561-8726754|IntronR
Potri.002G111000	Chr02:8218860-8218887|AltA
Potri.001G122800	Chr01:9952457-9952534|ExonS
Potri.002G213400	Chr02:19345625-19345789|IntronR
Potri.005G246000	Chr05:25013198-25013223|AltD
Potri.010G027800	Chr10:3868750-3868833|IntronR
Potri.001G350000	Chr01:35648657-35648824|ExonS
Potri.005G053500	Chr05:3817821-3817824|AltA
Potri.005G079300	Chr05:5837624-5837658|ExonS
Potri.008G145800	Chr08:9816651-9816741|IntronR
Potri.012G071600	Chr12:9674076-9674170|IntronR
Potri.006G148600	Chr06:12780125-12780142|ExonS
Potri.008G206200	Chr08:15058514-15058595|IntronR
Potri.008G003200	Chr08:187789-187881|AltD
Potri.006G120800	Chr06:9594365-9594383|AltA
Potri.001G410500	Chr01:43428034-43428180|IntronR
Potri.011G155700	Chr11:17384562-17384599|AltA
Potri.010G045900	Chr10:7664353-7664363|AltD
Potri.010G076200	Chr10:10229018-10229133|IntronR
Potri.001G003800	Chr01:223011-223020|AltA
Potri.008G023700	Chr08:1232034-1232039|AltD
Potri.001G305800	Chr01:30900114-30900121|AltA
Potri.010G157800	Chr10:16454740-16454742|AltA
Potri.004G229200	Chr04:23438166-23438251|ExonS
Potri.005G086100	Chr05:6397072-6397176|IntronR
Potri.010G176500	Chr10:17635535-17635575|ExonS
Potri.003G077600	Chr03:10617096-10617180|ExonS
Potri.010G083400	Chr10:10954868-10955028|ExonS
Potri.001G198700	Chr01:19223195-19223935|IntronR
Potri.018G093400	Chr18:12220315-12220326|AltA
Potri.010G174800	Chr10:17531585-17531838|IntronR
Potri.018G047800	Chr18:4546054-4546056|AltA
Potri.009G150300	Chr09:11841785-11841863|IntronR
Potri.008G081200	Chr08:5102577-5103105|AltA
Potri.016G036900	Chr16:2215899-2215987|IntronR
Potri.005G117200	Chr05:9040257-9040653|IntronR
Potri.019G032800	Chr19:3764235-3764240|AltA
Potri.002G061000	Chr02:4144477-4144496|AltA
Potri.006G038400	Chr06:2690572-2691178|IntronR
Potri.002G048300	Chr02:3152846-3153096|IntronR
Potri.001G326500	Chr01:33046870-33046965|IntronR
Potri.017G141000	Chr17:14859481-14859786|AltD
Potri.010G034800	Chr10:6052182-6053650|IntronR
Potri.007G119300	Chr07:13884240-13884241|AltD
Potri.009G137400	Chr09:11035001-11035027|AltD
Potri.004G106800	Chr04:9400866-9400939|ExonS
Potri.006G208300	Chr06:22352788-22352875|ExonS
Potri.004G228400	Chr04:23324635-23324724|ExonS
Potri.018G050200	Chr18:5164210-5164212|AltA
Potri.014G041300	Chr14:3377996-3378102|IntronR
Potri.014G095300	Chr14:7411734-7411738|AltA
Potri.011G155700	Chr11:17384531-17384561|AltA
Potri.009G067700	Chr09:6748437-6748489|ExonS
Potri.006G054600	Chr06:3981921-3981924|AltA
Potri.014G148900	Chr14:11388831-11388914|IntronR
Potri.008G014400	Chr08:779109-779113|AltA
Potri.006G279600	Chr06:27778667-27778669|AltA
Potri.017G016200	Chr17:1383812-1383905|AltA
Potri.008G043600	Chr08:2486346-2487059|IntronR
Potri.002G125800	Chr02:9450041-9450054|AltA
Potri.014G147900	Chr14:11310600-11310633|AltA
Potri.004G229200	Chr04:23437861-23438548|IntronR
Potri.006G259500	Chr06:26304474-26304600|IntronR
Potri.010G019000	Chr10:2601066-2601291|IntronR
Potri.006G111200	Chr06:8695775-8695779|AltA
Potri.010G054300	Chr10:8457893-8457897|AltA
Potri.T112700	scaffold_175:63127-63169|AltA
Potri.016G084700	Chr16:6619452-6621521|IntronR
Potri.002G213300	Chr02:19315314-19315382|IntronR
Potri.010G138100	Chr10:15089020-15089054|AltD
Potri.002G071800	Chr02:4966987-4967089|IntronR
Potri.011G077100	Chr11:7597580-7597591|AltA
Potri.008G110300	Chr08:7022613-7022697|IntronR
Potri.009G073400	Chr09:7178046-7178120|ExonS
Potri.015G136700	Chr15:14622311-14622657|IntronR
Potri.002G247500	Chr02:23832091-23832115|AltD
Potri.016G011100	Chr16:560185-560218|AltA
Potri.001G067300	Chr01:5350302-5350313|AltA
Potri.016G096500	Chr16:9253556-9253565|AltA
Potri.004G229800	Chr04:23519353-23519365|AltA
Potri.014G117800	Chr14:9159865-9159868|AltD
Potri.009G169800	Chr09:12864818-12864909|AltD
Potri.002G089800	Chr02:6388739-6388747|AltA
Potri.006G133500	Chr06:10995410-10995511|IntronR
Potri.010G067900	Chr10:9493637-9493639|AltA
Potri.009G138900	Chr09:11116327-11116397|ExonS
Potri.013G006000	Chr13:406768-406854|IntronR
Potri.001G412200	Chr01:43702075-43702378|IntronR
Potri.012G045000	Chr12:4124521-4124525|AltD
Potri.002G245500	Chr02:23696780-23696782|AltD
Potri.019G077500	Chr19:11145249-11145360|IntronR
Potri.003G070600	Chr03:9887979-9887982|AltA
Potri.017G070500	Chr17:8073586-8073593|AltA
Potri.018G089700	Chr18:11827214-11827303|IntronR
Potri.019G068700	Chr19:10204589-10204595|AltA
Potri.016G075700	Chr16:5713228-5713315|IntronR
Potri.004G236000	Chr04:24168063-24168218|IntronR
Potri.006G085700	Chr06:6490313-6490334|AltA
Potri.013G032200	Chr13:2137200-2137316|ExonS
Potri.013G019000	Chr13:1238778-1238858|IntronR
Potri.002G240000	Chr02:23257641-23257847|IntronR
Potri.012G099600	Chr12:12479159-12479160|AltA
Potri.001G455300	Chr01:48999225-48999351|ExonS
Potri.004G166600	Chr04:18658737-18658797|AltA
Potri.001G081600	Chr01:6450046-6450092|AltA
Potri.001G273400	Chr01:28017597-28017709|IntronR
Potri.003G141100	Chr03:15828725-15828789|ExonS
Potri.011G089300	Chr11:10746105-10746114|AltA
Potri.006G015800	Chr06:1083444-1083722|IntronR
Potri.002G257100	Chr02:24597052-24597186|IntronR
Potri.012G071900	Chr12:9744244-9744336|AltD
Potri.010G233200	Chr10:21419597-21420083|IntronR
Potri.003G094000	Chr03:12093582-12093676|ExonS
Potri.006G115600	Chr06:9078397-9078430|AltA
Potri.010G124000	Chr10:14039601-14040715|IntronR
Potri.006G105800	Chr06:8165531-8165533|AltA
Potri.019G133000	Chr19:15820211-15820299|IntronR
Potri.011G067400	Chr11:6293959-6293967|AltA
Potri.004G210200	Chr04:21800949-21801065|ExonS
Potri.008G052700	Chr08:3124919-3124969|ExonS
Potri.003G223800	Chr03:21760333-21760338|AltA
Potri.003G170300	Chr03:18032944-18033101|ExonS
Potri.007G131300	Chr07:14583160-14583307|ExonS
Potri.016G041900	Chr16:2601466-2601512|ExonS
Potri.002G094100	Chr02:6745623-6747493|IntronR
Potri.008G132100	Chr08:8719798-8719980|IntronR
Potri.001G162900	Chr01:13616119-13616121|AltA
Potri.010G226000	Chr10:20923686-20924455|IntronR
Potri.018G067800	Chr18:8621743-8621907|IntronR
Potri.001G157300	Chr01:13049006-13049110|IntronR
Potri.013G039600	Chr13:2726459-2726541|ExonS
Potri.012G143900	Chr12:15649557-15649636|ExonS
Potri.006G133300	Chr06:10977530-10977789|IntronR
Potri.001G471300	Chr01:50278207-50278217|AltA
Potri.008G091200	Chr08:5717812-5717826|AltD
Potri.005G100400	Chr05:7672378-7672636|IntronR
Potri.T099700	scaffold_141:81030-81032|AltD
Potri.001G118200	Chr01:9492841-9492920|IntronR
Potri.002G084300	Chr02:5911300-5911369|IntronR
Potri.008G012600	Chr08:697070-697134|AltD
Potri.015G049100	Chr15:5227574-5227603|AltA
Potri.002G201300	Chr02:16237913-16237924|AltA
Potri.019G035700	Chr19:4045646-4045746|IntronR
Potri.017G091900	Chr17:10880766-10880782|AltA
Potri.001G378900	Chr01:39539346-39540136|ExonS
Potri.013G090000	Chr13:9509693-9509749|ExonS
Potri.013G090000	Chr13:9508389-9509692|IntronR
Potri.014G084900	Chr14:6699023-6699058|AltD
Potri.002G192500	Chr02:15351199-15351223|AltA
Potri.008G179900	Chr08:12282096-12282578|AltA
Potri.014G047600	Chr14:3716872-3717608|AltD
Potri.009G124100	Chr09:10332468-10332704|IntronR
Potri.008G098600	Chr08:6186464-6186467|AltA
Potri.006G066800	Chr06:5005273-5005275|AltA
Potri.018G047700	Chr18:4523746-4524211|IntronR
Potri.006G061700	Chr06:4527538-4527639|IntronR
Potri.014G179100	Chr14:14720321-14720363|ExonS
Potri.005G188000	Chr05:20540452-20540498|AltA
Potri.005G152100	Chr05:14300305-14300307|AltA
Potri.006G249700	Chr06:25612124-25612134|AltA
Potri.010G112500	Chr10:13094012-13094289|AltD
Potri.002G019200	Chr02:1110852-1111418|IntronR
Potri.004G065900	Chr04:5536169-5536338|ExonS
Potri.013G107900	Chr13:12158447-12158597|ExonS
Potri.003G055800	Chr03:8248782-8248907|AltD
Potri.005G110000	Chr05:8463318-8463414|IntronR
Potri.014G141100	Chr14:10738759-10738788|AltA
Potri.016G098500	Chr16:9589272-9589373|IntronR
Potri.011G060000	Chr11:5386947-5387001|AltD
Potri.016G140500	Chr16:14252980-14253077|ExonS
Potri.005G080500	Chr05:5929669-5929942|IntronR
Potri.007G034900	Chr07:2693355-2693506|IntronR
Potri.007G056400	Chr07:5965314-5965429|IntronR
Potri.002G051800	Chr02:3422806-3423640|IntronR
Potri.010G122300	Chr10:13886580-13886647|AltD
Potri.005G109400	Chr05:8405071-8405084|AltD
Potri.004G138400	Chr04:16032666-16032911|IntronR
Potri.010G131400	Chr10:14624703-14624768|ExonS
Potri.001G163200	Chr01:13648215-13648230|AltA
Potri.005G237500	Chr05:24481760-24481793|AltD
Potri.004G210200	Chr04:21801082-21801092|AltA
Potri.004G223600	Chr04:22989646-22989753|ExonS
Potri.001G186100	Chr01:16405809-16405814|AltD
Potri.012G055100	Chr12:5591432-5591611|AltA
Potri.002G223700	Chr02:21170276-21170972|IntronR
Potri.009G005300	Chr09:1021307-1021549|IntronR
Potri.014G117800	Chr14:9158682-9158687|AltA
Potri.001G098600	Chr01:7788383-7789051|IntronR
Potri.010G153100	Chr10:16079801-16079929|IntronR
Potri.001G233400	Chr01:24532597-24532784|IntronR
Potri.001G157800	Chr01:13134763-13134768|AltA
Potri.016G031900	Chr16:1810977-1811071|IntronR
Potri.014G014700	Chr14:1452824-1452992|IntronR
Potri.002G016200	Chr02:936633-936802|IntronR
Potri.018G056200	Chr18:5871007-5872434|IntronR
Potri.001G091900	Chr01:7225344-7225447|IntronR
Potri.017G151400	Chr17:15736622-15736736|IntronR
Potri.004G231700	Chr04:23734914-23735044|IntronR
Potri.006G083700	Chr06:6343892-6344050|IntronR
Potri.001G123500	Chr01:10015139-10015182|AltA
Potri.002G033000	Chr02:2127369-2127525|IntronR
Potri.010G094700	Chr10:11726167-11726214|ExonS
Potri.001G350200	Chr01:35682712-35682848|ExonS
Potri.007G056900	Chr07:6015598-6016286|IntronR
Potri.008G057300	Chr08:3386214-3386216|AltA
Potri.T041500	scaffold_39:216545-216872|IntronR
Potri.013G035100	Chr13:2351943-2351988|AltA
Potri.008G181400	Chr08:12369804-12369874|ExonS
Potri.002G183400	Chr02:14347455-14347484|AltA
Potri.005G251600	Chr05:25368365-25368462|IntronR
Potri.018G114300	Chr18:13931495-13931497|AltA
Potri.010G210100	Chr10:19918706-19918869|IntronR
Potri.005G215200	Chr05:22804934-22804947|AltA
Potri.003G221100	Chr03:21614355-21614486|AltA
Potri.005G205700	Chr05:22029265-22029711|IntronR
Potri.009G109400	Chr09:9410473-9411188|IntronR
Potri.002G162000	Chr02:12236321-12236363|AltA
Potri.001G453600	Chr01:48839094-48839229|ExonS
Potri.019G072800	Chr19:10654660-10654846|IntronR
Potri.002G055400	Chr02:3706345-3706483|IntronR
Potri.001G177000	Chr01:15139280-15140255|IntronR
Potri.009G003900	Chr09:894066-894078|AltA
Potri.016G025300	Chr16:1424446-1424526|ExonS
Potri.001G230000	Chr01:24201001-24201004|AltD
Potri.014G027900	Chr14:2390941-2391035|IntronR
Potri.015G066600	Chr15:9144775-9145009|ExonS
Potri.015G037000	Chr15:3275111-3275127|AltD
Potri.008G186900	Chr08:12895271-12895468|IntronR
Potri.013G077900	Chr13:6763990-6763998|AltD
Potri.001G105900	Chr01:8428983-8429456|IntronR
Potri.019G032800	Chr19:3754315-3754337|AltD
Potri.005G045600	Chr05:3349734-3349797|ExonS
Potri.004G201800	Chr04:21284218-21284653|IntronR
Potri.014G034700	Chr14:2850383-2850482|IntronR
Potri.015G009400	Chr15:624618-624715|IntronR
Potri.003G183800	Chr03:19006923-19007461|IntronR
Potri.003G071300	Chr03:9947327-9947405|IntronR
Potri.018G141100	Chr18:16078525-16078690|ExonS
Potri.002G055000	Chr02:3671866-3671868|AltA
Potri.007G019000	Chr07:1456477-1456542|ExonS
Potri.008G048000	Chr08:2834073-2834172|IntronR
Potri.013G118900	Chr13:13162254-13162345|ExonS
Potri.016G061700	Chr16:4317040-4317123|ExonS
Potri.002G137700	Chr02:10220090-10220194|ExonS
Potri.003G207200	Chr03:20792281-20792283|AltA
Potri.014G141800	Chr14:10794203-10794415|ExonS
Potri.014G134900	Chr14:10268284-10268759|IntronR
Potri.008G096800	Chr08:6049594-6049641|AltA
Potri.013G092300	Chr13:9840635-9840747|ExonS
Potri.017G078100	Chr17:9141252-9141338|AltD
Potri.006G263400	Chr06:26638750-26638826|IntronR
Potri.011G052400	Chr11:4490360-4490498|AltA
Potri.006G231800	Chr06:24197803-24197835|AltA
Potri.009G040700	Chr09:4805880-4805981|IntronR
Potri.012G124400	Chr12:14333952-14334145|ExonS
Potri.007G011500	Chr07:914739-914844|IntronR
Potri.009G136400	Chr09:10971803-10972183|ExonS
Potri.005G247400	Chr05:25116270-25116759|IntronR
Potri.010G113000	Chr10:13158873-13158878|AltA
Potri.006G121200	Chr06:9654747-9654832|IntronR
Potri.002G104200	Chr02:7552738-7552740|AltA
Potri.001G163200	Chr01:13652866-13652965|IntronR
Potri.001G274500	Chr01:28091398-28091504|AltA
Potri.017G093600	Chr17:11061483-11061491|AltA
Potri.013G007800	Chr13:497054-497058|AltA
Potri.010G036900	Chr10:6348717-6348959|ExonS
Potri.012G061300	Chr12:6575730-6575783|ExonS
Potri.002G163100	Chr02:12322043-12322134|ExonS
Potri.013G161700	Chr13:16306743-16308168|IntronR
Potri.003G161400	Chr03:17265696-17265792|IntronR
Potri.001G400800	Chr01:42234066-42234136|ExonS
Potri.010G042200	Chr10:7263648-7263653|AltA
Potri.011G095200	Chr11:11581419-11581421|AltA
Potri.010G142700	Chr10:15411086-15411171|ExonS
Potri.005G155600	Chr05:15355626-15355664|AltA
Potri.014G128400	Chr14:9840735-9840801|AltD
Potri.006G175300	Chr06:18777843-18777850|AltA
Potri.001G005500	Chr01:367524-367721|IntronR
Potri.010G090400	Chr10:11403878-11406747|AltA
Potri.008G020600	Chr08:1078119-1078123|AltA
Potri.002G235400	Chr02:22899942-22900074|IntronR
Potri.009G078700	Chr09:7557316-7557395|IntronR
Potri.012G066100	Chr12:8629632-8629713|ExonS
Potri.006G180100	Chr06:19433470-19433483|AltA
Potri.003G018900	Chr03:2280013-2280092|AltA
Potri.016G081700	Chr16:6333680-6334313|IntronR
Potri.014G100000	Chr14:7810824-7810921|ExonS
Potri.008G081800	Chr08:5158710-5158864|IntronR
Potri.011G153700	Chr11:17240682-17241492|IntronR
Potri.003G126900	Chr03:14766559-14766649|IntronR
Potri.001G101400	Chr01:8091752-8091844|IntronR
Potri.013G095200	Chr13:10265525-10265657|ExonS
Potri.007G063200	Chr07:7836482-7836499|AltD
Potri.001G289400	Chr01:29530404-29530427|ExonS
Potri.006G006000	Chr06:398391-398442|AltA
Potri.018G033300	Chr18:2652387-2652468|IntronR
Potri.014G114900	Chr14:8959292-8959380|AltA
Potri.003G198300	Chr03:20089418-20089480|ExonS
Potri.005G191500	Chr05:20861893-20862069|ExonS
Potri.006G035500	Chr06:2409763-2409771|AltA
Potri.006G100400	Chr06:7718128-7718141|AltA
Potri.003G221100	Chr03:21609879-21609997|IntronR
Potri.001G030100	Chr01:2214842-2214843|AltA
Potri.008G150500	Chr08:10184369-10187104|AltA
Potri.008G049500	Chr08:2917456-2918549|IntronR
Potri.001G289200	Chr01:29489467-29489498|AltA
Potri.010G000700	Chr10:96674-96676|AltA
Potri.016G025500	Chr16:1441275-1441386|IntronR
Potri.003G136200	Chr03:15508157-15508252|ExonS
Potri.002G057800	Chr02:3898543-3898568|AltA
Potri.002G125800	Chr02:9451152-9451278|AltA
Potri.014G075100	Chr14:6065808-6065893|IntronR
Potri.008G139700	Chr08:9322801-9322921|AltA
Potri.002G213300	Chr02:19311198-19311219|AltD
Potri.016G118300	Chr16:12349239-12349308|IntronR
Potri.003G045700	Chr03:6134168-6134262|AltA
Potri.018G081500	Chr18:10857651-10857657|AltA
Potri.009G021000	Chr09:3302725-3303462|IntronR
Potri.018G056400	Chr18:5895487-5895856|IntronR
Potri.004G100700	Chr04:8755980-8755982|AltA
Potri.001G199200	Chr01:19281440-19281443|AltD
Potri.012G063500	Chr12:7533249-7533591|AltA
Potri.007G071600	Chr07:9387586-9387680|IntronR
Potri.008G195100	Chr08:13612401-13612798|IntronR
Potri.006G184200	Chr06:19784743-19784866|IntronR
Potri.017G091900	Chr17:10880619-10880765|ExonS
Potri.010G202700	Chr10:19432645-19432732|ExonS
Potri.009G051100	Chr09:5574257-5574393|IntronR
Potri.019G054400	Chr19:8385902-8386060|IntronR
Potri.018G050200	Chr18:5163776-5163790|AltA
Potri.015G008500	Chr15:534755-534765|AltA
Potri.010G019500	Chr10:2645217-2645305|ExonS
Potri.015G066500	Chr15:9134792-9134919|IntronR
Potri.017G081500	Chr17:9594506-9594581|ExonS
Potri.005G093100	Chr05:6965839-6965919|ExonS
Potri.007G028800	Chr07:2168121-2168595|IntronR
Potri.014G101900	Chr14:7967181-7967284|AltD
Potri.004G150700	Chr04:17297088-17297227|ExonS
Potri.009G064600	Chr09:6533150-6533889|IntronR
Potri.013G127200	Chr13:13987067-13987106|AltA
Potri.014G118100	Chr14:9181591-9181824|AltA
Potri.006G281400	Chr06:27906687-27906834|IntronR
Potri.008G130400	Chr08:8565051-8565233|IntronR
Potri.004G133600	Chr04:15375837-15375942|ExonS
Potri.010G210100	Chr10:19921281-19921299|AltA
Potri.002G093500	Chr02:6696153-6696234|IntronR
Potri.006G190200	Chr06:20480087-20480357|IntronR
Potri.010G232200	Chr10:21358714-21358881|IntronR
Potri.017G041700	Chr17:3426227-3426324|IntronR
Potri.006G145700	Chr06:12395788-12395795|AltA
Potri.006G216500	Chr06:22924170-22924992|IntronR
Potri.003G086000	Chr03:11345295-11345393|IntronR
Potri.008G100600	Chr08:6344420-6344423|AltD
Potri.003G183800	Chr03:19003831-19003938|IntronR
Potri.006G136400	Chr06:11243711-11243758|AltA
Potri.016G128500	Chr16:13118551-13118609|ExonS
Potri.004G101300	Chr04:8841478-8841480|AltA
Potri.006G048900	Chr06:3511942-3512046|ExonS
Potri.013G131100	Chr13:14246208-14246384|IntronR
Potri.008G102500	Chr08:6507498-6507588|IntronR
Potri.013G061800	Chr13:4663189-4663190|AltA
Potri.001G043200	Chr01:3137072-3137372|ExonS
Potri.006G053400	Chr06:3876129-3876162|ExonS
Potri.007G070400	Chr07:9219678-9219743|AltA
Potri.008G180700	Chr08:12321287-12321366|IntronR
Potri.005G139800	Chr05:11671253-11671268|AltA
Potri.008G069700	Chr08:4280084-4280087|AltA
Potri.001G287900	Chr01:29378953-29378955|AltA
Potri.011G052400	Chr11:4490360-4490609|ExonS
Potri.002G010100	Chr02:598778-599127|IntronR
Potri.003G031000	Chr03:3908744-3908753|AltA
Potri.008G213000	Chr08:16764149-16764241|IntronR
Potri.017G079100	Chr17:9219012-9219078|AltA
Potri.001G059900	Chr01:4595794-4595884|IntronR
Potri.014G097600	Chr14:7616096-7616218|IntronR
Potri.014G123800	Chr14:9567185-9567224|AltA
Potri.005G150400	Chr05:13528185-13528518|AltA
Potri.016G101700	Chr16:9997006-9997063|AltA
Potri.019G050500	Chr19:7576614-7576789|IntronR
Potri.018G058900	Chr18:6325482-6325546|AltD
Potri.001G082100	Chr01:6481339-6481341|AltA
Potri.018G114900	Chr18:13974693-13974768|IntronR
Potri.007G063900	Chr07:8072681-8072685|AltA
Potri.010G230300	Chr10:21233801-21233852|AltA
Potri.008G150500	Chr08:10184369-10186825|ExonS
Potri.001G383800	Chr01:39952122-39952126|AltA
Potri.014G097600	Chr14:7614898-7614901|AltD
Potri.006G060300	Chr06:4396904-4397005|IntronR
Potri.010G093700	Chr10:11655376-11655662|ExonS
Potri.008G151100	Chr08:10218920-10219602|IntronR
Potri.005G196700	Chr05:21321257-21321391|ExonS
Potri.014G070600	Chr14:5728143-5728147|AltD
Potri.010G198400	Chr10:19093719-19093782|IntronR
Potri.019G083100	Chr19:11617412-11617481|IntronR
Potri.002G201400	Chr02:16250796-16250880|IntronR
Potri.014G022800	Chr14:1988809-1988812|AltA
Potri.006G093000	Chr06:7114254-7114259|AltA
Potri.006G106000	Chr06:8197950-8197982|AltA
Potri.008G029400	Chr08:1599613-1599767|AltA
Potri.003G109400	Chr03:13303660-13303706|AltD
Potri.008G025800	Chr08:1346467-1346536|AltA
Potri.013G022200	Chr13:1469348-1469351|AltA
Potri.010G178400	Chr10:17754338-17754421|IntronR
Potri.003G109400	Chr03:13303707-13303819|IntronR
Potri.001G325400	Chr01:32929113-32929202|AltA
Potri.019G055800	Chr19:8694586-8694726|IntronR
Potri.002G055300	Chr02:3692685-3692965|IntronR
Potri.010G094700	Chr10:11726368-11726467|ExonS
Potri.001G346000	Chr01:35182207-35182714|IntronR
Potri.006G255100	Chr06:25999077-25999182|IntronR
Potri.001G289800	Chr01:29572063-29572070|AltA
Potri.001G171100	Chr01:14519499-14519630|IntronR
Potri.005G144600	Chr05:12373942-12374050|IntronR
Potri.010G216100	Chr10:20303295-20303383|AltD
Potri.002G014200	Chr02:829146-829292|ExonS
Potri.001G091100	Chr01:7172294-7172403|IntronR
Potri.008G102500	Chr08:6507089-6507588|IntronR
Potri.019G072800	Chr19:10654660-10654667|AltA
Potri.002G077700	Chr02:5365267-5365701|IntronR
Potri.002G150700	Chr02:11355482-11355532|ExonS
Potri.013G033900	Chr13:2270405-2270436|AltA
Potri.008G102500	Chr08:6507089-6507660|IntronR
Potri.015G017500	Chr15:1270862-1270869|AltD
Potri.004G203200	Chr04:21354980-21355087|IntronR
Potri.005G005400	Chr05:313519-313637|IntronR
Potri.010G227100	Chr10:21031258-21031259|AltA
Potri.004G048700	Chr04:3767693-3767698|AltA
Potri.016G001100	Chr16:51137-51273|IntronR
Potri.011G077200	Chr11:7602555-7603856|IntronR
Potri.002G243700	Chr02:23588182-23588276|ExonS
Potri.001G467400	Chr01:50044862-50045078|ExonS
Potri.001G170700	Chr01:14456208-14456379|ExonS
Potri.010G122300	Chr10:13886201-13886224|ExonS
Potri.013G068700	Chr13:5562782-5562845|ExonS
Potri.010G161300	Chr10:16670717-16670720|AltD
Potri.002G059800	Chr02:4056184-4056235|ExonS
Potri.011G168000	Chr11:18354469-18354614|ExonS
Potri.T102700	scaffold_149:16218-16220|AltA
Potri.002G166100	Chr02:12537904-12537913|AltA
Potri.001G361800	Chr01:37413453-37413517|IntronR
Potri.006G110200	Chr06:8601455-8601463|AltA
Potri.002G078000	Chr02:5391703-5391707|AltD
Potri.019G018500	Chr19:2161583-2161682|IntronR
Potri.014G041300	Chr14:3377605-3377830|IntronR
Potri.006G091300	Chr06:6977081-6977148|IntronR
Potri.004G137100	Chr04:15822903-15822985|IntronR
Potri.002G114600	Chr02:8615850-8615891|ExonS
Potri.002G010100	Chr02:598778-598988|IntronR
Potri.003G104900	Chr03:12950649-12951047|IntronR
Potri.011G094800	Chr11:11523353-11523459|IntronR
Potri.008G102500	Chr08:6506822-6506899|ExonS
Potri.005G241400	Chr05:24747084-24747148|ExonS
Potri.001G166200	Chr01:13949138-13949236|IntronR
Potri.010G117800	Chr10:13540174-13540183|AltA
Potri.010G036500	Chr10:6301626-6301735|ExonS
Potri.007G034900	Chr07:2700896-2700898|AltA
Potri.003G060500	Chr03:8824757-8824843|ExonS
Potri.010G004100	Chr10:366372-366452|IntronR
Potri.014G058800	Chr14:4578449-4578487|AltA
Potri.006G226000	Chr06:23764888-23765391|IntronR
Potri.008G062100	Chr08:3733019-3733107|ExonS
Potri.002G173300	Chr02:13211815-13211818|AltA
Potri.016G051900	Chr16:3329147-3329408|IntronR
Potri.014G154600	Chr14:12022057-12022119|ExonS
Potri.001G275300	Chr01:28170331-28170365|IntronR
Potri.007G041100	Chr07:3358590-3358666|ExonS
Potri.008G070600	Chr08:4351876-4351961|AltA
Potri.015G117300	Chr15:13250113-13250123|AltA
Potri.010G142700	Chr10:15411172-15411198|AltA
Potri.017G066500	Chr17:6939374-6939390|AltA
Potri.012G021800	Chr12:1928603-1928743|IntronR
Potri.004G138400	Chr04:16027784-16027799|AltA
Potri.014G134900	Chr14:10268760-10268806|ExonS
Potri.004G203400	Chr04:21370780-21371335|IntronR
Potri.016G065900	Chr16:4649134-4649362|IntronR
Potri.010G117800	Chr10:13538951-13538973|AltA
Potri.004G017200	Chr04:1147021-1147102|ExonS
Potri.005G128800	Chr05:10173573-10173671|IntronR
Potri.013G103400	Chr13:11696346-11696441|ExonS
Potri.010G029500	Chr10:4158508-4158556|ExonS
Potri.001G157800	Chr01:13135320-13135725|IntronR
Potri.010G126700	Chr10:14261155-14261306|IntronR
Potri.015G056700	Chr15:7753240-7753298|AltD
Potri.008G109900	Chr08:6992253-6992267|AltA
Potri.010G074300	Chr10:10079486-10079543|IntronR
Potri.002G263000	Chr02:25087083-25087089|AltA
Potri.001G237200	Chr01:24845397-24845464|IntronR
Potri.007G080900	Chr07:10465350-10465456|ExonS
Potri.006G132000	Chr06:10818765-10818891|IntronR
Potri.012G106300	Chr12:13034396-13034404|AltA
Potri.009G093200	Chr09:8482196-8482242|AltA
Potri.006G058900	Chr06:4299597-4299633|ExonS
Potri.015G096300	Chr15:11683893-11683927|AltA
Potri.003G074200	Chr03:10299134-10299136|AltA
Potri.013G080700	Chr13:7089769-7089899|IntronR
Potri.010G185000	Chr10:18193970-18194429|IntronR
Potri.004G166600	Chr04:18660017-18660021|AltA
Potri.014G164700	Chr14:13012237-13012391|IntronR
Potri.016G102100	Chr16:10032083-10032206|IntronR
Potri.010G048700	Chr10:7969201-7969278|ExonS
Potri.018G128400	Chr18:15060987-15060992|AltA
Potri.004G206000	Chr04:21500129-21500177|AltA
Potri.005G249700	Chr05:25265096-25265134|AltA
Potri.008G038800	Chr08:2179314-2179337|AltD
Potri.001G274500	Chr01:28090034-28090040|AltA
Potri.005G110600	Chr05:8516819-8516928|IntronR
Potri.007G007400	Chr07:518465-518467|AltA
Potri.010G028200	Chr10:3896131-3896438|IntronR
Potri.009G141300	Chr09:11244137-11244149|AltA
Potri.014G179100	Chr14:14714855-14714953|IntronR
Potri.001G140200	Chr01:11288369-11288444|IntronR
Potri.011G082100	Chr11:8244700-8244785|IntronR
Potri.006G275200	Chr06:27527832-27527861|AltA
Potri.002G178200	Chr02:13753691-13754164|AltA
Potri.011G132700	Chr11:15744153-15744281|ExonS
Potri.002G188700	Chr02:14848730-14848832|IntronR
Potri.011G119500	Chr11:14485748-14485763|AltA
Potri.017G056800	Chr17:5113246-5113296|AltA
Potri.012G136100	Chr12:15201158-15201822|IntronR
Potri.006G100200	Chr06:7702507-7702583|IntronR
Potri.014G087200	Chr14:6877095-6877102|AltD
Potri.008G075900	Chr08:4723650-4724222|IntronR
Potri.005G044900	Chr05:3298958-3299693|IntronR
Potri.019G055000	Chr19:8493287-8494388|IntronR
Potri.001G059900	Chr01:4594049-4594180|IntronR
Potri.014G192800	Chr14:17979903-17979957|AltA
Potri.009G100800	Chr09:8921880-8922011|ExonS
Potri.016G132000	Chr16:13523045-13523136|IntronR
Potri.002G243600	Chr02:23580812-23581056|AltA
Potri.001G454300	Chr01:48884512-48884658|IntronR
Potri.002G155700	Chr02:11730704-11730835|ExonS
Potri.008G012600	Chr08:703718-703814|IntronR
Potri.001G471400	Chr01:50284632-50284994|IntronR
Potri.007G113300	Chr07:13541666-13542203|IntronR
Potri.013G033800	Chr13:2253822-2253922|IntronR
Potri.001G207800	Chr01:20791230-20791260|AltA
Potri.008G151200	Chr08:10245594-10245598|AltD
Potri.010G042200	Chr10:7264747-7264960|IntronR
Potri.014G076100	Chr14:6162160-6162277|IntronR
Potri.014G191100	Chr14:17518830-17519466|IntronR
Potri.013G088600	Chr13:9225500-9225502|AltD
Potri.005G148800	Chr05:13263376-13263479|AltA
Potri.001G004800	Chr01:314188-314195|AltA
Potri.010G153300	Chr10:16098755-16098877|IntronR
Potri.001G469800	Chr01:50192589-50192599|AltA
Potri.004G091100	Chr04:7751649-7751734|IntronR
Potri.002G048300	Chr02:3154909-3155334|IntronR
Potri.007G135500	Chr07:14849169-14849174|AltA
Potri.012G080800	Chr12:10704705-10704707|AltA
Potri.018G141900	Chr18:16202584-16202660|IntronR
Potri.003G034900	Chr03:4464554-4465277|IntronR
Potri.004G161100	Chr04:18140260-18140674|IntronR
Potri.009G119200	Chr09:9994857-9994955|IntronR
Potri.001G065600	Chr01:5197676-5197679|AltD
Potri.006G061700	Chr06:4531922-4532178|ExonS
Potri.003G114000	Chr03:13748655-13748657|AltA
Potri.008G221400	Chr08:18701886-18702028|IntronR
Potri.002G076900	Chr02:5315785-5315828|AltA
Potri.005G222000	Chr05:23327629-23327731|IntronR
Potri.002G199600	Chr02:16050637-16050772|ExonS
Potri.015G034700	Chr15:2975292-2975392|IntronR
Potri.004G048600	Chr04:3747977-3748180|IntronR
Potri.001G327000	Chr01:33109684-33110374|IntronR
Potri.010G023800	Chr10:3359803-3359925|ExonS
Potri.003G129500	Chr03:14942159-14942203|ExonS
Potri.010G138900	Chr10:15161800-15162375|IntronR
Potri.006G039700	Chr06:2822812-2822816|AltD
Potri.002G024000	Chr02:1448949-1448957|AltA
[truncated: 7,491 more rows]
